# Supplementary material for: Identification of Candidate Genes and Regulatory Competitive Endogenous RNA (ceRNA) Networks Underlying Intramuscular Fat Content in Yorkshire Pigs with Extreme Fat Deposition Phenotypes
Source: Int J Mol Sci. 2022 Oct 20;23(20):12596. doi: 10.3390/ijms232012596 (PMC9603960; doi:10.3390/ijms232012596)
Supplement: Supplementary file 1 [file ijms-23-12596-s001.zip]

Archive with 13 entries (13 files):
- Supplementary File S1  DE mRNAs,GOand KEGG analysis.xlsx
- Supplementary File S2  DE lncRNAs and GO analysis.xlsx
- Supplementary File S3  KEGG  analysis for DE lncRNAs.xlsx
- Supplementary File S4  DE circRNAs and GO enrichment.xlsx
- Supplementary File S5  KEGG analysis for DE circRNAs.xlsx
- Supplementary File S6  DE miRNAs, GO and KEGG analysis.xlsx
- Supplementary File S7  ceRNA co-regulation networks.xlsx
- Supplementary File S8  Target genes prediction of DE lncRNAs.xlsx
- Supplementary File S9  Target genes prediction of DE miRNAs.xlsx
- TableS1 The primers used for qRT-PCR.pdf
- TableS2 Overview of the data for RNA-seq.pdf
- TableS3  Overview of the data for small RNA-seq.pdf
- TableS4   The qRT-PCR Results.pdf
