# Supplementary material for: Identification of Candidate Genes and Regulatory Competitive Endogenous RNA (ceRNA) Networks Underlying Intramuscular Fat Content in Yorkshire Pigs with Extreme Fat Deposition Phenotypes
Source: Int J Mol Sci. 2022 Oct 20;23(20):12596. doi: 10.3390/ijms232012596 (PMC9603960; doi:10.3390/ijms232012596)
Supplement: Supplementary file 1 [file ijms-23-12596-s001.zip › Supplementary File S1 DE mRNAs,GOand KEGG analysis.xlsx]

## Sheet: DEMs
Differentially expressed mRNAs of H VS L
id	H_mean	L_mean	log2(fc)	PValue	significant	Symbol
ENSSSCG00000029571	0.69	3.88	2.49139	2.10561e-25	yes	AVIL
ENSSSCG00000009364	0.903333	3.40667	1.91503	5.96045e-24	yes	FREM2
ENSSSCG00000017067	0.37	3.78	3.35279	1.70786e-09	yes	CNOT8
ENSSSCG00000034090	1.81667	0.546667	-1.73256	2.63759e-09	yes	CRTC3
ENSSSCG00000046234	0.16	0.001	-7.32193	2.46006e-08	yes	-
ENSSSCG00000044339	0.33	0.001	-8.36632	4.97578e-08	yes	-
ENSSSCG00000036201	0.29	2.57667	3.15138	7.22133e-08	yes	NPR3
ENSSSCG00000039763	0.001	1.22667	10.2605	3.83668e-07	yes	CMBL
ENSSSCG00000007466	0.163333	0.84	2.36257	4.8186e-07	yes	SLC9A8
ENSSSCG00000017694	4.78	2.04333	-1.22609	6.62222e-07	yes	ACACA
ENSSSCG00000034871	0.35	0.001	-8.45121	1.09106e-06	yes	-
ENSSSCG00000030042	0.613333	0.0166667	-5.20163	1.62092e-06	yes	SBNO2
ENSSSCG00000015645	0.00666667	0.333333	5.64386	4.08174e-06	yes	-
ENSSSCG00000003153	36.0367	80.5033	1.15958	4.49933e-06	yes	FTL
ENSSSCG00000016215	21.1533	0.33	-6.00228	4.77054e-06	yes	-
ENSSSCG00000013785	0.523333	0.06	-3.1247	5.21587e-06	yes	-
ENSSSCG00000016717	1.39	4.00667	1.52732	5.25533e-06	yes	MPP6
ENSSSCG00000031751	4.8	0.87	-2.46395	1.02295e-05	yes	-
ENSSSCG00000035669	2.12333	1.04333	-1.02513	2.29655e-05	yes	-
ENSSSCG00000004215	0.316667	1.1	1.79647	2.77077e-05	yes	KIAA0408
ENSSSCG00000027410	0.133333	0.76	2.51096	4.81363e-05	yes	CBFA2T2
ENSSSCG00000027726	1.11333	0.36	-1.62882	5.11548e-05	yes	DLL1
ENSSSCG00000013720	0.001	0.126667	6.98489	5.12117e-05	yes	-
ENSSSCG00000015866	0.00333333	0.19	5.83289	5.18333e-05	yes	FMNL2
ENSSSCG00000027314	0.14	0.566667	2.01707	7.58049e-05	yes	CAMSAP2
ENSSSCG00000038322	0.886667	0.103333	-3.10109	7.8694e-05	yes	-
ENSSSCG00000009839	0.253333	0.623333	1.29897	0.000104153	yes	CIT
ENSSSCG00000040264	0.001	0.23	7.84549	0.000113889	yes	CLASRP
ENSSSCG00000001844	5.65333	1.67	-1.75925	0.000145567	yes	PLIN1
ENSSSCG00000015237	0.146667	0.896667	2.61203	0.000166256	yes	FLI1
ENSSSCG00000006582	2.30333	0.613333	-1.90898	0.000198837	yes	S100A14
ENSSSCG00000015079	0.156667	0.00666667	-4.55459	0.000215942	yes	BACE1
ENSSSCG00000040464	1.09333	0.123333	-3.1481	0.000220361	yes	LEP
ENSSSCG00000002434	0.676667	1.72333	1.34868	0.000248333	yes	NRDE2
ENSSSCG00000010956	0.0166667	0.59	5.14568	0.000301899	yes	NAA35
ENSSSCG00000001881	1.36	3.24333	1.25387	0.000323233	yes	MAN2C1
ENSSSCG00000032942	0.001	0.196667	7.61961	0.000443687	yes	-
ENSSSCG00000021386	3.82333	1.41333	-1.43573	0.000445148	yes	PTGR1
ENSSSCG00000017258	1.17667	0.44	-1.41913	0.000627362	yes	FAM20A
ENSSSCG00000013784	45.15	17.5433	-1.3638	0.000661524	yes	DNAJB1
ENSSSCG00000022204	0.383333	1.60667	2.0674	0.00074212	yes	AGRN
ENSSSCG00000008919	1.71333	0.72	-1.25074	0.000826597	yes	EPHA5
ENSSSCG00000010929	2.55	0.896667	-1.50785	0.000843682	yes	CYB5R1
ENSSSCG00000032028	0.001	12.6967	13.6322	0.000880088	yes	EIF4B
ENSSSCG00000022656	0.253333	0.553333	1.12711	0.00094563	yes	SRFBP1
ENSSSCG00000009633	1.91667	0.916667	-1.06413	0.000956361	yes	-
ENSSSCG00000011451	1.73667	0.75	-1.21136	0.00100303	yes	ITIH3
ENSSSCG00000020666	0.2	0.001	-7.64386	0.00105483	yes	EHD4
ENSSSCG00000006312	0.14	1.08	2.94753	0.00105989	yes	GPA33
ENSSSCG00000002557	2.66667	5.57333	1.0635	0.00112681	yes	NUDT14
ENSSSCG00000017379	0.32	0.98	1.61471	0.00137452	yes	ETV4
ENSSSCG00000006491	0.92	0.0433333	-4.40808	0.00138057	yes	-
ENSSSCG00000002866	3.39	1.50333	-1.17312	0.00138881	yes	CEBPA
ENSSSCG00000029070	0.936667	2.59667	1.47105	0.00139629	yes	PAFAH1B3
ENSSSCG00000037314	0.0166667	0.26	3.96347	0.0014011	yes	TMCO1
ENSSSCG00000023715	0.606667	0.0766667	-2.98423	0.00141328	yes	GNS
ENSSSCG00000001440	1.81333	3.65667	1.01188	0.00143823	yes	NOTCH4
ENSSSCG00000001473	0.1	0.833333	3.05889	0.00146403	yes	COL11A2
ENSSSCG00000002451	0.00333333	0.18	5.75489	0.00147889	yes	RIN3
ENSSSCG00000003577	1.21667	0.26	-2.22635	0.00150244	yes	WASF2
ENSSSCG00000008966	0.001	0.186667	7.54432	0.00152538	yes	PARM1
ENSSSCG00000017499	0.666667	2.98333	2.16189	0.00158849	yes	STARD3
ENSSSCG00000034102	7.79333	2.55667	-1.60798	0.00174615	yes	DGAT2
ENSSSCG00000005501	2.05667	0.816667	-1.33249	0.00176082	yes	TRIM32
ENSSSCG00000007162	0.001	0.32	8.32193	0.00176199	yes	UBOX5
ENSSSCG00000007648	0.001	0.183333	7.51833	0.00176746	yes	GAL3ST4
ENSSSCG00000036465	0.0433333	0.001	-5.43741	0.00186827	yes	-
ENSSSCG00000003161	0.13	0.73	2.48938	0.0020427	yes	PRRG2
ENSSSCG00000022915	0.173333	0.54	1.63941	0.00207068	yes	DDX27
ENSSSCG00000030271	0.243333	0.01	-4.60486	0.00222258	yes	GSTO2
ENSSSCG00000031037	2.53	0.28	-3.17564	0.00243154	yes	-
ENSSSCG00000030278	0.68	2.23	1.71344	0.0024642	yes	MLLT11
ENSSSCG00000010840	0.203333	0.666667	1.71312	0.00264699	yes	RGS7
ENSSSCG00000039592	0.146667	0.563333	1.94145	0.00265318	yes	ZMYND19
ENSSSCG00000036961	1.64667	0.75	-1.13459	0.00267539	yes	PCDHB7
ENSSSCG00000001431	2.25	0.856667	-1.39312	0.00278808	yes	FKBPL
ENSSSCG00000003923	0.186667	0.833333	2.15843	0.00282057	yes	HECTD3
ENSSSCG00000028777	1.27333	5.19667	2.02898	0.00287245	yes	-
ENSSSCG00000003986	0.001	0.16	7.32193	0.00290568	yes	-
ENSSSCG00000013886	0.393333	0.966667	1.29727	0.00325828	yes	B3GNT3
ENSSSCG00000002632	0.01	0.22	4.45943	0.00327291	yes	SLC28A1
ENSSSCG00000015616	1.45	2.99667	1.04731	0.00329598	yes	HSD11B1
ENSSSCG00000015249	2.15	16.2833	2.92099	0.00349708	yes	ADAMTS8
ENSSSCG00000012705	0.106667	0.876667	3.03892	0.00360152	yes	ZIC3
ENSSSCG00000004181	0.00333333	0.136667	5.35755	0.00362659	yes	VNN1
ENSSSCG00000004705	0.363333	1.24333	1.77485	0.00370148	yes	MAP1A
ENSSSCG00000011849	0.606667	2.00333	1.72343	0.00386256	yes	TNK2
ENSSSCG00000003157	2.44667	5.95	1.28207	0.00407305	yes	LIN7B
ENSSSCG00000013260	0.97	0.26	-1.89947	0.00412921	yes	-
ENSSSCG00000011379	0.663333	1.33333	1.00723	0.00423475	yes	KLHDC8B
ENSSSCG00000039103	43.03	17.17	-1.32545	0.00424203	yes	ADIPOQ
ENSSSCG00000013040	0.0933333	0.001	-6.54432	0.00443875	yes	TRPT1
ENSSSCG00000003100	0.216667	0.001	-7.75933	0.00452217	yes	CCDC61
ENSSSCG00000016267	0.206667	0.001	-7.69116	0.00452822	yes	ITM2C
ENSSSCG00000039896	0.001	2.62667	11.359	0.0047514	yes	TMEM38B
ENSSSCG00000013865	0.153333	0.396667	1.37126	0.004868	yes	NWD1
ENSSSCG00000017193	0.45	0.05	-3.16993	0.00487635	yes	-
ENSSSCG00000033246	2.73	0.84	-1.70044	0.00491576	yes	SAYSD1
ENSSSCG00000036723	1	0.366667	-1.44746	0.0052524	yes	EMP1
ENSSSCG00000008051	0.466667	0.186667	-1.32193	0.00529184	yes	ABCA3
ENSSSCG00000012997	0.001	0.0866667	6.43741	0.00539788	yes	-
ENSSSCG00000021059	0.653333	0.24	-1.44478	0.00540178	yes	ADORA1
ENSSSCG00000006609	0.001	0.19	7.56986	0.00559596	yes	TCHHL1
ENSSSCG00000006809	1.18667	2.43333	1.03602	0.00583685	yes	RBM15
ENSSSCG00000007253	1.07667	2.79	1.37369	0.00584679	yes	MAPRE1
ENSSSCG00000022404	6.9	20.0667	1.54013	0.00588164	yes	SLC3A2
ENSSSCG00000001100	0.106667	0.393333	1.88264	0.00607892	yes	CARMIL1
ENSSSCG00000018087	9.46667	22.7933	1.26768	0.00620401	yes	ND4
ENSSSCG00000012179	0.0766667	0.436667	2.50986	0.00649778	yes	ZFY
ENSSSCG00000012880	2.23	0.806667	-1.467	0.0066175	yes	CPT1A
ENSSSCG00000014410	0.42	1.28	1.60768	0.00675974	yes	SH3RF2
ENSSSCG00000005317	0.95	2.14667	1.1761	0.00691397	yes	TLN1
ENSSSCG00000025523	0.0766667	0.676667	3.14177	0.00709263	yes	COL2A1
ENSSSCG00000007816	0.136667	0.563333	2.04333	0.00730517	yes	IL21R
ENSSSCG00000013839	0.533333	0.21	-1.34465	0.00736221	yes	RASAL3
ENSSSCG00000026103	0.486667	0.196667	-1.30718	0.00745042	yes	ZBTB17
ENSSSCG00000012973	0.02	0.236667	3.56478	0.00761409	yes	MUS81
ENSSSCG00000009578	1.03	0.456667	-1.17343	0.00792987	yes	-
ENSSSCG00000025775	1.19333	2.82333	1.2424	0.00803199	yes	TADA2A
ENSSSCG00000032392	0.0333333	0.173333	2.37851	0.00821678	yes	-
ENSSSCG00000007161	1.14667	0.32	-1.8413	0.00823886	yes	LZTS3
ENSSSCG00000001780	3.08333	1.46333	-1.07523	0.00840488	yes	FAH
ENSSSCG00000001817	0.466667	1.96	2.07039	0.00860437	yes	FURIN
ENSSSCG00000013236	0.03	0.363333	3.59826	0.00882206	yes	MYBPC3
ENSSSCG00000020856	1.68667	0.84	-1.00571	0.00888095	yes	PPME1
ENSSSCG00000008020	0.473333	0.0966667	-2.29177	0.00891814	yes	IFT140
ENSSSCG00000006309	1.10667	0.463333	-1.2561	0.00895103	yes	CD247
ENSSSCG00000007760	0.00333333	0.196667	5.88264	0.00896619	yes	PRSS36
ENSSSCG00000035211	0.713333	0.346667	-1.04103	0.00903665	yes	GCC1
ENSSSCG00000048323	0.166667	0.001	-7.38082	0.0092212	yes	-
ENSSSCG00000036956	4.33333	2.01	-1.10828	0.00968547	yes	SOCS3
ENSSSCG00000027677	0.001	0.266667	8.05889	0.00981461	yes	-
ENSSSCG00000018065	22.21	51.94	1.22564	0.00990264	yes	ND1
ENSSSCG00000010478	0.456667	0.113333	-2.01057	0.0103043	yes	FFAR4
ENSSSCG00000012773	0.776667	0.163333	-2.24948	0.0103589	yes	PNCK
ENSSSCG00000047325	0.0133333	0.206667	3.9542	0.0107404	yes	-
ENSSSCG00000016488	0.53	1.22667	1.21068	0.0108012	yes	SSBP1
ENSSSCG00000023556	0.43	1.1	1.35509	0.0108239	yes	SUPT5H
ENSSSCG00000027275	0.00666667	0.18	4.75489	0.0109085	yes	HHLA2
ENSSSCG00000020990	0.0233333	0.001	-4.54432	0.0110304	yes	DNAH12
ENSSSCG00000006283	1.54	0.733333	-1.07039	0.0110719	yes	SCYL3
ENSSSCG00000026232	0.713333	1.53667	1.10716	0.0111983	yes	FAM184B
ENSSSCG00000010033	0.85	0.246667	-1.7849	0.0114687	yes	PRR14L
ENSSSCG00000040088	0.486667	0.0766667	-2.66626	0.0116464	yes	-
ENSSSCG00000023984	1.49333	3.03333	1.02237	0.0116496	yes	RSL1D1
ENSSSCG00000036224	1.67333	0.306667	-2.44798	0.0117169	yes	-
ENSSSCG00000036363	0.15	0.563333	1.90903	0.0119825	yes	-
ENSSSCG00000037251	0.001	0.456667	8.835	0.0122122	yes	-
ENSSSCG00000009419	0.153333	0.0233333	-2.71621	0.012298	yes	-
ENSSSCG00000015054	0.233333	0.00666667	-5.12928	0.0124034	yes	NNMT
ENSSSCG00000010260	0.456667	1.07	1.2284	0.0125171	yes	SAR1A
ENSSSCG00000011810	0.446667	1.98667	2.15308	0.0127484	yes	BCL6
ENSSSCG00000006337	0.193333	0.713333	1.88349	0.0129855	yes	HSD17B7
ENSSSCG00000012026	0.206667	1.15333	2.48043	0.0130906	yes	ADAMTS1
ENSSSCG00000004165	3.64	1.71	-1.08994	0.0131019	yes	PDE7B
ENSSSCG00000047932	2.53	0.726667	-1.79977	0.0133617	yes	HSPA6
ENSSSCG00000027024	0.001	0.0333333	5.05889	0.0133759	yes	ASIC3
ENSSSCG00000037987	0.0166667	0.24	3.848	0.013428	yes	MS4A10
ENSSSCG00000024567	0.00666667	0.216667	5.02237	0.0134524	yes	PTPRH
ENSSSCG00000016753	0.133333	0.001	-7.05889	0.0135365	yes	POLD2
ENSSSCG00000006933	0.03	0.473333	3.97982	0.0136507	yes	CLCA1
ENSSSCG00000000687	1.22667	0.606667	-1.01577	0.0137488	yes	CD4
ENSSSCG00000035224	0.596667	0.19	-1.65093	0.0138179	yes	-
ENSSSCG00000008634	0.14	0.00333333	-5.39232	0.0139715	yes	ATP6V1C2
ENSSSCG00000038757	0.0633333	0.353333	2.47999	0.0144292	yes	-
ENSSSCG00000001906	0.0933333	0.413333	2.14684	0.0145044	yes	CYP1A1
ENSSSCG00000032053	0.476667	1.02	1.09752	0.0146525	yes	ST8SIA5
ENSSSCG00000034044	1.04667	0.386667	-1.43664	0.0147422	yes	RASD1
ENSSSCG00000034656	0.63	0.213333	-1.56224	0.0147432	yes	RTN4R
ENSSSCG00000010461	0.436667	1.54667	1.82456	0.01481	yes	ANKRD1
ENSSSCG00000001921	0.676667	1.42	1.06937	0.0148906	yes	NEO1
ENSSSCG00000011037	0.00333333	0.07	4.39232	0.0149097	yes	TMEM236
ENSSSCG00000012759	1.09	2.95333	1.43802	0.0149298	yes	ZNF185
ENSSSCG00000036789	0.603333	0.0233333	-4.69249	0.0150863	yes	COX6A2
ENSSSCG00000033720	0.65	0.303333	-1.09954	0.0153563	yes	-
ENSSSCG00000011104	0.07	0.403333	2.52655	0.0156388	yes	CUL2
ENSSSCG00000027229	0.663333	2.03667	1.6184	0.0157749	yes	B3GNTL1
ENSSSCG00000016119	0.123333	0.286667	1.21681	0.0162051	yes	-
ENSSSCG00000013312	1.43667	3	1.06224	0.0162223	yes	HIPK3
ENSSSCG00000005636	7.23667	15.7467	1.12165	0.0163535	yes	SLC25A25
ENSSSCG00000007569	0.233333	1.30667	2.48543	0.0164891	yes	GRIFIN
ENSSSCG00000033842	0.263333	0.653333	1.31093	0.0168875	yes	CFDP1
ENSSSCG00000000455	0.246667	0.07	-1.81714	0.0170833	yes	LRIG3
ENSSSCG00000008545	0.686667	0.14	-2.29418	0.0173893	yes	ZNF512
ENSSSCG00000010479	1.18	0.466667	-1.33832	0.0175578	yes	RBP4
ENSSSCG00000015732	0.203333	0.0766667	-1.40718	0.0177656	yes	TFCP2L1
ENSSSCG00000038727	0.773333	2.32	1.58496	0.0179403	yes	GDNF
ENSSSCG00000001892	0.436667	1.44	1.72146	0.018042	yes	SCAMP2
ENSSSCG00000009216	0.89	6.48	2.86412	0.0180845	yes	SPP1
ENSSSCG00000004302	0.0166667	0.296667	4.15381	0.0180974	yes	-
ENSSSCG00000037444	0.001	0.2	7.64386	0.0181652	yes	-
ENSSSCG00000014003	0.346667	0.123333	-1.49099	0.0183822	yes	MIER2
ENSSSCG00000032849	0.333333	0.09	-1.88897	0.0185276	yes	MLPH
ENSSSCG00000006852	0.00333333	0.07	4.39232	0.0185621	yes	NTNG1
ENSSSCG00000029547	0.273333	0.696667	1.34981	0.0188565	yes	NAB1
ENSSSCG00000012874	1.29667	2.88667	1.1546	0.0191699	yes	-
ENSSSCG00000016902	0.0133333	0.316667	4.56986	0.0193497	yes	GZMA
ENSSSCG00000042291	0.001	0.0833333	6.38082	0.019578	yes	-
ENSSSCG00000028051	0.0233333	0.173333	2.89308	0.0198208	yes	ZNF385C
ENSSSCG00000003239	0.0933333	0.00333333	-4.80735	0.019997	yes	HAS1
ENSSSCG00000022845	0.001	0.0566667	5.82443	0.0201669	yes	PJA2
ENSSSCG00000001913	0.236667	0.663333	1.48688	0.0201723	yes	STOML1
ENSSSCG00000033036	0.23	0.616667	1.42286	0.0205254	yes	ZC3H7B
ENSSSCG00000050398	0.263333	0.001	-8.04075	0.021001	yes	-
ENSSSCG00000030283	1.1	0.526667	-1.06254	0.0210323	yes	-
ENSSSCG00000048807	0.00333333	0.0933333	4.80735	0.0210402	yes	-
ENSSSCG00000037066	1.86333	0.71	-1.39199	0.0214507	yes	GADD45A
ENSSSCG00000015498	0.62	1.33667	1.1083	0.021822	yes	RC3H1
ENSSSCG00000021475	0.406667	0.13	-1.64534	0.0219749	yes	SLC4A2
ENSSSCG00000014372	0.001	0.05	5.64386	0.0221567	yes	IK
ENSSSCG00000020799	0.953333	2.11333	1.14847	0.0222525	yes	CPSF3
ENSSSCG00000032115	0.253333	0.776667	1.61626	0.022321	yes	OSGIN1
ENSSSCG00000022390	0.0966667	0.001	-6.59495	0.0224703	yes	RGN
ENSSSCG00000030295	0.04	0.333333	3.05889	0.0225597	yes	NUTF2
ENSSSCG00000009944	0.16	0.001	-7.32193	0.0226146	yes	CORO1C
ENSSSCG00000017756	0.001	0.66	9.36632	0.0228843	yes	NLK
ENSSSCG00000015937	2.31	4.72667	1.03293	0.0236661	yes	KLHL23
ENSSSCG00000021305	0.04	0.203333	2.34577	0.0239734	yes	-
ENSSSCG00000038260	0.001	0.0266667	4.73697	0.0243134	yes	-
ENSSSCG00000032330	0.001	0.13	7.02237	0.0244254	yes	THY1
ENSSSCG00000032498	0.63	1.56667	1.31427	0.0244279	yes	IDH3A
ENSSSCG00000028646	0.0666667	0.183333	1.45943	0.0246178	yes	MMADHC
ENSSSCG00000036074	0.136667	0.306667	1.16601	0.0246636	yes	AP1S2
ENSSSCG00000009794	0.0833333	0.001	-6.38082	0.0246968	yes	MLXIP
ENSSSCG00000001097	1.24	2.64333	1.09202	0.0248398	yes	-
ENSSSCG00000033721	0.983333	0.443333	-1.14929	0.0248606	yes	-
ENSSSCG00000010528	1.18667	0.223333	-2.40964	0.0248974	yes	ZFYVE27
ENSSSCG00000013586	0.0333333	0.136667	2.03562	0.024899	yes	LRRC8E
ENSSSCG00000017102	0.59	1.22333	1.05203	0.0249482	yes	TENT4A
ENSSSCG00000050245	0.183333	0.393333	1.10128	0.025046	yes	-
ENSSSCG00000035706	0.001	0.21	7.71425	0.0253084	yes	-
ENSSSCG00000038401	0.07	0.001	-6.12928	0.0253603	yes	TRAM2
ENSSSCG00000009683	0.113333	0.773333	2.77052	0.0258316	yes	-
ENSSSCG00000006840	0.18	0.89	2.30581	0.026001	yes	WDR47
ENSSSCG00000051744	0.01	0.13	3.70044	0.0260438	yes	-
ENSSSCG00000012076	0.06	0.22	1.87447	0.0261452	yes	MX2
ENSSSCG00000003251	0.18	0.0533333	-1.75489	0.0266835	yes	NLRP12
ENSSSCG00000026517	0.856667	0.393333	-1.12298	0.0267375	yes	CALML4
ENSSSCG00000025876	2.01333	4.04667	1.00715	0.0267457	yes	PBLD
ENSSSCG00000002657	0.01	0.246667	4.62449	0.0268448	yes	-
ENSSSCG00000028418	0.00666667	0.213333	5	0.0269471	yes	PAX3
ENSSSCG00000029268	0.0533333	0.256667	2.26679	0.0269912	yes	TOPAZ1
ENSSSCG00000008857	0.04	0.19	2.24793	0.0270031	yes	MSMO1
ENSSSCG00000040767	0.001	0.0866667	6.43741	0.0270673	yes	-
ENSSSCG00000016521	0.07	0.0133333	-2.39232	0.0273495	yes	DGKI
ENSSSCG00000039064	0.376667	0.1	-1.91329	0.0276662	yes	DHX33
ENSSSCG00000011198	0.866667	0.223333	-1.95628	0.0285363	yes	RFTN1
ENSSSCG00000017421	0.0933333	0.001	-6.54432	0.0285396	yes	ACLY
ENSSSCG00000016098	0.456667	1.00333	1.13559	0.0288852	yes	ORC2
ENSSSCG00000007268	0.696667	0.343333	-1.02086	0.028917	yes	E2F1
ENSSSCG00000013004	1.01333	0.001	-9.98489	0.0290937	yes	TM7SF2
ENSSSCG00000026478	0.001	0.1	6.64386	0.0291075	yes	PADI2
ENSSSCG00000018069	1.48333	4.59667	1.63175	0.0296649	yes	ND2
ENSSSCG00000044105	0.253333	0.001	-7.98489	0.0297101	yes	-
ENSSSCG00000012669	0.443333	0.956667	1.10962	0.0304005	yes	-
ENSSSCG00000007636	0.0533333	0.213333	2	0.0305193	yes	GJC3
ENSSSCG00000017337	0.106667	0.45	2.07682	0.0306169	yes	ACBD4
ENSSSCG00000038534	0.01	0.2	4.32193	0.0307334	yes	TSR1
ENSSSCG00000021418	0.0266667	0.19	2.83289	0.0307852	yes	LSS
ENSSSCG00000003414	0.223333	1.15667	2.3727	0.0312658	yes	ANGPTL7
ENSSSCG00000038038	0.18	0.06	-1.58496	0.0314692	yes	SBK1
ENSSSCG00000039331	0.001	0.19	7.56986	0.031695	yes	-
ENSSSCG00000038184	0.406667	2.05333	2.33605	0.0318	yes	ACBD7
ENSSSCG00000016986	0.493333	1.51667	1.62027	0.0318648	yes	CREBRF
ENSSSCG00000031615	0.8	0.0366667	-4.44746	0.0319319	yes	SERPINB9
ENSSSCG00000010385	0.886667	0.176667	-2.32736	0.031939	yes	VSTM4
ENSSSCG00000003211	0.05	0.38	2.926	0.0325282	yes	NR1H2
ENSSSCG00000008121	0.07	0.296667	2.08342	0.0326225	yes	-
ENSSSCG00000016151	0.106667	0.296667	1.47573	0.0328707	yes	MAP2
ENSSSCG00000003214	0.106667	0.0166667	-2.67807	0.033422	yes	KCNC3
ENSSSCG00000001715	0.001	0.06	5.90689	0.0335323	yes	ENPP5
ENSSSCG00000001436	0.001	0.263333	8.04075	0.0336386	yes	RNF5
ENSSSCG00000032544	1.23667	0.44	-1.49088	0.0340146	yes	-
ENSSSCG00000018078	87.4167	188.703	1.11014	0.0340518	yes	COX2
ENSSSCG00000016856	0.0766667	0.00666667	-3.52356	0.0345852	yes	C9
ENSSSCG00000040638	0.19	0.54	1.50696	0.0346407	yes	DIO2
ENSSSCG00000031531	0.486667	0.203333	-1.25909	0.0347435	yes	TSPAN10
ENSSSCG00000005199	0.07	0.206667	1.56188	0.0348618	yes	GLDC
ENSSSCG00000024000	0.163333	0.566667	1.79468	0.0356459	yes	EFCC1
ENSSSCG00000034884	0.103333	0.00333333	-4.9542	0.0356501	yes	IRX1
ENSSSCG00000013858	0.0233333	0.18	2.94753	0.0356551	yes	CALR3
ENSSSCG00000011190	0.156667	0.82	2.38793	0.0356799	yes	METTL6
ENSSSCG00000015619	0.136667	0.423333	1.63113	0.0356814	yes	CAMK1G
ENSSSCG00000004405	0.03	0.14	2.22239	0.0358786	yes	FIG4
ENSSSCG00000001346	0.126667	0.001	-6.98489	0.0358869	yes	ABCF1
ENSSSCG00000022925	0.0533333	0.001	-5.73697	0.0362351	yes	-
ENSSSCG00000049831	0.02	0.163333	3.02975	0.0362952	yes	-
ENSSSCG00000010968	1.56	0.26	-2.58496	0.0368039	yes	-
ENSSSCG00000017935	0.14	0.606667	2.11548	0.0372257	yes	CTDNEP1
ENSSSCG00000009043	0.466667	0.183333	-1.34792	0.0375659	yes	ABCE1
ENSSSCG00000020695	0.116667	0.316667	1.44057	0.0376001	yes	-
ENSSSCG00000042900	0.001	0.04	5.32193	0.0378219	yes	-
ENSSSCG00000016711	0.376667	0.17	-1.14775	0.0380194	yes	CBX3
ENSSSCG00000011390	0.24	0.001	-7.90689	0.0387654	yes	IP6K1
ENSSSCG00000017980	0.123333	0.01	-3.62449	0.0389802	yes	ALOX12B
ENSSSCG00000033688	0.001	0.0533333	5.73697	0.0390222	yes	ZDHHC22
ENSSSCG00000039445	0.09	0.283333	1.6545	0.0393129	yes	LRRC55
ENSSSCG00000038801	1.91667	0.946667	-1.01767	0.0395969	yes	NPNT
ENSSSCG00000015986	1.53333	0.693333	-1.14505	0.0400694	yes	HOXD1
ENSSSCG00000000385	0.0233333	0.223333	3.25873	0.0401338	yes	SLC39A5
ENSSSCG00000038304	0.396667	1.62	2.02999	0.0404082	yes	-
ENSSSCG00000013934	0.001	0.12	6.90689	0.0410042	yes	CILP2
ENSSSCG00000029323	0.74	0.24	-1.62449	0.0411027	yes	KCNE3
ENSSSCG00000033822	6.32667	2.86333	-1.14375	0.0412418	yes	THRSP
ENSSSCG00000007858	0.153333	0.01	-3.9386	0.0419436	yes	-
ENSSSCG00000011680	0.133333	0.626667	2.23266	0.042078	yes	PLS1
ENSSSCG00000036556	0.25	0.0933333	-1.42146	0.0424232	yes	IFNAR2
ENSSSCG00000004759	0.00666667	0.206667	4.9542	0.0425044	yes	SPINT1
ENSSSCG00000003663	0.00666667	0.126667	4.24793	0.0425648	yes	HPCAL1
ENSSSCG00000013864	0.286667	0.03	-3.25634	0.0430471	yes	TMEM38A
ENSSSCG00000009720	0.246667	0.516667	1.06667	0.0430785	yes	DDX60
ENSSSCG00000029790	0.0233333	0.186667	3	0.0433044	yes	PCYOX1
ENSSSCG00000000386	0.001	0.03	4.90689	0.0435032	yes	ANKRD52
ENSSSCG00000016444	0.3	0.903333	1.5903	0.0437809	yes	-
ENSSSCG00000033456	0.0233333	0.23	3.30117	0.0438611	yes	GPR157
ENSSSCG00000010893	3.90667	8.87	1.183	0.0439504	yes	-
ENSSSCG00000038275	0.00333333	0.0566667	4.08746	0.044118	yes	-
ENSSSCG00000009413	0.18	0.0133333	-3.75489	0.0443884	yes	CPB2
ENSSSCG00000042125	0.0566667	0.383333	2.75803	0.0447986	yes	-
ENSSSCG00000001447	0.001	0.123333	6.94642	0.0448759	yes	-
ENSSSCG00000005177	0.106667	0.463333	2.11894	0.0453041	yes	SH3GL2
ENSSSCG00000038186	0.21	0.833333	1.9885	0.0455637	yes	TIGD4
ENSSSCG00000005167	0.0166667	0.136667	3.03562	0.0460355	yes	SLC24A2
ENSSSCG00000002486	0.236667	0.001	-7.88671	0.0460621	yes	-
ENSSSCG00000010882	0.18	0.001	-7.49185	0.0462513	yes	CNST
ENSSSCG00000046906	0.0933333	0.01	-3.22239	0.0466594	yes	-
ENSSSCG00000009498	0.05	0.32	2.67807	0.0467353	yes	-
ENSSSCG00000001752	0.0833333	0.00333333	-4.64386	0.0470022	yes	CHRNA3
ENSSSCG00000001565	0.573333	0.13	-2.14086	0.0470977	yes	CDKN1A
ENSSSCG00000033983	0.326667	0.893333	1.45138	0.0474811	yes	RRP7A
ENSSSCG00000013644	0.5	1.52333	1.60723	0.0475778	yes	KRI1
ENSSSCG00000049384	0.79	0.00333333	-7.88874	0.0476719	yes	-
ENSSSCG00000046456	0.001	0.0866667	6.43741	0.0483287	yes	-
ENSSSCG00000012291	0.183333	0.723333	1.98019	0.0483828	yes	GPKOW
ENSSSCG00000026092	0.116667	0.0433333	-1.42884	0.0484678	yes	SREBF2
ENSSSCG00000008995	0.001	0.0633333	5.98489	0.0488795	yes	LRAT
ENSSSCG00000035121	0.133333	0.02	-2.73697	0.0490147	yes	RHBG
ENSSSCG00000036136	0.46	0.0433333	-3.40808	0.04908	yes	BHLHE40
ENSSSCG00000003797	0.216667	1.08	2.31748	0.0490805	yes	DIRAS3
ENSSSCG00000027161	0.123333	0.406667	1.72128	0.0494158	yes	PIP5K1B
ENSSSCG00000034814	0.25	0.536667	1.1021	0.049973	yes	MRTO4

## Sheet: DEMs functional analysis
GO analysis（Cellular Component） for DEMs between H and L groups								GO analysis（Molecular Function） for DEMs between the H and L groups								GO analysis（Biological Process） for DEMs between the H and L groups									KEGG pathway analysis for DEMs between the H and L groups
GO ID	Description	H-vs-L (196)	Background number (11689)	Genes	pvalue	p.adjust		GO ID	Description	H-vs-L (168)	Background number (8747)	Genes	pvalue	p.adjust		GO ID	Description	H-vs-L (191)	Background number (10501)	Genes	pvalue	p.adjust			KEGG_A_class	KEGG_B_class	Pathway	H-vs-L (145)	Background number (8780)	Genes	Pvalue	Qvalue
GO:0005604	basement membrane	5	57	ENSSSCG00000009364(FREM2);ENSSSCG00000012026(ADAMTS1);ENSSSCG00000022204(AGRN);ENSSSCG00000025523(COL2A1);ENSSSCG00000038801(NPNT)	0.00260205	0.356437		GO:0042289	MHC class II protein binding	2	4	ENSSSCG00000000687(CD4);ENSSSCG00000025523(COL2A1)	0.00214514	0.310797		GO:0048871	multicellular organismal homeostasis	17	311	ENSSSCG00000001473(COL11A2);ENSSSCG00000003211(NR1H2);ENSSSCG00000005501(TRIM32);ENSSSCG00000008051(ABCA3);ENSSSCG00000010478(FFAR4);ENSSSCG00000010479(RBP4);ENSSSCG00000011390(IP6K1);ENSSSCG00000017694(ACACA);ENSSSCG00000017980(ALOX12B);ENSSSCG00000025523(COL2A1);ENSSSCG00000025876(PBLD);ENSSSCG00000027726(DLL1);ENSSSCG00000034090(CRTC3);ENSSSCG00000036201(NPR3);ENSSSCG00000039103(ADIPOQ);ENSSSC…	5.12573e-05	0.131099			Metabolism	Lipid metabolism	Steroid biosynthesis	4	20	ENSSSCG00000006337(HSD17B7);ENSSSCG00000008857(MSMO1);ENSSSCG00000013004(TM7SF2);ENSSSCG00000021418(LSS)	0.000281439	0.0689526
GO:0098803	respiratory chain complex	4	48	ENSSSCG00000018065(ND1);ENSSSCG00000018069(ND2);ENSSSCG00000018078(COX2);ENSSSCG00000018087(ND4)	0.00839062	0.356437		GO:0035374	chondroitin sulfate binding	2	5	ENSSSCG00000013260(-);ENSSSCG00000034656(RTN4R)	0.00353012	0.310797		GO:0032368	regulation of lipid transport	8	77	ENSSSCG00000001817(FURIN);ENSSSCG00000003211(NR1H2);ENSSSCG00000008051(ABCA3);ENSSSCG00000008995(LRAT);ENSSSCG00000009216(SPP1);ENSSSCG00000026092(SREBF2);ENSSSCG00000039103(ADIPOQ);ENSSSCG00000040464(LEP)	7.4467e-05	0.131099			Human Diseases	Cancers	Transcriptional misregulation in cancers	10	222	ENSSSCG00000001565(CDKN1A);ENSSSCG00000002866(CEBPA);ENSSSCG00000004759(SPINT1);ENSSSCG00000011810(BCL6);ENSSSCG00000015237(FLI1);ENSSSCG00000017379(ETV4);ENSSSCG00000026103(ZBTB17);ENSSSCG00000033721(-);ENSSSCG00000037066(GADD45A);ENSSSCG00000049384(-)	0.00367396	0.45006
GO:0055038	recycling endosome membrane	3	30	ENSSSCG00000001892(SCAMP2);ENSSSCG00000010528(ZFYVE27);ENSSSCG00000020666(EHD4)	0.0135131	0.356437		GO:0016628	oxidoreductase activity, acting on the CH-CH group of donors, NAD or NADP as acceptor	2	10	ENSSSCG00000013004(TM7SF2);ENSSSCG00000021386(PTGR1)	0.0149128	0.310797		GO:0006629	lipid metabolic process	27	698	ENSSSCG00000001844(PLIN1);ENSSSCG00000001906(CYP1A1);ENSSSCG00000002866(CEBPA);ENSSSCG00000003211(NR1H2);ENSSSCG00000004405(FIG4);ENSSSCG00000006337(HSD17B7);ENSSSCG00000008051(ABCA3);ENSSSCG00000008995(LRAT);ENSSSCG00000009216(SPP1);ENSSSCG00000010479(RBP4);ENSSSCG00000011390(IP6K1);ENSSSCG00000012880(CPT1A);ENSSSCG00000013004(TM7SF2);ENSSSCG00000017421(ACLY);ENSSSCG00000017499(STARD3);ENSSSCG00…	0.00015249	0.178972			Human Diseases	Cancers	Glioma	5	77	ENSSSCG00000001565(CDKN1A);ENSSSCG00000007268(E2F1);ENSSSCG00000015619(CAMK1G);ENSSSCG00000026517(CALML4);ENSSSCG00000037066(GADD45A)	0.0087409	0.558995
GO:0005623	cell	178	9969	ENSSSCG00000000385(SLC39A5);ENSSSCG00000000687(CD4);ENSSSCG00000001097(-);ENSSSCG00000001100(CARMIL1);ENSSSCG00000001346(ABCF1);ENSSSCG00000001436(RNF5);ENSSSCG00000001440(NOTCH4);ENSSSCG00000001565(CDKN1A);ENSSSCG00000001752(CHRNA3);ENSSSCG00000001817(FURIN);ENSSSCG00000001844(PLIN1);ENSSSCG00000001881(MAN2C1);ENSSSCG00000001892(SCAMP2);ENSSSCG00000001913(STOML1);ENSSSCG00000001921(NEO1);ENSSSCG…	0.0139045	0.356437		GO:0003725	double-stranded RNA binding	4	50	ENSSSCG00000009720(DDX60);ENSSSCG00000011198(RFTN1);ENSSSCG00000015498(RC3H1);ENSSSCG00000039064(DHX33)	0.0152283	0.310797		GO:0050873	brown fat cell differentiation	5	35	ENSSSCG00000002866(CEBPA);ENSSSCG00000010478(FFAR4);ENSSSCG00000039103(ADIPOQ);ENSSSCG00000040464(LEP);ENSSSCG00000040638(DIO2)	0.000393625	0.198249			Metabolism	Lipid metabolism	Steroid hormone biosynthesis	4	50	ENSSSCG00000001906(CYP1A1);ENSSSCG00000006337(HSD17B7);ENSSSCG00000015616(HSD11B1);ENSSSCG00000035706(-)	0.00912645	0.558995
GO:0044464	cell part	178	9969	ENSSSCG00000000385(SLC39A5);ENSSSCG00000000687(CD4);ENSSSCG00000001097(-);ENSSSCG00000001100(CARMIL1);ENSSSCG00000001346(ABCF1);ENSSSCG00000001436(RNF5);ENSSSCG00000001440(NOTCH4);ENSSSCG00000001565(CDKN1A);ENSSSCG00000001752(CHRNA3);ENSSSCG00000001817(FURIN);ENSSSCG00000001844(PLIN1);ENSSSCG00000001881(MAN2C1);ENSSSCG00000001892(SCAMP2);ENSSSCG00000001913(STOML1);ENSSSCG00000001921(NEO1);ENSSSCG…	0.0139045	0.356437		GO:0004523	RNA-DNA hybrid ribonuclease activity	2	11	ENSSSCG00000044339(-);ENSSSCG00000049831(-)	0.0179989	0.310797		GO:1905952	regulation of lipid localization	8	98	ENSSSCG00000001817(FURIN);ENSSSCG00000003211(NR1H2);ENSSSCG00000008051(ABCA3);ENSSSCG00000008995(LRAT);ENSSSCG00000009216(SPP1);ENSSSCG00000026092(SREBF2);ENSSSCG00000039103(ADIPOQ);ENSSSCG00000040464(LEP)	0.000402562	0.198249			Metabolism	Lipid metabolism	Glycerolipid metabolism	4	61	ENSSSCG00000008121(-);ENSSSCG00000016521(DGKI);ENSSSCG00000034102(DGAT2);ENSSSCG00000038322(-)	0.018002	0.681187
GO:0032993	protein-DNA complex	5	86	ENSSSCG00000012997(-);ENSSSCG00000016753(POLD2);ENSSSCG00000026103(ZBTB17);ENSSSCG00000031751(-);ENSSSCG00000049384(-)	0.0146805	0.356437		GO:0000215	tRNA 2'-phosphotransferase activity	1	1	ENSSSCG00000013040(TRPT1)	0.0192066	0.310797		GO:0042445	hormone metabolic process	9	124	ENSSSCG00000001817(FURIN);ENSSSCG00000001906(CYP1A1);ENSSSCG00000006337(HSD17B7);ENSSSCG00000008995(LRAT);ENSSSCG00000009216(SPP1);ENSSSCG00000010479(RBP4);ENSSSCG00000017499(STARD3);ENSSSCG00000040464(LEP);ENSSSCG00000040638(DIO2)	0.000423498	0.198249			Genetic Information Processing	Replication and repair	DNA replication	3	34	ENSSSCG00000012997(-);ENSSSCG00000016488(SSBP1);ENSSSCG00000016753(POLD2)	0.0181648	0.681187
GO:0070469	respiratory chain	4	58	ENSSSCG00000018065(ND1);ENSSSCG00000018069(ND2);ENSSSCG00000018078(COX2);ENSSSCG00000018087(ND4)	0.0160824	0.356437		GO:0000250	lanosterol synthase activity	1	1	ENSSSCG00000021418(LSS)	0.0192066	0.310797		GO:0032371	regulation of sterol transport	5	36	ENSSSCG00000001817(FURIN);ENSSSCG00000003211(NR1H2);ENSSSCG00000026092(SREBF2);ENSSSCG00000039103(ADIPOQ);ENSSSCG00000040464(LEP)	0.000450437	0.198249			Environmental Information Processing	Signaling molecules and interaction	ECM-receptor interaction	5	94	ENSSSCG00000009216(SPP1);ENSSSCG00000009364(FREM2);ENSSSCG00000022204(AGRN);ENSSSCG00000025523(COL2A1);ENSSSCG00000038801(NPNT)	0.0194625	0.681187
GO:0005585	collagen type II trimer	1	1	ENSSSCG00000025523(COL2A1)	0.0167679	0.356437		GO:0000253	3-keto sterol reductase activity	1	1	ENSSSCG00000006337(HSD17B7)	0.0192066	0.310797		GO:0032374	regulation of cholesterol transport	5	36	ENSSSCG00000001817(FURIN);ENSSSCG00000003211(NR1H2);ENSSSCG00000026092(SREBF2);ENSSSCG00000039103(ADIPOQ);ENSSSCG00000040464(LEP)	0.000450437	0.198249			Organismal Systems	Digestive system	Protein digestion and absorption	5	101	ENSSSCG00000001473(COL11A2);ENSSSCG00000009413(CPB2);ENSSSCG00000022404(SLC3A2);ENSSSCG00000025523(COL2A1);ENSSSCG00000029323(KCNE3)	0.0256501	0.776466
GO:0005859	muscle myosin complex	1	1	ENSSSCG00000005501(TRIM32)	0.0167679	0.356437		GO:0001735	prenylcysteine oxidase activity	1	1	ENSSSCG00000029790(PCYOX1)	0.0192066	0.310797		GO:0034754	cellular hormone metabolic process	6	57	ENSSSCG00000001906(CYP1A1);ENSSSCG00000006337(HSD17B7);ENSSSCG00000008995(LRAT);ENSSSCG00000009216(SPP1);ENSSSCG00000010479(RBP4);ENSSSCG00000017499(STARD3)	0.000561969	0.219855			Genetic Information Processing	Replication and repair	Homologous recombination	3	41	ENSSSCG00000012973(MUS81);ENSSSCG00000016488(SSBP1);ENSSSCG00000016753(POLD2)	0.0297756	0.776466
GO:0005863	striated muscle myosin thick filament	1	1	ENSSSCG00000005501(TRIM32)	0.0167679	0.356437		GO:0003845	11-beta-hydroxysteroid dehydrogenase [NAD(P)] activity	1	1	ENSSSCG00000015616(HSD11B1)	0.0192066	0.310797		GO:0008610	lipid biosynthetic process	15	328	ENSSSCG00000003211(NR1H2);ENSSSCG00000006337(HSD17B7);ENSSSCG00000008051(ABCA3);ENSSSCG00000013004(TM7SF2);ENSSSCG00000017421(ACLY);ENSSSCG00000017499(STARD3);ENSSSCG00000017694(ACACA);ENSSSCG00000017935(CTDNEP1);ENSSSCG00000017980(ALOX12B);ENSSSCG00000021418(LSS);ENSSSCG00000027161(PIP5K1B);ENSSSCG00000029571(AVIL);ENSSSCG00000033822(THRSP);ENSSSCG00000039896(TMEM38B);ENSSSCG00000040464(LEP)	0.000948528	0.295141			Organismal Systems	Endocrine system	Renin secretion	4	74	ENSSSCG00000006933(CLCA1);ENSSSCG00000021059(ADORA1);ENSSSCG00000026517(CALML4);ENSSSCG00000051744(-)	0.0337292	0.776466
GO:0034678	integrin alpha8-beta1 complex	1	1	ENSSSCG00000038801(NPNT)	0.0167679	0.356437		GO:0003878	ATP citrate synthase activity	1	1	ENSSSCG00000017421(ACLY)	0.0192066	0.310797		GO:0010866	regulation of triglyceride biosynthetic process	3	12	ENSSSCG00000003211(NR1H2);ENSSSCG00000017935(CTDNEP1);ENSSSCG00000033822(THRSP)	0.00115459	0.295141			Metabolism	Glycan biosynthesis and metabolism	Other glycan degradation	2	18	ENSSSCG00000001881(MAN2C1);ENSSSCG00000013720(-)	0.0348617	0.776466
GO:0044218	other organism cell membrane	1	1	ENSSSCG00000016856(C9)	0.0167679	0.356437		GO:0003989	acetyl-CoA carboxylase activity	1	1	ENSSSCG00000017694(ACACA)	0.0192066	0.310797		GO:0046460	neutral lipid biosynthetic process	4	26	ENSSSCG00000003211(NR1H2);ENSSSCG00000017935(CTDNEP1);ENSSSCG00000029571(AVIL);ENSSSCG00000033822(THRSP)	0.00115879	0.295141			Organismal Systems	Endocrine system	Adipocytokine signaling pathway	4	79	ENSSSCG00000012880(CPT1A);ENSSSCG00000036956(SOCS3);ENSSSCG00000039103(ADIPOQ);ENSSSCG00000040464(LEP)	0.0413847	0.809071
GO:0044225	apical pole of neuron	1	1	ENSSSCG00000022404(SLC3A2)	0.0167679	0.356437		GO:0004334	fumarylacetoacetase activity	1	1	ENSSSCG00000001780(FAH)	0.0192066	0.310797		GO:0046463	acylglycerol biosynthetic process	4	26	ENSSSCG00000003211(NR1H2);ENSSSCG00000017935(CTDNEP1);ENSSSCG00000029571(AVIL);ENSSSCG00000033822(THRSP)	0.00115879	0.295141			Genetic Information Processing	Replication and repair	Mismatch repair	2	22	ENSSSCG00000016488(SSBP1);ENSSSCG00000016753(POLD2)	0.0504358	0.809071
GO:0044279	other organism membrane	1	1	ENSSSCG00000016856(C9)	0.0167679	0.356437		GO:0004341	gluconolactonase activity	1	1	ENSSSCG00000022390(RGN)	0.0192066	0.310797		GO:0106106	cold-induced thermogenesis	7	91	ENSSSCG00000003211(NR1H2);ENSSSCG00000010478(FFAR4);ENSSSCG00000011390(IP6K1);ENSSSCG00000036201(NPR3);ENSSSCG00000039103(ADIPOQ);ENSSSCG00000040464(LEP);ENSSSCG00000040638(DIO2)	0.00131729	0.295141			Environmental Information Processing	Signal transduction	Jak-STAT signaling pathway	6	164	ENSSSCG00000001565(CDKN1A);ENSSSCG00000007816(IL21R);ENSSSCG00000010968(-);ENSSSCG00000036556(IFNAR2);ENSSSCG00000036956(SOCS3);ENSSSCG00000040464(LEP)	0.0541352	0.809071
GO:0097232	lamellar body membrane	1	1	ENSSSCG00000008051(ABCA3)	0.0167679	0.356437		GO:0004375	glycine dehydrogenase (decarboxylating) activity	1	1	ENSSSCG00000005199(GLDC)	0.0192066	0.310797		GO:0120161	regulation of cold-induced thermogenesis	7	91	ENSSSCG00000003211(NR1H2);ENSSSCG00000010478(FFAR4);ENSSSCG00000011390(IP6K1);ENSSSCG00000036201(NPR3);ENSSSCG00000039103(ADIPOQ);ENSSSCG00000040464(LEP);ENSSSCG00000040638(DIO2)	0.00131729	0.295141			Human Diseases	Endocrine and metabolic diseases	Non-alcoholic fatty liver disease (NAFLD)	6	164	ENSSSCG00000002866(CEBPA);ENSSSCG00000009794(MLXIP);ENSSSCG00000036789(COX6A2);ENSSSCG00000036956(SOCS3);ENSSSCG00000039103(ADIPOQ);ENSSSCG00000040464(LEP)	0.0541352	0.809071
GO:0097233	alveolar lamellar body membrane	1	1	ENSSSCG00000008051(ABCA3)	0.0167679	0.356437		GO:0004800	thyroxine 5'-deiodinase activity	1	1	ENSSSCG00000040638(DIO2)	0.0192066	0.310797		GO:1902745	positive regulation of lamellipodium organization	4	27	ENSSSCG00000001100(CARMIL1);ENSSSCG00000003577(WASF2);ENSSSCG00000009944(CORO1C);ENSSSCG00000029571(AVIL)	0.00134117	0.295141			Metabolism	Global and overview maps	Metabolic pathways	32	1470	ENSSSCG00000001780(FAH);ENSSSCG00000001906(CYP1A1);ENSSSCG00000004165(PDE7B);ENSSSCG00000004405(FIG4);ENSSSCG00000005199(GLDC);ENSSSCG00000006337(HSD17B7);ENSSSCG00000007858(-);ENSSSCG00000008121(-);ENSSSCG00000008634(ATP6V1C2);ENSSSCG00000008857(MSMO1);ENSSSCG00000013004(TM7SF2);ENSSSCG00000013886(B3GNT3);ENSSSCG00000015054(NNMT);ENSSSCG00000015616(HSD11B1);ENSSSCG00000016521(DGKI);ENSSSCG000000…	0.0562699	0.809071
GO:0110070	cellularization cleavage furrow	1	1	ENSSSCG00000011379(KLHDC8B)	0.0167679	0.356437		GO:0008112	nicotinamide N-methyltransferase activity	1	1	ENSSSCG00000015054(NNMT)	0.0192066	0.310797		GO:1990845	adaptive thermogenesis	7	95	ENSSSCG00000003211(NR1H2);ENSSSCG00000010478(FFAR4);ENSSSCG00000011390(IP6K1);ENSSSCG00000036201(NPR3);ENSSSCG00000039103(ADIPOQ);ENSSSCG00000040464(LEP);ENSSSCG00000040638(DIO2)	0.00169233	0.323211			Cellular Processes	Cell growth and death	Cell cycle	5	127	ENSSSCG00000001565(CDKN1A);ENSSSCG00000007268(E2F1);ENSSSCG00000016098(ORC2);ENSSSCG00000026103(ZBTB17);ENSSSCG00000037066(GADD45A)	0.0589311	0.809071
GO:0005747	mitochondrial respiratory chain complex I	3	33	ENSSSCG00000018065(ND1);ENSSSCG00000018069(ND2);ENSSSCG00000018087(ND4)	0.0175078	0.356437		GO:0015212	cytidine transmembrane transporter activity	1	1	ENSSSCG00000002632(SLC28A1)	0.0192066	0.310797		GO:0032102	negative regulation of response to external stimulus	11	213	ENSSSCG00000001565(CDKN1A);ENSSSCG00000002451(RIN3);ENSSSCG00000003251(NLRP12);ENSSSCG00000010478(FFAR4);ENSSSCG00000013260(-);ENSSSCG00000021059(ADORA1);ENSSSCG00000026478(PADI2);ENSSSCG00000034656(RTN4R);ENSSSCG00000036956(SOCS3);ENSSSCG00000039103(ADIPOQ);ENSSSCG00000040464(LEP)	0.00175861	0.323211			Metabolism	Xenobiotics biodegradation and metabolism	Metabolism of xenobiotics by cytochrome P450	3	54	ENSSSCG00000001906(CYP1A1);ENSSSCG00000015616(HSD11B1);ENSSSCG00000030271(GSTO2)	0.0594419	0.809071
GO:0030964	NADH dehydrogenase complex	3	34	ENSSSCG00000018065(ND1);ENSSSCG00000018069(ND2);ENSSSCG00000018087(ND4)	0.01897	0.356437		GO:0015343	siderophore transmembrane transporter activity	1	1	ENSSSCG00000027024(ASIC3)	0.0192066	0.310797		GO:0019852	L-ascorbic acid metabolic process	2	4	ENSSSCG00000022390(RGN);ENSSSCG00000030271(GSTO2)	0.0019277	0.323211			Metabolism	Global and overview maps	Fatty acid metabolism	3	56	ENSSSCG00000012880(CPT1A);ENSSSCG00000017694(ACACA);ENSSSCG00000035706(-)	0.0648928	0.828358
GO:0045271	respiratory chain complex I	3	34	ENSSSCG00000018065(ND1);ENSSSCG00000018069(ND2);ENSSSCG00000018087(ND4)	0.01897	0.356437		GO:0016642	oxidoreductase activity, acting on the CH-NH2 group of donors, disulfide as acceptor	1	1	ENSSSCG00000005199(GLDC)	0.0192066	0.310797		GO:0070091	glucagon secretion	2	4	ENSSSCG00000010478(FFAR4);ENSSSCG00000040464(LEP)	0.0019277	0.323211			Human Diseases	Drug resistance	Endocrine resistance	4	93	ENSSSCG00000001440(NOTCH4);ENSSSCG00000001565(CDKN1A);ENSSSCG00000007268(E2F1);ENSSSCG00000027726(DLL1)	0.0676211	0.828358
GO:0043601	nuclear replisome	2	13	ENSSSCG00000012997(-);ENSSSCG00000016753(POLD2)	0.0193226	0.356437		GO:0019912	cyclin-dependent protein kinase activating kinase activity	1	1	ENSSSCG00000001565(CDKN1A)	0.0192066	0.310797		GO:0070092	regulation of glucagon secretion	2	4	ENSSSCG00000010478(FFAR4);ENSSSCG00000040464(LEP)	0.0019277	0.323211			Cellular Processes	Cell growth and death	Ferroptosis	3	60	ENSSSCG00000003153(FTL);ENSSSCG00000022404(SLC3A2);ENSSSCG00000042900(-)	0.0764545	0.830303
GO:0030894	replisome	2	14	ENSSSCG00000012997(-);ENSSSCG00000016753(POLD2)	0.0222973	0.356437		GO:0031559	oxidosqualene cyclase activity	1	1	ENSSSCG00000021418(LSS)	0.0192066	0.310797		GO:0022600	digestive system process	5	51	ENSSSCG00000003211(NR1H2);ENSSSCG00000010479(RBP4);ENSSSCG00000011680(PLS1);ENSSSCG00000025876(PBLD);ENSSSCG00000040464(LEP)	0.00225252	0.323938			Human Diseases	Cancers	Small cell lung cancer	4	98	ENSSSCG00000001565(CDKN1A);ENSSSCG00000007268(E2F1);ENSSSCG00000026103(ZBTB17);ENSSSCG00000037066(GADD45A)	0.0786676	0.830303
GO:0044424	intracellular part	157	8660	ENSSSCG00000001100(CARMIL1);ENSSSCG00000001346(ABCF1);ENSSSCG00000001436(RNF5);ENSSSCG00000001565(CDKN1A);ENSSSCG00000001817(FURIN);ENSSSCG00000001844(PLIN1);ENSSSCG00000001881(MAN2C1);ENSSSCG00000001892(SCAMP2);ENSSSCG00000001921(NEO1);ENSSSCG00000002434(NRDE2);ENSSSCG00000002451(RIN3);ENSSSCG00000002632(SLC28A1);ENSSSCG00000002866(CEBPA);ENSSSCG00000003100(CCDC61);ENSSSCG00000003211(NR1H2);ENSS…	0.0292404	0.356437		GO:0035798	2-alkenal reductase (NADP+) activity	1	1	ENSSSCG00000021386(PTGR1)	0.0192066	0.310797		GO:0120163	negative regulation of cold-induced thermogenesis	4	32	ENSSSCG00000003211(NR1H2);ENSSSCG00000011390(IP6K1);ENSSSCG00000036201(NPR3);ENSSSCG00000039103(ADIPOQ)	0.00256027	0.323938			Metabolism	Carbohydrate metabolism	Citrate cycle (TCA cycle)	2	29	ENSSSCG00000017421(ACLY);ENSSSCG00000032498(IDH3A)	0.082314	0.830303
GO:0005622	intracellular	157	8661	ENSSSCG00000001100(CARMIL1);ENSSSCG00000001346(ABCF1);ENSSSCG00000001436(RNF5);ENSSSCG00000001565(CDKN1A);ENSSSCG00000001817(FURIN);ENSSSCG00000001844(PLIN1);ENSSSCG00000001881(MAN2C1);ENSSSCG00000001892(SCAMP2);ENSSSCG00000001921(NEO1);ENSSSCG00000002434(NRDE2);ENSSSCG00000002451(RIN3);ENSSSCG00000002632(SLC28A1);ENSSSCG00000002866(CEBPA);ENSSSCG00000003100(CCDC61);ENSSSCG00000003211(NR1H2);ENSS…	0.0294198	0.356437		GO:0038131	neuregulin receptor activity	1	1	ENSSSCG00000034656(RTN4R)	0.0192066	0.310797		GO:0042572	retinol metabolic process	3	16	ENSSSCG00000001906(CYP1A1);ENSSSCG00000008995(LRAT);ENSSSCG00000010479(RBP4)	0.00278557	0.323938			Environmental Information Processing	Signal transduction	Phosphatidylinositol signaling system	4	100	ENSSSCG00000011390(IP6K1);ENSSSCG00000016521(DGKI);ENSSSCG00000026517(CALML4);ENSSSCG00000027161(PIP5K1B)	0.0833242	0.830303
GO:0005737	cytoplasm	119	6301	ENSSSCG00000001100(CARMIL1);ENSSSCG00000001346(ABCF1);ENSSSCG00000001436(RNF5);ENSSSCG00000001565(CDKN1A);ENSSSCG00000001817(FURIN);ENSSSCG00000001844(PLIN1);ENSSSCG00000001892(SCAMP2);ENSSSCG00000001921(NEO1);ENSSSCG00000002451(RIN3);ENSSSCG00000002632(SLC28A1);ENSSSCG00000003100(CCDC61);ENSSSCG00000003211(NR1H2);ENSSSCG00000003251(NLRP12);ENSSSCG00000003577(WASF2);ENSSSCG00000003923(HECTD3);ENS…	0.0312501	0.356437		GO:0042011	interleukin-16 binding	1	1	ENSSSCG00000000687(CD4)	0.0192066	0.310797		GO:0010881	regulation of cardiac muscle contraction by regulation of the release of sequestered calcium ion	2	5	ENSSSCG00000013864(TMEM38A);ENSSSCG00000039896(TMEM38B)	0.00317438	0.323938			Human Diseases	Cancers	Chemical carcinogenesis	3	63	ENSSSCG00000001906(CYP1A1);ENSSSCG00000015616(HSD11B1);ENSSSCG00000030271(GSTO2)	0.0856786	0.830303
GO:0030176	integral component of endoplasmic reticulum membrane	4	72	ENSSSCG00000010528(ZFYVE27);ENSSSCG00000015616(HSD11B1);ENSSSCG00000026092(SREBF2);ENSSSCG00000037314(TMCO1)	0.0326003	0.356437		GO:0042012	interleukin-16 receptor activity	1	1	ENSSSCG00000000687(CD4)	0.0192066	0.310797		GO:0071313	cellular response to caffeine	2	5	ENSSSCG00000013864(TMEM38A);ENSSSCG00000039896(TMEM38B)	0.00317438	0.323938			Organismal Systems	Digestive system	Pancreatic secretion	4	102	ENSSSCG00000006933(CLCA1);ENSSSCG00000009413(CPB2);ENSSSCG00000021475(SLC4A2);ENSSSCG00000051744(-)	0.0881138	0.830303
GO:0030027	lamellipodium	5	106	ENSSSCG00000001100(CARMIL1);ENSSSCG00000003577(WASF2);ENSSSCG00000006283(SCYL3);ENSSSCG00000009944(CORO1C);ENSSSCG00000029571(AVIL)	0.0327804	0.356437		GO:0042931	enterobactin transmembrane transporter activity	1	1	ENSSSCG00000027024(ASIC3)	0.0192066	0.310797		GO:2000698	positive regulation of epithelial cell differentiation involved in kidney development	2	5	ENSSSCG00000038727(GDNF);ENSSSCG00000039103(ADIPOQ)	0.00317438	0.323938			Human Diseases	Cancers	Breast cancer	5	145	ENSSSCG00000001440(NOTCH4);ENSSSCG00000001565(CDKN1A);ENSSSCG00000007268(E2F1);ENSSSCG00000027726(DLL1);ENSSSCG00000037066(GADD45A)	0.0918404	0.833367
GO:0000939	condensed chromosome inner kinetochore	1	2	ENSSSCG00000016098(ORC2)	0.0332561	0.356437		GO:0047173	phosphatidylcholine-retinol O-acyltransferase activity	1	1	ENSSSCG00000008995(LRAT)	0.0192066	0.310797		GO:0006767	water-soluble vitamin metabolic process	3	17	ENSSSCG00000004181(VNN1);ENSSSCG00000022390(RGN);ENSSSCG00000030271(GSTO2)	0.00333755	0.323938			Human Diseases	Cancers	Non-small cell lung cancer	3	67	ENSSSCG00000001565(CDKN1A);ENSSSCG00000007268(E2F1);ENSSSCG00000037066(GADD45A)	0.0986718	0.863378
GO:0005658	alpha DNA polymerase:primase complex	1	2	ENSSSCG00000012997(-)	0.0332561	0.356437		GO:0047631	ADP-ribose diphosphatase activity	1	1	ENSSSCG00000002557(NUDT14)	0.0192066	0.310797		GO:0071624	positive regulation of granulocyte chemotaxis	3	17	ENSSSCG00000001097(-);ENSSSCG00000006582(S100A14);ENSSSCG00000013260(-)	0.00333755	0.323938			Human Diseases	Cancers	Thyroid cancer	2	35	ENSSSCG00000001565(CDKN1A);ENSSSCG00000037066(GADD45A)	0.113276	0.876399
GO:0016035	zeta DNA polymerase complex	1	2	ENSSSCG00000016753(POLD2)	0.0332561	0.356437		GO:0047677	arachidonate 8(R)-lipoxygenase activity	1	1	ENSSSCG00000017980(ALOX12B)	0.0192066	0.310797		GO:1900745	positive regulation of p38MAPK cascade	3	17	ENSSSCG00000022845(PJA2);ENSSSCG00000037066(GADD45A);ENSSSCG00000040464(LEP)	0.00333755	0.323938			Human Diseases	Infectious diseases	Hepatitis C	5	155	ENSSSCG00000001565(CDKN1A);ENSSSCG00000007268(E2F1);ENSSSCG00000012076(MX2);ENSSSCG00000036556(IFNAR2);ENSSSCG00000036956(SOCS3)	0.113489	0.876399
GO:0032044	DSIF complex	1	2	ENSSSCG00000023556(SUPT5H)	0.0332561	0.356437		GO:0051722	protein C-terminal methylesterase activity	1	1	ENSSSCG00000020856(PPME1)	0.0192066	0.310797		GO:0007586	digestion	5	56	ENSSSCG00000003211(NR1H2);ENSSSCG00000010479(RBP4);ENSSSCG00000011680(PLS1);ENSSSCG00000025876(PBLD);ENSSSCG00000040464(LEP)	0.00340492	0.323938			Human Diseases	Cancers	Melanoma	3	72	ENSSSCG00000001565(CDKN1A);ENSSSCG00000007268(E2F1);ENSSSCG00000037066(GADD45A)	0.11595	0.876399
GO:0032937	SREBP-SCAP-Insig complex	1	2	ENSSSCG00000026092(SREBF2)	0.0332561	0.356437		GO:0051723	protein methylesterase activity	1	1	ENSSSCG00000020856(PPME1)	0.0192066	0.310797		GO:0001659	temperature homeostasis	7	108	ENSSSCG00000003211(NR1H2);ENSSSCG00000010478(FFAR4);ENSSSCG00000011390(IP6K1);ENSSSCG00000036201(NPR3);ENSSSCG00000039103(ADIPOQ);ENSSSCG00000040464(LEP);ENSSSCG00000040638(DIO2)	0.00350623	0.323938			Human Diseases	Endocrine and metabolic diseases	Insulin resistance	4	115	ENSSSCG00000003211(NR1H2);ENSSSCG00000009794(MLXIP);ENSSSCG00000012880(CPT1A);ENSSSCG00000036956(SOCS3)	0.122323	0.876399
GO:0032982	myosin filament	1	2	ENSSSCG00000005501(TRIM32)	0.0332561	0.356437		GO:0070524	11-beta-hydroxysteroid dehydrogenase (NADP+) activity	1	1	ENSSSCG00000015616(HSD11B1)	0.0192066	0.310797		GO:0050805	negative regulation of synaptic transmission	4	35	ENSSSCG00000005167(SLC24A2);ENSSSCG00000016521(DGKI);ENSSSCG00000021059(ADORA1);ENSSSCG00000039103(ADIPOQ)	0.00357328	0.323938			Cellular Processes	Cell growth and death	Cellular senescence	5	161	ENSSSCG00000001565(CDKN1A);ENSSSCG00000007268(E2F1);ENSSSCG00000013312(HIPK3);ENSSSCG00000026517(CALML4);ENSSSCG00000037066(GADD45A)	0.127559	0.876399
GO:0035189	Rb-E2F complex	1	2	ENSSSCG00000007268(E2F1)	0.0332561	0.356437		GO:0033764	steroid dehydrogenase activity, acting on the CH-OH group of donors, NAD or NADP as acceptor	2	14	ENSSSCG00000006337(HSD17B7);ENSSSCG00000015616(HSD11B1)	0.0286807	0.33614		GO:1902743	regulation of lamellipodium organization	4	35	ENSSSCG00000001100(CARMIL1);ENSSSCG00000003577(WASF2);ENSSSCG00000009944(CORO1C);ENSSSCG00000029571(AVIL)	0.00357328	0.323938			Organismal Systems	Digestive system	Gastric acid secretion	3	77	ENSSSCG00000021475(SLC4A2);ENSSSCG00000026517(CALML4);ENSSSCG00000028777(-)	0.134273	0.876399
GO:0043625	delta DNA polymerase complex	1	2	ENSSSCG00000016753(POLD2)	0.0332561	0.356437		GO:0042287	MHC protein binding	2	14	ENSSSCG00000000687(CD4);ENSSSCG00000025523(COL2A1)	0.0286807	0.33614		GO:0065008	regulation of biological quality	57	2248	ENSSSCG00000000687(CD4);ENSSSCG00000001100(CARMIL1);ENSSSCG00000001436(RNF5);ENSSSCG00000001473(COL11A2);ENSSSCG00000001817(FURIN);ENSSSCG00000001906(CYP1A1);ENSSSCG00000001921(NEO1);ENSSSCG00000002451(RIN3);ENSSSCG00000002866(CEBPA);ENSSSCG00000003157(LIN7B);ENSSSCG00000003211(NR1H2);ENSSSCG00000005167(SLC24A2);ENSSSCG00000005177(SH3GL2);ENSSSCG00000005199(GLDC);ENSSSCG00000005501(TRIM32);ENSSSC…	0.00359926	0.323938			Human Diseases	Cancers	Chronic myeloid leukemia	3	77	ENSSSCG00000001565(CDKN1A);ENSSSCG00000007268(E2F1);ENSSSCG00000037066(GADD45A)	0.134273	0.876399
GO:0060187	cell pole	1	2	ENSSSCG00000022404(SLC3A2)	0.0332561	0.356437		GO:0016229	steroid dehydrogenase activity	2	15	ENSSSCG00000006337(HSD17B7);ENSSSCG00000015616(HSD11B1)	0.0326821	0.33614		GO:0060292	long-term synaptic depression	3	19	ENSSSCG00000005167(SLC24A2);ENSSSCG00000016521(DGKI);ENSSSCG00000021059(ADORA1)	0.00463067	0.323938			Organismal Systems	Immune system	Complement and coagulation cascades	5	164	ENSSSCG00000009413(CPB2);ENSSSCG00000010893(-);ENSSSCG00000016856(C9);ENSSSCG00000042291(-);ENSSSCG00000046456(-)	0.134882	0.876399
GO:0070557	PCNA-p21 complex	1	2	ENSSSCG00000001565(CDKN1A)	0.0332561	0.356437		GO:0015298	solute:cation antiporter activity	2	16	ENSSSCG00000005167(SLC24A2);ENSSSCG00000007466(SLC9A8)	0.0368877	0.33614		GO:0031000	response to caffeine	2	6	ENSSSCG00000013864(TMEM38A);ENSSSCG00000039896(TMEM38B)	0.00470468	0.323938			Human Diseases	Cancers	Bladder cancer	2	39	ENSSSCG00000001565(CDKN1A);ENSSSCG00000007268(E2F1)	0.135317	0.876399
GO:0071595	Nem1-Spo7 phosphatase complex	1	2	ENSSSCG00000017935(CTDNEP1)	0.0332561	0.356437		GO:0015491	cation:cation antiporter activity	2	16	ENSSSCG00000005167(SLC24A2);ENSSSCG00000007466(SLC9A8)	0.0368877	0.33614		GO:0036270	response to diuretic	2	6	ENSSSCG00000013864(TMEM38A);ENSSSCG00000039896(TMEM38B)	0.00470468	0.323938			Human Diseases	Cancers	Pancreatic cancer	3	78	ENSSSCG00000001565(CDKN1A);ENSSSCG00000007268(E2F1);ENSSSCG00000037066(GADD45A)	0.138052	0.876399
GO:0097208	alveolar lamellar body	1	2	ENSSSCG00000008051(ABCA3)	0.0332561	0.356437		GO:0004519	endonuclease activity	4	66	ENSSSCG00000012973(MUS81);ENSSSCG00000020799(CPSF3);ENSSSCG00000044339(-);ENSSSCG00000049831(-)	0.0377123	0.33614		GO:0072216	positive regulation of metanephros development	2	6	ENSSSCG00000038727(GDNF);ENSSSCG00000039103(ADIPOQ)	0.00470468	0.323938			Genetic Information Processing	Folding, sorting and degradation	RNA degradation	3	79	ENSSSCG00000017067(CNOT8);ENSSSCG00000017102(TENT4A);ENSSSCG00000039331(-)	0.141868	0.876399
GO:0062023	collagen-containing extracellular matrix	5	108	ENSSSCG00000009364(FREM2);ENSSSCG00000012026(ADAMTS1);ENSSSCG00000022204(AGRN);ENSSSCG00000025523(COL2A1);ENSSSCG00000038801(NPNT)	0.0351192	0.358401		GO:0000210	NAD+ diphosphatase activity	1	2	ENSSSCG00000001715(ENPP5)	0.0380464	0.33614		GO:2000391	positive regulation of neutrophil extravasation	2	6	ENSSSCG00000001097(-);ENSSSCG00000013260(-)	0.00470468	0.323938			Human Diseases	Infectious diseases	Influenza A	5	171	ENSSSCG00000009633(-);ENSSSCG00000012076(MX2);ENSSSCG00000013784(DNAJB1);ENSSSCG00000036556(IFNAR2);ENSSSCG00000036956(SOCS3)	0.152677	0.876399
GO:0031227	intrinsic component of endoplasmic reticulum membrane	4	75	ENSSSCG00000010528(ZFYVE27);ENSSSCG00000015616(HSD11B1);ENSSSCG00000026092(SREBF2);ENSSSCG00000037314(TMCO1)	0.037072	0.358401		GO:0004052	arachidonate 12-lipoxygenase activity	1	2	ENSSSCG00000017980(ALOX12B)	0.0380464	0.33614		GO:1905954	positive regulation of lipid localization	5	61	ENSSSCG00000003211(NR1H2);ENSSSCG00000008995(LRAT);ENSSSCG00000009216(SPP1);ENSSSCG00000026092(SREBF2);ENSSSCG00000039103(ADIPOQ)	0.00493037	0.323938			Organismal Systems	Endocrine system	PPAR signaling pathway	3	82	ENSSSCG00000001844(PLIN1);ENSSSCG00000012880(CPT1A);ENSSSCG00000039103(ADIPOQ)	0.153523	0.876399
GO:0005657	replication fork	3	46	ENSSSCG00000011810(BCL6);ENSSSCG00000012997(-);ENSSSCG00000016753(POLD2)	0.0416231	0.358401		GO:0004095	carnitine O-palmitoyltransferase activity	1	2	ENSSSCG00000012880(CPT1A)	0.0380464	0.33614		GO:0019432	triglyceride biosynthetic process	3	20	ENSSSCG00000003211(NR1H2);ENSSSCG00000017935(CTDNEP1);ENSSSCG00000033822(THRSP)	0.00537567	0.323938			Environmental Information Processing	Signal transduction	AMPK signaling pathway	4	127	ENSSSCG00000012880(CPT1A);ENSSSCG00000017694(ACACA);ENSSSCG00000039103(ADIPOQ);ENSSSCG00000040464(LEP)	0.158159	0.876399
GO:0031982	vesicle	23	940	ENSSSCG00000001100(CARMIL1);ENSSSCG00000001817(FURIN);ENSSSCG00000001892(SCAMP2);ENSSSCG00000002451(RIN3);ENSSSCG00000003577(WASF2);ENSSSCG00000006933(CLCA1);ENSSSCG00000008051(ABCA3);ENSSSCG00000008966(PARM1);ENSSSCG00000009944(CORO1C);ENSSSCG00000010260(SAR1A);ENSSSCG00000010478(FFAR4);ENSSSCG00000010528(ZFYVE27);ENSSSCG00000010882(CNST);ENSSSCG00000011198(RFTN1);ENSSSCG00000012026(ADAMTS1);ENS…	0.0426106	0.358401		GO:0004449	isocitrate dehydrogenase (NAD+) activity	1	2	ENSSSCG00000032498(IDH3A)	0.0380464	0.33614		GO:0006766	vitamin metabolic process	4	40	ENSSSCG00000004181(VNN1);ENSSSCG00000008995(LRAT);ENSSSCG00000022390(RGN);ENSSSCG00000030271(GSTO2)	0.00581264	0.323938			Organismal Systems	Digestive system	Fat digestion and absorption	2	44	ENSSSCG00000034102(DGAT2);ENSSSCG00000038322(-)	0.164048	0.876399
GO:1990752	microtubule end	2	20	ENSSSCG00000007253(MAPRE1);ENSSSCG00000027314(CAMSAP2)	0.0436055	0.358401		GO:0004792	thiosulfate sulfurtransferase activity	1	2	ENSSSCG00000038757(-)	0.0380464	0.33614		GO:0042219	cellular modified amino acid catabolic process	2	7	ENSSSCG00000029790(PCYOX1);ENSSSCG00000040638(DIO2)	0.00650796	0.323938			Human Diseases	Infectious diseases	Human papillomavirus infection	8	328	ENSSSCG00000001440(NOTCH4);ENSSSCG00000001565(CDKN1A);ENSSSCG00000007268(E2F1);ENSSSCG00000008634(ATP6V1C2);ENSSSCG00000009216(SPP1);ENSSSCG00000012076(MX2);ENSSSCG00000025523(COL2A1);ENSSSCG00000036556(IFNAR2)	0.175053	0.876399
GO:0005746	mitochondrial respiratory chain	3	47	ENSSSCG00000018065(ND1);ENSSSCG00000018069(ND2);ENSSSCG00000018087(ND4)	0.0439298	0.358401		GO:0004904	interferon receptor activity	1	2	ENSSSCG00000036556(IFNAR2)	0.0380464	0.33614		GO:0070255	regulation of mucus secretion	2	7	ENSSSCG00000017980(ALOX12B);ENSSSCG00000021059(ADORA1)	0.00650796	0.323938			Organismal Systems	Endocrine system	Ovarian Steroidogenesis	2	46	ENSSSCG00000001906(CYP1A1);ENSSSCG00000006337(HSD17B7)	0.175826	0.876399
GO:0120025	plasma membrane bounded cell projection	24	998	ENSSSCG00000001097(-);ENSSSCG00000001100(CARMIL1);ENSSSCG00000002451(RIN3);ENSSSCG00000002632(SLC28A1);ENSSSCG00000003100(CCDC61);ENSSSCG00000003577(WASF2);ENSSSCG00000004302(-);ENSSSCG00000006283(SCYL3);ENSSSCG00000006933(CLCA1);ENSSSCG00000007253(MAPRE1);ENSSSCG00000008020(IFT140);ENSSSCG00000009944(CORO1C);ENSSSCG00000010478(FFAR4);ENSSSCG00000010528(ZFYVE27);ENSSSCG00000011680(PLS1);ENSSSCG00…	0.0458608	0.358401		GO:0004905	type I interferon receptor activity	1	2	ENSSSCG00000036556(IFNAR2)	0.0380464	0.33614		GO:0071415	cellular response to purine-containing compound	2	7	ENSSSCG00000013864(TMEM38A);ENSSSCG00000039896(TMEM38B)	0.00650796	0.323938			Environmental Information Processing	Signal transduction	FoxO signaling pathway	4	134	ENSSSCG00000001565(CDKN1A);ENSSSCG00000011810(BCL6);ENSSSCG00000017756(NLK);ENSSSCG00000037066(GADD45A)	0.180668	0.876399
GO:0005581	collagen trimer	2	21	ENSSSCG00000001473(COL11A2);ENSSSCG00000025523(COL2A1)	0.0476753	0.358401		GO:0008768	UDP-sugar diphosphatase activity	1	2	ENSSSCG00000002557(NUDT14)	0.0380464	0.33614		GO:2000389	regulation of neutrophil extravasation	2	7	ENSSSCG00000001097(-);ENSSSCG00000013260(-)	0.00650796	0.323938			Human Diseases	Endocrine and metabolic diseases	Type II diabetes mellitus	2	47	ENSSSCG00000036956(SOCS3);ENSSSCG00000039103(ADIPOQ)	0.181766	0.876399
GO:0043596	nuclear replication fork	2	21	ENSSSCG00000012997(-);ENSSSCG00000016753(POLD2)	0.0476753	0.358401		GO:0016416	O-palmitoyltransferase activity	1	2	ENSSSCG00000012880(CPT1A)	0.0380464	0.33614		GO:0008202	steroid metabolic process	8	153	ENSSSCG00000001906(CYP1A1);ENSSSCG00000002866(CEBPA);ENSSSCG00000006337(HSD17B7);ENSSSCG00000009216(SPP1);ENSSSCG00000013004(TM7SF2);ENSSSCG00000017499(STARD3);ENSSSCG00000021418(LSS);ENSSSCG00000040464(LEP)	0.0068	0.323938			Environmental Information Processing	Signaling molecules and interaction	Cell adhesion molecules (CAMs)	7	281	ENSSSCG00000000687(CD4);ENSSSCG00000001921(NEO1);ENSSSCG00000006852(NTNG1);ENSSSCG00000033721(-);ENSSSCG00000042291(-);ENSSSCG00000046456(-);ENSSSCG00000048323(-)	0.182824	0.876399
GO:0005954	calcium- and calmodulin-dependent protein kinase complex	1	3	ENSSSCG00000015619(CAMK1G)	0.0494691	0.358401		GO:0017159	pantetheine hydrolase activity	1	2	ENSSSCG00000004181(VNN1)	0.0380464	0.33614		GO:0030866	cortical actin cytoskeleton organization	3	22	ENSSSCG00000005317(TLN1);ENSSSCG00000011680(PLS1);ENSSSCG00000015866(FMNL2)	0.007071	0.323938			Organismal Systems	Immune system	Th1 and Th2 cell differentiation	4	136	ENSSSCG00000000687(CD4);ENSSSCG00000006309(CD247);ENSSSCG00000027726(DLL1);ENSSSCG00000033721(-)	0.18729	0.876399
GO:0016460	myosin II complex	1	3	ENSSSCG00000005501(TRIM32)	0.0494691	0.358401		GO:0033798	thyroxine 5-deiodinase activity	1	2	ENSSSCG00000040638(DIO2)	0.0380464	0.33614		GO:0032941	secretion by tissue	3	22	ENSSSCG00000003211(NR1H2);ENSSSCG00000017980(ALOX12B);ENSSSCG00000021059(ADORA1)	0.007071	0.323938			Organismal Systems	Immune system	Natural killer cell mediated cytotoxicity	5	187	ENSSSCG00000006309(CD247);ENSSSCG00000009633(-);ENSSSCG00000036556(IFNAR2);ENSSSCG00000042291(-);ENSSSCG00000046456(-)	0.196711	0.876399
GO:0030485	smooth muscle contractile fiber	1	3	ENSSSCG00000038801(NPNT)	0.0494691	0.358401		GO:0036132	13-prostaglandin reductase activity	1	2	ENSSSCG00000021386(PTGR1)	0.0380464	0.33614		GO:0015918	sterol transport	5	67	ENSSSCG00000001817(FURIN);ENSSSCG00000003211(NR1H2);ENSSSCG00000026092(SREBF2);ENSSSCG00000039103(ADIPOQ);ENSSSCG00000040464(LEP)	0.00733536	0.323938			Human Diseases	Substance dependence	Morphine addiction	3	94	ENSSSCG00000004165(PDE7B);ENSSSCG00000021059(ADORA1);ENSSSCG00000036363(-)	0.202807	0.876399
GO:0030981	cortical microtubule cytoskeleton	1	3	ENSSSCG00000007253(MAPRE1)	0.0494691	0.358401		GO:0047024	5alpha-androstane-3beta,17beta-diol dehydrogenase activity	1	2	ENSSSCG00000006337(HSD17B7)	0.0380464	0.33614		GO:0030301	cholesterol transport	5	67	ENSSSCG00000001817(FURIN);ENSSSCG00000003211(NR1H2);ENSSSCG00000026092(SREBF2);ENSSSCG00000039103(ADIPOQ);ENSSSCG00000040464(LEP)	0.00733536	0.323938			Environmental Information Processing	Signal transduction	Apelin signaling pathway	4	143	ENSSSCG00000001844(PLIN1);ENSSSCG00000009216(SPP1);ENSSSCG00000026517(CALML4);ENSSSCG00000028777(-)	0.211056	0.876399
GO:0031417	NatC complex	1	3	ENSSSCG00000010956(NAA35)	0.0494691	0.358401		GO:0048257	3'-flap endonuclease activity	1	2	ENSSSCG00000012973(MUS81)	0.0380464	0.33614		GO:0009888	tissue development	34	1222	ENSSSCG00000001097(-);ENSSSCG00000001431(FKBPL);ENSSSCG00000001440(NOTCH4);ENSSSCG00000001473(COL11A2);ENSSSCG00000001565(CDKN1A);ENSSSCG00000004759(SPINT1);ENSSSCG00000005636(SLC25A25);ENSSSCG00000006809(RBM15);ENSSSCG00000008020(IFT140);ENSSSCG00000009364(FREM2);ENSSSCG00000009944(CORO1C);ENSSSCG00000010461(ANKRD1);ENSSSCG00000011680(PLS1);ENSSSCG00000012705(ZIC3);ENSSSCG00000012880(CPT1A);ENSS…	0.00734009	0.323938			Human Diseases	Cancers	Choline metabolism in cancer	3	97	ENSSSCG00000003577(WASF2);ENSSSCG00000016521(DGKI);ENSSSCG00000027161(PIP5K1B)	0.215671	0.876399
GO:0099029	anchored component of presynaptic active zone membrane	1	3	ENSSSCG00000006852(NTNG1)	0.0494691	0.358401		GO:0050613	delta14-sterol reductase activity	1	2	ENSSSCG00000013004(TM7SF2)	0.0380464	0.33614		GO:0071345	cellular response to cytokine stimulus	16	448	ENSSSCG00000000687(CD4);ENSSSCG00000001097(-);ENSSSCG00000002866(CEBPA);ENSSSCG00000003251(NLRP12);ENSSSCG00000005501(TRIM32);ENSSSCG00000006809(RBM15);ENSSSCG00000008995(LRAT);ENSSSCG00000010461(ANKRD1);ENSSSCG00000015498(RC3H1);ENSSSCG00000026478(PADI2);ENSSSCG00000030042(SBNO2);ENSSSCG00000036556(IFNAR2);ENSSSCG00000036956(SOCS3);ENSSSCG00000038801(NPNT);ENSSSCG00000039103(ADIPOQ);ENSSSCG00000…	0.00764297	0.323938			Human Diseases	Cancers	Prostate cancer	3	98	ENSSSCG00000001565(CDKN1A);ENSSSCG00000004759(SPINT1);ENSSSCG00000007268(E2F1)	0.219997	0.876399
GO:1905721	mitotic spindle astral microtubule end	1	3	ENSSSCG00000007253(MAPRE1)	0.0494691	0.358401		GO:0052735	tRNA (cytosine-3-)-methyltransferase activity	1	2	ENSSSCG00000011190(METTL6)	0.0380464	0.33614		GO:0006695	cholesterol biosynthetic process	3	23	ENSSSCG00000006337(HSD17B7);ENSSSCG00000013004(TM7SF2);ENSSSCG00000021418(LSS)	0.00802421	0.323938			Metabolism	Glycan biosynthesis and metabolism	Glycosphingolipid biosynthesis - ganglio series	1	15	ENSSSCG00000032053(ST8SIA5)	0.221193	0.876399
GO:1990357	terminal web	1	3	ENSSSCG00000011680(PLS1)	0.0494691	0.358401		GO:0060698	endoribonuclease inhibitor activity	1	2	ENSSSCG00000009043(ABCE1)	0.0380464	0.33614		GO:0010874	regulation of cholesterol efflux	3	23	ENSSSCG00000003211(NR1H2);ENSSSCG00000026092(SREBF2);ENSSSCG00000039103(ADIPOQ)	0.00802421	0.323938			Human Diseases	Infectious diseases	HTLV-I infection	8	350	ENSSSCG00000000687(CD4);ENSSSCG00000001565(CDKN1A);ENSSSCG00000005317(TLN1);ENSSSCG00000007268(E2F1);ENSSSCG00000033721(-);ENSSSCG00000034090(CRTC3);ENSSSCG00000042291(-);ENSSSCG00000046456(-)	0.221616	0.876399
GO:0045121	membrane raft	6	159	ENSSSCG00000000687(CD4);ENSSSCG00000001817(FURIN);ENSSSCG00000009944(CORO1C);ENSSSCG00000011198(RFTN1);ENSSSCG00000027726(DLL1);ENSSSCG00000029323(KCNE3)	0.0512738	0.358401		GO:0070576	vitamin D 24-hydroxylase activity	1	2	ENSSSCG00000001906(CYP1A1)	0.0380464	0.33614		GO:1902653	secondary alcohol biosynthetic process	3	23	ENSSSCG00000006337(HSD17B7);ENSSSCG00000013004(TM7SF2);ENSSSCG00000021418(LSS)	0.00802421	0.323938			Organismal Systems	Digestive system	Cholesterol metabolism	2	54	ENSSSCG00000017499(STARD3);ENSSSCG00000050398(-)	0.224035	0.876399
GO:0098857	membrane microdomain	6	159	ENSSSCG00000000687(CD4);ENSSSCG00000001817(FURIN);ENSSSCG00000009944(CORO1C);ENSSSCG00000011198(RFTN1);ENSSSCG00000027726(DLL1);ENSSSCG00000029323(KCNE3)	0.0512738	0.358401		GO:0101021	estrogen 2-hydroxylase activity	1	2	ENSSSCG00000001906(CYP1A1)	0.0380464	0.33614		GO:2000279	negative regulation of DNA biosynthetic process	3	23	ENSSSCG00000001565(CDKN1A);ENSSSCG00000010461(ANKRD1);ENSSSCG00000039103(ADIPOQ)	0.00802421	0.323938			Environmental Information Processing	Signal transduction	Notch signaling pathway	2	55	ENSSSCG00000001440(NOTCH4);ENSSSCG00000027726(DLL1)	0.230144	0.876399
GO:0031410	cytoplasmic vesicle	21	858	ENSSSCG00000001100(CARMIL1);ENSSSCG00000001817(FURIN);ENSSSCG00000001892(SCAMP2);ENSSSCG00000002451(RIN3);ENSSSCG00000003577(WASF2);ENSSSCG00000006933(CLCA1);ENSSSCG00000008051(ABCA3);ENSSSCG00000008966(PARM1);ENSSSCG00000009944(CORO1C);ENSSSCG00000010260(SAR1A);ENSSSCG00000010478(FFAR4);ENSSSCG00000010528(ZFYVE27);ENSSSCG00000010882(CNST);ENSSSCG00000011198(RFTN1);ENSSSCG00000012026(ADAMTS1);ENS…	0.0513707	0.358401		GO:1990136	linoleate 9S-lipoxygenase activity	1	2	ENSSSCG00000017980(ALOX12B)	0.0380464	0.33614		GO:0010867	positive regulation of triglyceride biosynthetic process	2	8	ENSSSCG00000003211(NR1H2);ENSSSCG00000017935(CTDNEP1)	0.0085739	0.323938			Genetic Information Processing	Folding, sorting and degradation	Ubiquitin mediated proteolysis	4	149	ENSSSCG00000005501(TRIM32);ENSSSCG00000007162(UBOX5);ENSSSCG00000011104(CUL2);ENSSSCG00000036956(SOCS3)	0.232072	0.876399
GO:0042995	cell projection	24	1012	ENSSSCG00000001097(-);ENSSSCG00000001100(CARMIL1);ENSSSCG00000002451(RIN3);ENSSSCG00000002632(SLC28A1);ENSSSCG00000003100(CCDC61);ENSSSCG00000003577(WASF2);ENSSSCG00000004302(-);ENSSSCG00000006283(SCYL3);ENSSSCG00000006933(CLCA1);ENSSSCG00000007253(MAPRE1);ENSSSCG00000008020(IFT140);ENSSSCG00000009944(CORO1C);ENSSSCG00000010478(FFAR4);ENSSSCG00000010528(ZFYVE27);ENSSSCG00000011680(PLS1);ENSSSCG00…	0.052351	0.358401		GO:1990698	palmitoleoyltransferase activity	1	2	ENSSSCG00000012880(CPT1A)	0.0380464	0.33614		GO:0010882	regulation of cardiac muscle contraction by calcium ion signaling	2	8	ENSSSCG00000013864(TMEM38A);ENSSSCG00000039896(TMEM38B)	0.0085739	0.323938			Human Diseases	Infectious diseases	Epstein-Barr virus infection	6	252	ENSSSCG00000001565(CDKN1A);ENSSSCG00000006309(CD247);ENSSSCG00000007268(E2F1);ENSSSCG00000033721(-);ENSSSCG00000036556(IFNAR2);ENSSSCG00000037066(GADD45A)	0.237436	0.876399
GO:0005811	lipid droplet	3	51	ENSSSCG00000001844(PLIN1);ENSSSCG00000017935(CTDNEP1);ENSSSCG00000021418(LSS)	0.0537767	0.358401		GO:0004521	endoribonuclease activity	3	39	ENSSSCG00000020799(CPSF3);ENSSSCG00000044339(-);ENSSSCG00000049831(-)	0.038398	0.33614		GO:0031953	negative regulation of protein autophosphorylation	2	8	ENSSSCG00000003251(NLRP12);ENSSSCG00000039103(ADIPOQ)	0.0085739	0.323938			Organismal Systems	Endocrine system	Glucagon signaling pathway	3	104	ENSSSCG00000012880(CPT1A);ENSSSCG00000017694(ACACA);ENSSSCG00000026517(CALML4)	0.246302	0.876399
GO:0012505	endomembrane system	44	2076	ENSSSCG00000001100(CARMIL1);ENSSSCG00000001436(RNF5);ENSSSCG00000001817(FURIN);ENSSSCG00000001892(SCAMP2);ENSSSCG00000001921(NEO1);ENSSSCG00000002451(RIN3);ENSSSCG00000003577(WASF2);ENSSSCG00000006283(SCYL3);ENSSSCG00000006337(HSD17B7);ENSSSCG00000006933(CLCA1);ENSSSCG00000007253(MAPRE1);ENSSSCG00000008051(ABCA3);ENSSSCG00000008966(PARM1);ENSSSCG00000008995(LRAT);ENSSSCG00000009216(SPP1);ENSSSCG0…	0.0537876	0.358401		GO:0004540	ribonuclease activity	4	67	ENSSSCG00000017067(CNOT8);ENSSSCG00000020799(CPSF3);ENSSSCG00000044339(-);ENSSSCG00000049831(-)	0.0395278	0.340449		GO:0042447	hormone catabolic process	2	8	ENSSSCG00000009216(SPP1);ENSSSCG00000040638(DIO2)	0.0085739	0.323938			Human Diseases	Infectious diseases	Legionellosis	4	153	ENSSSCG00000010260(SAR1A);ENSSSCG00000042291(-);ENSSSCG00000046456(-);ENSSSCG00000047932(HSPA6)	0.246363	0.876399
GO:0097708	intracellular vesicle	21	863	ENSSSCG00000001100(CARMIL1);ENSSSCG00000001817(FURIN);ENSSSCG00000001892(SCAMP2);ENSSSCG00000002451(RIN3);ENSSSCG00000003577(WASF2);ENSSSCG00000006933(CLCA1);ENSSSCG00000008051(ABCA3);ENSSSCG00000008966(PARM1);ENSSSCG00000009944(CORO1C);ENSSSCG00000010260(SAR1A);ENSSSCG00000010478(FFAR4);ENSSSCG00000010528(ZFYVE27);ENSSSCG00000010882(CNST);ENSSSCG00000011198(RFTN1);ENSSSCG00000012026(ADAMTS1);ENS…	0.0540174	0.358401		GO:0001223	transcription coactivator binding	2	17	ENSSSCG00000009839(CIT);ENSSSCG00000026103(ZBTB17)	0.0412885	0.343013		GO:0050872	white fat cell differentiation	2	8	ENSSSCG00000002866(CEBPA);ENSSSCG00000010478(FFAR4)	0.0085739	0.323938			Human Diseases	Cancers	Pathways in cancer	11	524	ENSSSCG00000001440(NOTCH4);ENSSSCG00000001565(CDKN1A);ENSSSCG00000002866(CEBPA);ENSSSCG00000007268(E2F1);ENSSSCG00000011104(CUL2);ENSSSCG00000026103(ZBTB17);ENSSSCG00000026517(CALML4);ENSSSCG00000027726(DLL1);ENSSSCG00000030271(GSTO2);ENSSSCG00000036556(IFNAR2);ENSSSCG00000037066(GADD45A)	0.247683	0.876399
GO:0055037	recycling endosome	4	86	ENSSSCG00000001892(SCAMP2);ENSSSCG00000010528(ZFYVE27);ENSSSCG00000015079(BACE1);ENSSSCG00000020666(EHD4)	0.0563425	0.36364		GO:0016616	oxidoreductase activity, acting on the CH-OH group of donors, NAD or NADP as acceptor	4	68	ENSSSCG00000006337(HSD17B7);ENSSSCG00000015616(HSD11B1);ENSSSCG00000021386(PTGR1);ENSSSCG00000032498(IDH3A)	0.0413925	0.343013		GO:0015850	organic hydroxy compound transport	7	128	ENSSSCG00000001817(FURIN);ENSSSCG00000003211(NR1H2);ENSSSCG00000009216(SPP1);ENSSSCG00000026092(SREBF2);ENSSSCG00000038727(GDNF);ENSSSCG00000039103(ADIPOQ);ENSSSCG00000040464(LEP)	0.00878799	0.323938			Human Diseases	Cancers	Endometrial cancer	2	58	ENSSSCG00000001565(CDKN1A);ENSSSCG00000037066(GADD45A)	0.248531	0.876399
GO:0098589	membrane region	6	163	ENSSSCG00000000687(CD4);ENSSSCG00000001817(FURIN);ENSSSCG00000009944(CORO1C);ENSSSCG00000011198(RFTN1);ENSSSCG00000027726(DLL1);ENSSSCG00000029323(KCNE3)	0.0565468	0.36364		GO:0004190	aspartic-type endopeptidase activity	2	18	ENSSSCG00000015079(BACE1);ENSSSCG00000044339(-)	0.0458754	0.343013		GO:0008203	cholesterol metabolic process	5	70	ENSSSCG00000002866(CEBPA);ENSSSCG00000006337(HSD17B7);ENSSSCG00000013004(TM7SF2);ENSSSCG00000021418(LSS);ENSSSCG00000040464(LEP)	0.00880126	0.323938			Metabolism	Metabolism of cofactors and vitamins	Retinol metabolism	2	59	ENSSSCG00000001906(CYP1A1);ENSSSCG00000008995(LRAT)	0.254673	0.876399
GO:0016529	sarcoplasmic reticulum	2	25	ENSSSCG00000013864(TMEM38A);ENSSSCG00000034044(RASD1)	0.0652242	0.40809		GO:0070001	aspartic-type peptidase activity	2	18	ENSSSCG00000015079(BACE1);ENSSSCG00000044339(-)	0.0458754	0.343013		GO:0007029	endoplasmic reticulum organization	4	45	ENSSSCG00000010528(ZFYVE27);ENSSSCG00000013864(TMEM38A);ENSSSCG00000038401(TRAM2);ENSSSCG00000039896(TMEM38B)	0.00883382	0.323938			Environmental Information Processing	Membrane transport	ABC transporters	2	59	ENSSSCG00000008051(ABCA3);ENSSSCG00000009498(-)	0.254673	0.876399
GO:0098945	intrinsic component of presynaptic active zone membrane	1	4	ENSSSCG00000006852(NTNG1)	0.0654116	0.40809		GO:0008134	transcription factor binding	13	407	ENSSSCG00000002866(CEBPA);ENSSSCG00000003211(NR1H2);ENSSSCG00000007268(E2F1);ENSSSCG00000009839(CIT);ENSSSCG00000010461(ANKRD1);ENSSSCG00000016711(CBX3);ENSSSCG00000017756(NLK);ENSSSCG00000026103(ZBTB17);ENSSSCG00000026478(PADI2);ENSSSCG00000027726(DLL1);ENSSSCG00000029547(NAB1);ENSSSCG00000036136(BHLHE40);ENSSSCG00000039064(DHX33)	0.0493661	0.343013		GO:0050728	negative regulation of inflammatory response	6	98	ENSSSCG00000003251(NLRP12);ENSSSCG00000010478(FFAR4);ENSSSCG00000013260(-);ENSSSCG00000021059(ADORA1);ENSSSCG00000036956(SOCS3);ENSSSCG00000039103(ADIPOQ)	0.00884079	0.323938			Organismal Systems	Endocrine system	Regulation of lipolysis in adipocyte	2	59	ENSSSCG00000001844(PLIN1);ENSSSCG00000021059(ADORA1)	0.254673	0.876399
GO:0016528	sarcoplasm	2	28	ENSSSCG00000013864(TMEM38A);ENSSSCG00000034044(RASD1)	0.0795723	0.413351		GO:0019899	enzyme binding	33	1295	ENSSSCG00000000687(CD4);ENSSSCG00000001565(CDKN1A);ENSSSCG00000001817(FURIN);ENSSSCG00000002451(RIN3);ENSSSCG00000002866(CEBPA);ENSSSCG00000003211(NR1H2);ENSSSCG00000006309(CD247);ENSSSCG00000007162(UBOX5);ENSSSCG00000007253(MAPRE1);ENSSSCG00000009839(CIT);ENSSSCG00000009944(CORO1C);ENSSSCG00000010461(ANKRD1);ENSSSCG00000010882(CNST);ENSSSCG00000011104(CUL2);ENSSSCG00000011190(METTL6);ENSSSCG0000…	0.051002	0.343013		GO:0060674	placenta blood vessel development	3	24	ENSSSCG00000004759(SPINT1);ENSSSCG00000006809(RBM15);ENSSSCG00000036956(SOCS3)	0.00904948	0.323938			Organismal Systems	Endocrine system	Oxytocin signaling pathway	4	156	ENSSSCG00000001565(CDKN1A);ENSSSCG00000015619(CAMK1G);ENSSSCG00000026517(CALML4);ENSSSCG00000028777(-)	0.257209	0.876399
GO:0030425	dendrite	6	179	ENSSSCG00000002451(RIN3);ENSSSCG00000010528(ZFYVE27);ENSSSCG00000021059(ADORA1);ENSSSCG00000029323(KCNE3);ENSSSCG00000032849(MLPH);ENSSSCG00000034656(RTN4R)	0.0807983	0.413351		GO:0042802	identical protein binding	33	1297	ENSSSCG00000000687(CD4);ENSSSCG00000001097(-);ENSSSCG00000001436(RNF5);ENSSSCG00000002557(NUDT14);ENSSSCG00000002866(CEBPA);ENSSSCG00000003100(CCDC61);ENSSSCG00000003414(ANGPTL7);ENSSSCG00000005177(SH3GL2);ENSSSCG00000005501(TRIM32);ENSSSCG00000006283(SCYL3);ENSSSCG00000006309(CD247);ENSSSCG00000007253(MAPRE1);ENSSSCG00000010528(ZFYVE27);ENSSSCG00000011810(BCL6);ENSSSCG00000013839(RASAL3);ENSSSCG…	0.051929	0.343013		GO:0006954	inflammatory response	13	340	ENSSSCG00000002866(CEBPA);ENSSSCG00000003251(NLRP12);ENSSSCG00000004181(VNN1);ENSSSCG00000006283(SCYL3);ENSSSCG00000010478(FFAR4);ENSSSCG00000011810(BCL6);ENSSSCG00000013260(-);ENSSSCG00000021059(ADORA1);ENSSSCG00000022845(PJA2);ENSSSCG00000030042(SBNO2);ENSSSCG00000036956(SOCS3);ENSSSCG00000039103(ADIPOQ);ENSSSCG00000040464(LEP)	0.00920725	0.323938			Metabolism	Lipid metabolism	Fatty acid biosynthesis	1	18	ENSSSCG00000017694(ACACA)	0.259213	0.876399
GO:0001931	uropod	1	5	ENSSSCG00000027161(PIP5K1B)	0.081088	0.413351		GO:0031267	small GTPase binding	6	141	ENSSSCG00000002451(RIN3);ENSSSCG00000009944(CORO1C);ENSSSCG00000015645(-);ENSSSCG00000016521(DGKI);ENSSSCG00000030295(NUTF2);ENSSSCG00000032849(MLPH)	0.0540988	0.343013		GO:0050727	regulation of inflammatory response	10	230	ENSSSCG00000002866(CEBPA);ENSSSCG00000003251(NLRP12);ENSSSCG00000010478(FFAR4);ENSSSCG00000011810(BCL6);ENSSSCG00000013260(-);ENSSSCG00000021059(ADORA1);ENSSSCG00000030042(SBNO2);ENSSSCG00000036956(SOCS3);ENSSSCG00000039103(ADIPOQ);ENSSSCG00000040464(LEP)	0.00931677	0.323938			Metabolism	Global and overview maps	2-Oxocarboxylic acid metabolism	1	18	ENSSSCG00000032498(IDH3A)	0.259213	0.876399
GO:0030991	intraciliary transport particle A	1	5	ENSSSCG00000008020(IFT140)	0.081088	0.413351		GO:0035198	miRNA binding	2	20	ENSSSCG00000015498(RC3H1);ENSSSCG00000033036(ZC3H7B)	0.0555732	0.343013		GO:0046364	monosaccharide biosynthetic process	4	46	ENSSSCG00000010479(RBP4);ENSSSCG00000022390(RGN);ENSSSCG00000039103(ADIPOQ);ENSSSCG00000040464(LEP)	0.00954045	0.323938			Organismal Systems	Immune system	Antigen processing and presentation	3	108	ENSSSCG00000000687(CD4);ENSSSCG00000033721(-);ENSSSCG00000047932(HSPA6)	0.264108	0.876399
GO:0031209	SCAR complex	1	5	ENSSSCG00000003577(WASF2)	0.081088	0.413351		GO:0016614	oxidoreductase activity, acting on CH-OH group of donors	4	75	ENSSSCG00000006337(HSD17B7);ENSSSCG00000015616(HSD11B1);ENSSSCG00000021386(PTGR1);ENSSSCG00000032498(IDH3A)	0.0558201	0.343013		GO:0031347	regulation of defense response	15	420	ENSSSCG00000002866(CEBPA);ENSSSCG00000003251(NLRP12);ENSSSCG00000006582(S100A14);ENSSSCG00000009720(DDX60);ENSSSCG00000010478(FFAR4);ENSSSCG00000011198(RFTN1);ENSSSCG00000011810(BCL6);ENSSSCG00000013260(-);ENSSSCG00000021059(ADORA1);ENSSSCG00000022845(PJA2);ENSSSCG00000030042(SBNO2);ENSSSCG00000031615(SERPINB9);ENSSSCG00000036956(SOCS3);ENSSSCG00000039103(ADIPOQ);ENSSSCG00000040464(LEP)	0.00968758	0.323938			Organismal Systems	Immune system	Th17 cell differentiation	4	159	ENSSSCG00000000687(CD4);ENSSSCG00000006309(CD247);ENSSSCG00000007816(IL21R);ENSSSCG00000033721(-)	0.26815	0.876399
GO:0031254	cell trailing edge	1	5	ENSSSCG00000027161(PIP5K1B)	0.081088	0.413351		GO:0005095	GTPase inhibitor activity	1	3	ENSSSCG00000016521(DGKI)	0.0565265	0.343013		GO:0006066	alcohol metabolic process	8	163	ENSSSCG00000001906(CYP1A1);ENSSSCG00000002866(CEBPA);ENSSSCG00000006337(HSD17B7);ENSSSCG00000008995(LRAT);ENSSSCG00000010479(RBP4);ENSSSCG00000013004(TM7SF2);ENSSSCG00000021418(LSS);ENSSSCG00000040464(LEP)	0.00980181	0.323938			Metabolism	Metabolism of cofactors and vitamins	Pantothenate and CoA biosynthesis	1	19	ENSSSCG00000004181(VNN1)	0.271472	0.876399
GO:0032584	growth cone membrane	1	5	ENSSSCG00000010528(ZFYVE27)	0.081088	0.413351		GO:0008391	arachidonic acid monooxygenase activity	1	3	ENSSSCG00000001906(CYP1A1)	0.0565265	0.343013		GO:0016125	sterol metabolic process	5	72	ENSSSCG00000002866(CEBPA);ENSSSCG00000006337(HSD17B7);ENSSSCG00000013004(TM7SF2);ENSSSCG00000021418(LSS);ENSSSCG00000040464(LEP)	0.00988399	0.323938			Human Diseases	Immune diseases	Systemic lupus erythematosus	4	160	ENSSSCG00000016856(C9);ENSSSCG00000031751(-);ENSSSCG00000033721(-);ENSSSCG00000049384(-)	0.271817	0.876399
GO:0036449	microtubule minus-end	1	5	ENSSSCG00000027314(CAMSAP2)	0.081088	0.413351		GO:0008428	ribonuclease inhibitor activity	1	3	ENSSSCG00000009043(ABCE1)	0.0565265	0.343013		GO:1902652	secondary alcohol metabolic process	5	72	ENSSSCG00000002866(CEBPA);ENSSSCG00000006337(HSD17B7);ENSSSCG00000013004(TM7SF2);ENSSSCG00000021418(LSS);ENSSSCG00000040464(LEP)	0.00988399	0.323938			Human Diseases	Cancers	Basal cell carcinoma	2	62	ENSSSCG00000001565(CDKN1A);ENSSSCG00000037066(GADD45A)	0.273113	0.876399
GO:0044215	other organism	1	5	ENSSSCG00000016856(C9)	0.081088	0.413351		GO:0016672	oxidoreductase activity, acting on a sulfur group of donors, quinone or similar compound as acceptor	1	3	ENSSSCG00000030271(GSTO2)	0.0565265	0.343013		GO:0016126	sterol biosynthetic process	3	25	ENSSSCG00000006337(HSD17B7);ENSSSCG00000013004(TM7SF2);ENSSSCG00000021418(LSS)	0.0101479	0.323938			Genetic Information Processing	Folding, sorting and degradation	Protein processing in endoplasmic reticulum	4	161	ENSSSCG00000001436(RNF5);ENSSSCG00000010260(SAR1A);ENSSSCG00000013784(DNAJB1);ENSSSCG00000047932(HSPA6)	0.275492	0.876399
GO:0044216	other organism cell	1	5	ENSSSCG00000016856(C9)	0.081088	0.413351		GO:0016822	hydrolase activity, acting on acid carbon-carbon bonds	1	3	ENSSSCG00000001780(FAH)	0.0565265	0.343013		GO:0090207	regulation of triglyceride metabolic process	3	25	ENSSSCG00000003211(NR1H2);ENSSSCG00000017935(CTDNEP1);ENSSSCG00000033822(THRSP)	0.0101479	0.323938			Human Diseases	Cancers	Hepatocellular carcinoma	4	161	ENSSSCG00000001565(CDKN1A);ENSSSCG00000007268(E2F1);ENSSSCG00000030271(GSTO2);ENSSSCG00000037066(GADD45A)	0.275492	0.876399
GO:0044217	other organism part	1	5	ENSSSCG00000016856(C9)	0.081088	0.413351		GO:0016823	hydrolase activity, acting on acid carbon-carbon bonds, in ketonic substances	1	3	ENSSSCG00000001780(FAH)	0.0565265	0.343013		GO:0032101	regulation of response to external stimulus	17	504	ENSSSCG00000001097(-);ENSSSCG00000001565(CDKN1A);ENSSSCG00000002451(RIN3);ENSSSCG00000002866(CEBPA);ENSSSCG00000003251(NLRP12);ENSSSCG00000006582(S100A14);ENSSSCG00000009720(DDX60);ENSSSCG00000010478(FFAR4);ENSSSCG00000011810(BCL6);ENSSSCG00000013260(-);ENSSSCG00000021059(ADORA1);ENSSSCG00000026478(PADI2);ENSSSCG00000030042(SBNO2);ENSSSCG00000034656(RTN4R);ENSSSCG00000036956(SOCS3);ENSSSCG0000003…	0.0103841	0.323938			Environmental Information Processing	Signaling molecules and interaction	Cytokine-cytokine receptor interaction	6	270	ENSSSCG00000000687(CD4);ENSSSCG00000007816(IL21R);ENSSSCG00000009633(-);ENSSSCG00000010968(-);ENSSSCG00000036556(IFNAR2);ENSSSCG00000040464(LEP)	0.287792	0.876399
GO:0044352	pinosome	1	5	ENSSSCG00000001100(CARMIL1)	0.081088	0.413351		GO:0016941	natriuretic peptide receptor activity	1	3	ENSSSCG00000036201(NPR3)	0.0565265	0.343013		GO:0016070	RNA metabolic process	59	2461	ENSSSCG00000000385(SLC39A5);ENSSSCG00000000687(CD4);ENSSSCG00000001440(NOTCH4);ENSSSCG00000002434(NRDE2);ENSSSCG00000002866(CEBPA);ENSSSCG00000003211(NR1H2);ENSSSCG00000003251(NLRP12);ENSSSCG00000005501(TRIM32);ENSSSCG00000006809(RBM15);ENSSSCG00000007268(E2F1);ENSSSCG00000009043(ABCE1);ENSSSCG00000009216(SPP1);ENSSSCG00000009794(MLXIP);ENSSSCG00000010461(ANKRD1);ENSSSCG00000011190(METTL6);ENSSSC…	0.0104369	0.323938			Metabolism	Amino acid metabolism	Phenylalanine metabolism	1	21	ENSSSCG00000040088(-)	0.295389	0.876399
GO:0044354	macropinosome	1	5	ENSSSCG00000001100(CARMIL1)	0.081088	0.413351		GO:0023026	MHC class II protein complex binding	1	3	ENSSSCG00000000687(CD4)	0.0565265	0.343013		GO:0015074	DNA integration	2	9	ENSSSCG00000044339(-);ENSSSCG00000049831(-)	0.0108925	0.323938			Metabolism	Glycan biosynthesis and metabolism	Glycosaminoglycan degradation	1	21	ENSSSCG00000023715(GNS)	0.295389	0.876399
GO:0061673	mitotic spindle astral microtubule	1	5	ENSSSCG00000007253(MAPRE1)	0.081088	0.413351		GO:0030613	oxidoreductase activity, acting on phosphorus or arsenic in donors	1	3	ENSSSCG00000030271(GSTO2)	0.0565265	0.343013		GO:0070254	mucus secretion	2	9	ENSSSCG00000017980(ALOX12B);ENSSSCG00000021059(ADORA1)	0.0108925	0.323938			Metabolism	Metabolism of terpenoids and polyketides	Terpenoid backbone biosynthesis	1	21	ENSSSCG00000029790(PCYOX1)	0.295389	0.876399
GO:0090723	growth cone part	1	5	ENSSSCG00000010528(ZFYVE27)	0.081088	0.413351		GO:0030614	oxidoreductase activity, acting on phosphorus or arsenic in donors, disulfide as acceptor	1	3	ENSSSCG00000030271(GSTO2)	0.0565265	0.343013		GO:0044255	cellular lipid metabolic process	18	548	ENSSSCG00000001906(CYP1A1);ENSSSCG00000003211(NR1H2);ENSSSCG00000004405(FIG4);ENSSSCG00000008051(ABCA3);ENSSSCG00000008995(LRAT);ENSSSCG00000010479(RBP4);ENSSSCG00000011390(IP6K1);ENSSSCG00000012880(CPT1A);ENSSSCG00000017694(ACACA);ENSSSCG00000017935(CTDNEP1);ENSSSCG00000017980(ALOX12B);ENSSSCG00000021386(PTGR1);ENSSSCG00000027161(PIP5K1B);ENSSSCG00000029571(AVIL);ENSSSCG00000033822(THRSP);ENSSSC…	0.0109298	0.323938			Metabolism	Global and overview maps	Carbon metabolism	3	115	ENSSSCG00000005199(GLDC);ENSSSCG00000022390(RGN);ENSSSCG00000032498(IDH3A)	0.295615	0.876399
GO:0097447	dendritic tree	6	180	ENSSSCG00000002451(RIN3);ENSSSCG00000010528(ZFYVE27);ENSSSCG00000021059(ADORA1);ENSSSCG00000029323(KCNE3);ENSSSCG00000032849(MLPH);ENSSSCG00000034656(RTN4R)	0.0824814	0.415388		GO:0030898	actin-dependent ATPase activity	1	3	ENSSSCG00000032392(-)	0.0565265	0.343013		GO:0032370	positive regulation of lipid transport	4	48	ENSSSCG00000003211(NR1H2);ENSSSCG00000008995(LRAT);ENSSSCG00000009216(SPP1);ENSSSCG00000039103(ADIPOQ)	0.0110617	0.323938			Metabolism	Carbohydrate metabolism	Ascorbate and aldarate metabolism	1	22	ENSSSCG00000022390(RGN)	0.307053	0.876399
GO:1990204	oxidoreductase complex	3	63	ENSSSCG00000018065(ND1);ENSSSCG00000018069(ND2);ENSSSCG00000018087(ND4)	0.0888973	0.424613		GO:0033691	sialic acid binding	1	3	ENSSSCG00000039103(ADIPOQ)	0.0565265	0.343013		GO:0071466	cellular response to xenobiotic stimulus	4	48	ENSSSCG00000007268(E2F1);ENSSSCG00000013864(TMEM38A);ENSSSCG00000030271(GSTO2);ENSSSCG00000039896(TMEM38B)	0.0110617	0.323938			Metabolism	Lipid metabolism	Fatty acid elongation	1	23	ENSSSCG00000035706(-)	0.318526	0.876399
GO:0000786	nucleosome	2	30	ENSSSCG00000031751(-);ENSSSCG00000049384(-)	0.089629	0.424613		GO:0045174	glutathione dehydrogenase (ascorbate) activity	1	3	ENSSSCG00000030271(GSTO2)	0.0565265	0.343013		GO:0042592	homeostatic process	30	1073	ENSSSCG00000001473(COL11A2);ENSSSCG00000001921(NEO1);ENSSSCG00000002866(CEBPA);ENSSSCG00000003211(NR1H2);ENSSSCG00000005167(SLC24A2);ENSSSCG00000005501(TRIM32);ENSSSCG00000007466(SLC9A8);ENSSSCG00000008051(ABCA3);ENSSSCG00000010478(FFAR4);ENSSSCG00000010479(RBP4);ENSSSCG00000011390(IP6K1);ENSSSCG00000011810(BCL6);ENSSSCG00000013864(TMEM38A);ENSSSCG00000015498(RC3H1);ENSSSCG00000017258(FAM20A);ENS…	0.0110763	0.323938			Cellular Processes	Cellular community - eukaryotes	Adherens junction	2	71	ENSSSCG00000003577(WASF2);ENSSSCG00000017756(NLK)	0.328177	0.876399
GO:0032420	stereocilium	2	30	ENSSSCG00000001097(-);ENSSSCG00000011680(PLS1)	0.089629	0.424613		GO:0050610	methylarsonate reductase activity	1	3	ENSSSCG00000030271(GSTO2)	0.0565265	0.343013		GO:0046890	regulation of lipid biosynthetic process	6	103	ENSSSCG00000003211(NR1H2);ENSSSCG00000008051(ABCA3);ENSSSCG00000017935(CTDNEP1);ENSSSCG00000029571(AVIL);ENSSSCG00000033822(THRSP);ENSSSCG00000040464(LEP)	0.011152	0.323938			Human Diseases	Drug resistance	Platinum drug resistance	2	73	ENSSSCG00000001565(CDKN1A);ENSSSCG00000030271(GSTO2)	0.340289	0.876399
GO:0098796	membrane protein complex	15	612	ENSSSCG00000001752(CHRNA3);ENSSSCG00000001921(NEO1);ENSSSCG00000006309(CD247);ENSSSCG00000009944(CORO1C);ENSSSCG00000010260(SAR1A);ENSSSCG00000013586(LRRC8E);ENSSSCG00000016856(C9);ENSSSCG00000017935(CTDNEP1);ENSSSCG00000018065(ND1);ENSSSCG00000018069(ND2);ENSSSCG00000018078(COX2);ENSSSCG00000018087(ND4);ENSSSCG00000026092(SREBF2);ENSSSCG00000029323(KCNE3);ENSSSCG00000038801(NPNT)	0.0902298	0.424613		GO:0101020	estrogen 16-alpha-hydroxylase activity	1	3	ENSSSCG00000001906(CYP1A1)	0.0565265	0.343013		GO:0002696	positive regulation of leukocyte activation	9	201	ENSSSCG00000001565(CDKN1A);ENSSSCG00000002866(CEBPA);ENSSSCG00000004181(VNN1);ENSSSCG00000011810(BCL6);ENSSSCG00000013260(-);ENSSSCG00000013839(RASAL3);ENSSSCG00000027275(HHLA2);ENSSSCG00000036224(-);ENSSSCG00000040464(LEP)	0.0111697	0.323938			Human Diseases	Cancers	Renal cell carcinoma	2	73	ENSSSCG00000001565(CDKN1A);ENSSSCG00000011104(CUL2)	0.340289	0.876399
GO:0046658	anchored component of plasma membrane	2	31	ENSSSCG00000006852(NTNG1);ENSSSCG00000035121(RHBG)	0.094791	0.424613		GO:1990460	leptin receptor binding	1	3	ENSSSCG00000040464(LEP)	0.0565265	0.343013		GO:0030865	cortical cytoskeleton organization	3	26	ENSSSCG00000005317(TLN1);ENSSSCG00000011680(PLS1);ENSSSCG00000015866(FMNL2)	0.0113204	0.323938			Metabolism	Carbohydrate metabolism	Butanoate metabolism	1	25	ENSSSCG00000007858(-)	0.340908	0.876399
GO:0043227	membrane-bounded organelle	123	6772	ENSSSCG00000001100(CARMIL1);ENSSSCG00000001436(RNF5);ENSSSCG00000001565(CDKN1A);ENSSSCG00000001817(FURIN);ENSSSCG00000001881(MAN2C1);ENSSSCG00000001892(SCAMP2);ENSSSCG00000001921(NEO1);ENSSSCG00000002434(NRDE2);ENSSSCG00000002451(RIN3);ENSSSCG00000002632(SLC28A1);ENSSSCG00000002866(CEBPA);ENSSSCG00000003211(NR1H2);ENSSSCG00000003577(WASF2);ENSSSCG00000005199(GLDC);ENSSSCG00000005501(TRIM32);ENSSS…	0.0953131	0.424613		GO:0030291	protein serine/threonine kinase inhibitor activity	2	21	ENSSSCG00000001565(CDKN1A);ENSSSCG00000009839(CIT)	0.0606675	0.362194		GO:0032879	regulation of localization	41	1593	ENSSSCG00000000687(CD4);ENSSSCG00000001097(-);ENSSSCG00000001100(CARMIL1);ENSSSCG00000001817(FURIN);ENSSSCG00000002434(NRDE2);ENSSSCG00000002451(RIN3);ENSSSCG00000003211(NR1H2);ENSSSCG00000004302(-);ENSSSCG00000005501(TRIM32);ENSSSCG00000006582(S100A14);ENSSSCG00000006852(NTNG1);ENSSSCG00000008051(ABCA3);ENSSSCG00000008995(LRAT);ENSSSCG00000009216(SPP1);ENSSSCG00000009944(CORO1C);ENSSSCG000000104…	0.0119025	0.323938			Metabolism	Carbohydrate metabolism	Inositol phosphate metabolism	2	74	ENSSSCG00000004405(FIG4);ENSSSCG00000027161(PIP5K1B)	0.34632	0.876399
GO:0005579	membrane attack complex	1	6	ENSSSCG00000016856(C9)	0.0965029	0.424613		GO:0004896	cytokine receptor activity	3	47	ENSSSCG00000000687(CD4);ENSSSCG00000007816(IL21R);ENSSSCG00000036556(IFNAR2)	0.061044	0.362194		GO:0048839	inner ear development	7	137	ENSSSCG00000000455(LRIG3);ENSSSCG00000001097(-);ENSSSCG00000002866(CEBPA);ENSSSCG00000009364(FREM2);ENSSSCG00000011680(PLS1);ENSSSCG00000025523(COL2A1);ENSSSCG00000027726(DLL1)	0.0124888	0.323938			Cellular Processes	Cell growth and death	p53 signaling pathway	2	74	ENSSSCG00000001565(CDKN1A);ENSSSCG00000037066(GADD45A)	0.34632	0.876399
GO:0014731	spectrin-associated cytoskeleton	1	6	ENSSSCG00000035121(RHBG)	0.0965029	0.424613		GO:0050839	cell adhesion molecule binding	5	114	ENSSSCG00000005317(TLN1);ENSSSCG00000006852(NTNG1);ENSSSCG00000009216(SPP1);ENSSSCG00000024567(PTPRH);ENSSSCG00000038801(NPNT)	0.0682133	0.369121		GO:0002688	regulation of leukocyte chemotaxis	5	77	ENSSSCG00000001097(-);ENSSSCG00000002451(RIN3);ENSSSCG00000006582(S100A14);ENSSSCG00000013260(-);ENSSSCG00000026478(PADI2)	0.0129836	0.323938			Organismal Systems	Development	Axon guidance	4	180	ENSSSCG00000001921(NEO1);ENSSSCG00000006852(NTNG1);ENSSSCG00000008919(EPHA5);ENSSSCG00000015645(-)	0.346477	0.876399
GO:0036396	RNA N6-methyladenosine methyltransferase complex	1	6	ENSSSCG00000006809(RBM15)	0.0965029	0.424613		GO:0044183	protein binding involved in protein folding	2	23	ENSSSCG00000013784(DNAJB1);ENSSSCG00000013858(CALR3)	0.0713072	0.369121		GO:0050867	positive regulation of cell activation	9	207	ENSSSCG00000001565(CDKN1A);ENSSSCG00000002866(CEBPA);ENSSSCG00000004181(VNN1);ENSSSCG00000011810(BCL6);ENSSSCG00000013260(-);ENSSSCG00000013839(RASAL3);ENSSSCG00000027275(HHLA2);ENSSSCG00000036224(-);ENSSSCG00000040464(LEP)	0.0133457	0.323938			Metabolism	Lipid metabolism	Biosynthesis of unsaturated fatty acids	1	26	ENSSSCG00000035706(-)	0.351824	0.876399
GO:0045293	mRNA editing complex	1	6	ENSSSCG00000006809(RBM15)	0.0965029	0.424613		GO:0000828	inositol hexakisphosphate kinase activity	1	4	ENSSSCG00000011390(IP6K1)	0.0746536	0.369121		GO:0002467	germinal center formation	2	10	ENSSSCG00000011810(BCL6);ENSSSCG00000015498(RC3H1)	0.0134538	0.323938			Human Diseases	Infectious diseases	Kaposi sarcoma-associated herpesvirus infection	4	183	ENSSSCG00000001565(CDKN1A);ENSSSCG00000007268(E2F1);ENSSSCG00000026517(CALML4);ENSSSCG00000036556(IFNAR2)	0.357786	0.876399
GO:0048787	presynaptic active zone membrane	1	6	ENSSSCG00000006852(NTNG1)	0.0965029	0.424613		GO:0004448	isocitrate dehydrogenase activity	1	4	ENSSSCG00000032498(IDH3A)	0.0746536	0.369121		GO:0030277	maintenance of gastrointestinal epithelium	2	10	ENSSSCG00000010479(RBP4);ENSSSCG00000025876(PBLD)	0.0134538	0.323938			Organismal Systems	Digestive system	Vitamin digestion and absorption	1	27	ENSSSCG00000008995(LRAT)	0.36256	0.876399
GO:0072559	NLRP3 inflammasome complex	1	6	ENSSSCG00000039064(DHX33)	0.0965029	0.424613		GO:0005451	monovalent cation:proton antiporter activity	1	4	ENSSSCG00000007466(SLC9A8)	0.0746536	0.369121		GO:0071850	mitotic cell cycle arrest	2	10	ENSSSCG00000001565(CDKN1A);ENSSSCG00000037066(GADD45A)	0.0134538	0.323938			Cellular Processes	Transport and catabolism	Lysosome	3	130	ENSSSCG00000013720(-);ENSSSCG00000023715(GNS);ENSSSCG00000036074(AP1S2)	0.363609	0.876399
GO:0005794	Golgi apparatus	17	723	ENSSSCG00000001817(FURIN);ENSSSCG00000001892(SCAMP2);ENSSSCG00000001921(NEO1);ENSSSCG00000006283(SCYL3);ENSSSCG00000007253(MAPRE1);ENSSSCG00000008966(PARM1);ENSSSCG00000009216(SPP1);ENSSSCG00000010882(CNST);ENSSSCG00000011810(BCL6);ENSSSCG00000015079(BACE1);ENSSSCG00000016267(ITM2C);ENSSSCG00000017102(TENT4A);ENSSSCG00000017258(FAM20A);ENSSSCG00000027314(CAMSAP2);ENSSSCG00000031615(SERPINB9);ENSS…	0.0992703	0.432239		GO:0008532	N-acetyllactosaminide beta-1,3-N-acetylglucosaminyltransferase activity	1	4	ENSSSCG00000013886(B3GNT3)	0.0746536	0.369121		GO:0072672	neutrophil extravasation	2	10	ENSSSCG00000001097(-);ENSSSCG00000013260(-)	0.0134538	0.323938			Organismal Systems	Excretory system	Collecting duct acid secretion	1	28	ENSSSCG00000008634(ATP6V1C2)	0.37312	0.876399
GO:0005783	endoplasmic reticulum	19	829	ENSSSCG00000001436(RNF5);ENSSSCG00000001817(FURIN);ENSSSCG00000006337(HSD17B7);ENSSSCG00000008995(LRAT);ENSSSCG00000010528(ZFYVE27);ENSSSCG00000013004(TM7SF2);ENSSSCG00000013858(CALR3);ENSSSCG00000013864(TMEM38A);ENSSSCG00000015616(HSD11B1);ENSSSCG00000017258(FAM20A);ENSSSCG00000017935(CTDNEP1);ENSSSCG00000020666(EHD4);ENSSSCG00000021418(LSS);ENSSSCG00000026092(SREBF2);ENSSSCG00000033688(ZDHHC22)…	0.101934	0.436206		GO:0015038	glutathione disulfide oxidoreductase activity	1	4	ENSSSCG00000030271(GSTO2)	0.0746536	0.369121		GO:1900452	regulation of long-term synaptic depression	2	10	ENSSSCG00000016521(DGKI);ENSSSCG00000021059(ADORA1)	0.0134538	0.323938			Organismal Systems	Digestive system	Bile secretion	2	79	ENSSSCG00000009498(-);ENSSSCG00000021475(SLC4A2)	0.37619	0.876399
GO:0036064	ciliary basal body	4	106	ENSSSCG00000003100(CCDC61);ENSSSCG00000004302(-);ENSSSCG00000007253(MAPRE1);ENSSSCG00000008020(IFT140)	0.102568	0.436206		GO:0015385	sodium:proton antiporter activity	1	4	ENSSSCG00000007466(SLC9A8)	0.0746536	0.369121		GO:1904752	regulation of vascular associated smooth muscle cell migration	2	10	ENSSSCG00000012026(ADAMTS1);ENSSSCG00000039103(ADIPOQ)	0.0134538	0.323938			Metabolism	Carbohydrate metabolism	Pentose phosphate pathway	1	29	ENSSSCG00000022390(RGN)	0.383506	0.876399
GO:0098858	actin-based cell projection	4	108	ENSSSCG00000001097(-);ENSSSCG00000006933(CLCA1);ENSSSCG00000011680(PLS1);ENSSSCG00000032392(-)	0.10793	0.436206		GO:0016406	carnitine O-acyltransferase activity	1	4	ENSSSCG00000012880(CPT1A)	0.0746536	0.369121		GO:0042491	inner ear auditory receptor cell differentiation	3	28	ENSSSCG00000001097(-);ENSSSCG00000011680(PLS1);ENSSSCG00000027726(DLL1)	0.0138908	0.323938			Metabolism	Glycan biosynthesis and metabolism	Glycosphingolipid biosynthesis - lacto and neolacto series	1	29	ENSSSCG00000013886(B3GNT3)	0.383506	0.876399
GO:0044444	cytoplasmic part	97	5248	ENSSSCG00000001100(CARMIL1);ENSSSCG00000001346(ABCF1);ENSSSCG00000001436(RNF5);ENSSSCG00000001565(CDKN1A);ENSSSCG00000001817(FURIN);ENSSSCG00000001844(PLIN1);ENSSSCG00000001892(SCAMP2);ENSSSCG00000001921(NEO1);ENSSSCG00000002451(RIN3);ENSSSCG00000002632(SLC28A1);ENSSSCG00000003100(CCDC61);ENSSSCG00000003577(WASF2);ENSSSCG00000003923(HECTD3);ENSSSCG00000004302(-);ENSSSCG00000005177(SH3GL2);ENSSSCG…	0.10928	0.436206		GO:0016421	CoA carboxylase activity	1	4	ENSSSCG00000017694(ACACA)	0.0746536	0.369121		GO:1900744	regulation of p38MAPK cascade	3	28	ENSSSCG00000022845(PJA2);ENSSSCG00000037066(GADD45A);ENSSSCG00000040464(LEP)	0.0138908	0.323938			Cellular Processes	Transport and catabolism	Endocytosis	5	247	ENSSSCG00000005177(SH3GL2);ENSSSCG00000010528(ZFYVE27);ENSSSCG00000020666(EHD4);ENSSSCG00000027161(PIP5K1B);ENSSSCG00000047932(HSPA6)	0.386913	0.876399
GO:0005664	nuclear origin of replication recognition complex	1	7	ENSSSCG00000016098(ORC2)	0.11166	0.436206		GO:0016885	ligase activity, forming carbon-carbon bonds	1	4	ENSSSCG00000017694(ACACA)	0.0746536	0.369121		GO:1904705	regulation of vascular smooth muscle cell proliferation	3	28	ENSSSCG00000001565(CDKN1A);ENSSSCG00000012026(ADAMTS1);ENSSSCG00000039103(ADIPOQ)	0.0138908	0.323938			Organismal Systems	Sensory system	Phototransduction	1	30	ENSSSCG00000026517(CALML4)	0.393721	0.876399
GO:0030127	COPII vesicle coat	1	7	ENSSSCG00000010260(SAR1A)	0.11166	0.436206		GO:0019841	retinol binding	1	4	ENSSSCG00000010479(RBP4)	0.0746536	0.369121		GO:1990874	vascular smooth muscle cell proliferation	3	28	ENSSSCG00000001565(CDKN1A);ENSSSCG00000012026(ADAMTS1);ENSSSCG00000039103(ADIPOQ)	0.0138908	0.323938			Human Diseases	Cancer: overview	PD-L1 expression and PD-1 checkpoint pathway in cancer	3	137	ENSSSCG00000000687(CD4);ENSSSCG00000006309(CD247);ENSSSCG00000033721(-)	0.395097	0.876399
GO:0034361	very-low-density lipoprotein particle	1	7	ENSSSCG00000029790(PCYOX1)	0.11166	0.436206		GO:0030274	LIM domain binding	1	4	ENSSSCG00000005317(TLN1)	0.0746536	0.369121		GO:0006694	steroid biosynthetic process	5	79	ENSSSCG00000006337(HSD17B7);ENSSSCG00000013004(TM7SF2);ENSSSCG00000017499(STARD3);ENSSSCG00000021418(LSS);ENSSSCG00000040464(LEP)	0.0143886	0.323938			Cellular Processes	Cellular community - eukaryotes	Focal adhesion	4	193	ENSSSCG00000005317(TLN1);ENSSSCG00000009216(SPP1);ENSSSCG00000025523(COL2A1);ENSSSCG00000028777(-)	0.395429	0.876399
GO:0034385	triglyceride-rich plasma lipoprotein particle	1	7	ENSSSCG00000029790(PCYOX1)	0.11166	0.436206		GO:0034191	apolipoprotein A-I receptor binding	1	4	ENSSSCG00000003211(NR1H2)	0.0746536	0.369121		GO:1901360	organic cyclic compound metabolic process	74	3269	ENSSSCG00000000385(SLC39A5);ENSSSCG00000000687(CD4);ENSSSCG00000001100(CARMIL1);ENSSSCG00000001440(NOTCH4);ENSSSCG00000001565(CDKN1A);ENSSSCG00000001906(CYP1A1);ENSSSCG00000002434(NRDE2);ENSSSCG00000002866(CEBPA);ENSSSCG00000003211(NR1H2);ENSSSCG00000003251(NLRP12);ENSSSCG00000005501(TRIM32);ENSSSCG00000005636(SLC25A25);ENSSSCG00000006337(HSD17B7);ENSSSCG00000006809(RBM15);ENSSSCG00000007268(E2F1…	0.0145374	0.323938			Human Diseases	Infectious diseases	Malaria	4	194	ENSSSCG00000033721(-);ENSSSCG00000042291(-);ENSSSCG00000046456(-);ENSSSCG00000050398(-)	0.399181	0.876399
GO:0042599	lamellar body	1	7	ENSSSCG00000008051(ABCA3)	0.11166	0.436206		GO:0043023	ribosomal large subunit binding	1	4	ENSSSCG00000039064(DHX33)	0.0746536	0.369121		GO:0006869	lipid transport	8	176	ENSSSCG00000001817(FURIN);ENSSSCG00000003211(NR1H2);ENSSSCG00000008051(ABCA3);ENSSSCG00000008995(LRAT);ENSSSCG00000009216(SPP1);ENSSSCG00000026092(SREBF2);ENSSSCG00000039103(ADIPOQ);ENSSSCG00000040464(LEP)	0.0150572	0.323938			Human Diseases	Infectious diseases	Measles	4	194	ENSSSCG00000012076(MX2);ENSSSCG00000033721(-);ENSSSCG00000036556(IFNAR2);ENSSSCG00000047932(HSPA6)	0.399181	0.876399
GO:0061702	inflammasome complex	1	7	ENSSSCG00000039064(DHX33)	0.11166	0.436206		GO:0046912	transferase activity, transferring acyl groups, acyl groups converted into alkyl on transfer	1	4	ENSSSCG00000017421(ACLY)	0.0746536	0.369121		GO:0051251	positive regulation of lymphocyte activation	8	176	ENSSSCG00000001565(CDKN1A);ENSSSCG00000004181(VNN1);ENSSSCG00000011810(BCL6);ENSSSCG00000013260(-);ENSSSCG00000013839(RASAL3);ENSSSCG00000027275(HHLA2);ENSSSCG00000036224(-);ENSSSCG00000040464(LEP)	0.0150572	0.323938			Metabolism	Carbohydrate metabolism	Glyoxylate and dicarboxylate metabolism	1	31	ENSSSCG00000005199(GLDC)	0.403768	0.876399
GO:0099026	anchored component of presynaptic membrane	1	7	ENSSSCG00000006852(NTNG1)	0.11166	0.436206		GO:0048406	nerve growth factor binding	1	4	ENSSSCG00000001817(FURIN)	0.0746536	0.369121		GO:0055088	lipid homeostasis	5	80	ENSSSCG00000002866(CEBPA);ENSSSCG00000003211(NR1H2);ENSSSCG00000008051(ABCA3);ENSSSCG00000017694(ACACA);ENSSSCG00000026092(SREBF2)	0.015128	0.323938			Human Diseases	Infectious diseases	Amoebiasis	4	197	ENSSSCG00000016856(C9);ENSSSCG00000031615(SERPINB9);ENSSSCG00000042291(-);ENSSSCG00000046456(-)	0.410411	0.876399
GO:0032421	stereocilium bundle	2	35	ENSSSCG00000001097(-);ENSSSCG00000011680(PLS1)	0.116231	0.44834		GO:0050694	galactose 3-O-sulfotransferase activity	1	4	ENSSSCG00000007648(GAL3ST4)	0.0746536	0.369121		GO:0009605	response to external stimulus	34	1285	ENSSSCG00000000385(SLC39A5);ENSSSCG00000001097(-);ENSSSCG00000001436(RNF5);ENSSSCG00000001565(CDKN1A);ENSSSCG00000002451(RIN3);ENSSSCG00000002866(CEBPA);ENSSSCG00000003251(NLRP12);ENSSSCG00000005636(SLC25A25);ENSSSCG00000006582(S100A14);ENSSSCG00000008995(LRAT);ENSSSCG00000009216(SPP1);ENSSSCG00000009720(DDX60);ENSSSCG00000010461(ANKRD1);ENSSSCG00000010478(FFAR4);ENSSSCG00000011810(BCL6);ENSSSCG0…	0.0151849	0.323938			Organismal Systems	Digestive system	Salivary secretion	2	85	ENSSSCG00000021475(SLC4A2);ENSSSCG00000026517(CALML4)	0.411277	0.876399
GO:0005802	trans-Golgi network	4	113	ENSSSCG00000001817(FURIN);ENSSSCG00000001892(SCAMP2);ENSSSCG00000010882(CNST);ENSSSCG00000015079(BACE1)	0.121872	0.44834		GO:0004518	nuclease activity	5	119	ENSSSCG00000012973(MUS81);ENSSSCG00000017067(CNOT8);ENSSSCG00000020799(CPSF3);ENSSSCG00000044339(-);ENSSSCG00000049831(-)	0.0787843	0.379692		GO:0048878	chemical homeostasis	19	610	ENSSSCG00000001921(NEO1);ENSSSCG00000002866(CEBPA);ENSSSCG00000003211(NR1H2);ENSSSCG00000005167(SLC24A2);ENSSSCG00000007466(SLC9A8);ENSSSCG00000008051(ABCA3);ENSSSCG00000010478(FFAR4);ENSSSCG00000010479(RBP4);ENSSSCG00000013864(TMEM38A);ENSSSCG00000017258(FAM20A);ENSSSCG00000017694(ACACA);ENSSSCG00000017980(ALOX12B);ENSSSCG00000026092(SREBF2);ENSSSCG00000030278(MLLT11);ENSSSCG00000033456(GPR157);…	0.0152119	0.323938			Cellular Processes	Cell growth and death	Apoptosis	3	141	ENSSSCG00000009633(-);ENSSSCG00000016215(-);ENSSSCG00000037066(GADD45A)	0.412919	0.876399
GO:0000235	astral microtubule	1	8	ENSSSCG00000007253(MAPRE1)	0.126565	0.44834		GO:0016491	oxidoreductase activity	12	397	ENSSSCG00000001906(CYP1A1);ENSSSCG00000005199(GLDC);ENSSSCG00000006337(HSD17B7);ENSSSCG00000013004(TM7SF2);ENSSSCG00000015616(HSD11B1);ENSSSCG00000017980(ALOX12B);ENSSSCG00000018078(COX2);ENSSSCG00000021386(PTGR1);ENSSSCG00000029790(PCYOX1);ENSSSCG00000030271(GSTO2);ENSSSCG00000032498(IDH3A);ENSSSCG00000040638(DIO2)	0.0799159	0.379692		GO:0120035	regulation of plasma membrane bounded cell projection organization	13	363	ENSSSCG00000001097(-);ENSSSCG00000001100(CARMIL1);ENSSSCG00000003577(WASF2);ENSSSCG00000006852(NTNG1);ENSSSCG00000008020(IFT140);ENSSSCG00000009944(CORO1C);ENSSSCG00000010528(ZFYVE27);ENSSSCG00000011680(PLS1);ENSSSCG00000016267(ITM2C);ENSSSCG00000027314(CAMSAP2);ENSSSCG00000027410(CBFA2T2);ENSSSCG00000029571(AVIL);ENSSSCG00000034656(RTN4R)	0.0152552	0.323938			Organismal Systems	Sensory system	Phototransduction - fly	1	32	ENSSSCG00000026517(CALML4)	0.413649	0.876399
GO:0000808	origin recognition complex	1	8	ENSSSCG00000016098(ORC2)	0.126565	0.44834		GO:0099516	ion antiporter activity	2	25	ENSSSCG00000005167(SLC24A2);ENSSSCG00000007466(SLC9A8)	0.0824986	0.379692		GO:0019752	carboxylic acid metabolic process	15	444	ENSSSCG00000001780(FAH);ENSSSCG00000001906(CYP1A1);ENSSSCG00000003211(NR1H2);ENSSSCG00000004181(VNN1);ENSSSCG00000005199(GLDC);ENSSSCG00000012880(CPT1A);ENSSSCG00000017421(ACLY);ENSSSCG00000017694(ACACA);ENSSSCG00000017980(ALOX12B);ENSSSCG00000021386(PTGR1);ENSSSCG00000022390(RGN);ENSSSCG00000029790(PCYOX1);ENSSSCG00000030271(GSTO2);ENSSSCG00000039103(ADIPOQ);ENSSSCG00000040464(LEP)	0.0154772	0.323938			Organismal Systems	Immune system	Leukocyte transendothelial migration	4	198	ENSSSCG00000032330(THY1);ENSSSCG00000042291(-);ENSSSCG00000046456(-);ENSSSCG00000048323(-)	0.414146	0.876399
GO:0005818	aster	1	8	ENSSSCG00000007253(MAPRE1)	0.126565	0.44834		GO:0008270	zinc ion binding	7	196	ENSSSCG00000000687(CD4);ENSSSCG00000001715(ENPP5);ENSSSCG00000012026(ADAMTS1);ENSSSCG00000015498(RC3H1);ENSSSCG00000022390(RGN);ENSSSCG00000028051(ZNF385C);ENSSSCG00000038304(-)	0.0832926	0.379692		GO:0045927	positive regulation of growth	7	143	ENSSSCG00000005501(TRIM32);ENSSSCG00000010528(ZFYVE27);ENSSSCG00000011198(RFTN1);ENSSSCG00000011680(PLS1);ENSSSCG00000015732(TFCP2L1);ENSSSCG00000027726(DLL1);ENSSSCG00000040464(LEP)	0.0155098	0.323938			Metabolism	Carbohydrate metabolism	Propanoate metabolism	1	34	ENSSSCG00000017694(ACACA)	0.432927	0.876399
GO:0012507	ER to Golgi transport vesicle membrane	1	8	ENSSSCG00000010260(SAR1A)	0.126565	0.44834		GO:0004857	enzyme inhibitor activity	6	158	ENSSSCG00000001565(CDKN1A);ENSSSCG00000001817(FURIN);ENSSSCG00000009043(ABCE1);ENSSSCG00000009839(CIT);ENSSSCG00000016521(DGKI);ENSSSCG00000031615(SERPINB9)	0.0836285	0.379692		GO:0050671	positive regulation of lymphocyte proliferation	5	81	ENSSSCG00000001565(CDKN1A);ENSSSCG00000011810(BCL6);ENSSSCG00000013839(RASAL3);ENSSSCG00000027275(HHLA2);ENSSSCG00000040464(LEP)	0.0158924	0.323938			Organismal Systems	Environmental adaptation	Circadian rhythm	1	34	ENSSSCG00000036136(BHLHE40)	0.432927	0.876399
GO:0016600	flotillin complex	1	8	ENSSSCG00000009944(CORO1C)	0.126565	0.44834		GO:0061980	regulatory RNA binding	2	26	ENSSSCG00000015498(RC3H1);ENSSSCG00000033036(ZC3H7B)	0.0882832	0.379692		GO:0006958	complement activation, classical pathway	2	11	ENSSSCG00000016856(C9);ENSSSCG00000036224(-)	0.0162485	0.323938			Organismal Systems	Endocrine system	Insulin signaling pathway	3	147	ENSSSCG00000017694(ACACA);ENSSSCG00000026517(CALML4);ENSSSCG00000036956(SOCS3)	0.439339	0.876399
GO:0032809	neuronal cell body membrane	1	8	ENSSSCG00000029323(KCNE3)	0.126565	0.44834		GO:0003828	alpha-N-acetylneuraminate alpha-2,8-sialyltransferase activity	1	5	ENSSSCG00000032053(ST8SIA5)	0.0924345	0.379692		GO:0010738	regulation of protein kinase A signaling	2	11	ENSSSCG00000022845(PJA2);ENSSSCG00000039103(ADIPOQ)	0.0162485	0.323938			Human Diseases	Cancers	Colorectal cancer	2	90	ENSSSCG00000001565(CDKN1A);ENSSSCG00000037066(GADD45A)	0.439771	0.876399
GO:0036379	myofilament	1	8	ENSSSCG00000005501(TRIM32)	0.126565	0.44834		GO:0004668	protein-arginine deiminase activity	1	5	ENSSSCG00000026478(PADI2)	0.0924345	0.379692		GO:0042501	serine phosphorylation of STAT protein	2	11	ENSSSCG00000017756(NLK);ENSSSCG00000037066(GADD45A)	0.0162485	0.323938			Human Diseases	Cancers	Gastric cancer	3	148	ENSSSCG00000001565(CDKN1A);ENSSSCG00000007268(E2F1);ENSSSCG00000037066(GADD45A)	0.4437	0.876399
GO:0099144	anchored component of synaptic membrane	1	8	ENSSSCG00000006852(NTNG1)	0.126565	0.44834		GO:0008273	calcium, potassium:sodium antiporter activity	1	5	ENSSSCG00000005167(SLC24A2)	0.0924345	0.379692		GO:0060670	branching involved in labyrinthine layer morphogenesis	2	11	ENSSSCG00000004759(SPINT1);ENSSSCG00000036956(SOCS3)	0.0162485	0.323938			Human Diseases	Infectious disease: viral	Human immunodeficiency virus 1 infection	5	265	ENSSSCG00000000687(CD4);ENSSSCG00000006309(CD247);ENSSSCG00000026517(CALML4);ENSSSCG00000033721(-);ENSSSCG00000036074(AP1S2)	0.445955	0.876399
GO:0120103	centriolar subdistal appendage	1	8	ENSSSCG00000003100(CCDC61)	0.126565	0.44834		GO:0015213	uridine transmembrane transporter activity	1	5	ENSSSCG00000002632(SLC28A1)	0.0924345	0.379692		GO:0072070	loop of Henle development	2	11	ENSSSCG00000027726(DLL1);ENSSSCG00000034884(IRX1)	0.0162485	0.323938			Human Diseases	Infectious diseases	Staphylococcus aureus infection	4	210	ENSSSCG00000010893(-);ENSSSCG00000033721(-);ENSSSCG00000042291(-);ENSSSCG00000046456(-)	0.458507	0.876399
GO:0005768	endosome	11	447	ENSSSCG00000001100(CARMIL1);ENSSSCG00000001892(SCAMP2);ENSSSCG00000002451(RIN3);ENSSSCG00000003577(WASF2);ENSSSCG00000008966(PARM1);ENSSSCG00000009944(CORO1C);ENSSSCG00000010528(ZFYVE27);ENSSSCG00000011198(RFTN1);ENSSSCG00000015079(BACE1);ENSSSCG00000017499(STARD3);ENSSSCG00000020666(EHD4)	0.131306	0.457582		GO:0016427	tRNA (cytosine) methyltransferase activity	1	5	ENSSSCG00000011190(METTL6)	0.0924345	0.379692		GO:0072673	lamellipodium morphogenesis	2	11	ENSSSCG00000003577(WASF2);ENSSSCG00000009944(CORO1C)	0.0162485	0.323938			Organismal Systems	Immune system	T cell receptor signaling pathway	3	152	ENSSSCG00000000687(CD4);ENSSSCG00000006309(CD247);ENSSSCG00000033721(-)	0.461013	0.876399
GO:0030667	secretory granule membrane	2	38	ENSSSCG00000008051(ABCA3);ENSSSCG00000022925(-)	0.13303	0.457582		GO:0016670	oxidoreductase activity, acting on a sulfur group of donors, oxygen as acceptor	1	5	ENSSSCG00000029790(PCYOX1)	0.0924345	0.379692		GO:1904738	vascular associated smooth muscle cell migration	2	11	ENSSSCG00000012026(ADAMTS1);ENSSSCG00000039103(ADIPOQ)	0.0162485	0.323938			Organismal Systems	Immune system	Fc gamma R-mediated phagocytosis	2	95	ENSSSCG00000003577(WASF2);ENSSSCG00000027161(PIP5K1B)	0.467505	0.876399
GO:0044815	DNA packaging complex	2	38	ENSSSCG00000031751(-);ENSSSCG00000049384(-)	0.13303	0.457582		GO:0022821	potassium ion antiporter activity	1	5	ENSSSCG00000005167(SLC24A2)	0.0924345	0.379692		GO:0006631	fatty acid metabolic process	8	179	ENSSSCG00000001906(CYP1A1);ENSSSCG00000003211(NR1H2);ENSSSCG00000012880(CPT1A);ENSSSCG00000017694(ACACA);ENSSSCG00000017980(ALOX12B);ENSSSCG00000021386(PTGR1);ENSSSCG00000039103(ADIPOQ);ENSSSCG00000040464(LEP)	0.0165153	0.323938			Metabolism	Amino acid metabolism	Tyrosine metabolism	1	38	ENSSSCG00000001780(FAH)	0.469614	0.876399
GO:0005925	focal adhesion	4	117	ENSSSCG00000005317(TLN1);ENSSSCG00000007162(UBOX5);ENSSSCG00000007253(MAPRE1);ENSSSCG00000029571(AVIL)	0.133553	0.457582		GO:0030957	Tat protein binding	1	5	ENSSSCG00000027726(DLL1)	0.0924345	0.379692		GO:0031344	regulation of cell projection organization	13	367	ENSSSCG00000001097(-);ENSSSCG00000001100(CARMIL1);ENSSSCG00000003577(WASF2);ENSSSCG00000006852(NTNG1);ENSSSCG00000008020(IFT140);ENSSSCG00000009944(CORO1C);ENSSSCG00000010528(ZFYVE27);ENSSSCG00000011680(PLS1);ENSSSCG00000016267(ITM2C);ENSSSCG00000027314(CAMSAP2);ENSSSCG00000027410(CBFA2T2);ENSSSCG00000029571(AVIL);ENSSSCG00000034656(RTN4R)	0.0165618	0.323938			Metabolism	Metabolism of cofactors and vitamins	Nicotinate and nicotinamide metabolism	1	38	ENSSSCG00000015054(NNMT)	0.469614	0.876399
GO:0031984	organelle subcompartment	12	500	ENSSSCG00000001817(FURIN);ENSSSCG00000001892(SCAMP2);ENSSSCG00000006283(SCYL3);ENSSSCG00000006337(HSD17B7);ENSSSCG00000010528(ZFYVE27);ENSSSCG00000010882(CNST);ENSSSCG00000015079(BACE1);ENSSSCG00000015616(HSD11B1);ENSSSCG00000017935(CTDNEP1);ENSSSCG00000021418(LSS);ENSSSCG00000026092(SREBF2);ENSSSCG00000037314(TMCO1)	0.13502	0.458524		GO:0031404	chloride ion binding	1	5	ENSSSCG00000036201(NPR3)	0.0924345	0.379692		GO:0032946	positive regulation of mononuclear cell proliferation	5	82	ENSSSCG00000001565(CDKN1A);ENSSSCG00000011810(BCL6);ENSSSCG00000013839(RASAL3);ENSSSCG00000027275(HHLA2);ENSSSCG00000040464(LEP)	0.0166821	0.323938			Human Diseases	Neurodegenerative diseases	Prion diseases	1	38	ENSSSCG00000016856(C9)	0.469614	0.876399
GO:0031225	anchored component of membrane	2	39	ENSSSCG00000006852(NTNG1);ENSSSCG00000035121(RHBG)	0.138747	0.458524		GO:0033300	dehydroascorbic acid transmembrane transporter activity	1	5	ENSSSCG00000022925(-)	0.0924345	0.379692		GO:0040008	regulation of growth	12	328	ENSSSCG00000001565(CDKN1A);ENSSSCG00000005501(TRIM32);ENSSSCG00000010528(ZFYVE27);ENSSSCG00000011198(RFTN1);ENSSSCG00000011680(PLS1);ENSSSCG00000011810(BCL6);ENSSSCG00000015732(TFCP2L1);ENSSSCG00000022204(AGRN);ENSSSCG00000027726(DLL1);ENSSSCG00000032115(OSGIN1);ENSSSCG00000034656(RTN4R);ENSSSCG00000040464(LEP)	0.0166852	0.323938			Organismal Systems	Immune system	NOD-like receptor signaling pathway	3	155	ENSSSCG00000003251(NLRP12);ENSSSCG00000036556(IFNAR2);ENSSSCG00000039064(DHX33)	0.473847	0.876399
GO:0005892	acetylcholine-gated channel complex	1	9	ENSSSCG00000001752(CHRNA3)	0.141221	0.458524		GO:0034190	apolipoprotein receptor binding	1	5	ENSSSCG00000003211(NR1H2)	0.0924345	0.379692		GO:0002686	negative regulation of leukocyte migration	3	30	ENSSSCG00000002451(RIN3);ENSSSCG00000021059(ADORA1);ENSSSCG00000026478(PADI2)	0.0167659	0.323938			Metabolism	Lipid metabolism	Glycerophospholipid metabolism	2	97	ENSSSCG00000008121(-);ENSSSCG00000016521(DGKI)	0.478372	0.876399
GO:0031414	N-terminal protein acetyltransferase complex	1	9	ENSSSCG00000010956(NAA35)	0.141221	0.458524		GO:0043426	MRF binding	1	5	ENSSSCG00000036136(BHLHE40)	0.0924345	0.379692		GO:0030225	macrophage differentiation	3	30	ENSSSCG00000000687(CD4);ENSSSCG00000002866(CEBPA);ENSSSCG00000039103(ADIPOQ)	0.0167659	0.323938			Metabolism	Carbohydrate metabolism	Pyruvate metabolism	1	39	ENSSSCG00000017694(ACACA)	0.478412	0.876399
GO:0031462	Cul2-RING ubiquitin ligase complex	1	9	ENSSSCG00000011104(CUL2)	0.141221	0.458524		GO:0051011	microtubule minus-end binding	1	5	ENSSSCG00000027314(CAMSAP2)	0.0924345	0.379692		GO:0046580	negative regulation of Ras protein signal transduction	3	30	ENSSSCG00000001097(-);ENSSSCG00000011810(BCL6);ENSSSCG00000013839(RASAL3)	0.0167659	0.323938			Metabolism	Metabolism of cofactors and vitamins	Porphyrin and chlorophyll metabolism	1	39	ENSSSCG00000042900(-)	0.478412	0.876399
GO:0042571	immunoglobulin complex, circulating	1	9	ENSSSCG00000036224(-)	0.141221	0.458524		GO:0055056	D-glucose transmembrane transporter activity	1	5	ENSSSCG00000022925(-)	0.0924345	0.379692		GO:0009058	biosynthetic process	73	3237	ENSSSCG00000000385(SLC39A5);ENSSSCG00000000687(CD4);ENSSSCG00000001440(NOTCH4);ENSSSCG00000001565(CDKN1A);ENSSSCG00000001817(FURIN);ENSSSCG00000001906(CYP1A1);ENSSSCG00000002866(CEBPA);ENSSSCG00000003211(NR1H2);ENSSSCG00000003251(NLRP12);ENSSSCG00000005501(TRIM32);ENSSSCG00000006337(HSD17B7);ENSSSCG00000006809(RBM15);ENSSSCG00000007268(E2F1);ENSSSCG00000007648(GAL3ST4);ENSSSCG00000008051(ABCA3);E…	0.0168418	0.323938			Human Diseases	Endocrine and metabolic diseases	Cushing syndrome	3	160	ENSSSCG00000001565(CDKN1A);ENSSSCG00000007268(E2F1);ENSSSCG00000034044(RASD1)	0.494927	0.876399
GO:0098805	whole membrane	13	556	ENSSSCG00000000687(CD4);ENSSSCG00000001817(FURIN);ENSSSCG00000001892(SCAMP2);ENSSSCG00000008051(ABCA3);ENSSSCG00000009944(CORO1C);ENSSSCG00000010260(SAR1A);ENSSSCG00000010528(ZFYVE27);ENSSSCG00000011198(RFTN1);ENSSSCG00000012880(CPT1A);ENSSSCG00000020666(EHD4);ENSSSCG00000022925(-);ENSSSCG00000027726(DLL1);ENSSSCG00000029323(KCNE3)	0.141834	0.458524		GO:0120014	intermembrane phospholipid transfer activity	1	5	ENSSSCG00000008051(ABCA3)	0.0924345	0.379692		GO:0006082	organic acid metabolic process	16	491	ENSSSCG00000001100(CARMIL1);ENSSSCG00000001780(FAH);ENSSSCG00000001906(CYP1A1);ENSSSCG00000003211(NR1H2);ENSSSCG00000004181(VNN1);ENSSSCG00000005199(GLDC);ENSSSCG00000012880(CPT1A);ENSSSCG00000017421(ACLY);ENSSSCG00000017694(ACACA);ENSSSCG00000017980(ALOX12B);ENSSSCG00000021386(PTGR1);ENSSSCG00000022390(RGN);ENSSSCG00000029790(PCYOX1);ENSSSCG00000030271(GSTO2);ENSSSCG00000039103(ADIPOQ);ENSSSCG00…	0.01718	0.323938			Human Diseases	Cancers	MicroRNAs in cancer	3	160	ENSSSCG00000001440(NOTCH4);ENSSSCG00000001565(CDKN1A);ENSSSCG00000007268(E2F1)	0.494927	0.876399
GO:0005924	cell-substrate adherens junction	4	120	ENSSSCG00000005317(TLN1);ENSSSCG00000007162(UBOX5);ENSSSCG00000007253(MAPRE1);ENSSSCG00000029571(AVIL)	0.142603	0.458524		GO:0120019	intermembrane phosphotidylcholine transfer activity	1	5	ENSSSCG00000008051(ABCA3)	0.0924345	0.379692		GO:0072009	nephron epithelium development	5	83	ENSSSCG00000027726(DLL1);ENSSSCG00000034884(IRX1);ENSSSCG00000038727(GDNF);ENSSSCG00000038801(NPNT);ENSSSCG00000039103(ADIPOQ)	0.0174975	0.323938			Genetic Information Processing	Replication and repair	Base excision repair	1	41	ENSSSCG00000016753(POLD2)	0.495574	0.876399
GO:0030055	cell-substrate junction	4	123	ENSSSCG00000005317(TLN1);ENSSSCG00000007162(UBOX5);ENSSSCG00000007253(MAPRE1);ENSSSCG00000029571(AVIL)	0.15189	0.471685		GO:0016891	endoribonuclease activity, producing 5'-phosphomonoesters	2	27	ENSSSCG00000044339(-);ENSSSCG00000049831(-)	0.0941847	0.383929		GO:0031348	negative regulation of defense response	7	147	ENSSSCG00000003251(NLRP12);ENSSSCG00000010478(FFAR4);ENSSSCG00000013260(-);ENSSSCG00000021059(ADORA1);ENSSSCG00000031615(SERPINB9);ENSSSCG00000036956(SOCS3);ENSSSCG00000039103(ADIPOQ)	0.0177924	0.323938			Metabolism	Amino acid metabolism	Glycine, serine and threonine metabolism	1	42	ENSSSCG00000005199(GLDC)	0.503943	0.876399
GO:0005583	fibrillar collagen trimer	1	10	ENSSSCG00000025523(COL2A1)	0.155632	0.471685		GO:0046982	protein heterodimerization activity	6	165	ENSSSCG00000023556(SUPT5H);ENSSSCG00000029070(PAFAH1B3);ENSSSCG00000031751(-);ENSSSCG00000036136(BHLHE40);ENSSSCG00000037066(GADD45A);ENSSSCG00000049384(-)	0.0979543	0.39627		GO:0006776	vitamin A metabolic process	1	1	ENSSSCG00000008995(LRAT)	0.0181887	0.323938			Human Diseases	Drug resistance	Antifolate resistance	1	42	ENSSSCG00000009498(-)	0.503943	0.876399
GO:0032045	guanyl-nucleotide exchange factor complex	1	10	ENSSSCG00000016521(DGKI)	0.155632	0.471685		GO:0015297	antiporter activity	2	28	ENSSSCG00000005167(SLC24A2);ENSSSCG00000007466(SLC9A8)	0.100197	0.39914		GO:0006948	induction by virus of host cell-cell fusion	1	1	ENSSSCG00000000687(CD4)	0.0181887	0.323938			Environmental Information Processing	Signal transduction	mTOR signaling pathway	3	163	ENSSSCG00000008634(ATP6V1C2);ENSSSCG00000022404(SLC3A2);ENSSSCG00000032028(EIF4B)	0.507374	0.876399
GO:0042575	DNA polymerase complex	1	10	ENSSSCG00000016753(POLD2)	0.155632	0.471685		GO:0016627	oxidoreductase activity, acting on the CH-CH group of donors	2	28	ENSSSCG00000013004(TM7SF2);ENSSSCG00000021386(PTGR1)	0.100197	0.39914		GO:0007014	actin ubiquitination	1	1	ENSSSCG00000005501(TRIM32)	0.0181887	0.323938			Human Diseases	Substance dependence	Alcoholism	3	163	ENSSSCG00000026517(CALML4);ENSSSCG00000031751(-);ENSSSCG00000049384(-)	0.507374	0.876399
GO:0044295	axonal growth cone	1	10	ENSSSCG00000034656(RTN4R)	0.155632	0.471685		GO:0000182	rDNA binding	1	6	ENSSSCG00000039064(DHX33)	0.109876	0.39914		GO:0015861	cytidine transport	1	1	ENSSSCG00000002632(SLC28A1)	0.0181887	0.323938			Organismal Systems	Immune system	Toll-like receptor signaling pathway	2	103	ENSSSCG00000009216(SPP1);ENSSSCG00000036556(IFNAR2)	0.51015	0.876399
GO:0044298	cell body membrane	1	10	ENSSSCG00000029323(KCNE3)	0.155632	0.471685		GO:0004303	estradiol 17-beta-dehydrogenase activity	1	6	ENSSSCG00000006337(HSD17B7)	0.109876	0.39914		GO:0021688	cerebellar molecular layer formation	1	1	ENSSSCG00000027726(DLL1)	0.0181887	0.323938			Organismal Systems	Endocrine system	Aldosterone synthesis and secretion	2	103	ENSSSCG00000015619(CAMK1G);ENSSSCG00000026517(CALML4)	0.51015	0.876399
GO:0098643	banded collagen fibril	1	10	ENSSSCG00000025523(COL2A1)	0.155632	0.471685		GO:0004551	nucleotide diphosphatase activity	1	6	ENSSSCG00000001715(ENPP5)	0.109876	0.39914		GO:0021816	extension of a leading process involved in cell motility in cerebral cortex radial glia guided migration	1	1	ENSSSCG00000015645(-)	0.0181887	0.323938			Metabolism	Lipid metabolism	Fatty acid degradation	1	43	ENSSSCG00000012880(CPT1A)	0.512175	0.876399
GO:0036477	somatodendritic compartment	7	264	ENSSSCG00000002451(RIN3);ENSSSCG00000010528(ZFYVE27);ENSSSCG00000021059(ADORA1);ENSSSCG00000022404(SLC3A2);ENSSSCG00000029323(KCNE3);ENSSSCG00000032849(MLPH);ENSSSCG00000034656(RTN4R)	0.155724	0.471685		GO:0004683	calmodulin-dependent protein kinase activity	1	6	ENSSSCG00000015619(CAMK1G)	0.109876	0.39914		GO:0030327	prenylated protein catabolic process	1	1	ENSSSCG00000029790(PCYOX1)	0.0181887	0.323938			Human Diseases	Immune diseases	Primary immunodeficiency	1	43	ENSSSCG00000000687(CD4)	0.512175	0.876399
GO:0098800	inner mitochondrial membrane protein complex	3	83	ENSSSCG00000018065(ND1);ENSSSCG00000018069(ND2);ENSSSCG00000018087(ND4)	0.162718	0.489323		GO:0008157	protein phosphatase 1 binding	1	6	ENSSSCG00000014410(SH3RF2)	0.109876	0.39914		GO:0030328	prenylcysteine catabolic process	1	1	ENSSSCG00000029790(PCYOX1)	0.0181887	0.323938			Organismal Systems	Endocrine system	Parathyroid hormone synthesis, secretion and action	2	104	ENSSSCG00000001565(CDKN1A);ENSSSCG00000036363(-)	0.515324	0.876399
GO:0031012	extracellular matrix	5	173	ENSSSCG00000009364(FREM2);ENSSSCG00000012026(ADAMTS1);ENSSSCG00000022204(AGRN);ENSSSCG00000025523(COL2A1);ENSSSCG00000038801(NPNT)	0.165484	0.494087		GO:0008525	phosphatidylcholine transporter activity	1	6	ENSSSCG00000008051(ABCA3)	0.109876	0.39914		GO:0030329	prenylcysteine metabolic process	1	1	ENSSSCG00000029790(PCYOX1)	0.0181887	0.323938			Cellular Processes	Cell motility	Regulation of actin cytoskeleton	5	288	ENSSSCG00000003577(WASF2);ENSSSCG00000027161(PIP5K1B);ENSSSCG00000028777(-);ENSSSCG00000042291(-);ENSSSCG00000046456(-)	0.519189	0.876399
GO:0030140	trans-Golgi network transport vesicle	1	11	ENSSSCG00000001817(FURIN)	0.169802	0.49984		GO:0015299	solute:proton antiporter activity	1	6	ENSSSCG00000007466(SLC9A8)	0.109876	0.39914		GO:0030421	defecation	1	1	ENSSSCG00000013260(-)	0.0181887	0.323938			Cellular Processes	Cell growth and death	Necroptosis	3	166	ENSSSCG00000003153(FTL);ENSSSCG00000009633(-);ENSSSCG00000036556(IFNAR2)	0.519664	0.876399
GO:0045277	respiratory chain complex IV	1	11	ENSSSCG00000018078(COX2)	0.169802	0.49984		GO:0016889	endodeoxyribonuclease activity, producing 3'-phosphomonoesters	1	6	ENSSSCG00000012973(MUS81)	0.109876	0.39914		GO:0032762	mast cell cytokine production	1	1	ENSSSCG00000011810(BCL6)	0.0181887	0.323938			Genetic Information Processing	Replication and repair	Nucleotide excision repair	1	44	ENSSSCG00000016753(POLD2)	0.520271	0.876399
GO:0005912	adherens junction	5	177	ENSSSCG00000005317(TLN1);ENSSSCG00000007162(UBOX5);ENSSSCG00000007253(MAPRE1);ENSSSCG00000027726(DLL1);ENSSSCG00000029571(AVIL)	0.176574	0.50862		GO:0016894	endonuclease activity, active with either ribo- or deoxyribonucleic acids and producing 3'-phosphomonoesters	1	6	ENSSSCG00000012973(MUS81)	0.109876	0.39914		GO:0032763	regulation of mast cell cytokine production	1	1	ENSSSCG00000011810(BCL6)	0.0181887	0.323938			Human Diseases	Infectious diseases	Pertussis	3	167	ENSSSCG00000026517(CALML4);ENSSSCG00000042291(-);ENSSSCG00000046456(-)	0.523724	0.876399
GO:0043229	intracellular organelle	133	7536	ENSSSCG00000001100(CARMIL1);ENSSSCG00000001436(RNF5);ENSSSCG00000001565(CDKN1A);ENSSSCG00000001817(FURIN);ENSSSCG00000001844(PLIN1);ENSSSCG00000001881(MAN2C1);ENSSSCG00000001892(SCAMP2);ENSSSCG00000001921(NEO1);ENSSSCG00000002434(NRDE2);ENSSSCG00000002451(RIN3);ENSSSCG00000002632(SLC28A1);ENSSSCG00000002866(CEBPA);ENSSSCG00000003100(CCDC61);ENSSSCG00000003211(NR1H2);ENSSSCG00000003577(WASF2);ENSS…	0.178094	0.50862		GO:0031432	titin binding	1	6	ENSSSCG00000010461(ANKRD1)	0.109876	0.39914		GO:0032764	negative regulation of mast cell cytokine production	1	1	ENSSSCG00000011810(BCL6)	0.0181887	0.323938			Environmental Information Processing	Signal transduction	cGMP - PKG signaling pathway	3	168	ENSSSCG00000021059(ADORA1);ENSSSCG00000026517(CALML4);ENSSSCG00000028777(-)	0.527766	0.876399
GO:0015629	actin cytoskeleton	7	276	ENSSSCG00000001100(CARMIL1);ENSSSCG00000005501(TRIM32);ENSSSCG00000009944(CORO1C);ENSSSCG00000011680(PLS1);ENSSSCG00000017694(ACACA);ENSSSCG00000029571(AVIL);ENSSSCG00000032392(-)	0.181891	0.50862		GO:0043121	neurotrophin binding	1	6	ENSSSCG00000001817(FURIN)	0.109876	0.39914		GO:0032898	neurotrophin production	1	1	ENSSSCG00000001817(FURIN)	0.0181887	0.323938			Metabolism	Amino acid metabolism	Tryptophan metabolism	1	45	ENSSSCG00000001906(CYP1A1)	0.528234	0.876399
GO:0048471	perinuclear region of cytoplasm	8	326	ENSSSCG00000003923(HECTD3);ENSSSCG00000005177(SH3GL2);ENSSSCG00000006582(S100A14);ENSSSCG00000016267(ITM2C);ENSSSCG00000016521(DGKI);ENSSSCG00000017980(ALOX12B);ENSSSCG00000020666(EHD4);ENSSSCG00000032849(MLPH)	0.182073	0.50862		GO:0046965	retinoid X receptor binding	1	6	ENSSSCG00000003211(NR1H2)	0.109876	0.39914		GO:0032902	nerve growth factor production	1	1	ENSSSCG00000001817(FURIN)	0.0181887	0.323938			Organismal Systems	Environmental adaptation	Circadian entrainment	2	107	ENSSSCG00000026517(CALML4);ENSSSCG00000034044(RASD1)	0.530628	0.876399
GO:0005847	mRNA cleavage and polyadenylation specificity factor complex	1	12	ENSSSCG00000020799(CPSF3)	0.183736	0.50862		GO:0071933	Arp2/3 complex binding	1	6	ENSSSCG00000029571(AVIL)	0.109876	0.39914		GO:0036321	ghrelin secretion	1	1	ENSSSCG00000010478(FFAR4)	0.0181887	0.323938			Organismal Systems	Immune system	Hematopoietic cell lineage	2	108	ENSSSCG00000000687(CD4);ENSSSCG00000010968(-)	0.535657	0.876399
GO:0019814	immunoglobulin complex	1	12	ENSSSCG00000036224(-)	0.183736	0.50862		GO:0004867	serine-type endopeptidase inhibitor activity	2	30	ENSSSCG00000001817(FURIN);ENSSSCG00000031615(SERPINB9)	0.112526	0.406006		GO:0036331	avascular cornea development in camera-type eye	1	1	ENSSSCG00000003414(ANGPTL7)	0.0181887	0.323938			Metabolism	Lipid metabolism	Ether lipid metabolism	1	46	ENSSSCG00000029070(PAFAH1B3)	0.536065	0.876399
GO:0031941	filamentous actin	1	12	ENSSSCG00000001100(CARMIL1)	0.183736	0.50862		GO:0070888	E-box binding	2	31	ENSSSCG00000026092(SREBF2);ENSSSCG00000036136(BHLHE40)	0.118831	0.416008		GO:0036392	chemokine (C-C motif) ligand 20 production	1	1	ENSSSCG00000005501(TRIM32)	0.0181887	0.323938			Environmental Information Processing	Signal transduction	cAMP signaling pathway	4	232	ENSSSCG00000009498(-);ENSSSCG00000021059(ADORA1);ENSSSCG00000026517(CALML4);ENSSSCG00000036363(-)	0.536571	0.876399
GO:0035371	microtubule plus-end	1	12	ENSSSCG00000007253(MAPRE1)	0.183736	0.50862		GO:0015078	proton transmembrane transporter activity	3	63	ENSSSCG00000007466(SLC9A8);ENSSSCG00000008634(ATP6V1C2);ENSSSCG00000018078(COX2)	0.120363	0.416008		GO:0040010	positive regulation of growth rate	1	1	ENSSSCG00000011198(RFTN1)	0.0181887	0.323938			Human Diseases	Immune diseases	Rheumatoid arthritis	4	232	ENSSSCG00000008634(ATP6V1C2);ENSSSCG00000033721(-);ENSSSCG00000042291(-);ENSSSCG00000046456(-)	0.536571	0.876399
GO:0043198	dendritic shaft	1	12	ENSSSCG00000034656(RTN4R)	0.183736	0.50862		GO:0004252	serine-type endopeptidase activity	3	64	ENSSSCG00000001817(FURIN);ENSSSCG00000007760(PRSS36);ENSSSCG00000016902(GZMA)	0.124599	0.416008		GO:0042270	protection from natural killer cell mediated cytotoxicity	1	1	ENSSSCG00000031615(SERPINB9)	0.0181887	0.323938			Organismal Systems	Sensory system	Inflammatory mediator regulation of TRP channels	2	109	ENSSSCG00000026517(CALML4);ENSSSCG00000027024(ASIC3)	0.540649	0.876467
GO:0044449	contractile fiber part	3	89	ENSSSCG00000005501(TRIM32);ENSSSCG00000010461(ANKRD1);ENSSSCG00000038801(NPNT)	0.18764	0.513143		GO:0016893	endonuclease activity, active with either ribo- or deoxyribonucleic acids and producing 5'-phosphomonoesters	2	32	ENSSSCG00000044339(-);ENSSSCG00000049831(-)	0.125223	0.416008		GO:0042404	thyroid hormone catabolic process	1	1	ENSSSCG00000040638(DIO2)	0.0181887	0.323938			Metabolism	Carbohydrate metabolism	Amino sugar and nucleotide sugar metabolism	1	47	ENSSSCG00000010929(CYB5R1)	0.543767	0.876467
GO:0031226	intrinsic component of plasma membrane	12	535	ENSSSCG00000000687(CD4);ENSSSCG00000001752(CHRNA3);ENSSSCG00000006852(NTNG1);ENSSSCG00000013586(LRRC8E);ENSSSCG00000015079(BACE1);ENSSSCG00000016856(C9);ENSSSCG00000027024(ASIC3);ENSSSCG00000029323(KCNE3);ENSSSCG00000034656(RTN4R);ENSSSCG00000035121(RHBG);ENSSSCG00000036556(IFNAR2);ENSSSCG00000038801(NPNT)	0.187825	0.513143		GO:0051018	protein kinase A binding	2	32	ENSSSCG00000003577(WASF2);ENSSSCG00000022845(PJA2)	0.125223	0.416008		GO:0045751	negative regulation of Toll signaling pathway	1	1	ENSSSCG00000003251(NLRP12)	0.0181887	0.323938			Cellular Processes	Transport and catabolism	Phagosome	4	236	ENSSSCG00000008634(ATP6V1C2);ENSSSCG00000016215(-);ENSSSCG00000042291(-);ENSSSCG00000046456(-)	0.550175	0.881
GO:0005576	extracellular region	19	916	ENSSSCG00000001431(FKBPL);ENSSSCG00000003414(ANGPTL7);ENSSSCG00000009216(SPP1);ENSSSCG00000009364(FREM2);ENSSSCG00000010479(RBP4);ENSSSCG00000011379(KLHDC8B);ENSSSCG00000012026(ADAMTS1);ENSSSCG00000016856(C9);ENSSSCG00000017258(FAM20A);ENSSSCG00000022204(AGRN);ENSSSCG00000025523(COL2A1);ENSSSCG00000029790(PCYOX1);ENSSSCG00000031037(-);ENSSSCG00000031615(SERPINB9);ENSSSCG00000036224(-);ENSSSCG0000…	0.196748	0.515608		GO:0051082	unfolded protein binding	2	32	ENSSSCG00000013784(DNAJB1);ENSSSCG00000047932(HSPA6)	0.125223	0.416008		GO:0046959	habituation	1	1	ENSSSCG00000016521(DGKI)	0.0181887	0.323938			Human Diseases	Infectious disease: bacterial	Yersinia infection	3	178	ENSSSCG00000003577(WASF2);ENSSSCG00000027161(PIP5K1B);ENSSSCG00000033721(-)	0.567119	0.895576
GO:0034358	plasma lipoprotein particle	1	13	ENSSSCG00000029790(PCYOX1)	0.197437	0.515608		GO:0140098	catalytic activity, acting on RNA	6	177	ENSSSCG00000011190(METTL6);ENSSSCG00000013040(TRPT1);ENSSSCG00000017067(CNOT8);ENSSSCG00000020799(CPSF3);ENSSSCG00000044339(-);ENSSSCG00000049831(-)	0.125336	0.416008		GO:0048137	spermatocyte division	1	1	ENSSSCG00000029268(TOPAZ1)	0.0181887	0.323938			Genetic Information Processing	Replication and repair	Fanconi anemia pathway	1	51	ENSSSCG00000012973(MUS81)	0.573326	0.895576
GO:0035327	transcriptionally active chromatin	1	13	ENSSSCG00000026478(PADI2)	0.197437	0.515608		GO:0005225	volume-sensitive anion channel activity	1	7	ENSSSCG00000013586(LRRC8E)	0.126984	0.416008		GO:0051638	barbed-end actin filament uncapping	1	1	ENSSSCG00000001100(CARMIL1)	0.0181887	0.323938			Human Diseases	Infectious diseases	Shigellosis	4	243	ENSSSCG00000003577(WASF2);ENSSSCG00000005317(TLN1);ENSSSCG00000016711(CBX3);ENSSSCG00000049384(-)	0.573478	0.895576
GO:0042101	T cell receptor complex	1	13	ENSSSCG00000006309(CD247)	0.197437	0.515608		GO:0005337	nucleoside transmembrane transporter activity	1	7	ENSSSCG00000002632(SLC28A1)	0.126984	0.416008		GO:0060084	synaptic transmission involved in micturition	1	1	ENSSSCG00000001752(CHRNA3)	0.0181887	0.323938			Metabolism	Xenobiotics biodegradation and metabolism	Drug metabolism - cytochrome P450	1	52	ENSSSCG00000030271(GSTO2)	0.580414	0.895576
GO:0046930	pore complex	1	13	ENSSSCG00000016856(C9)	0.197437	0.515608		GO:0015214	pyrimidine nucleoside transmembrane transporter activity	1	7	ENSSSCG00000002632(SLC28A1)	0.126984	0.416008		GO:0060121	vestibular receptor cell stereocilium organization	1	1	ENSSSCG00000011680(PLS1)	0.0181887	0.323938			Environmental Information Processing	Signal transduction	HIF-1 signaling pathway	2	118	ENSSSCG00000001565(CDKN1A);ENSSSCG00000011104(CUL2)	0.583903	0.895576
GO:1990777	lipoprotein particle	1	13	ENSSSCG00000029790(PCYOX1)	0.197437	0.515608		GO:0016308	1-phosphatidylinositol-4-phosphate 5-kinase activity	1	7	ENSSSCG00000027161(PIP5K1B)	0.126984	0.416008		GO:0060755	negative regulation of mast cell chemotaxis	1	1	ENSSSCG00000002451(RIN3)	0.0181887	0.323938			Metabolism	Metabolism of other amino acids	Glutathione metabolism	1	53	ENSSSCG00000030271(GSTO2)	0.587384	0.895576
GO:0043226	organelle	136	7751	ENSSSCG00000001097(-);ENSSSCG00000001100(CARMIL1);ENSSSCG00000001436(RNF5);ENSSSCG00000001565(CDKN1A);ENSSSCG00000001817(FURIN);ENSSSCG00000001844(PLIN1);ENSSSCG00000001881(MAN2C1);ENSSSCG00000001892(SCAMP2);ENSSSCG00000001921(NEO1);ENSSSCG00000002434(NRDE2);ENSSSCG00000002451(RIN3);ENSSSCG00000002632(SLC28A1);ENSSSCG00000002866(CEBPA);ENSSSCG00000003100(CCDC61);ENSSSCG00000003211(NR1H2);ENSSSCG0…	0.200253	0.515608		GO:0016783	sulfurtransferase activity	1	7	ENSSSCG00000038757(-)	0.126984	0.416008		GO:0060853	Notch signaling pathway involved in arterial endothelial cell fate commitment	1	1	ENSSSCG00000027726(DLL1)	0.0181887	0.323938			Human Diseases	Infectious diseases	Vibrio cholerae infection	1	53	ENSSSCG00000008634(ATP6V1C2)	0.587384	0.895576
GO:0098862	cluster of actin-based cell projections	3	92	ENSSSCG00000001097(-);ENSSSCG00000002632(SLC28A1);ENSSSCG00000011680(PLS1)	0.200455	0.515608		GO:0023023	MHC protein complex binding	1	7	ENSSSCG00000000687(CD4)	0.126984	0.416008		GO:0070093	negative regulation of glucagon secretion	1	1	ENSSSCG00000040464(LEP)	0.0181887	0.323938			Human Diseases	Immune diseases	Inflammatiory bowel disease (IBD)	2	119	ENSSSCG00000007816(IL21R);ENSSSCG00000033721(-)	0.588521	0.895576
GO:0005887	integral component of plasma membrane	11	490	ENSSSCG00000000687(CD4);ENSSSCG00000001752(CHRNA3);ENSSSCG00000013586(LRRC8E);ENSSSCG00000015079(BACE1);ENSSSCG00000016856(C9);ENSSSCG00000027024(ASIC3);ENSSSCG00000029323(KCNE3);ENSSSCG00000034656(RTN4R);ENSSSCG00000035121(RHBG);ENSSSCG00000036556(IFNAR2);ENSSSCG00000038801(NPNT)	0.200478	0.515608		GO:0034450	ubiquitin-ubiquitin ligase activity	1	7	ENSSSCG00000007162(UBOX5)	0.126984	0.416008		GO:0070094	positive regulation of glucagon secretion	1	1	ENSSSCG00000010478(FFAR4)	0.0181887	0.323938			Environmental Information Processing	Signal transduction	Calcium signaling pathway	4	250	ENSSSCG00000015619(CAMK1G);ENSSSCG00000026517(CALML4);ENSSSCG00000028777(-);ENSSSCG00000033721(-)	0.596101	0.90151
GO:0070161	anchoring junction	5	186	ENSSSCG00000005317(TLN1);ENSSSCG00000007162(UBOX5);ENSSSCG00000007253(MAPRE1);ENSSSCG00000027726(DLL1);ENSSSCG00000029571(AVIL)	0.202506	0.515608		GO:0048256	flap endonuclease activity	1	7	ENSSSCG00000012973(MUS81)	0.126984	0.416008		GO:0070253	somatostatin secretion	1	1	ENSSSCG00000010478(FFAR4)	0.0181887	0.323938			Organismal Systems	Immune system	Platelet activation	2	126	ENSSSCG00000005317(TLN1);ENSSSCG00000028777(-)	0.619791	0.915578
GO:0031090	organelle membrane	19	925	ENSSSCG00000001817(FURIN);ENSSSCG00000001892(SCAMP2);ENSSSCG00000006283(SCYL3);ENSSSCG00000008051(ABCA3);ENSSSCG00000009944(CORO1C);ENSSSCG00000010260(SAR1A);ENSSSCG00000010528(ZFYVE27);ENSSSCG00000012880(CPT1A);ENSSSCG00000013004(TM7SF2);ENSSSCG00000013864(TMEM38A);ENSSSCG00000017102(TENT4A);ENSSSCG00000017935(CTDNEP1);ENSSSCG00000018065(ND1);ENSSSCG00000018069(ND2);ENSSSCG00000018078(COX2);ENSS…	0.208516	0.515608		GO:0004842	ubiquitin-protein transferase activity	7	225	ENSSSCG00000001436(RNF5);ENSSSCG00000003923(HECTD3);ENSSSCG00000005501(TRIM32);ENSSSCG00000007162(UBOX5);ENSSSCG00000014410(SH3RF2);ENSSSCG00000015498(RC3H1);ENSSSCG00000022845(PJA2)	0.142142	0.44895		GO:0070994	detection of oxidative stress	1	1	ENSSSCG00000039103(ADIPOQ)	0.0181887	0.323938			Metabolism	Nucleotide metabolism	Purine metabolism	2	131	ENSSSCG00000004165(PDE7B);ENSSSCG00000036363(-)	0.640996	0.915578
GO:0002080	acrosomal membrane	1	14	ENSSSCG00000022925(-)	0.210909	0.515608		GO:0003676	nucleic acid binding	38	1671	ENSSSCG00000002866(CEBPA);ENSSSCG00000003211(NR1H2);ENSSSCG00000005501(TRIM32);ENSSSCG00000006809(RBM15);ENSSSCG00000007268(E2F1);ENSSSCG00000009720(DDX60);ENSSSCG00000009794(MLXIP);ENSSSCG00000010461(ANKRD1);ENSSSCG00000011198(RFTN1);ENSSSCG00000011810(BCL6);ENSSSCG00000012291(GPKOW);ENSSSCG00000012705(ZIC3);ENSSSCG00000015237(FLI1);ENSSSCG00000015498(RC3H1);ENSSSCG00000015732(TFCP2L1);ENSSSCG00…	0.142493	0.44895		GO:0071348	cellular response to interleukin-11	1	1	ENSSSCG00000030042(SBNO2)	0.0181887	0.323938			Organismal Systems	Development	Osteoclast differentiation	2	132	ENSSSCG00000036556(IFNAR2);ENSSSCG00000036956(SOCS3)	0.645124	0.915578
GO:0005671	Ada2/Gcn5/Ada3 transcription activator complex	1	14	ENSSSCG00000025775(TADA2A)	0.210909	0.515608		GO:0004175	endopeptidase activity	6	184	ENSSSCG00000001817(FURIN);ENSSSCG00000007760(PRSS36);ENSSSCG00000012026(ADAMTS1);ENSSSCG00000015079(BACE1);ENSSSCG00000016902(GZMA);ENSSSCG00000044339(-)	0.142869	0.44895		GO:0090187	positive regulation of pancreatic juice secretion	1	1	ENSSSCG00000003211(NR1H2)	0.0181887	0.323938			Organismal Systems	Aging	Longevity regulating pathway - multiple species	1	62	ENSSSCG00000047932(HSPA6)	0.645165	0.915578
GO:0005849	mRNA cleavage factor complex	1	14	ENSSSCG00000020799(CPSF3)	0.210909	0.515608		GO:0000146	microfilament motor activity	1	8	ENSSSCG00000032392(-)	0.143765	0.44895		GO:0090273	regulation of somatostatin secretion	1	1	ENSSSCG00000010478(FFAR4)	0.0181887	0.323938			Organismal Systems	Digestive system	Mineral absorption	1	62	ENSSSCG00000003153(FTL)	0.645165	0.915578
GO:0016459	myosin complex	1	14	ENSSSCG00000005501(TRIM32)	0.210909	0.515608		GO:0003688	DNA replication origin binding	1	8	ENSSSCG00000016098(ORC2)	0.143765	0.44895		GO:0090275	negative regulation of somatostatin secretion	1	1	ENSSSCG00000010478(FFAR4)	0.0181887	0.323938			Human Diseases	Cardiovascular diseases	Viral myocarditis	3	200	ENSSSCG00000033721(-);ENSSSCG00000042291(-);ENSSSCG00000046456(-)	0.64634	0.915578
GO:0030014	CCR4-NOT complex	1	14	ENSSSCG00000017067(CNOT8)	0.210909	0.515608		GO:0008559	xenobiotic transmembrane transporting ATPase activity	1	8	ENSSSCG00000008051(ABCA3)	0.143765	0.44895		GO:0090340	positive regulation of secretion of lysosomal enzymes	1	1	ENSSSCG00000003211(NR1H2)	0.0181887	0.323938			Metabolism	Lipid metabolism	Arachidonic acid metabolism	1	63	ENSSSCG00000017980(ALOX12B)	0.651066	0.915578
GO:0071782	endoplasmic reticulum tubular network	1	14	ENSSSCG00000010528(ZFYVE27)	0.210909	0.515608		GO:0046961	proton-transporting ATPase activity, rotational mechanism	1	8	ENSSSCG00000008634(ATP6V1C2)	0.143765	0.44895		GO:0090472	dibasic protein processing	1	1	ENSSSCG00000001817(FURIN)	0.0181887	0.323938			Cellular Processes	Transport and catabolism	Mitophagy - animal	1	63	ENSSSCG00000007268(E2F1)	0.651066	0.915578
GO:0043025	neuronal cell body	4	141	ENSSSCG00000002451(RIN3);ENSSSCG00000022404(SLC3A2);ENSSSCG00000029323(KCNE3);ENSSSCG00000034656(RTN4R)	0.211891	0.515608		GO:1990226	histone methyltransferase binding	1	8	ENSSSCG00000016711(CBX3)	0.143765	0.44895		GO:0097018	renal albumin absorption	1	1	ENSSSCG00000039103(ADIPOQ)	0.0181887	0.323938			Organismal Systems	Circulatory system	Vascular smooth muscle contraction	2	137	ENSSSCG00000026517(CALML4);ENSSSCG00000028777(-)	0.66521	0.915578
GO:0098797	plasma membrane protein complex	7	289	ENSSSCG00000001752(CHRNA3);ENSSSCG00000001921(NEO1);ENSSSCG00000006309(CD247);ENSSSCG00000009944(CORO1C);ENSSSCG00000016856(C9);ENSSSCG00000029323(KCNE3);ENSSSCG00000038801(NPNT)	0.212164	0.515608		GO:0004860	protein kinase inhibitor activity	2	35	ENSSSCG00000001565(CDKN1A);ENSSSCG00000009839(CIT)	0.144859	0.449737		GO:0097102	endothelial tip cell fate specification	1	1	ENSSSCG00000027726(DLL1)	0.0181887	0.323938			Metabolism	Xenobiotics biodegradation and metabolism	Drug metabolism - other enzymes	1	66	ENSSSCG00000030271(GSTO2)	0.668193	0.915578
GO:0044433	cytoplasmic vesicle part	7	290	ENSSSCG00000001892(SCAMP2);ENSSSCG00000008051(ABCA3);ENSSSCG00000009944(CORO1C);ENSSSCG00000010260(SAR1A);ENSSSCG00000010528(ZFYVE27);ENSSSCG00000020666(EHD4);ENSSSCG00000022925(-)	0.214568	0.516895		GO:0005178	integrin binding	3	69	ENSSSCG00000005317(TLN1);ENSSSCG00000009216(SPP1);ENSSSCG00000038801(NPNT)	0.146553	0.449768		GO:0098974	postsynaptic actin cytoskeleton organization	1	1	ENSSSCG00000003577(WASF2)	0.0181887	0.323938			Organismal Systems	Nervous system	Long-term potentiation	1	67	ENSSSCG00000026517(CALML4)	0.673714	0.915578
GO:0044459	plasma membrane part	24	1206	ENSSSCG00000000385(SLC39A5);ENSSSCG00000000687(CD4);ENSSSCG00000001752(CHRNA3);ENSSSCG00000001921(NEO1);ENSSSCG00000002632(SLC28A1);ENSSSCG00000006309(CD247);ENSSSCG00000006852(NTNG1);ENSSSCG00000007253(MAPRE1);ENSSSCG00000009944(CORO1C);ENSSSCG00000010528(ZFYVE27);ENSSSCG00000011379(KLHDC8B);ENSSSCG00000013586(LRRC8E);ENSSSCG00000015079(BACE1);ENSSSCG00000015645(-);ENSSSCG00000016856(C9);ENSSSCG…	0.215167	0.516895		GO:0016810	hydrolase activity, acting on carbon-nitrogen (but not peptide) bonds	3	69	ENSSSCG00000004181(VNN1);ENSSSCG00000014003(MIER2);ENSSSCG00000026478(PADI2)	0.146553	0.449768		GO:0099188	postsynaptic cytoskeleton organization	1	1	ENSSSCG00000003577(WASF2)	0.0181887	0.323938			Organismal Systems	Endocrine system	GnRH secretion	1	67	ENSSSCG00000009216(SPP1)	0.673714	0.915578
GO:0005789	endoplasmic reticulum membrane	7	292	ENSSSCG00000006337(HSD17B7);ENSSSCG00000010528(ZFYVE27);ENSSSCG00000015616(HSD11B1);ENSSSCG00000017935(CTDNEP1);ENSSSCG00000021418(LSS);ENSSSCG00000026092(SREBF2);ENSSSCG00000037314(TMCO1)	0.219406	0.523449		GO:0008374	O-acyltransferase activity	2	36	ENSSSCG00000008995(LRAT);ENSSSCG00000012880(CPT1A)	0.151541	0.450632		GO:0106016	positive regulation of inflammatory response to wounding	1	1	ENSSSCG00000013260(-)	0.0181887	0.323938			Metabolism	Energy metabolism	Oxidative phosphorylation	2	140	ENSSSCG00000008634(ATP6V1C2);ENSSSCG00000036789(COX6A2)	0.67682	0.915578
GO:0030426	growth cone	2	53	ENSSSCG00000010528(ZFYVE27);ENSSSCG00000034656(RTN4R)	0.222922	0.523449		GO:0008201	heparin binding	3	71	ENSSSCG00000012026(ADAMTS1);ENSSSCG00000013260(-);ENSSSCG00000034656(RTN4R)	0.155668	0.450632		GO:0106091	glial cell projection elongation	1	1	ENSSSCG00000013260(-)	0.0181887	0.323938			Human Diseases	Cancers	Acute myeloid leukemia	1	68	ENSSSCG00000002866(CEBPA)	0.679144	0.915578
GO:0030134	COPII-coated ER to Golgi transport vesicle	1	15	ENSSSCG00000010260(SAR1A)	0.224156	0.523449		GO:0001540	amyloid-beta binding	2	37	ENSSSCG00000015079(BACE1);ENSSSCG00000016267(ITM2C)	0.158283	0.450632		GO:1900480	regulation of diacylglycerol biosynthetic process	1	1	ENSSSCG00000029571(AVIL)	0.0181887	0.323938			Human Diseases	Neurodegenerative diseases	Alzheimer disease	5	345	ENSSSCG00000015079(BACE1);ENSSSCG00000016215(-);ENSSSCG00000026517(CALML4);ENSSSCG00000036789(COX6A2);ENSSSCG00000050398(-)	0.679517	0.915578
GO:0070069	cytochrome complex	1	15	ENSSSCG00000018078(COX2)	0.224156	0.523449		GO:0016667	oxidoreductase activity, acting on a sulfur group of donors	2	37	ENSSSCG00000029790(PCYOX1);ENSSSCG00000030271(GSTO2)	0.158283	0.450632		GO:1901346	negative regulation of vasculature development involved in avascular cornea development in camera-type eye	1	1	ENSSSCG00000003414(ANGPTL7)	0.0181887	0.323938			Organismal Systems	Endocrine system	Estrogen signaling pathway	2	141	ENSSSCG00000026517(CALML4);ENSSSCG00000047932(HSPA6)	0.680617	0.915578
GO:0098644	complex of collagen trimers	1	15	ENSSSCG00000025523(COL2A1)	0.224156	0.523449		GO:0097110	scaffold protein binding	2	37	ENSSSCG00000009839(CIT);ENSSSCG00000027726(DLL1)	0.158283	0.450632		GO:1901392	regulation of transforming growth factor beta1 activation	1	1	ENSSSCG00000001817(FURIN)	0.0181887	0.323938			Human Diseases	Infectious diseases	Pathogenic Escherichia coli infection	3	211	ENSSSCG00000003577(WASF2);ENSSSCG00000009633(-);ENSSSCG00000016215(-)	0.681947	0.915578
GO:0005798	Golgi-associated vesicle	2	54	ENSSSCG00000001817(FURIN);ENSSSCG00000010260(SAR1A)	0.229119	0.525283		GO:0005355	glucose transmembrane transporter activity	1	9	ENSSSCG00000022925(-)	0.160225	0.450632		GO:1901394	positive regulation of transforming growth factor beta1 activation	1	1	ENSSSCG00000001817(FURIN)	0.0181887	0.323938			Human Diseases	Substance dependence	Amphetamine addiction	1	69	ENSSSCG00000026517(CALML4)	0.684484	0.915578
GO:0005884	actin filament	2	54	ENSSSCG00000001100(CARMIL1);ENSSSCG00000029571(AVIL)	0.229119	0.525283		GO:0015037	peptide disulfide oxidoreductase activity	1	9	ENSSSCG00000030271(GSTO2)	0.160225	0.450632		GO:1903881	regulation of interleukin-17-mediated signaling pathway	1	1	ENSSSCG00000005501(TRIM32)	0.0181887	0.323938			Human Diseases	Infectious diseases	Epithelial cell signaling in Helicobacter pylori infection	1	69	ENSSSCG00000008634(ATP6V1C2)	0.684484	0.915578
GO:0030427	site of polarized growth	2	54	ENSSSCG00000010528(ZFYVE27);ENSSSCG00000034656(RTN4R)	0.229119	0.525283		GO:0015368	calcium:cation antiporter activity	1	9	ENSSSCG00000005167(SLC24A2)	0.160225	0.450632		GO:1903883	positive regulation of interleukin-17-mediated signaling pathway	1	1	ENSSSCG00000005501(TRIM32)	0.0181887	0.323938			Environmental Information Processing	Signal transduction	Rap1 signaling pathway	5	351	ENSSSCG00000005317(TLN1);ENSSSCG00000026517(CALML4);ENSSSCG00000033721(-);ENSSSCG00000042291(-);ENSSSCG00000046456(-)	0.694175	0.915578
GO:0090575	RNA polymerase II transcription factor complex	3	99	ENSSSCG00000002866(CEBPA);ENSSSCG00000007268(E2F1);ENSSSCG00000016711(CBX3)	0.231096	0.525283		GO:0015464	acetylcholine receptor activity	1	9	ENSSSCG00000001752(CHRNA3)	0.160225	0.450632		GO:1903884	regulation of chemokine (C-C motif) ligand 20 production	1	1	ENSSSCG00000005501(TRIM32)	0.0181887	0.323938			Organismal Systems	Endocrine system	Prolactin signaling pathway	1	71	ENSSSCG00000036956(SOCS3)	0.694901	0.915578
GO:0044421	extracellular region part	16	777	ENSSSCG00000009216(SPP1);ENSSSCG00000009364(FREM2);ENSSSCG00000010479(RBP4);ENSSSCG00000011379(KLHDC8B);ENSSSCG00000012026(ADAMTS1);ENSSSCG00000016856(C9);ENSSSCG00000017258(FAM20A);ENSSSCG00000022204(AGRN);ENSSSCG00000025523(COL2A1);ENSSSCG00000029790(PCYOX1);ENSSSCG00000031037(-);ENSSSCG00000031615(SERPINB9);ENSSSCG00000036224(-);ENSSSCG00000038801(NPNT);ENSSSCG00000039103(ADIPOQ);ENSSSCG000000…	0.231225	0.525283		GO:0016712	oxidoreductase activity, acting on paired donors, with incorporation or reduction of molecular oxygen, reduced flavin or flavoprotein as one donor, and incorporation of one atom of oxygen	1	9	ENSSSCG00000001906(CYP1A1)	0.160225	0.450632		GO:1903886	positive regulation of chemokine (C-C motif) ligand 20 production	1	1	ENSSSCG00000005501(TRIM32)	0.0181887	0.323938			Environmental Information Processing	Signal transduction	PI3K-Akt signaling pathway	5	352	ENSSSCG00000001565(CDKN1A);ENSSSCG00000009216(SPP1);ENSSSCG00000025523(COL2A1);ENSSSCG00000032028(EIF4B);ENSSSCG00000036556(IFNAR2)	0.696573	0.915578
GO:0032994	protein-lipid complex	1	16	ENSSSCG00000029790(PCYOX1)	0.237182	0.535904		GO:0016813	hydrolase activity, acting on carbon-nitrogen (but not peptide) bonds, in linear amidines	1	9	ENSSSCG00000026478(PADI2)	0.160225	0.450632		GO:1904476	negative regulation of Ras GTPase binding	1	1	ENSSSCG00000001097(-)	0.0181887	0.323938			Metabolism	Global and overview maps	Biosynthesis of amino acids	1	72	ENSSSCG00000032498(IDH3A)	0.699981	0.915578
GO:0098827	endoplasmic reticulum subcompartment	7	300	ENSSSCG00000006337(HSD17B7);ENSSSCG00000010528(ZFYVE27);ENSSSCG00000015616(HSD11B1);ENSSSCG00000017935(CTDNEP1);ENSSSCG00000021418(LSS);ENSSSCG00000026092(SREBF2);ENSSSCG00000037314(TMCO1)	0.23914	0.536387		GO:0017166	vinculin binding	1	9	ENSSSCG00000005317(TLN1)	0.160225	0.450632		GO:1905025	negative regulation of membrane repolarization during ventricular cardiac muscle cell action potential	1	1	ENSSSCG00000029323(KCNE3)	0.0181887	0.323938			Cellular Processes	Cellular community - eukaryotes	Signaling pathways regulating pluripotency of stem cells	2	147	ENSSSCG00000012705(ZIC3);ENSSSCG00000015986(HOXD1)	0.702646	0.915578
GO:0043005	neuron projection	10	458	ENSSSCG00000001097(-);ENSSSCG00000002451(RIN3);ENSSSCG00000008020(IFT140);ENSSSCG00000010528(ZFYVE27);ENSSSCG00000011680(PLS1);ENSSSCG00000015079(BACE1);ENSSSCG00000021059(ADORA1);ENSSSCG00000029323(KCNE3);ENSSSCG00000032849(MLPH);ENSSSCG00000034656(RTN4R)	0.239963	0.536387		GO:0039706	co-receptor binding	1	9	ENSSSCG00000001921(NEO1)	0.160225	0.450632		GO:1905032	negative regulation of membrane repolarization during cardiac muscle cell action potential	1	1	ENSSSCG00000029323(KCNE3)	0.0181887	0.323938			Human Diseases	Infectious diseases	Bacterial invasion of epithelial cells	1	73	ENSSSCG00000003577(WASF2)	0.704977	0.915578
GO:0044432	endoplasmic reticulum part	8	353	ENSSSCG00000006337(HSD17B7);ENSSSCG00000010528(ZFYVE27);ENSSSCG00000013858(CALR3);ENSSSCG00000015616(HSD11B1);ENSSSCG00000017935(CTDNEP1);ENSSSCG00000021418(LSS);ENSSSCG00000026092(SREBF2);ENSSSCG00000037314(TMCO1)	0.241382	0.536691		GO:0098632	cell-cell adhesion mediator activity	1	9	ENSSSCG00000006852(NTNG1)	0.160225	0.450632		GO:1905604	negative regulation of maintenance of permeability of blood-brain barrier	1	1	ENSSSCG00000005177(SH3GL2)	0.0181887	0.323938			Human Diseases	Cardiovascular diseases	Fluid shear stress and atherosclerosis	2	148	ENSSSCG00000026517(CALML4);ENSSSCG00000030271(GSTO2)	0.706193	0.915578
GO:0030133	transport vesicle	3	104	ENSSSCG00000001817(FURIN);ENSSSCG00000010260(SAR1A);ENSSSCG00000010882(CNST)	0.253483	0.55655		GO:1901474	azole transmembrane transporter activity	1	9	ENSSSCG00000002632(SLC28A1)	0.160225	0.450632		GO:1905871	regulation of protein localization to cell leading edge	1	1	ENSSSCG00000001097(-)	0.0181887	0.323938			Environmental Information Processing	Signal transduction	NF-kappa B signaling pathway	2	155	ENSSSCG00000033721(-);ENSSSCG00000037066(GADD45A)	0.730053	0.915578
GO:0098685	Schaffer collateral - CA1 synapse	2	58	ENSSSCG00000006852(NTNG1);ENSSSCG00000016521(DGKI)	0.254003	0.55655		GO:0042277	peptide binding	4	111	ENSSSCG00000001817(FURIN);ENSSSCG00000015079(BACE1);ENSSSCG00000016267(ITM2C);ENSSSCG00000036201(NPR3)	0.164713	0.450632		GO:1905872	negative regulation of protein localization to cell leading edge	1	1	ENSSSCG00000001097(-)	0.0181887	0.323938			Environmental Information Processing	Signal transduction	Phospholipase D signaling pathway	2	155	ENSSSCG00000016521(DGKI);ENSSSCG00000027161(PIP5K1B)	0.730053	0.915578
GO:0042175	nuclear outer membrane-endoplasmic reticulum membrane network	7	306	ENSSSCG00000006337(HSD17B7);ENSSSCG00000010528(ZFYVE27);ENSSSCG00000015616(HSD11B1);ENSSSCG00000017935(CTDNEP1);ENSSSCG00000021418(LSS);ENSSSCG00000026092(SREBF2);ENSSSCG00000037314(TMCO1)	0.254309	0.55655		GO:0043621	protein self-association	2	38	ENSSSCG00000005501(TRIM32);ENSSSCG00000010528(ZFYVE27)	0.16508	0.450632		GO:2000477	regulation of metanephric glomerular visceral epithelial cell development	1	1	ENSSSCG00000039103(ADIPOQ)	0.0181887	0.323938			Genetic Information Processing	Translation	Ribosome biogenesis in eukaryotes	1	79	ENSSSCG00000033983(RRP7A)	0.733263	0.915578
GO:0043292	contractile fiber	3	105	ENSSSCG00000005501(TRIM32);ENSSSCG00000010461(ANKRD1);ENSSSCG00000038801(NPNT)	0.257999	0.560003		GO:0019210	kinase inhibitor activity	2	39	ENSSSCG00000001565(CDKN1A);ENSSSCG00000009839(CIT)	0.171928	0.450632		GO:2000478	positive regulation of metanephric glomerular visceral epithelial cell development	1	1	ENSSSCG00000039103(ADIPOQ)	0.0181887	0.323938			Environmental Information Processing	Signaling molecules and interaction	Viral protein interaction with cytokine and cytokine receptor	1	81	ENSSSCG00000009633(-)	0.742079	0.915578
GO:0099512	supramolecular fiber	8	361	ENSSSCG00000001100(CARMIL1);ENSSSCG00000005501(TRIM32);ENSSSCG00000007253(MAPRE1);ENSSSCG00000010461(ANKRD1);ENSSSCG00000025523(COL2A1);ENSSSCG00000027314(CAMSAP2);ENSSSCG00000029571(AVIL);ENSSSCG00000038801(NPNT)	0.26012	0.560003		GO:0019787	ubiquitin-like protein transferase activity	7	239	ENSSSCG00000001436(RNF5);ENSSSCG00000003923(HECTD3);ENSSSCG00000005501(TRIM32);ENSSSCG00000007162(UBOX5);ENSSSCG00000014410(SH3RF2);ENSSSCG00000015498(RC3H1);ENSSSCG00000022845(PJA2)	0.176247	0.450632		GO:2000532	regulation of renal albumin absorption	1	1	ENSSSCG00000039103(ADIPOQ)	0.0181887	0.323938			Human Diseases	Immune diseases	Asthma	1	81	ENSSSCG00000033721(-)	0.742079	0.915578
GO:0010008	endosome membrane	4	155	ENSSSCG00000001892(SCAMP2);ENSSSCG00000009944(CORO1C);ENSSSCG00000010528(ZFYVE27);ENSSSCG00000020666(EHD4)	0.262423	0.560003		GO:0001161	intronic transcription regulatory region sequence-specific DNA binding	1	10	ENSSSCG00000011810(BCL6)	0.176371	0.450632		GO:2000534	positive regulation of renal albumin absorption	1	1	ENSSSCG00000039103(ADIPOQ)	0.0181887	0.323938			Human Diseases	Infectious diseases	Human cytomegalovirus infection	3	233	ENSSSCG00000001565(CDKN1A);ENSSSCG00000007268(E2F1);ENSSSCG00000026517(CALML4)	0.745088	0.915578
GO:0030990	intraciliary transport particle	1	18	ENSSSCG00000008020(IFT140)	0.262585	0.560003		GO:0001216	bacterial-type RNA polymerase transcriptional activator activity, sequence-specific DNA binding	1	10	ENSSSCG00000007268(E2F1)	0.176371	0.450632		GO:2000590	negative regulation of metanephric mesenchymal cell migration	1	1	ENSSSCG00000039103(ADIPOQ)	0.0181887	0.323938			Environmental Information Processing	Signal transduction	ErbB signaling pathway	1	83	ENSSSCG00000001565(CDKN1A)	0.750607	0.915578
GO:0032588	trans-Golgi network membrane	1	18	ENSSSCG00000001892(SCAMP2)	0.262585	0.560003		GO:0004129	cytochrome-c oxidase activity	1	10	ENSSSCG00000018078(COX2)	0.176371	0.450632		GO:2001107	negative regulation of Rho guanyl-nucleotide exchange factor activity	1	1	ENSSSCG00000001097(-)	0.0181887	0.323938			Human Diseases	Infectious diseases	Hepatitis B	2	162	ENSSSCG00000001565(CDKN1A);ENSSSCG00000007268(E2F1)	0.752262	0.915578
GO:0000792	heterochromatin	2	60	ENSSSCG00000016098(ORC2);ENSSSCG00000016711(CBX3)	0.266475	0.560669		GO:0004861	cyclin-dependent protein serine/threonine kinase inhibitor activity	1	10	ENSSSCG00000001565(CDKN1A)	0.176371	0.450632		GO:0035315	hair cell differentiation	3	31	ENSSSCG00000001097(-);ENSSSCG00000011680(PLS1);ENSSSCG00000027726(DLL1)	0.0183188	0.323938			Organismal Systems	Environmental adaptation	Thermogenesis	3	237	ENSSSCG00000001844(PLIN1);ENSSSCG00000012880(CPT1A);ENSSSCG00000036789(COX6A2)	0.755438	0.915578
GO:0030863	cortical cytoskeleton	2	60	ENSSSCG00000007253(MAPRE1);ENSSSCG00000011680(PLS1)	0.266475	0.560669		GO:0015002	heme-copper terminal oxidase activity	1	10	ENSSSCG00000018078(COX2)	0.176371	0.450632		GO:0072210	metanephric nephron development	3	31	ENSSSCG00000034884(IRX1);ENSSSCG00000038727(GDNF);ENSSSCG00000039103(ADIPOQ)	0.0183188	0.323938			Organismal Systems	Circulatory system	Cardiac muscle contraction	1	85	ENSSSCG00000036789(COX6A2)	0.758854	0.915578
GO:0044798	nuclear transcription factor complex	3	107	ENSSSCG00000002866(CEBPA);ENSSSCG00000007268(E2F1);ENSSSCG00000016711(CBX3)	0.267064	0.560669		GO:0015149	hexose transmembrane transporter activity	1	10	ENSSSCG00000022925(-)	0.176371	0.450632		GO:0008643	carbohydrate transport	5	84	ENSSSCG00000010478(FFAR4);ENSSSCG00000011680(PLS1);ENSSSCG00000022925(-);ENSSSCG00000039103(ADIPOQ);ENSSSCG00000040464(LEP)	0.0183389	0.323938			Organismal Systems	Nervous system	Synaptic vesicle cycle	1	86	ENSSSCG00000008634(ATP6V1C2)	0.762875	0.915578
GO:0072686	mitotic spindle	3	108	ENSSSCG00000007253(MAPRE1);ENSSSCG00000014372(IK);ENSSSCG00000025775(TADA2A)	0.27161	0.560669		GO:0016307	phosphatidylinositol phosphate kinase activity	1	10	ENSSSCG00000027161(PIP5K1B)	0.176371	0.450632		GO:0034097	response to cytokine	16	495	ENSSSCG00000000687(CD4);ENSSSCG00000001097(-);ENSSSCG00000002866(CEBPA);ENSSSCG00000003251(NLRP12);ENSSSCG00000005501(TRIM32);ENSSSCG00000006809(RBM15);ENSSSCG00000008995(LRAT);ENSSSCG00000010461(ANKRD1);ENSSSCG00000015498(RC3H1);ENSSSCG00000026478(PADI2);ENSSSCG00000030042(SBNO2);ENSSSCG00000036556(IFNAR2);ENSSSCG00000036956(SOCS3);ENSSSCG00000038801(NPNT);ENSSSCG00000039103(ADIPOQ);ENSSSCG00000…	0.0184004	0.323938			Cellular Processes	Cellular community - eukaryotes	Gap junction	1	87	ENSSSCG00000016215(-)	0.76683	0.915578
GO:0099080	supramolecular complex	8	366	ENSSSCG00000001100(CARMIL1);ENSSSCG00000005501(TRIM32);ENSSSCG00000007253(MAPRE1);ENSSSCG00000010461(ANKRD1);ENSSSCG00000025523(COL2A1);ENSSSCG00000027314(CAMSAP2);ENSSSCG00000029571(AVIL);ENSSSCG00000038801(NPNT)	0.272054	0.560669		GO:0016638	oxidoreductase activity, acting on the CH-NH2 group of donors	1	10	ENSSSCG00000005199(GLDC)	0.176371	0.450632		GO:0010880	regulation of release of sequestered calcium ion into cytosol by sarcoplasmic reticulum	2	12	ENSSSCG00000013864(TMEM38A);ENSSSCG00000039896(TMEM38B)	0.0192673	0.33255			Human Diseases	Infectious diseases	Chagas disease (American trypanosomiasis)	2	167	ENSSSCG00000006309(CD247);ENSSSCG00000033721(-)	0.767154	0.915578
GO:0099081	supramolecular polymer	8	366	ENSSSCG00000001100(CARMIL1);ENSSSCG00000005501(TRIM32);ENSSSCG00000007253(MAPRE1);ENSSSCG00000010461(ANKRD1);ENSSSCG00000025523(COL2A1);ENSSSCG00000027314(CAMSAP2);ENSSSCG00000029571(AVIL);ENSSSCG00000038801(NPNT)	0.272054	0.560669		GO:0016675	oxidoreductase activity, acting on a heme group of donors	1	10	ENSSSCG00000018078(COX2)	0.176371	0.450632		GO:0044068	modulation by symbiont of host cellular process	2	12	ENSSSCG00000000687(CD4);ENSSSCG00000031615(SERPINB9)	0.0192673	0.33255			Human Diseases	Infectious diseases	Leishmaniasis	2	168	ENSSSCG00000042291(-);ENSSSCG00000046456(-)	0.770039	0.915578
GO:0005903	brush border	2	61	ENSSSCG00000002632(SLC28A1);ENSSSCG00000011680(PLS1)	0.272711	0.560669		GO:0016676	oxidoreductase activity, acting on a heme group of donors, oxygen as acceptor	1	10	ENSSSCG00000018078(COX2)	0.176371	0.450632		GO:0072215	regulation of metanephros development	2	12	ENSSSCG00000038727(GDNF);ENSSSCG00000039103(ADIPOQ)	0.0192673	0.33255			Human Diseases	Immune diseases	Graft-versus-host disease	1	88	ENSSSCG00000033721(-)	0.770719	0.915578
GO:0005771	multivesicular body	1	19	ENSSSCG00000015079(BACE1)	0.274969	0.560669		GO:0022848	acetylcholine-gated cation-selective channel activity	1	10	ENSSSCG00000001752(CHRNA3)	0.176371	0.450632		GO:1904706	negative regulation of vascular smooth muscle cell proliferation	2	12	ENSSSCG00000001565(CDKN1A);ENSSSCG00000039103(ADIPOQ)	0.0192673	0.33255			Organismal Systems	Aging	Longevity regulating pathway - worm	1	89	ENSSSCG00000030271(GSTO2)	0.774544	0.915578
GO:0008305	integrin complex	1	19	ENSSSCG00000038801(NPNT)	0.274969	0.560669		GO:0034236	protein kinase A catalytic subunit binding	1	10	ENSSSCG00000022845(PJA2)	0.176371	0.450632		GO:0090304	nucleic acid metabolic process	64	2793	ENSSSCG00000000385(SLC39A5);ENSSSCG00000000687(CD4);ENSSSCG00000001440(NOTCH4);ENSSSCG00000001565(CDKN1A);ENSSSCG00000002434(NRDE2);ENSSSCG00000002866(CEBPA);ENSSSCG00000003211(NR1H2);ENSSSCG00000003251(NLRP12);ENSSSCG00000005501(TRIM32);ENSSSCG00000006809(RBM15);ENSSSCG00000007268(E2F1);ENSSSCG00000009043(ABCE1);ENSSSCG00000009216(SPP1);ENSSSCG00000009794(MLXIP);ENSSSCG00000010461(ANKRD1);ENSSSC…	0.0196023	0.336682			Human Diseases	Immune diseases	Allograft rejection	1	90	ENSSSCG00000033721(-)	0.778306	0.915578
GO:0031252	cell leading edge	5	210	ENSSSCG00000001100(CARMIL1);ENSSSCG00000003577(WASF2);ENSSSCG00000006283(SCYL3);ENSSSCG00000009944(CORO1C);ENSSSCG00000029571(AVIL)	0.276934	0.561935		GO:0036442	proton-exporting ATPase activity	1	10	ENSSSCG00000008634(ATP6V1C2)	0.176371	0.450632		GO:0003014	renal system process	4	57	ENSSSCG00000001752(CHRNA3);ENSSSCG00000021059(ADORA1);ENSSSCG00000036201(NPR3);ENSSSCG00000039103(ADIPOQ)	0.0198054	0.336883			Human Diseases	Cardiovascular diseases	Hypertrophic cardiomyopathy (HCM)	1	90	ENSSSCG00000013236(MYBPC3)	0.778306	0.915578
GO:0005769	early endosome	4	162	ENSSSCG00000002451(RIN3);ENSSSCG00000003577(WASF2);ENSSSCG00000008966(PARM1);ENSSSCG00000015079(BACE1)	0.288517	0.582537		GO:0044213	intronic transcription regulatory region DNA binding	1	10	ENSSSCG00000011810(BCL6)	0.176371	0.450632		GO:0042116	macrophage activation	4	57	ENSSSCG00000002866(CEBPA);ENSSSCG00000022845(PJA2);ENSSSCG00000030042(SBNO2);ENSSSCG00000034090(CRTC3)	0.0198054	0.336883			Organismal Systems	Aging	Longevity regulating pathway - mammal	1	91	ENSSSCG00000039103(ADIPOQ)	0.782005	0.915578
GO:0030139	endocytic vesicle	3	112	ENSSSCG00000002451(RIN3);ENSSSCG00000010478(FFAR4);ENSSSCG00000015645(-)	0.289875	0.582537		GO:0048407	platelet-derived growth factor binding	1	10	ENSSSCG00000025523(COL2A1)	0.176371	0.450632		GO:0002694	regulation of leukocyte activation	12	337	ENSSSCG00000000687(CD4);ENSSSCG00000001565(CDKN1A);ENSSSCG00000002866(CEBPA);ENSSSCG00000004181(VNN1);ENSSSCG00000011810(BCL6);ENSSSCG00000013260(-);ENSSSCG00000013839(RASAL3);ENSSSCG00000015498(RC3H1);ENSSSCG00000022845(PJA2);ENSSSCG00000027275(HHLA2);ENSSSCG00000036224(-);ENSSSCG00000040464(LEP)	0.0201765	0.340177			Organismal Systems	Endocrine system	GnRH signaling pathway	1	92	ENSSSCG00000026517(CALML4)	0.785643	0.915578
GO:0000228	nuclear chromosome	4	163	ENSSSCG00000012997(-);ENSSSCG00000014372(IK);ENSSSCG00000016098(ORC2);ENSSSCG00000016753(POLD2)	0.292277	0.584554		GO:0051010	microtubule plus-end binding	1	10	ENSSSCG00000007253(MAPRE1)	0.176371	0.450632		GO:1903311	regulation of mRNA metabolic process	7	151	ENSSSCG00000000385(SLC39A5);ENSSSCG00000006809(RBM15);ENSSSCG00000007268(E2F1);ENSSSCG00000015498(RC3H1);ENSSSCG00000017067(CNOT8);ENSSSCG00000023556(SUPT5H);ENSSSCG00000038727(GDNF)	0.0203024	0.340177			Genetic Information Processing	Translation	mRNA surveillance pathway	1	94	ENSSSCG00000020799(CPSF3)	0.792738	0.915578
GO:0005743	mitochondrial inner membrane	4	166	ENSSSCG00000018065(ND1);ENSSSCG00000018069(ND2);ENSSSCG00000018078(COX2);ENSSSCG00000018087(ND4)	0.303594	0.601513		GO:0005515	protein binding	85	4091	ENSSSCG00000000687(CD4);ENSSSCG00000001097(-);ENSSSCG00000001436(RNF5);ENSSSCG00000001565(CDKN1A);ENSSSCG00000001817(FURIN);ENSSSCG00000001921(NEO1);ENSSSCG00000002451(RIN3);ENSSSCG00000002557(NUDT14);ENSSSCG00000002866(CEBPA);ENSSSCG00000003100(CCDC61);ENSSSCG00000003157(LIN7B);ENSSSCG00000003211(NR1H2);ENSSSCG00000003414(ANGPTL7);ENSSSCG00000003577(WASF2);ENSSSCG00000003923(HECTD3);ENSSSCG00000…	0.177381	0.451054		GO:0006575	cellular modified amino acid metabolic process	5	87	ENSSSCG00000004181(VNN1);ENSSSCG00000012880(CPT1A);ENSSSCG00000029790(PCYOX1);ENSSSCG00000030271(GSTO2);ENSSSCG00000040638(DIO2)	0.0210221	0.340177			Organismal Systems	Development and regeneration	Axon regeneration	1	94	ENSSSCG00000016521(DGKI)	0.792738	0.915578
GO:0098802	plasma membrane receptor complex	3	115	ENSSSCG00000001752(CHRNA3);ENSSSCG00000006309(CD247);ENSSSCG00000038801(NPNT)	0.303634	0.601513		GO:0001221	transcription cofactor binding	2	41	ENSSSCG00000009839(CIT);ENSSSCG00000026103(ZBTB17)	0.185757	0.466542		GO:0051241	negative regulation of multicellular organismal process	22	764	ENSSSCG00000001817(FURIN);ENSSSCG00000003211(NR1H2);ENSSSCG00000003251(NLRP12);ENSSSCG00000003414(ANGPTL7);ENSSSCG00000004405(FIG4);ENSSSCG00000006809(RBM15);ENSSSCG00000009944(CORO1C);ENSSSCG00000010478(FFAR4);ENSSSCG00000011390(IP6K1);ENSSSCG00000011810(BCL6);ENSSSCG00000012026(ADAMTS1);ENSSSCG00000013260(-);ENSSSCG00000015498(RC3H1);ENSSSCG00000016267(ITM2C);ENSSSCG00000021059(ADORA1);ENSSSCG0…	0.0212435	0.340177			Environmental Information Processing	Signal transduction	TGF-beta signaling pathway	1	98	ENSSSCG00000001921(NEO1)	0.806238	0.915578
GO:0044428	nuclear part	58	3246	ENSSSCG00000001100(CARMIL1);ENSSSCG00000001565(CDKN1A);ENSSSCG00000001881(MAN2C1);ENSSSCG00000001921(NEO1);ENSSSCG00000002434(NRDE2);ENSSSCG00000002632(SLC28A1);ENSSSCG00000002866(CEBPA);ENSSSCG00000005199(GLDC);ENSSSCG00000006809(RBM15);ENSSSCG00000007162(UBOX5);ENSSSCG00000007268(E2F1);ENSSSCG00000008966(PARM1);ENSSSCG00000010461(ANKRD1);ENSSSCG00000010528(ZFYVE27);ENSSSCG00000010956(NAA35);ENS…	0.307635	0.60334		GO:0017022	myosin binding	2	41	ENSSSCG00000005501(TRIM32);ENSSSCG00000032849(MLPH)	0.185757	0.466542		GO:0050870	positive regulation of T cell activation	6	119	ENSSSCG00000004181(VNN1);ENSSSCG00000011810(BCL6);ENSSSCG00000013260(-);ENSSSCG00000013839(RASAL3);ENSSSCG00000027275(HHLA2);ENSSSCG00000040464(LEP)	0.0213755	0.340177			Human Diseases	Neurodegenerative disease	Spinocerebellar ataxia	1	98	ENSSSCG00000003214(KCNC3)	0.806238	0.915578
GO:0005886	plasma membrane	47	2605	ENSSSCG00000000385(SLC39A5);ENSSSCG00000000687(CD4);ENSSSCG00000001100(CARMIL1);ENSSSCG00000001752(CHRNA3);ENSSSCG00000001913(STOML1);ENSSSCG00000001921(NEO1);ENSSSCG00000002632(SLC28A1);ENSSSCG00000003157(LIN7B);ENSSSCG00000003161(PRRG2);ENSSSCG00000004759(SPINT1);ENSSSCG00000005167(SLC24A2);ENSSSCG00000005199(GLDC);ENSSSCG00000006309(CD247);ENSSSCG00000006852(NTNG1);ENSSSCG00000007253(MAPRE1);E…	0.308652	0.60334		GO:0001671	ATPase activator activity	1	11	ENSSSCG00000013784(DNAJB1)	0.192208	0.466542		GO:0071622	regulation of granulocyte chemotaxis	3	33	ENSSSCG00000001097(-);ENSSSCG00000006582(S100A14);ENSSSCG00000013260(-)	0.0216566	0.340177			Human Diseases	Cardiovascular diseases	Dilated cardiomyopathy (DCM)	1	98	ENSSSCG00000013236(MYBPC3)	0.806238	0.915578
GO:0000777	condensed chromosome kinetochore	1	22	ENSSSCG00000016098(ORC2)	0.310893	0.60334		GO:0004143	diacylglycerol kinase activity	1	11	ENSSSCG00000016521(DGKI)	0.192208	0.466542		GO:0048659	smooth muscle cell proliferation	4	59	ENSSSCG00000001565(CDKN1A);ENSSSCG00000010956(NAA35);ENSSSCG00000012026(ADAMTS1);ENSSSCG00000039103(ADIPOQ)	0.0221937	0.340177			Human Diseases	Endocrine and metabolic diseases	Type I diabetes mellitus	1	99	ENSSSCG00000033721(-)	0.809474	0.915578
GO:0048786	presynaptic active zone	1	22	ENSSSCG00000006852(NTNG1)	0.310893	0.60334		GO:0004535	poly(A)-specific ribonuclease activity	1	11	ENSSSCG00000017067(CNOT8)	0.192208	0.466542		GO:0007379	segment specification	2	13	ENSSSCG00000027726(DLL1);ENSSSCG00000034884(IRX1)	0.0225012	0.340177			Human Diseases	Cancers	Viral carcinogenesis	2	184	ENSSSCG00000001565(CDKN1A);ENSSSCG00000031751(-)	0.812138	0.915578
GO:0097458	neuron part	13	659	ENSSSCG00000001097(-);ENSSSCG00000002451(RIN3);ENSSSCG00000006852(NTNG1);ENSSSCG00000008020(IFT140);ENSSSCG00000010528(ZFYVE27);ENSSSCG00000011680(PLS1);ENSSSCG00000015079(BACE1);ENSSSCG00000015645(-);ENSSSCG00000021059(ADORA1);ENSSSCG00000022404(SLC3A2);ENSSSCG00000029323(KCNE3);ENSSSCG00000032849(MLPH);ENSSSCG00000034656(RTN4R)	0.312723	0.60334		GO:0004707	MAP kinase activity	1	11	ENSSSCG00000017756(NLK)	0.192208	0.466542		GO:0008210	estrogen metabolic process	2	13	ENSSSCG00000001906(CYP1A1);ENSSSCG00000006337(HSD17B7)	0.0225012	0.340177			Organismal Systems	Immune system	Intestinal immune network for IgA production	1	100	ENSSSCG00000033721(-)	0.812656	0.915578
GO:0016607	nuclear speck	6	275	ENSSSCG00000001100(CARMIL1);ENSSSCG00000002434(NRDE2);ENSSSCG00000002632(SLC28A1);ENSSSCG00000006809(RBM15);ENSSSCG00000014372(IK);ENSSSCG00000037066(GADD45A)	0.314741	0.60334		GO:0005504	fatty acid binding	1	11	ENSSSCG00000010478(FFAR4)	0.192208	0.466542		GO:0010885	regulation of cholesterol storage	2	13	ENSSSCG00000003211(NR1H2);ENSSSCG00000026092(SREBF2)	0.0225012	0.340177			Human Diseases	Immune diseases	Autoimmune thyroid disease	1	100	ENSSSCG00000033721(-)	0.812656	0.915578
GO:0044440	endosomal part	4	169	ENSSSCG00000001892(SCAMP2);ENSSSCG00000009944(CORO1C);ENSSSCG00000010528(ZFYVE27);ENSSSCG00000020666(EHD4)	0.314961	0.60334		GO:0016702	oxidoreductase activity, acting on single donors with incorporation of molecular oxygen, incorporation of two atoms of oxygen	1	11	ENSSSCG00000017980(ALOX12B)	0.192208	0.466542		GO:0060088	auditory receptor cell stereocilium organization	2	13	ENSSSCG00000001097(-);ENSSSCG00000011680(PLS1)	0.0225012	0.340177			Human Diseases	Infectious diseases	Tuberculosis	3	268	ENSSSCG00000026517(CALML4);ENSSSCG00000042291(-);ENSSSCG00000046456(-)	0.824644	0.915578
GO:0098791	Golgi subcompartment	5	222	ENSSSCG00000001817(FURIN);ENSSSCG00000001892(SCAMP2);ENSSSCG00000006283(SCYL3);ENSSSCG00000010882(CNST);ENSSSCG00000015079(BACE1)	0.316104	0.60334		GO:0034987	immunoglobulin receptor binding	1	11	ENSSSCG00000036224(-)	0.192208	0.466542		GO:0090208	positive regulation of triglyceride metabolic process	2	13	ENSSSCG00000003211(NR1H2);ENSSSCG00000017935(CTDNEP1)	0.0225012	0.340177			Environmental Information Processing	Signal transduction	Ras signaling pathway	3	275	ENSSSCG00000013839(RASAL3);ENSSSCG00000026517(CALML4);ENSSSCG00000033721(-)	0.837757	0.915578
GO:0098588	bounding membrane of organelle	11	552	ENSSSCG00000001817(FURIN);ENSSSCG00000001892(SCAMP2);ENSSSCG00000006283(SCYL3);ENSSSCG00000008051(ABCA3);ENSSSCG00000009944(CORO1C);ENSSSCG00000010260(SAR1A);ENSSSCG00000010528(ZFYVE27);ENSSSCG00000012880(CPT1A);ENSSSCG00000020666(EHD4);ENSSSCG00000022925(-);ENSSSCG00000033456(GPR157)	0.321674	0.60992		GO:0035613	RNA stem-loop binding	1	11	ENSSSCG00000015498(RC3H1)	0.192208	0.466542		GO:0090335	regulation of brown fat cell differentiation	2	13	ENSSSCG00000010478(FFAR4);ENSSSCG00000040464(LEP)	0.0225012	0.340177			Organismal Systems	Endocrine system	Melanogenesis	1	111	ENSSSCG00000026517(CALML4)	0.844362	0.915578
GO:0097431	mitotic spindle pole	1	23	ENSSSCG00000014372(IK)	0.32247	0.60992		GO:0008324	cation transmembrane transporter activity	9	336	ENSSSCG00000001752(CHRNA3);ENSSSCG00000005167(SLC24A2);ENSSSCG00000007466(SLC9A8);ENSSSCG00000008634(ATP6V1C2);ENSSSCG00000013864(TMEM38A);ENSSSCG00000018078(COX2);ENSSSCG00000027024(ASIC3);ENSSSCG00000035121(RHBG);ENSSSCG00000037314(TMCO1)	0.197489	0.477191		GO:0098801	regulation of renal system process	2	13	ENSSSCG00000021059(ADORA1);ENSSSCG00000039103(ADIPOQ)	0.0225012	0.340177			Human Diseases	Neurodegenerative diseases	Huntington disease	3	282	ENSSSCG00000016215(-);ENSSSCG00000020990(DNAH12);ENSSSCG00000036789(COX6A2)	0.850024	0.915578
GO:0001650	fibrillar center	3	120	ENSSSCG00000010461(ANKRD1);ENSSSCG00000011390(IP6K1);ENSSSCG00000017694(ACACA)	0.326624	0.614113		GO:0046983	protein dimerization activity	14	567	ENSSSCG00000000687(CD4);ENSSSCG00000015616(HSD11B1);ENSSSCG00000015645(-);ENSSSCG00000023556(SUPT5H);ENSSSCG00000026478(PADI2);ENSSSCG00000029070(PAFAH1B3);ENSSSCG00000031751(-);ENSSSCG00000033822(THRSP);ENSSSCG00000036136(BHLHE40);ENSSSCG00000036201(NPR3);ENSSSCG00000037066(GADD45A);ENSSSCG00000038727(GDNF);ENSSSCG00000039103(ADIPOQ);ENSSSCG00000049384(-)	0.200171	0.481491		GO:2000696	regulation of epithelial cell differentiation involved in kidney development	2	13	ENSSSCG00000038727(GDNF);ENSSSCG00000039103(ADIPOQ)	0.0225012	0.340177			Organismal Systems	Nervous system	Serotonergic synapse	1	114	ENSSSCG00000017980(ALOX12B)	0.852043	0.915578
GO:0071944	cell periphery	48	2682	ENSSSCG00000000385(SLC39A5);ENSSSCG00000000687(CD4);ENSSSCG00000001100(CARMIL1);ENSSSCG00000001752(CHRNA3);ENSSSCG00000001913(STOML1);ENSSSCG00000001921(NEO1);ENSSSCG00000002632(SLC28A1);ENSSSCG00000003157(LIN7B);ENSSSCG00000003161(PRRG2);ENSSSCG00000004759(SPINT1);ENSSSCG00000005167(SLC24A2);ENSSSCG00000005199(GLDC);ENSSSCG00000006309(CD247);ENSSSCG00000006852(NTNG1);ENSSSCG00000007253(MAPRE1);E…	0.328105	0.614113		GO:0008236	serine-type peptidase activity	3	81	ENSSSCG00000001817(FURIN);ENSSSCG00000007760(PRSS36);ENSSSCG00000016902(GZMA)	0.203595	0.48443		GO:0009612	response to mechanical stimulus	5	89	ENSSSCG00000001097(-);ENSSSCG00000010461(ANKRD1);ENSSSCG00000013260(-);ENSSSCG00000027024(ASIC3);ENSSSCG00000037066(GADD45A)	0.0229461	0.340177			Organismal Systems	Immune system	C-type lectin receptor signaling pathway	1	115	ENSSSCG00000026517(CALML4)	0.854519	0.915578
GO:0044422	organelle part	93	5340	ENSSSCG00000001097(-);ENSSSCG00000001100(CARMIL1);ENSSSCG00000001565(CDKN1A);ENSSSCG00000001817(FURIN);ENSSSCG00000001881(MAN2C1);ENSSSCG00000001892(SCAMP2);ENSSSCG00000001921(NEO1);ENSSSCG00000002434(NRDE2);ENSSSCG00000002632(SLC28A1);ENSSSCG00000002866(CEBPA);ENSSSCG00000003100(CCDC61);ENSSSCG00000004302(-);ENSSSCG00000005199(GLDC);ENSSSCG00000005501(TRIM32);ENSSSCG00000006283(SCYL3);ENSSSCG000…	0.333794	0.614113		GO:0003729	mRNA binding	4	122	ENSSSCG00000006809(RBM15);ENSSSCG00000015498(RC3H1);ENSSSCG00000023984(RSL1D1);ENSSSCG00000039064(DHX33)	0.207178	0.48443		GO:0070665	positive regulation of leukocyte proliferation	5	89	ENSSSCG00000001565(CDKN1A);ENSSSCG00000011810(BCL6);ENSSSCG00000013839(RASAL3);ENSSSCG00000027275(HHLA2);ENSSSCG00000040464(LEP)	0.0229461	0.340177			Organismal Systems	Endocrine system	Thyroid hormone signaling pathway	1	115	ENSSSCG00000001440(NOTCH4)	0.854519	0.915578
GO:0043204	perikaryon	1	24	ENSSSCG00000029323(KCNE3)	0.333853	0.614113		GO:0005501	retinoid binding	1	12	ENSSSCG00000010479(RBP4)	0.207743	0.48443		GO:0038066	p38MAPK cascade	3	34	ENSSSCG00000022845(PJA2);ENSSSCG00000037066(GADD45A);ENSSSCG00000040464(LEP)	0.0234418	0.340177			Organismal Systems	Nervous system	Cholinergic synapse	1	116	ENSSSCG00000001752(CHRNA3)	0.856953	0.915578
GO:0098636	protein complex involved in cell adhesion	1	24	ENSSSCG00000038801(NPNT)	0.333853	0.614113		GO:0015145	monosaccharide transmembrane transporter activity	1	12	ENSSSCG00000022925(-)	0.207743	0.48443		GO:0051058	negative regulation of small GTPase mediated signal transduction	3	34	ENSSSCG00000001097(-);ENSSSCG00000011810(BCL6);ENSSSCG00000013839(RASAL3)	0.0234418	0.340177			Environmental Information Processing	Signal transduction	Sphingolipid signaling pathway	1	117	ENSSSCG00000021059(ADORA1)	0.859347	0.915578
GO:0098686	hippocampal mossy fiber to CA3 synapse	1	24	ENSSSCG00000015079(BACE1)	0.333853	0.614113		GO:0019840	isoprenoid binding	1	12	ENSSSCG00000010479(RBP4)	0.207743	0.48443		GO:0071260	cellular response to mechanical stimulus	3	34	ENSSSCG00000001097(-);ENSSSCG00000010461(ANKRD1);ENSSSCG00000037066(GADD45A)	0.0234418	0.340177			Environmental Information Processing	Signal transduction	TNF signaling pathway	1	117	ENSSSCG00000036956(SOCS3)	0.859347	0.915578
GO:0044297	cell body	4	175	ENSSSCG00000002451(RIN3);ENSSSCG00000022404(SLC3A2);ENSSSCG00000029323(KCNE3);ENSSSCG00000034656(RTN4R)	0.337795	0.614113		GO:0042974	retinoic acid receptor binding	1	12	ENSSSCG00000003211(NR1H2)	0.207743	0.48443		GO:0097581	lamellipodium organization	4	60	ENSSSCG00000001100(CARMIL1);ENSSSCG00000003577(WASF2);ENSSSCG00000009944(CORO1C);ENSSSCG00000029571(AVIL)	0.0234509	0.340177			Human Diseases	Infectious diseases	Toxoplasmosis	1	118	ENSSSCG00000047932(HSPA6)	0.861701	0.915578
GO:0000139	Golgi membrane	3	123	ENSSSCG00000001817(FURIN);ENSSSCG00000001892(SCAMP2);ENSSSCG00000006283(SCYL3)	0.340423	0.614113		GO:0051119	sugar transmembrane transporter activity	1	12	ENSSSCG00000022925(-)	0.207743	0.48443		GO:0120162	positive regulation of cold-induced thermogenesis	4	60	ENSSSCG00000010478(FFAR4);ENSSSCG00000039103(ADIPOQ);ENSSSCG00000040464(LEP);ENSSSCG00000040638(DIO2)	0.0234509	0.340177			Organismal Systems	Endocrine system	Growth hormone synthesis, secretion and action	1	119	ENSSSCG00000036956(SOCS3)	0.864016	0.915578
GO:0030659	cytoplasmic vesicle membrane	3	123	ENSSSCG00000008051(ABCA3);ENSSSCG00000010260(SAR1A);ENSSSCG00000022925(-)	0.340423	0.614113		GO:0022890	inorganic cation transmembrane transporter activity	8	296	ENSSSCG00000001752(CHRNA3);ENSSSCG00000005167(SLC24A2);ENSSSCG00000007466(SLC9A8);ENSSSCG00000008634(ATP6V1C2);ENSSSCG00000013864(TMEM38A);ENSSSCG00000018078(COX2);ENSSSCG00000027024(ASIC3);ENSSSCG00000037314(TMCO1)	0.209249	0.485822		GO:0016071	mRNA metabolic process	12	345	ENSSSCG00000000385(SLC39A5);ENSSSCG00000006809(RBM15);ENSSSCG00000007268(E2F1);ENSSSCG00000012291(GPKOW);ENSSSCG00000013312(HIPK3);ENSSSCG00000014372(IK);ENSSSCG00000015498(RC3H1);ENSSSCG00000017067(CNOT8);ENSSSCG00000020799(CPSF3);ENSSSCG00000023556(SUPT5H);ENSSSCG00000038304(-);ENSSSCG00000038727(GDNF)	0.0237146	0.340177			Environmental Information Processing	Signal transduction	MAPK signaling pathway	3	291	ENSSSCG00000017756(NLK);ENSSSCG00000037066(GADD45A);ENSSSCG00000047932(HSPA6)	0.864613	0.915578
GO:0005930	axoneme	2	72	ENSSSCG00000004302(-);ENSSSCG00000008020(IFT140)	0.340847	0.614113		GO:0016811	hydrolase activity, acting on carbon-nitrogen (but not peptide) bonds, in linear amides	2	45	ENSSSCG00000004181(VNN1);ENSSSCG00000014003(MIER2)	0.21384	0.494331		GO:0001894	tissue homeostasis	7	156	ENSSSCG00000001473(COL11A2);ENSSSCG00000005501(TRIM32);ENSSSCG00000008051(ABCA3);ENSSSCG00000010479(RBP4);ENSSSCG00000017694(ACACA);ENSSSCG00000025523(COL2A1);ENSSSCG00000025876(PBLD)	0.023775	0.340177			Human Diseases	Cancers	Proteoglycans in cancer	2	210	ENSSSCG00000001565(CDKN1A);ENSSSCG00000032028(EIF4B)	0.866101	0.915578
GO:0097014	ciliary plasm	2	72	ENSSSCG00000004302(-);ENSSSCG00000008020(IFT140)	0.340847	0.614113		GO:0042803	protein homodimerization activity	11	436	ENSSSCG00000000687(CD4);ENSSSCG00000015616(HSD11B1);ENSSSCG00000015645(-);ENSSSCG00000026478(PADI2);ENSSSCG00000029070(PAFAH1B3);ENSSSCG00000033822(THRSP);ENSSSCG00000036136(BHLHE40);ENSSSCG00000036201(NPR3);ENSSSCG00000037066(GADD45A);ENSSSCG00000038727(GDNF);ENSSSCG00000039103(ADIPOQ)	0.216558	0.497617		GO:0043067	regulation of programmed cell death	24	864	ENSSSCG00000001565(CDKN1A);ENSSSCG00000003251(NLRP12);ENSSSCG00000004181(VNN1);ENSSSCG00000005501(TRIM32);ENSSSCG00000007268(E2F1);ENSSSCG00000010461(ANKRD1);ENSSSCG00000010478(FFAR4);ENSSSCG00000010956(NAA35);ENSSSCG00000011810(BCL6);ENSSSCG00000013260(-);ENSSSCG00000013312(HIPK3);ENSSSCG00000014410(SH3RF2);ENSSSCG00000015079(BACE1);ENSSSCG00000016267(ITM2C);ENSSSCG00000023984(RSL1D1);ENSSSCG000…	0.0241516	0.340177			Organismal Systems	Nervous system	Neurotrophin signaling pathway	1	121	ENSSSCG00000026517(CALML4)	0.868532	0.915578
GO:0000791	euchromatin	1	25	ENSSSCG00000016711(CBX3)	0.345046	0.619009		GO:0004364	glutathione transferase activity	1	13	ENSSSCG00000030271(GSTO2)	0.22298	0.497617		GO:0051271	negative regulation of cellular component movement	8	193	ENSSSCG00000002451(RIN3);ENSSSCG00000009944(CORO1C);ENSSSCG00000021059(ADORA1);ENSSSCG00000025876(PBLD);ENSSSCG00000026478(PADI2);ENSSSCG00000029323(KCNE3);ENSSSCG00000037066(GADD45A);ENSSSCG00000039103(ADIPOQ)	0.0246897	0.340177			Cellular Processes	Cell growth and death	Oocyte meiosis	1	122	ENSSSCG00000026517(CALML4)	0.870733	0.915578
GO:0031248	protein acetyltransferase complex	2	74	ENSSSCG00000010956(NAA35);ENSSSCG00000025775(TADA2A)	0.353059	0.623387		GO:0008527	taste receptor activity	1	13	ENSSSCG00000010478(FFAR4)	0.22298	0.497617		GO:0043583	ear development	7	158	ENSSSCG00000000455(LRIG3);ENSSSCG00000001097(-);ENSSSCG00000002866(CEBPA);ENSSSCG00000009364(FREM2);ENSSSCG00000011680(PLS1);ENSSSCG00000025523(COL2A1);ENSSSCG00000027726(DLL1)	0.0252721	0.340177			Human Diseases	Infectious diseases	Salmonella infection	2	221	ENSSSCG00000009633(-);ENSSSCG00000035669(-)	0.884356	0.925929
GO:1902493	acetyltransferase complex	2	74	ENSSSCG00000010956(NAA35);ENSSSCG00000025775(TADA2A)	0.353059	0.623387		GO:0016701	oxidoreductase activity, acting on single donors with incorporation of molecular oxygen	1	13	ENSSSCG00000017980(ALOX12B)	0.22298	0.497617		GO:1990868	response to chemokine	3	35	ENSSSCG00000001097(-);ENSSSCG00000006809(RBM15);ENSSSCG00000026478(PADI2)	0.0253044	0.340177			Genetic Information Processing	Transcription	Spliceosome	1	134	ENSSSCG00000047932(HSPA6)	0.894462	0.932524
GO:0032154	cleavage furrow	1	26	ENSSSCG00000011379(KLHDC8B)	0.356052	0.623387		GO:0017056	structural constituent of nuclear pore	1	13	ENSSSCG00000030295(NUTF2)	0.22298	0.497617		GO:1990869	cellular response to chemokine	3	35	ENSSSCG00000001097(-);ENSSSCG00000006809(RBM15);ENSSSCG00000026478(PADI2)	0.0253044	0.340177			Organismal Systems	Nervous system	Dopaminergic synapse	1	140	ENSSSCG00000026517(CALML4)	0.904649	0.937254
GO:0032391	photoreceptor connecting cilium	1	26	ENSSSCG00000008020(IFT140)	0.356052	0.623387		GO:0043027	cysteine-type endopeptidase inhibitor activity involved in apoptotic process	1	13	ENSSSCG00000031615(SERPINB9)	0.22298	0.497617		GO:0043436	oxoacid metabolic process	15	473	ENSSSCG00000001780(FAH);ENSSSCG00000001906(CYP1A1);ENSSSCG00000003211(NR1H2);ENSSSCG00000004181(VNN1);ENSSSCG00000005199(GLDC);ENSSSCG00000012880(CPT1A);ENSSSCG00000017421(ACLY);ENSSSCG00000017694(ACACA);ENSSSCG00000017980(ALOX12B);ENSSSCG00000021386(PTGR1);ENSSSCG00000022390(RGN);ENSSSCG00000029790(PCYOX1);ENSSSCG00000030271(GSTO2);ENSSSCG00000039103(ADIPOQ);ENSSSCG00000040464(LEP)	0.0256968	0.340177			Environmental Information Processing	Signaling molecules and interaction	Neuroactive ligand-receptor interaction	4	405	ENSSSCG00000001752(CHRNA3);ENSSSCG00000016902(GZMA);ENSSSCG00000021059(ADORA1);ENSSSCG00000040464(LEP)	0.907655	0.937254
GO:0016604	nuclear body	11	569	ENSSSCG00000001100(CARMIL1);ENSSSCG00000001565(CDKN1A);ENSSSCG00000002434(NRDE2);ENSSSCG00000002632(SLC28A1);ENSSSCG00000006809(RBM15);ENSSSCG00000007162(UBOX5);ENSSSCG00000013312(HIPK3);ENSSSCG00000014372(IK);ENSSSCG00000015237(FLI1);ENSSSCG00000036136(BHLHE40);ENSSSCG00000037066(GADD45A)	0.357721	0.623387		GO:0048027	mRNA 5'-UTR binding	1	13	ENSSSCG00000023984(RSL1D1)	0.22298	0.497617		GO:0051270	regulation of cellular component movement	19	646	ENSSSCG00000001097(-);ENSSSCG00000001100(CARMIL1);ENSSSCG00000002451(RIN3);ENSSSCG00000004302(-);ENSSSCG00000005501(TRIM32);ENSSSCG00000006582(S100A14);ENSSSCG00000006852(NTNG1);ENSSSCG00000009944(CORO1C);ENSSSCG00000011810(BCL6);ENSSSCG00000012026(ADAMTS1);ENSSSCG00000013260(-);ENSSSCG00000014410(SH3RF2);ENSSSCG00000021059(ADORA1);ENSSSCG00000025876(PBLD);ENSSSCG00000026478(PADI2);ENSSSCG0000002…	0.0259372	0.340177			Environmental Information Processing	Signal transduction	Hippo signaling pathway	2	241	ENSSSCG00000042291(-);ENSSSCG00000046456(-)	0.911806	0.937254
GO:0044446	intracellular organelle part	89	5130	ENSSSCG00000001100(CARMIL1);ENSSSCG00000001565(CDKN1A);ENSSSCG00000001817(FURIN);ENSSSCG00000001881(MAN2C1);ENSSSCG00000001892(SCAMP2);ENSSSCG00000001921(NEO1);ENSSSCG00000002434(NRDE2);ENSSSCG00000002632(SLC28A1);ENSSSCG00000002866(CEBPA);ENSSSCG00000003100(CCDC61);ENSSSCG00000004302(-);ENSSSCG00000005199(GLDC);ENSSSCG00000005501(TRIM32);ENSSSCG00000006283(SCYL3);ENSSSCG00000006337(HSD17B7);ENSS…	0.358507	0.623387		GO:0051721	protein phosphatase 2A binding	1	13	ENSSSCG00000020856(PPME1)	0.22298	0.497617		GO:0002093	auditory receptor cell morphogenesis	2	14	ENSSSCG00000001097(-);ENSSSCG00000011680(PLS1)	0.0259415	0.340177			Human Diseases	Neurodegenerative diseases	Parkinson disease	1	148	ENSSSCG00000036789(COX6A2)	0.916728	0.937254
GO:0031981	nuclear lumen	53	3010	ENSSSCG00000001100(CARMIL1);ENSSSCG00000001565(CDKN1A);ENSSSCG00000001881(MAN2C1);ENSSSCG00000001921(NEO1);ENSSSCG00000002434(NRDE2);ENSSSCG00000002632(SLC28A1);ENSSSCG00000002866(CEBPA);ENSSSCG00000005199(GLDC);ENSSSCG00000006809(RBM15);ENSSSCG00000007162(UBOX5);ENSSSCG00000007268(E2F1);ENSSSCG00000008966(PARM1);ENSSSCG00000010461(ANKRD1);ENSSSCG00000010528(ZFYVE27);ENSSSCG00000010956(NAA35);ENS…	0.364858	0.623387		GO:0017171	serine hydrolase activity	3	85	ENSSSCG00000001817(FURIN);ENSSSCG00000007760(PRSS36);ENSSSCG00000016902(GZMA)	0.223648	0.497617		GO:0002689	negative regulation of leukocyte chemotaxis	2	14	ENSSSCG00000002451(RIN3);ENSSSCG00000026478(PADI2)	0.0259415	0.340177			Organismal Systems	Circulatory system	Adrenergic signaling in cardiomyocytes	1	149	ENSSSCG00000026517(CALML4)	0.918127	0.937254
GO:0005730	nucleolus	12	630	ENSSSCG00000001565(CDKN1A);ENSSSCG00000002434(NRDE2);ENSSSCG00000010461(ANKRD1);ENSSSCG00000011390(IP6K1);ENSSSCG00000011810(BCL6);ENSSSCG00000012179(ZFY);ENSSSCG00000013865(NWD1);ENSSSCG00000017379(ETV4);ENSSSCG00000017694(ACACA);ENSSSCG00000023984(RSL1D1);ENSSSCG00000034814(MRTO4);ENSSSCG00000039064(DHX33)	0.366821	0.623387		GO:0005261	cation channel activity	5	170	ENSSSCG00000001752(CHRNA3);ENSSSCG00000005167(SLC24A2);ENSSSCG00000013864(TMEM38A);ENSSSCG00000027024(ASIC3);ENSSSCG00000037314(TMCO1)	0.228416	0.504702		GO:0032369	negative regulation of lipid transport	2	14	ENSSSCG00000003211(NR1H2);ENSSSCG00000026092(SREBF2)	0.0259415	0.340177			Environmental Information Processing	Signal transduction	Wnt signaling pathway	1	155	ENSSSCG00000017756(NLK)	0.926043	0.941413
GO:0000307	cyclin-dependent protein kinase holoenzyme complex	1	27	ENSSSCG00000001565(CDKN1A)	0.366873	0.623387		GO:0051015	actin filament binding	3	86	ENSSSCG00000009944(CORO1C);ENSSSCG00000029571(AVIL);ENSSSCG00000032392(-)	0.228723	0.504702		GO:0045623	negative regulation of T-helper cell differentiation	2	14	ENSSSCG00000011810(BCL6);ENSSSCG00000015498(RC3H1)	0.0259415	0.340177			Cellular Processes	Cellular community - eukaryotes	Tight junction	1	160	ENSSSCG00000016215(-)	0.932055	0.94361
GO:0008180	COP9 signalosome	1	27	ENSSSCG00000047932(HSPA6)	0.366873	0.623387		GO:0003730	mRNA 3'-UTR binding	2	48	ENSSSCG00000015498(RC3H1);ENSSSCG00000023984(RSL1D1)	0.235154	0.510251		GO:0002682	regulation of immune system process	24	870	ENSSSCG00000000687(CD4);ENSSSCG00000001097(-);ENSSSCG00000001565(CDKN1A);ENSSSCG00000002451(RIN3);ENSSSCG00000002866(CEBPA);ENSSSCG00000004181(VNN1);ENSSSCG00000006582(S100A14);ENSSSCG00000006809(RBM15);ENSSSCG00000009720(DDX60);ENSSSCG00000011198(RFTN1);ENSSSCG00000011810(BCL6);ENSSSCG00000013260(-);ENSSSCG00000013839(RASAL3);ENSSSCG00000015498(RC3H1);ENSSSCG00000016856(C9);ENSSSCG00000021059(AD…	0.0259698	0.340177			Genetic Information Processing	Translation	RNA transport	1	170	ENSSSCG00000032028(EIF4B)	0.942662	0.950421
GO:0030120	vesicle coat	1	27	ENSSSCG00000010260(SAR1A)	0.366873	0.623387		GO:0001130	bacterial-type RNA polymerase transcription factor activity, sequence-specific DNA binding	1	14	ENSSSCG00000007268(E2F1)	0.237926	0.510251		GO:0045017	glycerolipid biosynthetic process	5	93	ENSSSCG00000003211(NR1H2);ENSSSCG00000017935(CTDNEP1);ENSSSCG00000027161(PIP5K1B);ENSSSCG00000029571(AVIL);ENSSSCG00000033822(THRSP)	0.0271281	0.340177			Human Diseases	Infectious diseases	Herpes simplex infection	3	402	ENSSSCG00000003986(-);ENSSSCG00000036556(IFNAR2);ENSSSCG00000036956(SOCS3)	0.965265	0.969221
GO:0030660	Golgi-associated vesicle membrane	1	27	ENSSSCG00000010260(SAR1A)	0.366873	0.623387		GO:0008175	tRNA methyltransferase activity	1	14	ENSSSCG00000011190(METTL6)	0.237926	0.510251		GO:0001523	retinoid metabolic process	3	36	ENSSSCG00000001906(CYP1A1);ENSSSCG00000008995(LRAT);ENSSSCG00000010479(RBP4)	0.0272445	0.340177			Organismal Systems	Sensory system	Olfactory transduction	1	1289	ENSSSCG00000026517(CALML4)	1	1
GO:0031526	brush border membrane	1	27	ENSSSCG00000002632(SLC28A1)	0.366873	0.623387		GO:0008373	sialyltransferase activity	1	14	ENSSSCG00000032053(ST8SIA5)	0.237926	0.510251		GO:0045806	negative regulation of endocytosis	3	36	ENSSSCG00000002451(RIN3);ENSSSCG00000003211(NR1H2);ENSSSCG00000039103(ADIPOQ)	0.0272445	0.340177
GO:0044455	mitochondrial membrane part	3	130	ENSSSCG00000018065(ND1);ENSSSCG00000018069(ND2);ENSSSCG00000018087(ND4)	0.372522	0.630421		GO:0008395	steroid hydroxylase activity	1	14	ENSSSCG00000001906(CYP1A1)	0.237926	0.510251		GO:0050863	regulation of T cell activation	8	197	ENSSSCG00000000687(CD4);ENSSSCG00000004181(VNN1);ENSSSCG00000011810(BCL6);ENSSSCG00000013260(-);ENSSSCG00000013839(RASAL3);ENSSSCG00000015498(RC3H1);ENSSSCG00000027275(HHLA2);ENSSSCG00000040464(LEP)	0.0274698	0.340177
GO:0044454	nuclear chromosome part	3	131	ENSSSCG00000012997(-);ENSSSCG00000016098(ORC2);ENSSSCG00000016753(POLD2)	0.377087	0.631204		GO:0034237	protein kinase A regulatory subunit binding	1	14	ENSSSCG00000022845(PJA2)	0.237926	0.510251		GO:0048519	negative regulation of biological process	72	3255	ENSSSCG00000001097(-);ENSSSCG00000001100(CARMIL1);ENSSSCG00000001436(RNF5);ENSSSCG00000001440(NOTCH4);ENSSSCG00000001565(CDKN1A);ENSSSCG00000001817(FURIN);ENSSSCG00000002434(NRDE2);ENSSSCG00000002451(RIN3);ENSSSCG00000002866(CEBPA);ENSSSCG00000003211(NR1H2);ENSSSCG00000003251(NLRP12);ENSSSCG00000003414(ANGPTL7);ENSSSCG00000003577(WASF2);ENSSSCG00000004181(VNN1);ENSSSCG00000004405(FIG4);ENSSSCG000…	0.0275412	0.340177
GO:0032153	cell division site	1	28	ENSSSCG00000011379(KLHDC8B)	0.377514	0.631204		GO:0044769	ATPase activity, coupled to transmembrane movement of ions, rotational mechanism	1	14	ENSSSCG00000008634(ATP6V1C2)	0.237926	0.510251		GO:0045598	regulation of fat cell differentiation	5	94	ENSSSCG00000002866(CEBPA);ENSSSCG00000007268(E2F1);ENSSSCG00000010478(FFAR4);ENSSSCG00000039103(ADIPOQ);ENSSSCG00000040464(LEP)	0.0282445	0.340177
GO:0032155	cell division site part	1	28	ENSSSCG00000011379(KLHDC8B)	0.377514	0.631204		GO:0015077	monovalent inorganic cation transmembrane transporter activity	5	173	ENSSSCG00000005167(SLC24A2);ENSSSCG00000007466(SLC9A8);ENSSSCG00000008634(ATP6V1C2);ENSSSCG00000013864(TMEM38A);ENSSSCG00000018078(COX2)	0.239054	0.510619		GO:0007162	negative regulation of cell adhesion	7	162	ENSSSCG00000001097(-);ENSSSCG00000001440(NOTCH4);ENSSSCG00000009944(CORO1C);ENSSSCG00000011810(BCL6);ENSSSCG00000013260(-);ENSSSCG00000015498(RC3H1);ENSSSCG00000039103(ADIPOQ)	0.028458	0.340177
GO:0032991	protein-containing complex	55	3144	ENSSSCG00000001100(CARMIL1);ENSSSCG00000001473(COL11A2);ENSSSCG00000001565(CDKN1A);ENSSSCG00000001752(CHRNA3);ENSSSCG00000001921(NEO1);ENSSSCG00000002866(CEBPA);ENSSSCG00000003100(CCDC61);ENSSSCG00000003577(WASF2);ENSSSCG00000005501(TRIM32);ENSSSCG00000006309(CD247);ENSSSCG00000006809(RBM15);ENSSSCG00000007268(E2F1);ENSSSCG00000008020(IFT140);ENSSSCG00000009944(CORO1C);ENSSSCG00000010260(SAR1A);E…	0.381932	0.636045		GO:0008092	cytoskeletal protein binding	11	447	ENSSSCG00000003100(CCDC61);ENSSSCG00000005317(TLN1);ENSSSCG00000005501(TRIM32);ENSSSCG00000007253(MAPRE1);ENSSSCG00000009944(CORO1C);ENSSSCG00000010461(ANKRD1);ENSSSCG00000027314(CAMSAP2);ENSSSCG00000029571(AVIL);ENSSSCG00000032392(-);ENSSSCG00000032849(MLPH);ENSSSCG00000035121(RHBG)	0.240271	0.511175		GO:0016101	diterpenoid metabolic process	3	37	ENSSSCG00000001906(CYP1A1);ENSSSCG00000008995(LRAT);ENSSSCG00000010479(RBP4)	0.0292618	0.340177
GO:0060170	ciliary membrane	1	29	ENSSSCG00000033456(GPR157)	0.387977	0.639343		GO:0016782	transferase activity, transferring sulfur-containing groups	2	49	ENSSSCG00000007648(GAL3ST4);ENSSSCG00000038757(-)	0.242289	0.513422		GO:0030219	megakaryocyte differentiation	3	37	ENSSSCG00000003577(WASF2);ENSSSCG00000006809(RBM15);ENSSSCG00000015237(FLI1)	0.0292618	0.340177
GO:0098889	intrinsic component of presynaptic membrane	1	29	ENSSSCG00000006852(NTNG1)	0.387977	0.639343		GO:0030295	protein kinase activator activity	2	50	ENSSSCG00000001565(CDKN1A);ENSSSCG00000017258(FAM20A)	0.249433	0.52483		GO:0033344	cholesterol efflux	3	37	ENSSSCG00000003211(NR1H2);ENSSSCG00000026092(SREBF2);ENSSSCG00000039103(ADIPOQ)	0.0292618	0.340177
GO:0030017	sarcomere	2	80	ENSSSCG00000005501(TRIM32);ENSSSCG00000010461(ANKRD1)	0.389188	0.639343		GO:0000987	proximal promoter sequence-specific DNA binding	11	452	ENSSSCG00000002866(CEBPA);ENSSSCG00000003211(NR1H2);ENSSSCG00000007268(E2F1);ENSSSCG00000011810(BCL6);ENSSSCG00000012705(ZIC3);ENSSSCG00000015237(FLI1);ENSSSCG00000015732(TFCP2L1);ENSSSCG00000017379(ETV4);ENSSSCG00000026092(SREBF2);ENSSSCG00000026103(ZBTB17);ENSSSCG00000036136(BHLHE40)	0.251368	0.52483		GO:0034308	primary alcohol metabolic process	3	37	ENSSSCG00000001906(CYP1A1);ENSSSCG00000008995(LRAT);ENSSSCG00000010479(RBP4)	0.0292618	0.340177
GO:0005615	extracellular space	11	584	ENSSSCG00000009216(SPP1);ENSSSCG00000010479(RBP4);ENSSSCG00000016856(C9);ENSSSCG00000017258(FAM20A);ENSSSCG00000025523(COL2A1);ENSSSCG00000029790(PCYOX1);ENSSSCG00000031037(-);ENSSSCG00000031615(SERPINB9);ENSSSCG00000036224(-);ENSSSCG00000039103(ADIPOQ);ENSSSCG00000040464(LEP)	0.39003	0.639343		GO:0033218	amide binding	4	133	ENSSSCG00000001817(FURIN);ENSSSCG00000015079(BACE1);ENSSSCG00000016267(ITM2C);ENSSSCG00000036201(NPR3)	0.252402	0.52483		GO:1900024	regulation of substrate adhesion-dependent cell spreading	3	37	ENSSSCG00000001100(CARMIL1);ENSSSCG00000009944(CORO1C);ENSSSCG00000013260(-)	0.0292618	0.340177
GO:0031253	cell projection membrane	3	136	ENSSSCG00000002632(SLC28A1);ENSSSCG00000007253(MAPRE1);ENSSSCG00000033456(GPR157)	0.399806	0.650723		GO:0016866	intramolecular transferase activity	1	15	ENSSSCG00000021418(LSS)	0.252587	0.52483		GO:1902369	negative regulation of RNA catabolic process	3	37	ENSSSCG00000002434(NRDE2);ENSSSCG00000007268(E2F1);ENSSSCG00000038727(GDNF)	0.0292618	0.340177
GO:0019866	organelle inner membrane	4	193	ENSSSCG00000018065(ND1);ENSSSCG00000018069(ND2);ENSSSCG00000018078(COX2);ENSSSCG00000018087(ND4)	0.406377	0.650723		GO:0030506	ankyrin binding	1	15	ENSSSCG00000035121(RHBG)	0.252587	0.52483		GO:0002685	regulation of leukocyte migration	6	128	ENSSSCG00000001097(-);ENSSSCG00000002451(RIN3);ENSSSCG00000006582(S100A14);ENSSSCG00000013260(-);ENSSSCG00000021059(ADORA1);ENSSSCG00000026478(PADI2)	0.0292742	0.340177
GO:0032838	plasma membrane bounded cell projection cytoplasm	2	83	ENSSSCG00000004302(-);ENSSSCG00000008020(IFT140)	0.406921	0.650723		GO:0042626	ATPase activity, coupled to transmembrane movement of substances	2	51	ENSSSCG00000008051(ABCA3);ENSSSCG00000008634(ATP6V1C2)	0.256584	0.529019		GO:1903707	negative regulation of hemopoiesis	5	95	ENSSSCG00000006809(RBM15);ENSSSCG00000011810(BCL6);ENSSSCG00000015498(RC3H1);ENSSSCG00000027726(DLL1);ENSSSCG00000039103(ADIPOQ)	0.0293896	0.340177
GO:1902562	H4 histone acetyltransferase complex	1	31	ENSSSCG00000025775(TADA2A)	0.408381	0.650723		GO:0051117	ATPase binding	2	51	ENSSSCG00000003211(NR1H2);ENSSSCG00000013784(DNAJB1)	0.256584	0.529019		GO:0002693	positive regulation of cellular extravasation	2	15	ENSSSCG00000001097(-);ENSSSCG00000013260(-)	0.0295796	0.340177
GO:0012506	vesicle membrane	3	138	ENSSSCG00000008051(ABCA3);ENSSSCG00000010260(SAR1A);ENSSSCG00000022925(-)	0.408833	0.650723		GO:0003824	catalytic activity	62	3002	ENSSSCG00000001436(RNF5);ENSSSCG00000001565(CDKN1A);ENSSSCG00000001715(ENPP5);ENSSSCG00000001780(FAH);ENSSSCG00000001817(FURIN);ENSSSCG00000001906(CYP1A1);ENSSSCG00000002557(NUDT14);ENSSSCG00000003923(HECTD3);ENSSSCG00000004181(VNN1);ENSSSCG00000005199(GLDC);ENSSSCG00000005501(TRIM32);ENSSSCG00000006337(HSD17B7);ENSSSCG00000007162(UBOX5);ENSSSCG00000007648(GAL3ST4);ENSSSCG00000007760(PRSS36);ENSS…	0.262652	0.531941		GO:0006907	pinocytosis	2	15	ENSSSCG00000001100(CARMIL1);ENSSSCG00000003211(NR1H2)	0.0295796	0.340177
GO:0030135	coated vesicle	2	84	ENSSSCG00000001817(FURIN);ENSSSCG00000010260(SAR1A)	0.412778	0.650723		GO:0015399	primary active transmembrane transporter activity	2	52	ENSSSCG00000008051(ABCA3);ENSSSCG00000008634(ATP6V1C2)	0.263739	0.531941		GO:0008340	determination of adult lifespan	2	15	ENSSSCG00000015732(TFCP2L1);ENSSSCG00000040464(LEP)	0.0295796	0.340177
GO:0031966	mitochondrial membrane	5	252	ENSSSCG00000012880(CPT1A);ENSSSCG00000018065(ND1);ENSSSCG00000018069(ND2);ENSSSCG00000018078(COX2);ENSSSCG00000018087(ND4)	0.415938	0.650723		GO:0015405	P-P-bond-hydrolysis-driven transmembrane transporter activity	2	52	ENSSSCG00000008051(ABCA3);ENSSSCG00000008634(ATP6V1C2)	0.263739	0.531941		GO:0010878	cholesterol storage	2	15	ENSSSCG00000003211(NR1H2);ENSSSCG00000026092(SREBF2)	0.0295796	0.340177
GO:0005788	endoplasmic reticulum lumen	1	32	ENSSSCG00000013858(CALR3)	0.418327	0.650723		GO:0033613	activating transcription factor binding	2	52	ENSSSCG00000036136(BHLHE40);ENSSSCG00000039064(DHX33)	0.263739	0.531941		GO:0010884	positive regulation of lipid storage	2	15	ENSSSCG00000003211(NR1H2);ENSSSCG00000026092(SREBF2)	0.0295796	0.340177
GO:0016328	lateral plasma membrane	1	32	ENSSSCG00000009944(CORO1C)	0.418327	0.650723		GO:0022857	transmembrane transporter activity	13	553	ENSSSCG00000001752(CHRNA3);ENSSSCG00000002632(SLC28A1);ENSSSCG00000005167(SLC24A2);ENSSSCG00000007466(SLC9A8);ENSSSCG00000008051(ABCA3);ENSSSCG00000008634(ATP6V1C2);ENSSSCG00000013586(LRRC8E);ENSSSCG00000013864(TMEM38A);ENSSSCG00000018078(COX2);ENSSSCG00000022925(-);ENSSSCG00000027024(ASIC3);ENSSSCG00000035121(RHBG);ENSSSCG00000037314(TMCO1)	0.264314	0.531941		GO:0014808	release of sequestered calcium ion into cytosol by sarcoplasmic reticulum	2	15	ENSSSCG00000013864(TMEM38A);ENSSSCG00000039896(TMEM38B)	0.0295796	0.340177
GO:0044463	cell projection part	12	655	ENSSSCG00000002451(RIN3);ENSSSCG00000002632(SLC28A1);ENSSSCG00000003100(CCDC61);ENSSSCG00000004302(-);ENSSSCG00000007253(MAPRE1);ENSSSCG00000008020(IFT140);ENSSSCG00000010528(ZFYVE27);ENSSSCG00000021059(ADORA1);ENSSSCG00000029323(KCNE3);ENSSSCG00000032849(MLPH);ENSSSCG00000033456(GPR157);ENSSSCG00000034656(RTN4R)	0.418529	0.650723		GO:0005539	glycosaminoglycan binding	3	93	ENSSSCG00000012026(ADAMTS1);ENSSSCG00000013260(-);ENSSSCG00000034656(RTN4R)	0.264784	0.531941		GO:0032094	response to food	2	15	ENSSSCG00000005636(SLC25A25);ENSSSCG00000040464(LEP)	0.0295796	0.340177
GO:0120038	plasma membrane bounded cell projection part	12	655	ENSSSCG00000002451(RIN3);ENSSSCG00000002632(SLC28A1);ENSSSCG00000003100(CCDC61);ENSSSCG00000004302(-);ENSSSCG00000007253(MAPRE1);ENSSSCG00000008020(IFT140);ENSSSCG00000010528(ZFYVE27);ENSSSCG00000021059(ADORA1);ENSSSCG00000029323(KCNE3);ENSSSCG00000032849(MLPH);ENSSSCG00000033456(GPR157);ENSSSCG00000034656(RTN4R)	0.418529	0.650723		GO:0005112	Notch binding	1	16	ENSSSCG00000027726(DLL1)	0.266966	0.531941		GO:0043371	negative regulation of CD4-positive, alpha-beta T cell differentiation	2	15	ENSSSCG00000011810(BCL6);ENSSSCG00000015498(RC3H1)	0.0295796	0.340177
GO:0098590	plasma membrane region	10	541	ENSSSCG00000000385(SLC39A5);ENSSSCG00000002632(SLC28A1);ENSSSCG00000006852(NTNG1);ENSSSCG00000007253(MAPRE1);ENSSSCG00000009944(CORO1C);ENSSSCG00000011379(KLHDC8B);ENSSSCG00000015645(-);ENSSSCG00000027726(DLL1);ENSSSCG00000033456(GPR157);ENSSSCG00000035121(RHBG)	0.42223	0.650723		GO:0031369	translation initiation factor binding	1	16	ENSSSCG00000005501(TRIM32)	0.266966	0.531941		GO:0048261	negative regulation of receptor-mediated endocytosis	2	15	ENSSSCG00000002451(RIN3);ENSSSCG00000039103(ADIPOQ)	0.0295796	0.340177
GO:0034702	ion channel complex	3	141	ENSSSCG00000001752(CHRNA3);ENSSSCG00000013586(LRRC8E);ENSSSCG00000029323(KCNE3)	0.422295	0.650723		GO:0042910	xenobiotic transmembrane transporter activity	1	16	ENSSSCG00000008051(ABCA3)	0.266966	0.531941		GO:0090023	positive regulation of neutrophil chemotaxis	2	15	ENSSSCG00000001097(-);ENSSSCG00000013260(-)	0.0295796	0.340177
GO:0044452	nucleolar part	3	141	ENSSSCG00000010461(ANKRD1);ENSSSCG00000011390(IP6K1);ENSSSCG00000017694(ACACA)	0.422295	0.650723		GO:0005216	ion channel activity	6	227	ENSSSCG00000001752(CHRNA3);ENSSSCG00000005167(SLC24A2);ENSSSCG00000013586(LRRC8E);ENSSSCG00000013864(TMEM38A);ENSSSCG00000027024(ASIC3);ENSSSCG00000037314(TMCO1)	0.270804	0.53758		GO:0050865	regulation of cell activation	12	358	ENSSSCG00000000687(CD4);ENSSSCG00000001565(CDKN1A);ENSSSCG00000002866(CEBPA);ENSSSCG00000004181(VNN1);ENSSSCG00000011810(BCL6);ENSSSCG00000013260(-);ENSSSCG00000013839(RASAL3);ENSSSCG00000015498(RC3H1);ENSSSCG00000022845(PJA2);ENSSSCG00000027275(HHLA2);ENSSSCG00000036224(-);ENSSSCG00000040464(LEP)	0.0304123	0.340177
GO:0005814	centriole	2	86	ENSSSCG00000008020(IFT140);ENSSSCG00000047932(HSPA6)	0.424405	0.650723		GO:0000981	DNA-binding transcription factor activity, RNA polymerase II-specific	13	557	ENSSSCG00000002866(CEBPA);ENSSSCG00000003211(NR1H2);ENSSSCG00000007268(E2F1);ENSSSCG00000009794(MLXIP);ENSSSCG00000011810(BCL6);ENSSSCG00000012705(ZIC3);ENSSSCG00000015237(FLI1);ENSSSCG00000016986(CREBRF);ENSSSCG00000017379(ETV4);ENSSSCG00000026092(SREBF2);ENSSSCG00000026103(ZBTB17);ENSSSCG00000034884(IRX1);ENSSSCG00000036136(BHLHE40)	0.272668	0.539276		GO:0045444	fat cell differentiation	7	165	ENSSSCG00000002866(CEBPA);ENSSSCG00000005501(TRIM32);ENSSSCG00000007268(E2F1);ENSSSCG00000010478(FFAR4);ENSSSCG00000039103(ADIPOQ);ENSSSCG00000040464(LEP);ENSSSCG00000040638(DIO2)	0.0310191	0.340177
GO:0150034	distal axon	2	86	ENSSSCG00000010528(ZFYVE27);ENSSSCG00000034656(RTN4R)	0.424405	0.650723		GO:0019887	protein kinase regulator activity	3	95	ENSSSCG00000001565(CDKN1A);ENSSSCG00000009839(CIT);ENSSSCG00000017258(FAM20A)	0.275223	0.541849		GO:0040013	negative regulation of locomotion	8	202	ENSSSCG00000002451(RIN3);ENSSSCG00000005501(TRIM32);ENSSSCG00000009944(CORO1C);ENSSSCG00000021059(ADORA1);ENSSSCG00000025876(PBLD);ENSSSCG00000026478(PADI2);ENSSSCG00000037066(GADD45A);ENSSSCG00000039103(ADIPOQ)	0.0312419	0.340177
GO:0061695	transferase complex, transferring phosphorus-containing groups	3	142	ENSSSCG00000001565(CDKN1A);ENSSSCG00000012997(-);ENSSSCG00000016753(POLD2)	0.42676	0.650723		GO:0003714	transcription corepressor activity	3	96	ENSSSCG00000010461(ANKRD1);ENSSSCG00000013784(DNAJB1);ENSSSCG00000027410(CBFA2T2)	0.280458	0.541849		GO:0006721	terpenoid metabolic process	3	38	ENSSSCG00000001906(CYP1A1);ENSSSCG00000008995(LRAT);ENSSSCG00000010479(RBP4)	0.031356	0.340177
GO:0000779	condensed chromosome, centromeric region	1	33	ENSSSCG00000016098(ORC2)	0.428107	0.650723		GO:0008409	5'-3' exonuclease activity	1	17	ENSSSCG00000020799(CPSF3)	0.281071	0.541849		GO:0048598	embryonic morphogenesis	14	443	ENSSSCG00000000455(LRIG3);ENSSSCG00000001097(-);ENSSSCG00000004759(SPINT1);ENSSSCG00000008020(IFT140);ENSSSCG00000009364(FREM2);ENSSSCG00000011680(PLS1);ENSSSCG00000012705(ZIC3);ENSSSCG00000025523(COL2A1);ENSSSCG00000026103(ZBTB17);ENSSSCG00000027726(DLL1);ENSSSCG00000034884(IRX1);ENSSSCG00000036956(SOCS3);ENSSSCG00000038727(GDNF);ENSSSCG00000039103(ADIPOQ)	0.0313952	0.340177
GO:0005844	polysome	1	33	ENSSSCG00000010956(NAA35)	0.428107	0.650723		GO:0008519	ammonium transmembrane transporter activity	1	17	ENSSSCG00000035121(RHBG)	0.281071	0.541849		GO:0009653	anatomical structure morphogenesis	41	1698	ENSSSCG00000000455(LRIG3);ENSSSCG00000001097(-);ENSSSCG00000001100(CARMIL1);ENSSSCG00000001431(FKBPL);ENSSSCG00000001473(COL11A2);ENSSSCG00000001817(FURIN);ENSSSCG00000003577(WASF2);ENSSSCG00000004405(FIG4);ENSSSCG00000004759(SPINT1);ENSSSCG00000006809(RBM15);ENSSSCG00000006852(NTNG1);ENSSSCG00000008020(IFT140);ENSSSCG00000009364(FREM2);ENSSSCG00000009944(CORO1C);ENSSSCG00000010461(ANKRD1);ENSSSC…	0.0315564	0.340177
GO:0008023	transcription elongation factor complex	1	33	ENSSSCG00000023556(SUPT5H)	0.428107	0.650723		GO:0043539	protein serine/threonine kinase activator activity	1	17	ENSSSCG00000017258(FAM20A)	0.281071	0.541849		GO:0019216	regulation of lipid metabolic process	8	203	ENSSSCG00000003211(NR1H2);ENSSSCG00000008051(ABCA3);ENSSSCG00000017935(CTDNEP1);ENSSSCG00000029571(AVIL);ENSSSCG00000033822(THRSP);ENSSSCG00000034090(CRTC3);ENSSSCG00000039103(ADIPOQ);ENSSSCG00000040464(LEP)	0.0320369	0.340177
GO:0044431	Golgi apparatus part	5	258	ENSSSCG00000001817(FURIN);ENSSSCG00000001892(SCAMP2);ENSSSCG00000006283(SCYL3);ENSSSCG00000010882(CNST);ENSSSCG00000015079(BACE1)	0.435804	0.651134		GO:0090482	vitamin transmembrane transporter activity	1	17	ENSSSCG00000022925(-)	0.281071	0.541849		GO:0042981	regulation of apoptotic process	23	845	ENSSSCG00000003251(NLRP12);ENSSSCG00000004181(VNN1);ENSSSCG00000005501(TRIM32);ENSSSCG00000007268(E2F1);ENSSSCG00000010461(ANKRD1);ENSSSCG00000010478(FFAR4);ENSSSCG00000010956(NAA35);ENSSSCG00000011810(BCL6);ENSSSCG00000013260(-);ENSSSCG00000013312(HIPK3);ENSSSCG00000014410(SH3RF2);ENSSSCG00000015079(BACE1);ENSSSCG00000016267(ITM2C);ENSSSCG00000023984(RSL1D1);ENSSSCG00000025523(COL2A1);ENSSSCG000…	0.0331593	0.340177
GO:0045111	intermediate filament cytoskeleton	2	88	ENSSSCG00000009720(DDX60);ENSSSCG00000022845(PJA2)	0.435913	0.651134		GO:0098631	cell adhesion mediator activity	1	17	ENSSSCG00000006852(NTNG1)	0.281071	0.541849		GO:1903039	positive regulation of leukocyte cell-cell adhesion	6	132	ENSSSCG00000004181(VNN1);ENSSSCG00000011810(BCL6);ENSSSCG00000013260(-);ENSSSCG00000013839(RASAL3);ENSSSCG00000027275(HHLA2);ENSSSCG00000040464(LEP)	0.033329	0.340177
GO:0008287	protein serine/threonine phosphatase complex	1	34	ENSSSCG00000017935(CTDNEP1)	0.437724	0.651134		GO:0003723	RNA binding	12	514	ENSSSCG00000005501(TRIM32);ENSSSCG00000006809(RBM15);ENSSSCG00000009720(DDX60);ENSSSCG00000011198(RFTN1);ENSSSCG00000012291(GPKOW);ENSSSCG00000015498(RC3H1);ENSSSCG00000020799(CPSF3);ENSSSCG00000023984(RSL1D1);ENSSSCG00000033036(ZC3H7B);ENSSSCG00000038304(-);ENSSSCG00000039064(DHX33);ENSSSCG00000040767(-)	0.283531	0.541978		GO:0006084	acetyl-CoA metabolic process	2	16	ENSSSCG00000017421(ACLY);ENSSSCG00000017694(ACACA)	0.0334073	0.340177
GO:0030658	transport vesicle membrane	1	34	ENSSSCG00000010260(SAR1A)	0.437724	0.651134		GO:0004527	exonuclease activity	2	55	ENSSSCG00000017067(CNOT8);ENSSSCG00000020799(CPSF3)	0.285198	0.541978		GO:0008209	androgen metabolic process	2	16	ENSSSCG00000006337(HSD17B7);ENSSSCG00000009216(SPP1)	0.0334073	0.340177
GO:0044420	extracellular matrix component	1	34	ENSSSCG00000025523(COL2A1)	0.437724	0.651134		GO:0019209	kinase activator activity	2	55	ENSSSCG00000001565(CDKN1A);ENSSSCG00000017258(FAM20A)	0.285198	0.541978		GO:0010669	epithelial structure maintenance	2	16	ENSSSCG00000010479(RBP4);ENSSSCG00000025876(PBLD)	0.0334073	0.340177
GO:1903293	phosphatase complex	1	34	ENSSSCG00000017935(CTDNEP1)	0.437724	0.651134		GO:0043492	ATPase activity, coupled to movement of substances	2	55	ENSSSCG00000008051(ABCA3);ENSSSCG00000008634(ATP6V1C2)	0.285198	0.541978		GO:0032692	negative regulation of interleukin-1 production	2	16	ENSSSCG00000003251(NLRP12);ENSSSCG00000010478(FFAR4)	0.0334073	0.340177
GO:0044448	cell cortex part	2	89	ENSSSCG00000007253(MAPRE1);ENSSSCG00000011680(PLS1)	0.44162	0.652264		GO:0001228	DNA-binding transcription activator activity, RNA polymerase II-specific	8	325	ENSSSCG00000002866(CEBPA);ENSSSCG00000003211(NR1H2);ENSSSCG00000009794(MLXIP);ENSSSCG00000012705(ZIC3);ENSSSCG00000015237(FLI1);ENSSSCG00000016986(CREBRF);ENSSSCG00000017379(ETV4);ENSSSCG00000026103(ZBTB17)	0.286767	0.543028		GO:0035855	megakaryocyte development	2	16	ENSSSCG00000003577(WASF2);ENSSSCG00000015237(FLI1)	0.0334073	0.340177
GO:0005654	nucleoplasm	47	2728	ENSSSCG00000001100(CARMIL1);ENSSSCG00000001565(CDKN1A);ENSSSCG00000001881(MAN2C1);ENSSSCG00000001921(NEO1);ENSSSCG00000002434(NRDE2);ENSSSCG00000002632(SLC28A1);ENSSSCG00000002866(CEBPA);ENSSSCG00000005199(GLDC);ENSSSCG00000006809(RBM15);ENSSSCG00000007162(UBOX5);ENSSSCG00000007268(E2F1);ENSSSCG00000008966(PARM1);ENSSSCG00000010461(ANKRD1);ENSSSCG00000010528(ZFYVE27);ENSSSCG00000010956(NAA35);ENS…	0.443027	0.652264		GO:0022804	active transmembrane transporter activity	4	142	ENSSSCG00000005167(SLC24A2);ENSSSCG00000007466(SLC9A8);ENSSSCG00000008051(ABCA3);ENSSSCG00000008634(ATP6V1C2)	0.290808	0.543035		GO:0045923	positive regulation of fatty acid metabolic process	2	16	ENSSSCG00000003211(NR1H2);ENSSSCG00000039103(ADIPOQ)	0.0334073	0.340177
GO:0043231	intracellular membrane-bounded organelle	108	6354	ENSSSCG00000001100(CARMIL1);ENSSSCG00000001436(RNF5);ENSSSCG00000001565(CDKN1A);ENSSSCG00000001817(FURIN);ENSSSCG00000001881(MAN2C1);ENSSSCG00000001892(SCAMP2);ENSSSCG00000001921(NEO1);ENSSSCG00000002434(NRDE2);ENSSSCG00000002632(SLC28A1);ENSSSCG00000002866(CEBPA);ENSSSCG00000003211(NR1H2);ENSSSCG00000005199(GLDC);ENSSSCG00000005501(TRIM32);ENSSSCG00000005636(SLC25A25);ENSSSCG00000006283(SCYL3);E…	0.445787	0.652264		GO:0015075	ion transmembrane transporter activity	11	470	ENSSSCG00000001752(CHRNA3);ENSSSCG00000005167(SLC24A2);ENSSSCG00000007466(SLC9A8);ENSSSCG00000008634(ATP6V1C2);ENSSSCG00000013586(LRRC8E);ENSSSCG00000013864(TMEM38A);ENSSSCG00000018078(COX2);ENSSSCG00000022925(-);ENSSSCG00000027024(ASIC3);ENSSSCG00000035121(RHBG);ENSSSCG00000037314(TMCO1)	0.29274	0.543035		GO:0071312	cellular response to alkaloid	2	16	ENSSSCG00000013864(TMEM38A);ENSSSCG00000039896(TMEM38B)	0.0334073	0.340177
GO:0010494	cytoplasmic stress granule	1	35	ENSSSCG00000015498(RC3H1)	0.44718	0.652264		GO:0003823	antigen binding	1	18	ENSSSCG00000036224(-)	0.294906	0.543035		GO:1903514	release of sequestered calcium ion into cytosol by endoplasmic reticulum	2	16	ENSSSCG00000013864(TMEM38A);ENSSSCG00000039896(TMEM38B)	0.0334073	0.340177
GO:0044451	nucleoplasm part	14	786	ENSSSCG00000001100(CARMIL1);ENSSSCG00000001565(CDKN1A);ENSSSCG00000002434(NRDE2);ENSSSCG00000002632(SLC28A1);ENSSSCG00000006809(RBM15);ENSSSCG00000007162(UBOX5);ENSSSCG00000013312(HIPK3);ENSSSCG00000014372(IK);ENSSSCG00000015237(FLI1);ENSSSCG00000020799(CPSF3);ENSSSCG00000023556(SUPT5H);ENSSSCG00000025775(TADA2A);ENSSSCG00000036136(BHLHE40);ENSSSCG00000037066(GADD45A)	0.44745	0.652264		GO:0004180	carboxypeptidase activity	1	18	ENSSSCG00000009413(CPB2)	0.294906	0.543035		GO:1904659	glucose transmembrane transport	4	67	ENSSSCG00000010478(FFAR4);ENSSSCG00000022925(-);ENSSSCG00000039103(ADIPOQ);ENSSSCG00000040464(LEP)	0.033454	0.340177
GO:0031974	membrane-enclosed lumen	55	3209	ENSSSCG00000001100(CARMIL1);ENSSSCG00000001565(CDKN1A);ENSSSCG00000001881(MAN2C1);ENSSSCG00000001921(NEO1);ENSSSCG00000002434(NRDE2);ENSSSCG00000002632(SLC28A1);ENSSSCG00000002866(CEBPA);ENSSSCG00000005199(GLDC);ENSSSCG00000006809(RBM15);ENSSSCG00000007162(UBOX5);ENSSSCG00000007268(E2F1);ENSSSCG00000008966(PARM1);ENSSSCG00000010461(ANKRD1);ENSSSCG00000010528(ZFYVE27);ENSSSCG00000010956(NAA35);ENS…	0.450968	0.652264		GO:0004407	histone deacetylase activity	1	18	ENSSSCG00000014003(MIER2)	0.294906	0.543035		GO:0006094	gluconeogenesis	3	39	ENSSSCG00000010479(RBP4);ENSSSCG00000039103(ADIPOQ);ENSSSCG00000040464(LEP)	0.0335269	0.340177
GO:0043233	organelle lumen	55	3209	ENSSSCG00000001100(CARMIL1);ENSSSCG00000001565(CDKN1A);ENSSSCG00000001881(MAN2C1);ENSSSCG00000001921(NEO1);ENSSSCG00000002434(NRDE2);ENSSSCG00000002632(SLC28A1);ENSSSCG00000002866(CEBPA);ENSSSCG00000005199(GLDC);ENSSSCG00000006809(RBM15);ENSSSCG00000007162(UBOX5);ENSSSCG00000007268(E2F1);ENSSSCG00000008966(PARM1);ENSSSCG00000010461(ANKRD1);ENSSSCG00000010528(ZFYVE27);ENSSSCG00000010956(NAA35);ENS…	0.450968	0.652264		GO:0051184	cofactor transmembrane transporter activity	1	18	ENSSSCG00000027024(ASIC3)	0.294906	0.543035		GO:0055117	regulation of cardiac muscle contraction	3	39	ENSSSCG00000013864(TMEM38A);ENSSSCG00000029323(KCNE3);ENSSSCG00000039896(TMEM38B)	0.0335269	0.340177
GO:0070013	intracellular organelle lumen	55	3209	ENSSSCG00000001100(CARMIL1);ENSSSCG00000001565(CDKN1A);ENSSSCG00000001881(MAN2C1);ENSSSCG00000001921(NEO1);ENSSSCG00000002434(NRDE2);ENSSSCG00000002632(SLC28A1);ENSSSCG00000002866(CEBPA);ENSSSCG00000005199(GLDC);ENSSSCG00000006809(RBM15);ENSSSCG00000007162(UBOX5);ENSSSCG00000007268(E2F1);ENSSSCG00000008966(PARM1);ENSSSCG00000010461(ANKRD1);ENSSSCG00000010528(ZFYVE27);ENSSSCG00000010956(NAA35);ENS…	0.450968	0.652264		GO:0070412	R-SMAD binding	1	18	ENSSSCG00000010461(ANKRD1)	0.294906	0.543035		GO:0080134	regulation of response to stress	24	892	ENSSSCG00000001565(CDKN1A);ENSSSCG00000002866(CEBPA);ENSSSCG00000003211(NR1H2);ENSSSCG00000003251(NLRP12);ENSSSCG00000004181(VNN1);ENSSSCG00000005501(TRIM32);ENSSSCG00000006582(S100A14);ENSSSCG00000009720(DDX60);ENSSSCG00000010461(ANKRD1);ENSSSCG00000010478(FFAR4);ENSSSCG00000011198(RFTN1);ENSSSCG00000011810(BCL6);ENSSSCG00000013260(-);ENSSSCG00000014410(SH3RF2);ENSSSCG00000021059(ADORA1);ENSSSCG…	0.0335561	0.340177
GO:0030662	coated vesicle membrane	1	36	ENSSSCG00000010260(SAR1A)	0.456477	0.657957		GO:1901618	organic hydroxy compound transmembrane transporter activity	1	18	ENSSSCG00000027024(ASIC3)	0.294906	0.543035		GO:0046483	heterocycle metabolic process	69	3132	ENSSSCG00000000385(SLC39A5);ENSSSCG00000000687(CD4);ENSSSCG00000001100(CARMIL1);ENSSSCG00000001440(NOTCH4);ENSSSCG00000001565(CDKN1A);ENSSSCG00000001906(CYP1A1);ENSSSCG00000002434(NRDE2);ENSSSCG00000002866(CEBPA);ENSSSCG00000003211(NR1H2);ENSSSCG00000003251(NLRP12);ENSSSCG00000005501(TRIM32);ENSSSCG00000005636(SLC25A25);ENSSSCG00000006809(RBM15);ENSSSCG00000007268(E2F1);ENSSSCG00000009043(ABCE1);…	0.0344404	0.340177
GO:0030424	axon	4	208	ENSSSCG00000002451(RIN3);ENSSSCG00000010528(ZFYVE27);ENSSSCG00000015079(BACE1);ENSSSCG00000034656(RTN4R)	0.462527	0.663249		GO:0003690	double-stranded DNA binding	19	862	ENSSSCG00000002866(CEBPA);ENSSSCG00000003211(NR1H2);ENSSSCG00000007268(E2F1);ENSSSCG00000009720(DDX60);ENSSSCG00000009794(MLXIP);ENSSSCG00000011810(BCL6);ENSSSCG00000012705(ZIC3);ENSSSCG00000015237(FLI1);ENSSSCG00000015732(TFCP2L1);ENSSSCG00000015986(HOXD1);ENSSSCG00000016098(ORC2);ENSSSCG00000016986(CREBRF);ENSSSCG00000017379(ETV4);ENSSSCG00000026092(SREBF2);ENSSSCG00000026103(ZBTB17);ENSSSCG000…	0.297062	0.543806		GO:0051249	regulation of lymphocyte activation	10	284	ENSSSCG00000000687(CD4);ENSSSCG00000001565(CDKN1A);ENSSSCG00000004181(VNN1);ENSSSCG00000011810(BCL6);ENSSSCG00000013260(-);ENSSSCG00000013839(RASAL3);ENSSSCG00000015498(RC3H1);ENSSSCG00000027275(HHLA2);ENSSSCG00000036224(-);ENSSSCG00000040464(LEP)	0.0346945	0.340177
GO:0005856	cytoskeleton	21	1207	ENSSSCG00000001100(CARMIL1);ENSSSCG00000003100(CCDC61);ENSSSCG00000004302(-);ENSSSCG00000005501(TRIM32);ENSSSCG00000007253(MAPRE1);ENSSSCG00000007268(E2F1);ENSSSCG00000008020(IFT140);ENSSSCG00000009720(DDX60);ENSSSCG00000009944(CORO1C);ENSSSCG00000011680(PLS1);ENSSSCG00000014372(IK);ENSSSCG00000016098(ORC2);ENSSSCG00000016711(CBX3);ENSSSCG00000017694(ACACA);ENSSSCG00000022845(PJA2);ENSSSCG0000002…	0.463322	0.663249		GO:0022838	substrate-specific channel activity	6	235	ENSSSCG00000001752(CHRNA3);ENSSSCG00000005167(SLC24A2);ENSSSCG00000013586(LRRC8E);ENSSSCG00000013864(TMEM38A);ENSSSCG00000027024(ASIC3);ENSSSCG00000037314(TMCO1)	0.297362	0.543806		GO:0008645	hexose transmembrane transport	4	68	ENSSSCG00000010478(FFAR4);ENSSSCG00000022925(-);ENSSSCG00000039103(ADIPOQ);ENSSSCG00000040464(LEP)	0.0350571	0.340177
GO:1902495	transmembrane transporter complex	3	152	ENSSSCG00000001752(CHRNA3);ENSSSCG00000013586(LRRC8E);ENSSSCG00000029323(KCNE3)	0.470692	0.670224		GO:0033558	protein deacetylase activity	1	19	ENSSSCG00000014003(MIER2)	0.308477	0.554635		GO:0072080	nephron tubule development	4	68	ENSSSCG00000027726(DLL1);ENSSSCG00000034884(IRX1);ENSSSCG00000038727(GDNF);ENSSSCG00000038801(NPNT)	0.0350571	0.340177
GO:0005881	cytoplasmic microtubule	1	38	ENSSSCG00000007253(MAPRE1)	0.474608	0.670224		GO:0043028	cysteine-type endopeptidase regulator activity involved in apoptotic process	1	19	ENSSSCG00000031615(SERPINB9)	0.308477	0.554635		GO:0030155	regulation of cell adhesion	14	450	ENSSSCG00000001097(-);ENSSSCG00000001100(CARMIL1);ENSSSCG00000001440(NOTCH4);ENSSSCG00000004181(VNN1);ENSSSCG00000009944(CORO1C);ENSSSCG00000011810(BCL6);ENSSSCG00000013260(-);ENSSSCG00000013839(RASAL3);ENSSSCG00000015498(RC3H1);ENSSSCG00000027275(HHLA2);ENSSSCG00000027726(DLL1);ENSSSCG00000038801(NPNT);ENSSSCG00000039103(ADIPOQ);ENSSSCG00000040464(LEP)	0.0351552	0.340177
GO:0009295	nucleoid	1	38	ENSSSCG00000016488(SSBP1)	0.474608	0.670224		GO:0043394	proteoglycan binding	1	19	ENSSSCG00000025523(COL2A1)	0.308477	0.554635		GO:1901576	organic substance biosynthetic process	70	3189	ENSSSCG00000000385(SLC39A5);ENSSSCG00000000687(CD4);ENSSSCG00000001440(NOTCH4);ENSSSCG00000001565(CDKN1A);ENSSSCG00000001817(FURIN);ENSSSCG00000002866(CEBPA);ENSSSCG00000003211(NR1H2);ENSSSCG00000003251(NLRP12);ENSSSCG00000005501(TRIM32);ENSSSCG00000006337(HSD17B7);ENSSSCG00000006809(RBM15);ENSSSCG00000007268(E2F1);ENSSSCG00000007648(GAL3ST4);ENSSSCG00000008051(ABCA3);ENSSSCG00000009216(SPP1);ENS…	0.0355281	0.340177
GO:0042645	mitochondrial nucleoid	1	38	ENSSSCG00000016488(SSBP1)	0.474608	0.670224		GO:0043425	bHLH transcription factor binding	1	19	ENSSSCG00000036136(BHLHE40)	0.308477	0.554635		GO:0007568	aging	5	100	ENSSSCG00000001565(CDKN1A);ENSSSCG00000011810(BCL6);ENSSSCG00000015732(TFCP2L1);ENSSSCG00000023984(RSL1D1);ENSSSCG00000040464(LEP)	0.0355534	0.340177
GO:0099568	cytoplasmic region	4	212	ENSSSCG00000004302(-);ENSSSCG00000007253(MAPRE1);ENSSSCG00000008020(IFT140);ENSSSCG00000011680(PLS1)	0.47721	0.671628		GO:0050661	NADP binding	1	19	ENSSSCG00000015616(HSD11B1)	0.308477	0.554635		GO:0042446	hormone biosynthetic process	3	40	ENSSSCG00000006337(HSD17B7);ENSSSCG00000017499(STARD3);ENSSSCG00000040638(DIO2)	0.035774	0.340177
GO:0030141	secretory granule	3	154	ENSSSCG00000006933(CLCA1);ENSSSCG00000008051(ABCA3);ENSSSCG00000022925(-)	0.479301	0.671954		GO:0000978	RNA polymerase II proximal promoter sequence-specific DNA binding	10	430	ENSSSCG00000002866(CEBPA);ENSSSCG00000003211(NR1H2);ENSSSCG00000011810(BCL6);ENSSSCG00000012705(ZIC3);ENSSSCG00000015237(FLI1);ENSSSCG00000015732(TFCP2L1);ENSSSCG00000017379(ETV4);ENSSSCG00000026092(SREBF2);ENSSSCG00000026103(ZBTB17);ENSSSCG00000036136(BHLHE40)	0.312516	0.560013		GO:0060563	neuroepithelial cell differentiation	3	40	ENSSSCG00000001097(-);ENSSSCG00000011680(PLS1);ENSSSCG00000027726(DLL1)	0.035774	0.340177
GO:0030016	myofibril	2	96	ENSSSCG00000005501(TRIM32);ENSSSCG00000010461(ANKRD1)	0.480656	0.671954		GO:0051020	GTPase binding	6	240	ENSSSCG00000002451(RIN3);ENSSSCG00000009944(CORO1C);ENSSSCG00000015645(-);ENSSSCG00000016521(DGKI);ENSSSCG00000030295(NUTF2);ENSSSCG00000032849(MLPH)	0.31422	0.561183		GO:0048568	embryonic organ development	11	326	ENSSSCG00000000455(LRIG3);ENSSSCG00000001097(-);ENSSSCG00000002866(CEBPA);ENSSSCG00000004759(SPINT1);ENSSSCG00000008020(IFT140);ENSSSCG00000011680(PLS1);ENSSSCG00000012705(ZIC3);ENSSSCG00000025523(COL2A1);ENSSSCG00000027726(DLL1);ENSSSCG00000036956(SOCS3);ENSSSCG00000038727(GDNF)	0.035863	0.340177
GO:0001750	photoreceptor outer segment	1	39	ENSSSCG00000008020(IFT140)	0.483446	0.673047		GO:1990837	sequence-specific double-stranded DNA binding	18	823	ENSSSCG00000002866(CEBPA);ENSSSCG00000003211(NR1H2);ENSSSCG00000007268(E2F1);ENSSSCG00000009794(MLXIP);ENSSSCG00000011810(BCL6);ENSSSCG00000012705(ZIC3);ENSSSCG00000015237(FLI1);ENSSSCG00000015732(TFCP2L1);ENSSSCG00000015986(HOXD1);ENSSSCG00000016098(ORC2);ENSSSCG00000016986(CREBRF);ENSSSCG00000017379(ETV4);ENSSSCG00000026092(SREBF2);ENSSSCG00000026103(ZBTB17);ENSSSCG00000028418(PAX3);ENSSSCG0000…	0.315906	0.561551		GO:0002635	negative regulation of germinal center formation	1	2	ENSSSCG00000015498(RC3H1)	0.0360484	0.340177
GO:0031967	organelle envelope	9	510	ENSSSCG00000012880(CPT1A);ENSSSCG00000013858(CALR3);ENSSSCG00000013864(TMEM38A);ENSSSCG00000017102(TENT4A);ENSSSCG00000017935(CTDNEP1);ENSSSCG00000018065(ND1);ENSSSCG00000018069(ND2);ENSSSCG00000018078(COX2);ENSSSCG00000018087(ND4)	0.486268	0.673047		GO:0000175	3'-5'-exoribonuclease activity	1	20	ENSSSCG00000017067(CNOT8)	0.321787	0.561551		GO:0002933	lipid hydroxylation	1	2	ENSSSCG00000001906(CYP1A1)	0.0360484	0.340177
GO:0031975	envelope	9	510	ENSSSCG00000012880(CPT1A);ENSSSCG00000013858(CALR3);ENSSSCG00000013864(TMEM38A);ENSSSCG00000017102(TENT4A);ENSSSCG00000017935(CTDNEP1);ENSSSCG00000018065(ND1);ENSSSCG00000018069(ND2);ENSSSCG00000018078(COX2);ENSSSCG00000018087(ND4)	0.486268	0.673047		GO:0004520	endodeoxyribonuclease activity	1	20	ENSSSCG00000012973(MUS81)	0.321787	0.561551		GO:0008063	Toll signaling pathway	1	2	ENSSSCG00000003251(NLRP12)	0.0360484	0.340177
GO:0005694	chromosome	12	690	ENSSSCG00000007268(E2F1);ENSSSCG00000011810(BCL6);ENSSSCG00000012997(-);ENSSSCG00000014372(IK);ENSSSCG00000016098(ORC2);ENSSSCG00000016711(CBX3);ENSSSCG00000016753(POLD2);ENSSSCG00000017379(ETV4);ENSSSCG00000023984(RSL1D1);ENSSSCG00000026478(PADI2);ENSSSCG00000031751(-);ENSSSCG00000049384(-)	0.490996	0.67447		GO:0015144	carbohydrate transmembrane transporter activity	1	20	ENSSSCG00000022925(-)	0.321787	0.561551		GO:0008592	regulation of Toll signaling pathway	1	2	ENSSSCG00000003251(NLRP12)	0.0360484	0.340177
GO:0043197	dendritic spine	1	40	ENSSSCG00000021059(ADORA1)	0.492137	0.67447		GO:0015459	potassium channel regulator activity	1	20	ENSSSCG00000029323(KCNE3)	0.321787	0.561551		GO:0010694	positive regulation of alkaline phosphatase activity	1	2	ENSSSCG00000038801(NPNT)	0.0360484	0.340177
GO:0071005	U2-type precatalytic spliceosome	1	40	ENSSSCG00000014372(IK)	0.492137	0.67447		GO:0016538	cyclin-dependent protein serine/threonine kinase regulator activity	1	20	ENSSSCG00000001565(CDKN1A)	0.321787	0.561551		GO:0010848	regulation of chromatin disassembly	1	2	ENSSSCG00000026478(PADI2)	0.0360484	0.340177
GO:0005740	mitochondrial envelope	5	276	ENSSSCG00000012880(CPT1A);ENSSSCG00000018065(ND1);ENSSSCG00000018069(ND2);ENSSSCG00000018078(COX2);ENSSSCG00000018087(ND4)	0.494364	0.675308		GO:0060590	ATPase regulator activity	1	20	ENSSSCG00000013784(DNAJB1)	0.321787	0.561551		GO:0015939	pantothenate metabolic process	1	2	ENSSSCG00000004181(VNN1)	0.0360484	0.340177
GO:1990351	transporter complex	3	158	ENSSSCG00000001752(CHRNA3);ENSSSCG00000013586(LRRC8E);ENSSSCG00000029323(KCNE3)	0.496322	0.675774		GO:0031625	ubiquitin protein ligase binding	5	196	ENSSSCG00000001565(CDKN1A);ENSSSCG00000007162(UBOX5);ENSSSCG00000011104(CUL2);ENSSSCG00000017756(NLK);ENSSSCG00000040638(DIO2)	0.324234	0.562979		GO:0021679	cerebellar molecular layer development	1	2	ENSSSCG00000027726(DLL1)	0.0360484	0.340177
GO:0005819	spindle	4	218	ENSSSCG00000007253(MAPRE1);ENSSSCG00000014372(IK);ENSSSCG00000016711(CBX3);ENSSSCG00000025775(TADA2A)	0.498942	0.677136		GO:0003677	DNA binding	25	1177	ENSSSCG00000002866(CEBPA);ENSSSCG00000003211(NR1H2);ENSSSCG00000007268(E2F1);ENSSSCG00000009720(DDX60);ENSSSCG00000009794(MLXIP);ENSSSCG00000010461(ANKRD1);ENSSSCG00000011810(BCL6);ENSSSCG00000012705(ZIC3);ENSSSCG00000015237(FLI1);ENSSSCG00000015732(TFCP2L1);ENSSSCG00000015986(HOXD1);ENSSSCG00000016098(ORC2);ENSSSCG00000016488(SSBP1);ENSSSCG00000016986(CREBRF);ENSSSCG00000017379(ETV4);ENSSSCG0000…	0.324956	0.562979		GO:0021687	cerebellar molecular layer morphogenesis	1	2	ENSSSCG00000027726(DLL1)	0.0360484	0.340177
GO:0030864	cortical actin cytoskeleton	1	41	ENSSSCG00000011680(PLS1)	0.500682	0.677298		GO:0008017	microtubule binding	3	105	ENSSSCG00000003100(CCDC61);ENSSSCG00000007253(MAPRE1);ENSSSCG00000027314(CAMSAP2)	0.32787	0.562979		GO:0021693	cerebellar Purkinje cell layer structural organization	1	2	ENSSSCG00000027726(DLL1)	0.0360484	0.340177
GO:0031965	nuclear membrane	3	160	ENSSSCG00000013864(TMEM38A);ENSSSCG00000017102(TENT4A);ENSSSCG00000017935(CTDNEP1)	0.504729	0.678382		GO:1901681	sulfur compound binding	3	105	ENSSSCG00000012026(ADAMTS1);ENSSSCG00000013260(-);ENSSSCG00000034656(RTN4R)	0.32787	0.562979		GO:0021698	cerebellar cortex structural organization	1	2	ENSSSCG00000027726(DLL1)	0.0360484	0.340177
GO:0098798	mitochondrial protein complex	3	160	ENSSSCG00000018065(ND1);ENSSSCG00000018069(ND2);ENSSSCG00000018087(ND4)	0.504729	0.678382		GO:0140101	catalytic activity, acting on a tRNA	2	61	ENSSSCG00000011190(METTL6);ENSSSCG00000013040(TRPT1)	0.327877	0.562979		GO:0021784	postganglionic parasympathetic fiber development	1	2	ENSSSCG00000038727(GDNF)	0.0360484	0.340177
GO:0005667	transcription factor complex	4	221	ENSSSCG00000002866(CEBPA);ENSSSCG00000007268(E2F1);ENSSSCG00000010461(ANKRD1);ENSSSCG00000016711(CBX3)	0.509665	0.680033		GO:0005231	excitatory extracellular ligand-gated ion channel activity	1	21	ENSSSCG00000001752(CHRNA3)	0.334843	0.565996		GO:0030047	actin modification	1	2	ENSSSCG00000005501(TRIM32)	0.0360484	0.340177
GO:0005634	nucleus	73	4339	ENSSSCG00000001100(CARMIL1);ENSSSCG00000001565(CDKN1A);ENSSSCG00000001881(MAN2C1);ENSSSCG00000001921(NEO1);ENSSSCG00000002434(NRDE2);ENSSSCG00000002632(SLC28A1);ENSSSCG00000002866(CEBPA);ENSSSCG00000003211(NR1H2);ENSSSCG00000005199(GLDC);ENSSSCG00000005501(TRIM32);ENSSSCG00000006809(RBM15);ENSSSCG00000007162(UBOX5);ENSSSCG00000007268(E2F1);ENSSSCG00000008966(PARM1);ENSSSCG00000010461(ANKRD1);ENSS…	0.512743	0.680033		GO:0016776	phosphotransferase activity, phosphate group as acceptor	1	21	ENSSSCG00000011390(IP6K1)	0.334843	0.565996		GO:0032804	negative regulation of low-density lipoprotein particle receptor catabolic process	1	2	ENSSSCG00000001817(FURIN)	0.0360484	0.340177
GO:0005764	lysosome	4	222	ENSSSCG00000015079(BACE1);ENSSSCG00000016267(ITM2C);ENSSSCG00000023715(GNS);ENSSSCG00000029790(PCYOX1)	0.513216	0.680033		GO:0033293	monocarboxylic acid binding	1	21	ENSSSCG00000010478(FFAR4)	0.334843	0.565996		GO:0033668	negative regulation by symbiont of host apoptotic process	1	2	ENSSSCG00000031615(SERPINB9)	0.0360484	0.340177
GO:0000323	lytic vacuole	4	223	ENSSSCG00000015079(BACE1);ENSSSCG00000016267(ITM2C);ENSSSCG00000023715(GNS);ENSSSCG00000029790(PCYOX1)	0.516756	0.680033		GO:0004866	endopeptidase inhibitor activity	2	62	ENSSSCG00000001817(FURIN);ENSSSCG00000031615(SERPINB9)	0.334934	0.565996		GO:0034224	cellular response to zinc ion starvation	1	2	ENSSSCG00000000385(SLC39A5)	0.0360484	0.340177
GO:0043235	receptor complex	4	223	ENSSSCG00000001752(CHRNA3);ENSSSCG00000006309(CD247);ENSSSCG00000013004(TM7SF2);ENSSSCG00000038801(NPNT)	0.516756	0.680033		GO:1990782	protein tyrosine kinase binding	2	62	ENSSSCG00000000687(CD4);ENSSSCG00000006309(CD247)	0.334934	0.565996		GO:0035545	determination of left/right asymmetry in nervous system	1	2	ENSSSCG00000012705(ZIC3)	0.0360484	0.340177
GO:0000932	P-body	1	43	ENSSSCG00000015498(RC3H1)	0.517345	0.680033		GO:0070011	peptidase activity, acting on L-amino acid peptides	7	296	ENSSSCG00000001817(FURIN);ENSSSCG00000007760(PRSS36);ENSSSCG00000009413(CPB2);ENSSSCG00000012026(ADAMTS1);ENSSSCG00000015079(BACE1);ENSSSCG00000016902(GZMA);ENSSSCG00000044339(-)	0.341826	0.571773		GO:0036364	transforming growth factor beta1 activation	1	2	ENSSSCG00000001817(FURIN)	0.0360484	0.340177
GO:0008076	voltage-gated potassium channel complex	1	43	ENSSSCG00000029323(KCNE3)	0.517345	0.680033		GO:0005262	calcium channel activity	2	63	ENSSSCG00000005167(SLC24A2);ENSSSCG00000037314(TMCO1)	0.341969	0.571773		GO:0036413	histone H3-R26 citrullination	1	2	ENSSSCG00000026478(PADI2)	0.0360484	0.340177
GO:0005876	spindle microtubule	1	44	ENSSSCG00000007253(MAPRE1)	0.525468	0.684255		GO:0031406	carboxylic acid binding	2	63	ENSSSCG00000010478(FFAR4);ENSSSCG00000039103(ADIPOQ)	0.341969	0.571773		GO:0036414	histone citrullination	1	2	ENSSSCG00000026478(PADI2)	0.0360484	0.340177
GO:0044309	neuron spine	1	44	ENSSSCG00000021059(ADORA1)	0.525468	0.684255		GO:0019207	kinase regulator activity	3	108	ENSSSCG00000001565(CDKN1A);ENSSSCG00000009839(CIT);ENSSSCG00000017258(FAM20A)	0.343706	0.571773		GO:0044531	modulation of programmed cell death in other organism	1	2	ENSSSCG00000031615(SERPINB9)	0.0360484	0.340177
GO:0071011	precatalytic spliceosome	1	44	ENSSSCG00000014372(IK)	0.525468	0.684255		GO:0019902	phosphatase binding	3	108	ENSSSCG00000010882(CNST);ENSSSCG00000014410(SH3RF2);ENSSSCG00000020856(PPME1)	0.343706	0.571773		GO:0044532	modulation of apoptotic process in other organism	1	2	ENSSSCG00000031615(SERPINB9)	0.0360484	0.340177
GO:0042734	presynaptic membrane	1	45	ENSSSCG00000006852(NTNG1)	0.533455	0.692498		GO:0015932	nucleobase-containing compound transmembrane transporter activity	1	22	ENSSSCG00000002632(SLC28A1)	0.34765	0.574752		GO:0048633	positive regulation of skeletal muscle tissue growth	1	2	ENSSSCG00000027726(DLL1)	0.0360484	0.340177
GO:0005902	microvillus	1	46	ENSSSCG00000006933(CLCA1)	0.541309	0.700517		GO:0120013	intermembrane lipid transfer activity	1	22	ENSSSCG00000008051(ABCA3)	0.34765	0.574752		GO:0051695	actin filament uncapping	1	2	ENSSSCG00000001100(CARMIL1)	0.0360484	0.340177
GO:0030117	membrane coat	1	47	ENSSSCG00000010260(SAR1A)	0.54903	0.701818		GO:0043177	organic acid binding	2	64	ENSSSCG00000010478(FFAR4);ENSSSCG00000039103(ADIPOQ)	0.348981	0.575172		GO:0052040	modulation by symbiont of host programmed cell death	1	2	ENSSSCG00000031615(SERPINB9)	0.0360484	0.340177
GO:0035869	ciliary transition zone	1	47	ENSSSCG00000008020(IFT140)	0.54903	0.701818		GO:0015267	channel activity	6	251	ENSSSCG00000001752(CHRNA3);ENSSSCG00000005167(SLC24A2);ENSSSCG00000013586(LRRC8E);ENSSSCG00000013864(TMEM38A);ENSSSCG00000027024(ASIC3);ENSSSCG00000037314(TMCO1)	0.351802	0.576265		GO:0052041	negative regulation by symbiont of host programmed cell death	1	2	ENSSSCG00000031615(SERPINB9)	0.0360484	0.340177
GO:0048475	coated membrane	1	47	ENSSSCG00000010260(SAR1A)	0.54903	0.701818		GO:0022803	passive transmembrane transporter activity	6	251	ENSSSCG00000001752(CHRNA3);ENSSSCG00000005167(SLC24A2);ENSSSCG00000013586(LRRC8E);ENSSSCG00000013864(TMEM38A);ENSSSCG00000027024(ASIC3);ENSSSCG00000037314(TMCO1)	0.351802	0.576265		GO:0052150	modulation by symbiont of host apoptotic process	1	2	ENSSSCG00000031615(SERPINB9)	0.0360484	0.340177
GO:1902554	serine/threonine protein kinase complex	1	47	ENSSSCG00000001565(CDKN1A)	0.54903	0.701818		GO:0016896	exoribonuclease activity, producing 5'-phosphomonoesters	1	23	ENSSSCG00000017067(CNOT8)	0.360211	0.581261		GO:0052248	modulation of programmed cell death in other organism involved in symbiotic interaction	1	2	ENSSSCG00000031615(SERPINB9)	0.0360484	0.340177
GO:0005635	nuclear envelope	4	236	ENSSSCG00000013858(CALR3);ENSSSCG00000013864(TMEM38A);ENSSSCG00000017102(TENT4A);ENSSSCG00000017935(CTDNEP1)	0.561639	0.715683		GO:0017046	peptide hormone binding	1	23	ENSSSCG00000036201(NPR3)	0.360211	0.581261		GO:0052433	modulation by organism of apoptotic process in other organism involved in symbiotic interaction	1	2	ENSSSCG00000031615(SERPINB9)	0.0360484	0.340177
GO:0005681	spliceosomal complex	2	112	ENSSSCG00000012291(GPKOW);ENSSSCG00000014372(IK)	0.563301	0.715683		GO:0045296	cadherin binding	1	23	ENSSSCG00000024567(PTPRH)	0.360211	0.581261		GO:0052490	negative regulation by organism of programmed cell death in other organism involved in symbiotic interaction	1	2	ENSSSCG00000031615(SERPINB9)	0.0360484	0.340177
GO:0034705	potassium channel complex	1	50	ENSSSCG00000029323(KCNE3)	0.571428	0.723545		GO:0000977	RNA polymerase II regulatory region sequence-specific DNA binding	12	548	ENSSSCG00000002866(CEBPA);ENSSSCG00000003211(NR1H2);ENSSSCG00000009794(MLXIP);ENSSSCG00000011810(BCL6);ENSSSCG00000012705(ZIC3);ENSSSCG00000015237(FLI1);ENSSSCG00000015732(TFCP2L1);ENSSSCG00000016986(CREBRF);ENSSSCG00000017379(ETV4);ENSSSCG00000026092(SREBF2);ENSSSCG00000026103(ZBTB17);ENSSSCG00000036136(BHLHE40)	0.361723	0.581261		GO:0060073	micturition	1	2	ENSSSCG00000001752(CHRNA3)	0.0360484	0.340177
GO:0033267	axon part	2	114	ENSSSCG00000010528(ZFYVE27);ENSSSCG00000034656(RTN4R)	0.57295	0.723545		GO:0001012	RNA polymerase II regulatory region DNA binding	12	548	ENSSSCG00000002866(CEBPA);ENSSSCG00000003211(NR1H2);ENSSSCG00000009794(MLXIP);ENSSSCG00000011810(BCL6);ENSSSCG00000012705(ZIC3);ENSSSCG00000015237(FLI1);ENSSSCG00000015732(TFCP2L1);ENSSSCG00000016986(CREBRF);ENSSSCG00000017379(ETV4);ENSSSCG00000026092(SREBF2);ENSSSCG00000026103(ZBTB17);ENSSSCG00000036136(BHLHE40)	0.361723	0.581261		GO:0060114	vestibular receptor cell differentiation	1	2	ENSSSCG00000011680(PLS1)	0.0360484	0.340177
GO:0005901	caveola	1	51	ENSSSCG00000009944(CORO1C)	0.578645	0.728535		GO:0015079	potassium ion transmembrane transporter activity	2	66	ENSSSCG00000005167(SLC24A2);ENSSSCG00000013864(TMEM38A)	0.362928	0.581261		GO:0060116	vestibular receptor cell morphogenesis	1	2	ENSSSCG00000011680(PLS1)	0.0360484	0.340177
GO:0000785	chromatin	6	367	ENSSSCG00000007268(E2F1);ENSSSCG00000016098(ORC2);ENSSSCG00000016711(CBX3);ENSSSCG00000026478(PADI2);ENSSSCG00000031751(-);ENSSSCG00000049384(-)	0.583091	0.731928		GO:0042623	ATPase activity, coupled	3	112	ENSSSCG00000008051(ABCA3);ENSSSCG00000008634(ATP6V1C2);ENSSSCG00000032392(-)	0.364774	0.581261		GO:0060118	vestibular receptor cell development	1	2	ENSSSCG00000011680(PLS1)	0.0360484	0.340177
GO:0044450	microtubule organizing center part	3	181	ENSSSCG00000003100(CCDC61);ENSSSCG00000008020(IFT140);ENSSSCG00000047932(HSPA6)	0.588316	0.735182		GO:0005215	transporter activity	13	599	ENSSSCG00000001752(CHRNA3);ENSSSCG00000002632(SLC28A1);ENSSSCG00000005167(SLC24A2);ENSSSCG00000007466(SLC9A8);ENSSSCG00000008051(ABCA3);ENSSSCG00000008634(ATP6V1C2);ENSSSCG00000013586(LRRC8E);ENSSSCG00000013864(TMEM38A);ENSSSCG00000018078(COX2);ENSSSCG00000022925(-);ENSSSCG00000027024(ASIC3);ENSSSCG00000035121(RHBG);ENSSSCG00000037314(TMCO1)	0.364871	0.581261		GO:0060456	positive regulation of digestive system process	1	2	ENSSSCG00000003211(NR1H2)	0.0360484	0.340177
GO:0044441	ciliary part	5	307	ENSSSCG00000003100(CCDC61);ENSSSCG00000004302(-);ENSSSCG00000007253(MAPRE1);ENSSSCG00000008020(IFT140);ENSSSCG00000033456(GPR157)	0.589274	0.735182		GO:0016887	ATPase activity	4	160	ENSSSCG00000008051(ABCA3);ENSSSCG00000008634(ATP6V1C2);ENSSSCG00000032392(-);ENSSSCG00000047932(HSPA6)	0.36939	0.581261		GO:0060699	regulation of endoribonuclease activity	1	2	ENSSSCG00000009043(ABCE1)	0.0360484	0.340177
GO:0000775	chromosome, centromeric region	2	118	ENSSSCG00000016098(ORC2);ENSSSCG00000016711(CBX3)	0.591784	0.735182		GO:0030414	peptidase inhibitor activity	2	67	ENSSSCG00000001817(FURIN);ENSSSCG00000031615(SERPINB9)	0.369861	0.581261		GO:0060700	regulation of ribonuclease activity	1	2	ENSSSCG00000009043(ABCE1)	0.0360484	0.340177
GO:0030136	clathrin-coated vesicle	1	53	ENSSSCG00000001817(FURIN)	0.592718	0.735182		GO:0004532	exoribonuclease activity	1	24	ENSSSCG00000017067(CNOT8)	0.372531	0.581261		GO:0060701	negative regulation of ribonuclease activity	1	2	ENSSSCG00000009043(ABCE1)	0.0360484	0.340177
GO:0099513	polymeric cytoskeletal fiber	4	247	ENSSSCG00000001100(CARMIL1);ENSSSCG00000007253(MAPRE1);ENSSSCG00000027314(CAMSAP2);ENSSSCG00000029571(AVIL)	0.597807	0.739299		GO:0004869	cysteine-type endopeptidase inhibitor activity	1	24	ENSSSCG00000031615(SERPINB9)	0.372531	0.581261		GO:0060702	negative regulation of endoribonuclease activity	1	2	ENSSSCG00000009043(ABCE1)	0.0360484	0.340177
GO:0016323	basolateral plasma membrane	2	121	ENSSSCG00000000385(SLC39A5);ENSSSCG00000035121(RHBG)	0.605501	0.743236		GO:0005548	phospholipid transporter activity	1	24	ENSSSCG00000008051(ABCA3)	0.372531	0.581261		GO:0060844	arterial endothelial cell fate commitment	1	2	ENSSSCG00000027726(DLL1)	0.0360484	0.340177
GO:0097060	synaptic membrane	2	121	ENSSSCG00000006852(NTNG1);ENSSSCG00000015645(-)	0.605501	0.743236		GO:0030332	cyclin binding	1	24	ENSSSCG00000001565(CDKN1A)	0.372531	0.581261		GO:0060846	blood vessel endothelial cell fate commitment	1	2	ENSSSCG00000027726(DLL1)	0.0360484	0.340177
GO:1902911	protein kinase complex	1	55	ENSSSCG00000001565(CDKN1A)	0.606324	0.743236		GO:0030544	Hsp70 protein binding	1	24	ENSSSCG00000013784(DNAJB1)	0.372531	0.581261		GO:0061033	secretion by lung epithelial cell involved in lung growth	1	2	ENSSSCG00000039896(TMEM38B)	0.0360484	0.340177
GO:0009986	cell surface	7	442	ENSSSCG00000000687(CD4);ENSSSCG00000001440(NOTCH4);ENSSSCG00000001817(FURIN);ENSSSCG00000015079(BACE1);ENSSSCG00000034656(RTN4R);ENSSSCG00000036224(-);ENSSSCG00000039103(ADIPOQ)	0.615069	0.75175		GO:1904315	transmitter-gated ion channel activity involved in regulation of postsynaptic membrane potential	1	24	ENSSSCG00000001752(CHRNA3)	0.372531	0.581261		GO:0070256	negative regulation of mucus secretion	1	2	ENSSSCG00000021059(ADORA1)	0.0360484	0.340177
GO:0031674	I band	1	57	ENSSSCG00000010461(ANKRD1)	0.619478	0.754932		GO:0046914	transition metal ion binding	7	306	ENSSSCG00000000687(CD4);ENSSSCG00000001715(ENPP5);ENSSSCG00000012026(ADAMTS1);ENSSSCG00000015498(RC3H1);ENSSSCG00000022390(RGN);ENSSSCG00000028051(ZNF385C);ENSSSCG00000038304(-)	0.373357	0.581261		GO:0071105	response to interleukin-11	1	2	ENSSSCG00000030042(SBNO2)	0.0360484	0.340177
GO:0097733	photoreceptor cell cilium	1	59	ENSSSCG00000008020(IFT140)	0.632194	0.768189		GO:0015081	sodium ion transmembrane transporter activity	2	68	ENSSSCG00000005167(SLC24A2);ENSSSCG00000007466(SLC9A8)	0.376764	0.584718		GO:0072108	positive regulation of mesenchymal to epithelial transition involved in metanephros morphogenesis	1	2	ENSSSCG00000038727(GDNF)	0.0360484	0.340177
GO:0005770	late endosome	2	128	ENSSSCG00000008966(PARM1);ENSSSCG00000015079(BACE1)	0.636149	0.768939		GO:0044389	ubiquitin-like protein ligase binding	5	210	ENSSSCG00000001565(CDKN1A);ENSSSCG00000007162(UBOX5);ENSSSCG00000011104(CUL2);ENSSSCG00000017756(NLK);ENSSSCG00000040638(DIO2)	0.377767	0.584718		GO:0072272	proximal/distal pattern formation involved in metanephric nephron development	1	2	ENSSSCG00000034884(IRX1)	0.0360484	0.340177
GO:0016020	membrane	79	4831	ENSSSCG00000000385(SLC39A5);ENSSSCG00000000687(CD4);ENSSSCG00000001100(CARMIL1);ENSSSCG00000001436(RNF5);ENSSSCG00000001752(CHRNA3);ENSSSCG00000001817(FURIN);ENSSSCG00000001892(SCAMP2);ENSSSCG00000001913(STOML1);ENSSSCG00000001921(NEO1);ENSSSCG00000002632(SLC28A1);ENSSSCG00000003157(LIN7B);ENSSSCG00000003161(PRRG2);ENSSSCG00000004759(SPINT1);ENSSSCG00000005167(SLC24A2);ENSSSCG00000005199(GLDC);EN…	0.641649	0.768939		GO:0052689	carboxylic ester hydrolase activity	2	69	ENSSSCG00000020856(PPME1);ENSSSCG00000022390(RGN)	0.383636	0.590186		GO:0072298	regulation of metanephric glomerulus development	1	2	ENSSSCG00000039103(ADIPOQ)	0.0360484	0.340177
GO:0045171	intercellular bridge	1	61	ENSSSCG00000011379(KLHDC8B)	0.644487	0.768939		GO:0030331	estrogen receptor binding	1	25	ENSSSCG00000026478(PADI2)	0.384616	0.590186		GO:0072300	positive regulation of metanephric glomerulus development	1	2	ENSSSCG00000039103(ADIPOQ)	0.0360484	0.340177
GO:0045335	phagocytic vesicle	1	61	ENSSSCG00000015645(-)	0.644487	0.768939		GO:1901505	carbohydrate derivative transmembrane transporter activity	1	25	ENSSSCG00000002632(SLC28A1)	0.384616	0.590186		GO:0090108	positive regulation of high-density lipoprotein particle assembly	1	2	ENSSSCG00000003211(NR1H2)	0.0360484	0.340177
GO:0005938	cell cortex	2	130	ENSSSCG00000007253(MAPRE1);ENSSSCG00000011680(PLS1)	0.644558	0.768939		GO:0061135	endopeptidase regulator activity	2	70	ENSSSCG00000001817(FURIN);ENSSSCG00000031615(SERPINB9)	0.390475	0.597461		GO:0090182	regulation of secretion of lysosomal enzymes	1	2	ENSSSCG00000003211(NR1H2)	0.0360484	0.340177
GO:0043232	intracellular non-membrane-bounded organelle	43	2668	ENSSSCG00000001100(CARMIL1);ENSSSCG00000001565(CDKN1A);ENSSSCG00000001844(PLIN1);ENSSSCG00000002434(NRDE2);ENSSSCG00000003100(CCDC61);ENSSSCG00000004302(-);ENSSSCG00000005501(TRIM32);ENSSSCG00000007253(MAPRE1);ENSSSCG00000007268(E2F1);ENSSSCG00000008020(IFT140);ENSSSCG00000009720(DDX60);ENSSSCG00000009944(CORO1C);ENSSSCG00000010461(ANKRD1);ENSSSCG00000011390(IP6K1);ENSSSCG00000011680(PLS1);ENSSSC…	0.644622	0.768939		GO:0005488	binding	122	6242	ENSSSCG00000000687(CD4);ENSSSCG00000001097(-);ENSSSCG00000001100(CARMIL1);ENSSSCG00000001436(RNF5);ENSSSCG00000001565(CDKN1A);ENSSSCG00000001715(ENPP5);ENSSSCG00000001817(FURIN);ENSSSCG00000001921(NEO1);ENSSSCG00000002451(RIN3);ENSSSCG00000002557(NUDT14);ENSSSCG00000002866(CEBPA);ENSSSCG00000003100(CCDC61);ENSSSCG00000003157(LIN7B);ENSSSCG00000003211(NR1H2);ENSSSCG00000003414(ANGPTL7);ENSSSCG0000…	0.394817	0.597601		GO:0097017	renal protein absorption	1	2	ENSSSCG00000039103(ADIPOQ)	0.0360484	0.340177
GO:0043228	non-membrane-bounded organelle	43	2669	ENSSSCG00000001100(CARMIL1);ENSSSCG00000001565(CDKN1A);ENSSSCG00000001844(PLIN1);ENSSSCG00000002434(NRDE2);ENSSSCG00000003100(CCDC61);ENSSSCG00000004302(-);ENSSSCG00000005501(TRIM32);ENSSSCG00000007253(MAPRE1);ENSSSCG00000007268(E2F1);ENSSSCG00000008020(IFT140);ENSSSCG00000009720(DDX60);ENSSSCG00000009944(CORO1C);ENSSSCG00000010461(ANKRD1);ENSSSCG00000011390(IP6K1);ENSSSCG00000011680(PLS1);ENSSSC…	0.645688	0.768939		GO:0016409	palmitoyltransferase activity	1	26	ENSSSCG00000012880(CPT1A)	0.396469	0.597601		GO:0097101	blood vessel endothelial cell fate specification	1	2	ENSSSCG00000027726(DLL1)	0.0360484	0.340177
GO:0044430	cytoskeletal part	15	958	ENSSSCG00000001100(CARMIL1);ENSSSCG00000003100(CCDC61);ENSSSCG00000004302(-);ENSSSCG00000005501(TRIM32);ENSSSCG00000007253(MAPRE1);ENSSSCG00000007268(E2F1);ENSSSCG00000008020(IFT140);ENSSSCG00000011680(PLS1);ENSSSCG00000014372(IK);ENSSSCG00000016098(ORC2);ENSSSCG00000016711(CBX3);ENSSSCG00000025775(TADA2A);ENSSSCG00000027314(CAMSAP2);ENSSSCG00000029571(AVIL);ENSSSCG00000047932(HSPA6)	0.648189	0.769725		GO:0019213	deacetylase activity	1	26	ENSSSCG00000014003(MIER2)	0.396469	0.597601		GO:0097195	pilomotor reflex	1	2	ENSSSCG00000038801(NPNT)	0.0360484	0.340177
GO:0005684	U2-type spliceosomal complex	1	62	ENSSSCG00000014372(IK)	0.65048	0.770256		GO:0099529	neurotransmitter receptor activity involved in regulation of postsynaptic membrane potential	1	26	ENSSSCG00000001752(CHRNA3)	0.396469	0.597601		GO:0097750	endosome membrane tubulation	1	2	ENSSSCG00000009944(CORO1C)	0.0360484	0.340177
GO:0005815	microtubule organizing center	8	523	ENSSSCG00000003100(CCDC61);ENSSSCG00000004302(-);ENSSSCG00000007253(MAPRE1);ENSSSCG00000007268(E2F1);ENSSSCG00000008020(IFT140);ENSSSCG00000016098(ORC2);ENSSSCG00000027314(CAMSAP2);ENSSSCG00000047932(HSPA6)	0.655267	0.772854		GO:0016787	hydrolase activity	24	1170	ENSSSCG00000001715(ENPP5);ENSSSCG00000001780(FAH);ENSSSCG00000001817(FURIN);ENSSSCG00000002557(NUDT14);ENSSSCG00000004181(VNN1);ENSSSCG00000007760(PRSS36);ENSSSCG00000008051(ABCA3);ENSSSCG00000008634(ATP6V1C2);ENSSSCG00000009413(CPB2);ENSSSCG00000012026(ADAMTS1);ENSSSCG00000012973(MUS81);ENSSSCG00000014003(MIER2);ENSSSCG00000015079(BACE1);ENSSSCG00000016902(GZMA);ENSSSCG00000017067(CNOT8);ENSSSCG…	0.397197	0.597601		GO:0106135	negative regulation of cardiac muscle cell contraction	1	2	ENSSSCG00000029323(KCNE3)	0.0360484	0.340177
GO:0090734	site of DNA damage	1	63	ENSSSCG00000016711(CBX3)	0.656372	0.772854		GO:0031072	heat shock protein binding	2	71	ENSSSCG00000013784(DNAJB1);ENSSSCG00000047932(HSPA6)	0.397281	0.597601		GO:0110112	regulation of lipid transporter activity	1	2	ENSSSCG00000039103(ADIPOQ)	0.0360484	0.340177
GO:1990234	transferase complex	7	465	ENSSSCG00000001565(CDKN1A);ENSSSCG00000006809(RBM15);ENSSSCG00000010956(NAA35);ENSSSCG00000011104(CUL2);ENSSSCG00000012997(-);ENSSSCG00000016753(POLD2);ENSSSCG00000025775(TADA2A)	0.667845	0.776672		GO:0060589	nucleoside-triphosphatase regulator activity	3	120	ENSSSCG00000013784(DNAJB1);ENSSSCG00000015645(-);ENSSSCG00000016521(DGKI)	0.406537	0.601997		GO:0110113	positive regulation of lipid transporter activity	1	2	ENSSSCG00000039103(ADIPOQ)	0.0360484	0.340177
GO:0000123	histone acetyltransferase complex	1	65	ENSSSCG00000025775(TADA2A)	0.667861	0.776672		GO:0004879	nuclear receptor activity	1	27	ENSSSCG00000003211(NR1H2)	0.408095	0.601997		GO:0120127	response to zinc ion starvation	1	2	ENSSSCG00000000385(SLC39A5)	0.0360484	0.340177
GO:0001669	acrosomal vesicle	1	65	ENSSSCG00000022925(-)	0.667861	0.776672		GO:0015036	disulfide oxidoreductase activity	1	27	ENSSSCG00000030271(GSTO2)	0.408095	0.601997		GO:1900453	negative regulation of long-term synaptic depression	1	2	ENSSSCG00000021059(ADORA1)	0.0360484	0.340177
GO:0005929	cilium	6	401	ENSSSCG00000003100(CCDC61);ENSSSCG00000004302(-);ENSSSCG00000007253(MAPRE1);ENSSSCG00000008020(IFT140);ENSSSCG00000010478(FFAR4);ENSSSCG00000033456(GPR157)	0.668799	0.776672		GO:0019829	cation-transporting ATPase activity	1	27	ENSSSCG00000008634(ATP6V1C2)	0.408095	0.601997		GO:1901390	positive regulation of transforming growth factor beta activation	1	2	ENSSSCG00000001817(FURIN)	0.0360484	0.340177
GO:0099503	secretory vesicle	3	204	ENSSSCG00000006933(CLCA1);ENSSSCG00000008051(ABCA3);ENSSSCG00000022925(-)	0.668904	0.776672		GO:0022853	active ion transmembrane transporter activity	1	27	ENSSSCG00000008634(ATP6V1C2)	0.408095	0.601997		GO:1901995	positive regulation of meiotic cell cycle phase transition	1	2	ENSSSCG00000029268(TOPAZ1)	0.0360484	0.340177
GO:0034708	methyltransferase complex	1	66	ENSSSCG00000006809(RBM15)	0.673461	0.779694		GO:0042169	SH2 domain binding	1	27	ENSSSCG00000017756(NLK)	0.408095	0.601997		GO:1902260	negative regulation of delayed rectifier potassium channel activity	1	2	ENSSSCG00000029323(KCNE3)	0.0360484	0.340177
GO:0098984	neuron to neuron synapse	2	138	ENSSSCG00000015079(BACE1);ENSSSCG00000015645(-)	0.676668	0.779694		GO:0042625	ATPase coupled ion transmembrane transporter activity	1	27	ENSSSCG00000008634(ATP6V1C2)	0.408095	0.601997		GO:1903031	regulation of microtubule plus-end binding	1	2	ENSSSCG00000007253(MAPRE1)	0.0360484	0.340177
GO:0005741	mitochondrial outer membrane	1	67	ENSSSCG00000012880(CPT1A)	0.678968	0.779694		GO:0008233	peptidase activity	7	320	ENSSSCG00000001817(FURIN);ENSSSCG00000007760(PRSS36);ENSSSCG00000009413(CPB2);ENSSSCG00000012026(ADAMTS1);ENSSSCG00000015079(BACE1);ENSSSCG00000016902(GZMA);ENSSSCG00000044339(-)	0.417744	0.610808		GO:1903033	positive regulation of microtubule plus-end binding	1	2	ENSSSCG00000007253(MAPRE1)	0.0360484	0.340177
GO:0044853	plasma membrane raft	1	67	ENSSSCG00000009944(CORO1C)	0.678968	0.779694		GO:0001786	phosphatidylserine binding	1	28	ENSSSCG00000005317(TLN1)	0.419499	0.610808		GO:1903946	negative regulation of ventricular cardiac muscle cell action potential	1	2	ENSSSCG00000029323(KCNE3)	0.0360484	0.340177
GO:0005773	vacuole	4	277	ENSSSCG00000015079(BACE1);ENSSSCG00000016267(ITM2C);ENSSSCG00000023715(GNS);ENSSSCG00000029790(PCYOX1)	0.686915	0.786659		GO:0008375	acetylglucosaminyltransferase activity	1	28	ENSSSCG00000013886(B3GNT3)	0.419499	0.610808		GO:1905178	regulation of cardiac muscle tissue regeneration	1	2	ENSSSCG00000001565(CDKN1A)	0.0360484	0.340177
GO:0044429	mitochondrial part	6	410	ENSSSCG00000012880(CPT1A);ENSSSCG00000016488(SSBP1);ENSSSCG00000018065(ND1);ENSSSCG00000018069(ND2);ENSSSCG00000018078(COX2);ENSSSCG00000018087(ND4)	0.689541	0.787508		GO:0098960	postsynaptic neurotransmitter receptor activity	1	28	ENSSSCG00000001752(CHRNA3)	0.419499	0.610808		GO:1905179	negative regulation of cardiac muscle tissue regeneration	1	2	ENSSSCG00000001565(CDKN1A)	0.0360484	0.340177
GO:0045202	synapse	8	541	ENSSSCG00000003577(WASF2);ENSSSCG00000006852(NTNG1);ENSSSCG00000015079(BACE1);ENSSSCG00000015645(-);ENSSSCG00000016521(DGKI);ENSSSCG00000021059(ADORA1);ENSSSCG00000022404(SLC3A2);ENSSSCG00000039592(ZMYND19)	0.692083	0.788258		GO:0003700	DNA-binding transcription factor activity	13	623	ENSSSCG00000002866(CEBPA);ENSSSCG00000003211(NR1H2);ENSSSCG00000007268(E2F1);ENSSSCG00000009794(MLXIP);ENSSSCG00000011810(BCL6);ENSSSCG00000012705(ZIC3);ENSSSCG00000015237(FLI1);ENSSSCG00000016986(CREBRF);ENSSSCG00000017379(ETV4);ENSSSCG00000026092(SREBF2);ENSSSCG00000026103(ZBTB17);ENSSSCG00000034884(IRX1);ENSSSCG00000036136(BHLHE40)	0.419787	0.610808		GO:1905464	positive regulation of DNA duplex unwinding	1	2	ENSSSCG00000016488(SSBP1)	0.0360484	0.340177
GO:0097731	9+0 non-motile cilium	1	70	ENSSSCG00000008020(IFT140)	0.694939	0.78936		GO:0009055	electron transfer activity	1	29	ENSSSCG00000018078(COX2)	0.430684	0.621582		GO:1905776	positive regulation of DNA helicase activity	1	2	ENSSSCG00000016488(SSBP1)	0.0360484	0.340177
GO:0044427	chromosomal part	9	610	ENSSSCG00000007268(E2F1);ENSSSCG00000011810(BCL6);ENSSSCG00000012997(-);ENSSSCG00000016098(ORC2);ENSSSCG00000016711(CBX3);ENSSSCG00000016753(POLD2);ENSSSCG00000026478(PADI2);ENSSSCG00000031751(-);ENSSSCG00000049384(-)	0.700749	0.793802		GO:0019905	syntaxin binding	1	29	ENSSSCG00000003923(HECTD3)	0.430684	0.621582		GO:2000584	negative regulation of platelet-derived growth factor receptor-alpha signaling pathway	1	2	ENSSSCG00000039103(ADIPOQ)	0.0360484	0.340177
GO:0000428	DNA-directed RNA polymerase complex	1	72	ENSSSCG00000012997(-)	0.705144	0.794475		GO:0098531	transcription factor activity, direct ligand regulated sequence-specific DNA binding	1	29	ENSSSCG00000003211(NR1H2)	0.430684	0.621582		GO:2000645	negative regulation of receptor catabolic process	1	2	ENSSSCG00000001817(FURIN)	0.0360484	0.340177
GO:0055029	nuclear DNA-directed RNA polymerase complex	1	72	ENSSSCG00000012997(-)	0.705144	0.794475		GO:0016740	transferase activity	26	1297	ENSSSCG00000001436(RNF5);ENSSSCG00000001565(CDKN1A);ENSSSCG00000003923(HECTD3);ENSSSCG00000005501(TRIM32);ENSSSCG00000007162(UBOX5);ENSSSCG00000007648(GAL3ST4);ENSSSCG00000008995(LRAT);ENSSSCG00000011190(METTL6);ENSSSCG00000011390(IP6K1);ENSSSCG00000012880(CPT1A);ENSSSCG00000013040(TRPT1);ENSSSCG00000013312(HIPK3);ENSSSCG00000013886(B3GNT3);ENSSSCG00000014410(SH3RF2);ENSSSCG00000015054(NNMT);ENSS…	0.439033	0.631847		GO:2000721	positive regulation of transcription from RNA polymerase II promoter involved in smooth muscle cell differentiation	1	2	ENSSSCG00000038801(NPNT)	0.0360484	0.340177
GO:0000781	chromosome, telomeric region	1	73	ENSSSCG00000016098(ORC2)	0.710119	0.79579		GO:0001046	core promoter sequence-specific DNA binding	1	30	ENSSSCG00000026103(ZBTB17)	0.441655	0.631847		GO:2000866	positive regulation of estradiol secretion	1	2	ENSSSCG00000009216(SPP1)	0.0360484	0.340177
GO:0030880	RNA polymerase complex	1	73	ENSSSCG00000012997(-)	0.710119	0.79579		GO:0001047	core promoter binding	1	30	ENSSSCG00000026103(ZBTB17)	0.441655	0.631847		GO:2001260	regulation of semaphorin-plexin signaling pathway	1	2	ENSSSCG00000038727(GDNF)	0.0360484	0.340177
GO:0098793	presynapse	2	148	ENSSSCG00000006852(NTNG1);ENSSSCG00000015079(BACE1)	0.713459	0.796998		GO:0005509	calcium ion binding	4	177	ENSSSCG00000022390(RGN);ENSSSCG00000026478(PADI2);ENSSSCG00000046234(-);ENSSSCG00000050398(-)	0.443249	0.631847		GO:0010817	regulation of hormone levels	10	286	ENSSSCG00000001817(FURIN);ENSSSCG00000001906(CYP1A1);ENSSSCG00000006337(HSD17B7);ENSSSCG00000008995(LRAT);ENSSSCG00000009216(SPP1);ENSSSCG00000010478(FFAR4);ENSSSCG00000010479(RBP4);ENSSSCG00000017499(STARD3);ENSSSCG00000040464(LEP);ENSSSCG00000040638(DIO2)	0.0361335	0.340177
GO:0099240	intrinsic component of synaptic membrane	1	74	ENSSSCG00000006852(NTNG1)	0.71501	0.796998		GO:0002020	protease binding	2	78	ENSSSCG00000001817(FURIN);ENSSSCG00000031615(SERPINB9)	0.443886	0.631847		GO:0010737	protein kinase A signaling	2	17	ENSSSCG00000022845(PJA2);ENSSSCG00000039103(ADIPOQ)	0.0374166	0.344644
GO:0005874	microtubule	2	149	ENSSSCG00000007253(MAPRE1);ENSSSCG00000027314(CAMSAP2)	0.716939	0.797022		GO:0046872	metal ion binding	14	685	ENSSSCG00000000687(CD4);ENSSSCG00000001715(ENPP5);ENSSSCG00000010528(ZFYVE27);ENSSSCG00000012026(ADAMTS1);ENSSSCG00000015498(RC3H1);ENSSSCG00000017756(NLK);ENSSSCG00000022390(RGN);ENSSSCG00000026478(PADI2);ENSSSCG00000028051(ZNF385C);ENSSSCG00000032498(IDH3A);ENSSSCG00000038304(-);ENSSSCG00000044339(-);ENSSSCG00000046234(-);ENSSSCG00000050398(-)	0.444896	0.631847		GO:0035024	negative regulation of Rho protein signal transduction	2	17	ENSSSCG00000001097(-);ENSSSCG00000011810(BCL6)	0.0374166	0.344644
GO:0019867	outer membrane	1	78	ENSSSCG00000012880(CPT1A)	0.733768	0.811415		GO:0000976	transcription regulatory region sequence-specific DNA binding	13	635	ENSSSCG00000002866(CEBPA);ENSSSCG00000003211(NR1H2);ENSSSCG00000007268(E2F1);ENSSSCG00000009794(MLXIP);ENSSSCG00000011810(BCL6);ENSSSCG00000012705(ZIC3);ENSSSCG00000015237(FLI1);ENSSSCG00000015732(TFCP2L1);ENSSSCG00000016986(CREBRF);ENSSSCG00000017379(ETV4);ENSSSCG00000026092(SREBF2);ENSSSCG00000026103(ZBTB17);ENSSSCG00000036136(BHLHE40)	0.447406	0.632435		GO:0044003	modification by symbiont of host morphology or physiology	2	17	ENSSSCG00000000687(CD4);ENSSSCG00000031615(SERPINB9)	0.0374166	0.344644
GO:0031968	organelle outer membrane	1	78	ENSSSCG00000012880(CPT1A)	0.733768	0.811415		GO:0030234	enzyme regulator activity	9	432	ENSSSCG00000001565(CDKN1A);ENSSSCG00000001817(FURIN);ENSSSCG00000009043(ABCE1);ENSSSCG00000009839(CIT);ENSSSCG00000013784(DNAJB1);ENSSSCG00000015645(-);ENSSSCG00000016521(DGKI);ENSSSCG00000017258(FAM20A);ENSSSCG00000031615(SERPINB9)	0.450239	0.632435		GO:0060117	auditory receptor cell development	2	17	ENSSSCG00000001097(-);ENSSSCG00000011680(PLS1)	0.0374166	0.344644
GO:0005813	centrosome	6	440	ENSSSCG00000003100(CCDC61);ENSSSCG00000007253(MAPRE1);ENSSSCG00000007268(E2F1);ENSSSCG00000008020(IFT140);ENSSSCG00000016098(ORC2);ENSSSCG00000027314(CAMSAP2)	0.752399	0.824536		GO:0015085	calcium ion transmembrane transporter activity	2	79	ENSSSCG00000005167(SLC24A2);ENSSSCG00000037314(TMCO1)	0.450383	0.632435		GO:0060713	labyrinthine layer morphogenesis	2	17	ENSSSCG00000004759(SPINT1);ENSSSCG00000036956(SOCS3)	0.0374166	0.344644
GO:0000776	kinetochore	1	83	ENSSSCG00000016098(ORC2)	0.755496	0.824536		GO:0001227	DNA-binding transcription repressor activity, RNA polymerase II-specific	4	179	ENSSSCG00000011810(BCL6);ENSSSCG00000026092(SREBF2);ENSSSCG00000034884(IRX1);ENSSSCG00000036136(BHLHE40)	0.451799	0.632435		GO:0070296	sarcoplasmic reticulum calcium ion transport	2	17	ENSSSCG00000013864(TMEM38A);ENSSSCG00000039896(TMEM38B)	0.0374166	0.344644
GO:0034451	centriolar satellite	1	83	ENSSSCG00000003100(CCDC61)	0.755496	0.824536		GO:0001784	phosphotyrosine residue binding	1	31	ENSSSCG00000036956(SOCS3)	0.452416	0.632435		GO:1901099	negative regulation of signal transduction in absence of ligand	2	17	ENSSSCG00000025523(COL2A1);ENSSSCG00000038727(GDNF)	0.0374166	0.344644
GO:0045211	postsynaptic membrane	1	83	ENSSSCG00000015645(-)	0.755496	0.824536		GO:0004536	deoxyribonuclease activity	1	31	ENSSSCG00000012973(MUS81)	0.452416	0.632435		GO:2001240	negative regulation of extrinsic apoptotic signaling pathway in absence of ligand	2	17	ENSSSCG00000025523(COL2A1);ENSSSCG00000038727(GDNF)	0.0374166	0.344644
GO:0098562	cytoplasmic side of membrane	1	83	ENSSSCG00000013839(RASAL3)	0.755496	0.824536		GO:0042826	histone deacetylase binding	2	80	ENSSSCG00000010461(ANKRD1);ENSSSCG00000014003(MIER2)	0.456838	0.63627		GO:0048523	negative regulation of cellular process	65	2937	ENSSSCG00000001097(-);ENSSSCG00000001100(CARMIL1);ENSSSCG00000001436(RNF5);ENSSSCG00000001440(NOTCH4);ENSSSCG00000001565(CDKN1A);ENSSSCG00000001817(FURIN);ENSSSCG00000002434(NRDE2);ENSSSCG00000002451(RIN3);ENSSSCG00000002866(CEBPA);ENSSSCG00000003211(NR1H2);ENSSSCG00000003251(NLRP12);ENSSSCG00000003577(WASF2);ENSSSCG00000004181(VNN1);ENSSSCG00000004405(FIG4);ENSSSCG00000005167(SLC24A2);ENSSSCG000…	0.0375533	0.344644
GO:0001726	ruffle	1	89	ENSSSCG00000003577(WASF2)	0.779253	0.846046		GO:0061630	ubiquitin protein ligase activity	3	130	ENSSSCG00000005501(TRIM32);ENSSSCG00000007162(UBOX5);ENSSSCG00000014410(SH3RF2)	0.457542	0.63627		GO:0030336	negative regulation of cell migration	7	172	ENSSSCG00000002451(RIN3);ENSSSCG00000009944(CORO1C);ENSSSCG00000021059(ADORA1);ENSSSCG00000025876(PBLD);ENSSSCG00000026478(PADI2);ENSSSCG00000037066(GADD45A);ENSSSCG00000039103(ADIPOQ)	0.0375869	0.344644
GO:0097730	non-motile cilium	1	89	ENSSSCG00000008020(IFT140)	0.779253	0.846046		GO:0044212	transcription regulatory region DNA binding	13	640	ENSSSCG00000002866(CEBPA);ENSSSCG00000003211(NR1H2);ENSSSCG00000007268(E2F1);ENSSSCG00000009794(MLXIP);ENSSSCG00000011810(BCL6);ENSSSCG00000012705(ZIC3);ENSSSCG00000015237(FLI1);ENSSSCG00000015732(TFCP2L1);ENSSSCG00000016986(CREBRF);ENSSSCG00000017379(ETV4);ENSSSCG00000026092(SREBF2);ENSSSCG00000026103(ZBTB17);ENSSSCG00000036136(BHLHE40)	0.458901	0.636502		GO:0046486	glycerolipid metabolic process	8	210	ENSSSCG00000003211(NR1H2);ENSSSCG00000004405(FIG4);ENSSSCG00000008051(ABCA3);ENSSSCG00000011390(IP6K1);ENSSSCG00000017935(CTDNEP1);ENSSSCG00000027161(PIP5K1B);ENSSSCG00000029571(AVIL);ENSSSCG00000033822(THRSP)	0.0379925	0.34745
GO:0015630	microtubule cytoskeleton	11	791	ENSSSCG00000003100(CCDC61);ENSSSCG00000004302(-);ENSSSCG00000007253(MAPRE1);ENSSSCG00000007268(E2F1);ENSSSCG00000008020(IFT140);ENSSSCG00000014372(IK);ENSSSCG00000016098(ORC2);ENSSSCG00000016711(CBX3);ENSSSCG00000025775(TADA2A);ENSSSCG00000027314(CAMSAP2);ENSSSCG00000047932(HSPA6)	0.781671	0.846473		GO:0001067	regulatory region nucleic acid binding	13	641	ENSSSCG00000002866(CEBPA);ENSSSCG00000003211(NR1H2);ENSSSCG00000007268(E2F1);ENSSSCG00000009794(MLXIP);ENSSSCG00000011810(BCL6);ENSSSCG00000012705(ZIC3);ENSSSCG00000015237(FLI1);ENSSSCG00000015732(TFCP2L1);ENSSSCG00000016986(CREBRF);ENSSSCG00000017379(ETV4);ENSSSCG00000026092(SREBF2);ENSSSCG00000026103(ZBTB17);ENSSSCG00000036136(BHLHE40)	0.461198	0.637564		GO:0019319	hexose biosynthetic process	3	41	ENSSSCG00000010479(RBP4);ENSSSCG00000039103(ADIPOQ);ENSSSCG00000040464(LEP)	0.0380969	0.34745
GO:0000922	spindle pole	1	93	ENSSSCG00000014372(IK)	0.793801	0.857156		GO:0019838	growth factor binding	2	81	ENSSSCG00000001817(FURIN);ENSSSCG00000025523(COL2A1)	0.463249	0.637564		GO:0015749	monosaccharide transmembrane transport	4	70	ENSSSCG00000010478(FFAR4);ENSSSCG00000022925(-);ENSSSCG00000039103(ADIPOQ);ENSSSCG00000040464(LEP)	0.0383953	0.34745
GO:0009897	external side of plasma membrane	2	175	ENSSSCG00000000687(CD4);ENSSSCG00000036224(-)	0.795637	0.857156		GO:0019903	protein phosphatase binding	2	81	ENSSSCG00000014410(SH3RF2);ENSSSCG00000020856(PPME1)	0.463249	0.637564		GO:0034219	carbohydrate transmembrane transport	4	70	ENSSSCG00000010478(FFAR4);ENSSSCG00000022925(-);ENSSSCG00000039103(ADIPOQ);ENSSSCG00000040464(LEP)	0.0383953	0.34745
GO:0030054	cell junction	6	468	ENSSSCG00000003577(WASF2);ENSSSCG00000005317(TLN1);ENSSSCG00000007162(UBOX5);ENSSSCG00000007253(MAPRE1);ENSSSCG00000027726(DLL1);ENSSSCG00000029571(AVIL)	0.802312	0.862124		GO:0001102	RNA polymerase II activating transcription factor binding	1	33	ENSSSCG00000036136(BHLHE40)	0.473323	0.646431		GO:0061326	renal tubule development	4	70	ENSSSCG00000027726(DLL1);ENSSSCG00000034884(IRX1);ENSSSCG00000038727(GDNF);ENSSSCG00000038801(NPNT)	0.0383953	0.34745
GO:0098552	side of membrane	3	259	ENSSSCG00000000687(CD4);ENSSSCG00000013839(RASAL3);ENSSSCG00000036224(-)	0.813577	0.870237		GO:0016765	transferase activity, transferring alkyl or aryl (other than methyl) groups	1	33	ENSSSCG00000030271(GSTO2)	0.473323	0.646431		GO:1901362	organic cyclic compound biosynthetic process	53	2324	ENSSSCG00000000385(SLC39A5);ENSSSCG00000000687(CD4);ENSSSCG00000001440(NOTCH4);ENSSSCG00000001565(CDKN1A);ENSSSCG00000002866(CEBPA);ENSSSCG00000003211(NR1H2);ENSSSCG00000003251(NLRP12);ENSSSCG00000005501(TRIM32);ENSSSCG00000006337(HSD17B7);ENSSSCG00000006809(RBM15);ENSSSCG00000007268(E2F1);ENSSSCG00000009216(SPP1);ENSSSCG00000009794(MLXIP);ENSSSCG00000010461(ANKRD1);ENSSSCG00000011810(BCL6);ENSSS…	0.0384849	0.34745
GO:0044456	synapse part	4	333	ENSSSCG00000006852(NTNG1);ENSSSCG00000015079(BACE1);ENSSSCG00000015645(-);ENSSSCG00000021059(ADORA1)	0.814025	0.870237		GO:0042379	chemokine receptor binding	1	33	ENSSSCG00000006582(S100A14)	0.473323	0.646431		GO:0050670	regulation of lymphocyte proliferation	6	137	ENSSSCG00000001565(CDKN1A);ENSSSCG00000011810(BCL6);ENSSSCG00000013839(RASAL3);ENSSSCG00000015498(RC3H1);ENSSSCG00000027275(HHLA2);ENSSSCG00000040464(LEP)	0.0388884	0.350194
GO:0000793	condensed chromosome	1	100	ENSSSCG00000016098(ORC2)	0.817	0.871189		GO:0003727	single-stranded RNA binding	2	83	ENSSSCG00000009720(DDX60);ENSSSCG00000040767(-)	0.475938	0.648344		GO:0010876	lipid localization	8	212	ENSSSCG00000001817(FURIN);ENSSSCG00000003211(NR1H2);ENSSSCG00000008051(ABCA3);ENSSSCG00000008995(LRAT);ENSSSCG00000009216(SPP1);ENSSSCG00000026092(SREBF2);ENSSSCG00000039103(ADIPOQ);ENSSSCG00000040464(LEP)	0.0398222	0.357688
GO:0031461	cullin-RING ubiquitin ligase complex	1	104	ENSSSCG00000011104(CUL2)	0.829071	0.881811		GO:0015318	inorganic molecular entity transmembrane transporter activity	9	443	ENSSSCG00000001752(CHRNA3);ENSSSCG00000005167(SLC24A2);ENSSSCG00000007466(SLC9A8);ENSSSCG00000008634(ATP6V1C2);ENSSSCG00000013586(LRRC8E);ENSSSCG00000013864(TMEM38A);ENSSSCG00000018078(COX2);ENSSSCG00000027024(ASIC3);ENSSSCG00000037314(TMCO1)	0.480501	0.648685		GO:0006952	defense response	21	770	ENSSSCG00000002866(CEBPA);ENSSSCG00000003251(NLRP12);ENSSSCG00000004181(VNN1);ENSSSCG00000005501(TRIM32);ENSSSCG00000006283(SCYL3);ENSSSCG00000006582(S100A14);ENSSSCG00000009720(DDX60);ENSSSCG00000010478(FFAR4);ENSSSCG00000011198(RFTN1);ENSSSCG00000011810(BCL6);ENSSSCG00000013260(-);ENSSSCG00000016856(C9);ENSSSCG00000021059(ADORA1);ENSSSCG00000022845(PJA2);ENSSSCG00000030042(SBNO2);ENSSSCG0000003…	0.0402239	0.359151
GO:0098687	chromosomal region	2	192	ENSSSCG00000016098(ORC2);ENSSSCG00000016711(CBX3)	0.836066	0.886994		GO:0015291	secondary active transmembrane transporter activity	2	84	ENSSSCG00000005167(SLC24A2);ENSSSCG00000007466(SLC9A8)	0.482215	0.648685		GO:0006915	apoptotic process	26	1002	ENSSSCG00000001565(CDKN1A);ENSSSCG00000003251(NLRP12);ENSSSCG00000004181(VNN1);ENSSSCG00000005501(TRIM32);ENSSSCG00000007268(E2F1);ENSSSCG00000009839(CIT);ENSSSCG00000010461(ANKRD1);ENSSSCG00000010478(FFAR4);ENSSSCG00000010956(NAA35);ENSSSCG00000011810(BCL6);ENSSSCG00000013260(-);ENSSSCG00000013312(HIPK3);ENSSSCG00000014410(SH3RF2);ENSSSCG00000015079(BACE1);ENSSSCG00000016267(ITM2C);ENSSSCG000000…	0.0402571	0.359151
GO:1902494	catalytic complex	11	839	ENSSSCG00000001565(CDKN1A);ENSSSCG00000006809(RBM15);ENSSSCG00000010956(NAA35);ENSSSCG00000011104(CUL2);ENSSSCG00000012997(-);ENSSSCG00000016753(POLD2);ENSSSCG00000017935(CTDNEP1);ENSSSCG00000018065(ND1);ENSSSCG00000018069(ND2);ENSSSCG00000018087(ND4);ENSSSCG00000025775(TADA2A)	0.840771	0.889727		GO:0008083	growth factor activity	1	34	ENSSSCG00000032115(OSGIN1)	0.483477	0.648685		GO:0007589	body fluid secretion	3	42	ENSSSCG00000003211(NR1H2);ENSSSCG00000017980(ALOX12B);ENSSSCG00000021059(ADORA1)	0.040495	0.359151
GO:0034703	cation channel complex	1	116	ENSSSCG00000029323(KCNE3)	0.860733	0.906463		GO:0008173	RNA methyltransferase activity	1	34	ENSSSCG00000011190(METTL6)	0.483477	0.648685		GO:0016575	histone deacetylation	3	42	ENSSSCG00000011810(BCL6);ENSSSCG00000014003(MIER2);ENSSSCG00000025775(TADA2A)	0.040495	0.359151
GO:0098978	glutamatergic synapse	2	205	ENSSSCG00000006852(NTNG1);ENSSSCG00000016521(DGKI)	0.86197	0.906463		GO:0016796	exonuclease activity, active with either ribo- or deoxyribonucleic acids and producing 5'-phosphomonoesters	1	34	ENSSSCG00000017067(CNOT8)	0.483477	0.648685		GO:0019233	sensory perception of pain	3	42	ENSSSCG00000015986(HOXD1);ENSSSCG00000021059(ADORA1);ENSSSCG00000027024(ASIC3)	0.040495	0.359151
GO:0030496	midbody	1	117	ENSSSCG00000011379(KLHDC8B)	0.863092	0.906463		GO:0019842	vitamin binding	1	34	ENSSSCG00000010479(RBP4)	0.483477	0.648685		GO:0019221	cytokine-mediated signaling pathway	8	213	ENSSSCG00000000687(CD4);ENSSSCG00000002866(CEBPA);ENSSSCG00000005501(TRIM32);ENSSSCG00000006809(RBM15);ENSSSCG00000026478(PADI2);ENSSSCG00000036556(IFNAR2);ENSSSCG00000039103(ADIPOQ);ENSSSCG00000040464(LEP)	0.0407587	0.359883
GO:0005829	cytosol	33	2303	ENSSSCG00000001100(CARMIL1);ENSSSCG00000001346(ABCF1);ENSSSCG00000001565(CDKN1A);ENSSSCG00000001844(PLIN1);ENSSSCG00000002632(SLC28A1);ENSSSCG00000008966(PARM1);ENSSSCG00000009043(ABCE1);ENSSSCG00000009720(DDX60);ENSSSCG00000009839(CIT);ENSSSCG00000010461(ANKRD1);ENSSSCG00000010528(ZFYVE27);ENSSSCG00000010956(NAA35);ENSSSCG00000011379(KLHDC8B);ENSSSCG00000011390(IP6K1);ENSSSCG00000013312(HIPK3);E…	0.867058	0.906812		GO:0008408	3'-5' exonuclease activity	1	35	ENSSSCG00000017067(CNOT8)	0.493437	0.660389		GO:0071356	cellular response to tumor necrosis factor	5	104	ENSSSCG00000002866(CEBPA);ENSSSCG00000005501(TRIM32);ENSSSCG00000010461(ANKRD1);ENSSSCG00000038801(NPNT);ENSSSCG00000039103(ADIPOQ)	0.0410189	0.359883
GO:0014069	postsynaptic density	1	120	ENSSSCG00000015645(-)	0.869932	0.906812		GO:0016788	hydrolase activity, acting on ester bonds	8	397	ENSSSCG00000012973(MUS81);ENSSSCG00000017067(CNOT8);ENSSSCG00000017935(CTDNEP1);ENSSSCG00000020799(CPSF3);ENSSSCG00000020856(PPME1);ENSSSCG00000022390(RGN);ENSSSCG00000044339(-);ENSSSCG00000049831(-)	0.496533	0.662871		GO:0072073	kidney epithelium development	5	104	ENSSSCG00000027726(DLL1);ENSSSCG00000034884(IRX1);ENSSSCG00000038727(GDNF);ENSSSCG00000038801(NPNT);ENSSSCG00000039103(ADIPOQ)	0.0410189	0.359883
GO:0032279	asymmetric synapse	1	120	ENSSSCG00000015645(-)	0.869932	0.906812		GO:0061659	ubiquitin-like protein ligase activity	3	139	ENSSSCG00000005501(TRIM32);ENSSSCG00000007162(UBOX5);ENSSSCG00000014410(SH3RF2)	0.501831	0.666778		GO:0032944	regulation of mononuclear cell proliferation	6	139	ENSSSCG00000001565(CDKN1A);ENSSSCG00000011810(BCL6);ENSSSCG00000013839(RASAL3);ENSSSCG00000015498(RC3H1);ENSSSCG00000027275(HHLA2);ENSSSCG00000040464(LEP)	0.041268	0.359883
GO:0036464	cytoplasmic ribonucleoprotein granule	1	129	ENSSSCG00000015498(RC3H1)	0.888478	0.92384		GO:0003774	motor activity	1	36	ENSSSCG00000032392(-)	0.503205	0.666778		GO:0006725	cellular aromatic compound metabolic process	69	3161	ENSSSCG00000000385(SLC39A5);ENSSSCG00000000687(CD4);ENSSSCG00000001100(CARMIL1);ENSSSCG00000001440(NOTCH4);ENSSSCG00000001565(CDKN1A);ENSSSCG00000002434(NRDE2);ENSSSCG00000002866(CEBPA);ENSSSCG00000003211(NR1H2);ENSSSCG00000003251(NLRP12);ENSSSCG00000005501(TRIM32);ENSSSCG00000005636(SLC25A25);ENSSSCG00000006809(RBM15);ENSSSCG00000007268(E2F1);ENSSSCG00000009043(ABCE1);ENSSSCG00000009216(SPP1);EN…	0.0415029	0.359883
GO:0098794	postsynapse	2	224	ENSSSCG00000015645(-);ENSSSCG00000021059(ADORA1)	0.89316	0.926404		GO:0005179	hormone activity	1	36	ENSSSCG00000039103(ADIPOQ)	0.503205	0.666778		GO:0002021	response to dietary excess	2	18	ENSSSCG00000005636(SLC25A25);ENSSSCG00000040464(LEP)	0.0415997	0.359883
GO:0099572	postsynaptic specialization	1	135	ENSSSCG00000015645(-)	0.899355	0.928834		GO:0044877	protein-containing complex binding	11	559	ENSSSCG00000000687(CD4);ENSSSCG00000001100(CARMIL1);ENSSSCG00000001436(RNF5);ENSSSCG00000001565(CDKN1A);ENSSSCG00000005317(TLN1);ENSSSCG00000009216(SPP1);ENSSSCG00000009944(CORO1C);ENSSSCG00000029571(AVIL);ENSSSCG00000032392(-);ENSSSCG00000038801(NPNT);ENSSSCG00000039064(DHX33)	0.512096	0.672939		GO:0010875	positive regulation of cholesterol efflux	2	18	ENSSSCG00000003211(NR1H2);ENSSSCG00000039103(ADIPOQ)	0.0415997	0.359883
GO:0097223	sperm part	1	136	ENSSSCG00000022925(-)	0.901063	0.928834		GO:0004722	protein serine/threonine phosphatase activity	1	37	ENSSSCG00000017935(CTDNEP1)	0.512786	0.672939		GO:0031063	regulation of histone deacetylation	2	18	ENSSSCG00000011810(BCL6);ENSSSCG00000025775(TADA2A)	0.0415997	0.359883
GO:0044425	membrane part	47	3253	ENSSSCG00000000385(SLC39A5);ENSSSCG00000000687(CD4);ENSSSCG00000001752(CHRNA3);ENSSSCG00000001817(FURIN);ENSSSCG00000001892(SCAMP2);ENSSSCG00000001913(STOML1);ENSSSCG00000001921(NEO1);ENSSSCG00000002632(SLC28A1);ENSSSCG00000006309(CD247);ENSSSCG00000006337(HSD17B7);ENSSSCG00000006852(NTNG1);ENSSSCG00000006933(CLCA1);ENSSSCG00000007253(MAPRE1);ENSSSCG00000007466(SLC9A8);ENSSSCG00000009944(CORO1C);…	0.903534	0.928834		GO:0045309	protein phosphorylated amino acid binding	1	37	ENSSSCG00000036956(SOCS3)	0.512786	0.672939		GO:0044058	regulation of digestive system process	2	18	ENSSSCG00000003211(NR1H2);ENSSSCG00000040464(LEP)	0.0415997	0.359883
GO:0035770	ribonucleoprotein granule	1	138	ENSSSCG00000015498(RC3H1)	0.904391	0.928834		GO:0061134	peptidase regulator activity	2	89	ENSSSCG00000001817(FURIN);ENSSSCG00000031615(SERPINB9)	0.512896	0.672939		GO:0072079	nephron tubule formation	2	18	ENSSSCG00000034884(IRX1);ENSSSCG00000038727(GDNF)	0.0415997	0.359883
GO:0044445	cytosolic part	1	145	ENSSSCG00000039064(DHX33)	0.915188	0.937296		GO:0043565	sequence-specific DNA binding	18	929	ENSSSCG00000002866(CEBPA);ENSSSCG00000003211(NR1H2);ENSSSCG00000007268(E2F1);ENSSSCG00000009794(MLXIP);ENSSSCG00000011810(BCL6);ENSSSCG00000012705(ZIC3);ENSSSCG00000015237(FLI1);ENSSSCG00000015732(TFCP2L1);ENSSSCG00000015986(HOXD1);ENSSSCG00000016098(ORC2);ENSSSCG00000016986(CREBRF);ENSSSCG00000017379(ETV4);ENSSSCG00000026092(SREBF2);ENSSSCG00000026103(ZBTB17);ENSSSCG00000028418(PAX3);ENSSSCG0000…	0.521794	0.675172		GO:0061013	regulation of mRNA catabolic process	4	72	ENSSSCG00000007268(E2F1);ENSSSCG00000015498(RC3H1);ENSSSCG00000017067(CNOT8);ENSSSCG00000038727(GDNF)	0.0419096	0.361676
GO:0005739	mitochondrion	11	928	ENSSSCG00000005199(GLDC);ENSSSCG00000005636(SLC25A25);ENSSSCG00000009043(ABCE1);ENSSSCG00000012880(CPT1A);ENSSSCG00000016488(SSBP1);ENSSSCG00000017499(STARD3);ENSSSCG00000018065(ND1);ENSSSCG00000018069(ND2);ENSSSCG00000018078(COX2);ENSSSCG00000018087(ND4);ENSSSCG00000032498(IDH3A)	0.917115	0.937296		GO:0008146	sulfotransferase activity	1	38	ENSSSCG00000007648(GAL3ST4)	0.522184	0.675172		GO:0051049	regulation of transport	24	913	ENSSSCG00000000687(CD4);ENSSSCG00000001817(FURIN);ENSSSCG00000002434(NRDE2);ENSSSCG00000002451(RIN3);ENSSSCG00000003211(NR1H2);ENSSSCG00000008051(ABCA3);ENSSSCG00000008995(LRAT);ENSSSCG00000009216(SPP1);ENSSSCG00000010461(ANKRD1);ENSSSCG00000010478(FFAR4);ENSSSCG00000010479(RBP4);ENSSSCG00000010882(CNST);ENSSSCG00000013864(TMEM38A);ENSSSCG00000015079(BACE1);ENSSSCG00000016521(DGKI);ENSSSCG0000001…	0.042266	0.362873
GO:0005759	mitochondrial matrix	1	155	ENSSSCG00000016488(SSBP1)	0.928541	0.946659		GO:0016209	antioxidant activity	1	38	ENSSSCG00000030271(GSTO2)	0.522184	0.675172		GO:0006139	nucleobase-containing compound metabolic process	67	3060	ENSSSCG00000000385(SLC39A5);ENSSSCG00000000687(CD4);ENSSSCG00000001440(NOTCH4);ENSSSCG00000001565(CDKN1A);ENSSSCG00000002434(NRDE2);ENSSSCG00000002866(CEBPA);ENSSSCG00000003211(NR1H2);ENSSSCG00000003251(NLRP12);ENSSSCG00000005501(TRIM32);ENSSSCG00000005636(SLC25A25);ENSSSCG00000006809(RBM15);ENSSSCG00000007268(E2F1);ENSSSCG00000009043(ABCE1);ENSSSCG00000009216(SPP1);ENSSSCG00000009794(MLXIP);ENSS…	0.0424365	0.362873
GO:0016324	apical plasma membrane	1	161	ENSSSCG00000027726(DLL1)	0.935526	0.951355		GO:0022824	transmitter-gated ion channel activity	1	38	ENSSSCG00000001752(CHRNA3)	0.522184	0.675172		GO:0022407	regulation of cell-cell adhesion	9	254	ENSSSCG00000001440(NOTCH4);ENSSSCG00000004181(VNN1);ENSSSCG00000011810(BCL6);ENSSSCG00000013260(-);ENSSSCG00000013839(RASAL3);ENSSSCG00000015498(RC3H1);ENSSSCG00000027275(HHLA2);ENSSSCG00000039103(ADIPOQ);ENSSSCG00000040464(LEP)	0.042455	0.362873
GO:0000151	ubiquitin ligase complex	1	163	ENSSSCG00000011104(CUL2)	0.9377	0.951355		GO:0022835	transmitter-gated channel activity	1	38	ENSSSCG00000001752(CHRNA3)	0.522184	0.675172		GO:0016051	carbohydrate biosynthetic process	5	105	ENSSSCG00000010479(RBP4);ENSSSCG00000013886(B3GNT3);ENSSSCG00000022390(RGN);ENSSSCG00000039103(ADIPOQ);ENSSSCG00000040464(LEP)	0.0424606	0.362873
GO:1990904	ribonucleoprotein complex	5	585	ENSSSCG00000010956(NAA35);ENSSSCG00000012291(GPKOW);ENSSSCG00000014372(IK);ENSSSCG00000015498(RC3H1);ENSSSCG00000040767(-)	0.970949	0.982704		GO:0043130	ubiquitin binding	1	38	ENSSSCG00000005501(TRIM32)	0.522184	0.675172		GO:0030888	regulation of B cell proliferation	3	43	ENSSSCG00000001565(CDKN1A);ENSSSCG00000011810(BCL6);ENSSSCG00000015498(RC3H1)	0.0429677	0.362876
GO:0045177	apical part of cell	1	214	ENSSSCG00000027726(DLL1)	0.974072	0.983483		GO:0001085	RNA polymerase II transcription factor binding	2	92	ENSSSCG00000010461(ANKRD1);ENSSSCG00000036136(BHLHE40)	0.530726	0.683778		GO:0032774	RNA biosynthetic process	46	1987	ENSSSCG00000000385(SLC39A5);ENSSSCG00000000687(CD4);ENSSSCG00000001440(NOTCH4);ENSSSCG00000002866(CEBPA);ENSSSCG00000003211(NR1H2);ENSSSCG00000003251(NLRP12);ENSSSCG00000005501(TRIM32);ENSSSCG00000006809(RBM15);ENSSSCG00000007268(E2F1);ENSSSCG00000009216(SPP1);ENSSSCG00000009794(MLXIP);ENSSSCG00000010461(ANKRD1);ENSSSCG00000011810(BCL6);ENSSSCG00000012705(ZIC3);ENSSSCG00000012997(-);ENSSSCG000000…	0.0434749	0.362876
GO:0005911	cell-cell junction	1	234	ENSSSCG00000003577(WASF2)	0.981634	0.98873		GO:0004222	metalloendopeptidase activity	1	39	ENSSSCG00000012026(ADAMTS1)	0.531401	0.683778		GO:2000145	regulation of cell motility	17	596	ENSSSCG00000001097(-);ENSSSCG00000001100(CARMIL1);ENSSSCG00000002451(RIN3);ENSSSCG00000004302(-);ENSSSCG00000005501(TRIM32);ENSSSCG00000006582(S100A14);ENSSSCG00000006852(NTNG1);ENSSSCG00000009944(CORO1C);ENSSSCG00000012026(ADAMTS1);ENSSSCG00000013260(-);ENSSSCG00000014410(SH3RF2);ENSSSCG00000021059(ADORA1);ENSSSCG00000025876(PBLD);ENSSSCG00000026478(PADI2);ENSSSCG00000032115(OSGIN1);ENSSSCG00000…	0.043711	0.362876
GO:0031224	intrinsic component of membrane	26	2256	ENSSSCG00000000687(CD4);ENSSSCG00000001752(CHRNA3);ENSSSCG00000001892(SCAMP2);ENSSSCG00000001913(STOML1);ENSSSCG00000006309(CD247);ENSSSCG00000006852(NTNG1);ENSSSCG00000006933(CLCA1);ENSSSCG00000007466(SLC9A8);ENSSSCG00000010528(ZFYVE27);ENSSSCG00000013586(LRRC8E);ENSSSCG00000015079(BACE1);ENSSSCG00000015616(HSD11B1);ENSSSCG00000016444(-);ENSSSCG00000016856(C9);ENSSSCG00000020695(-);ENSSSCG000000…	0.99033	0.992724		GO:0035257	nuclear hormone receptor binding	2	93	ENSSSCG00000003211(NR1H2);ENSSSCG00000026478(PADI2)	0.536571	0.688772		GO:1901615	organic hydroxy compound metabolic process	9	256	ENSSSCG00000001906(CYP1A1);ENSSSCG00000002866(CEBPA);ENSSSCG00000006337(HSD17B7);ENSSSCG00000008995(LRAT);ENSSSCG00000010479(RBP4);ENSSSCG00000013004(TM7SF2);ENSSSCG00000021418(LSS);ENSSSCG00000040464(LEP);ENSSSCG00000040638(DIO2)	0.0442481	0.362876
GO:0016021	integral component of membrane	25	2187	ENSSSCG00000000687(CD4);ENSSSCG00000001752(CHRNA3);ENSSSCG00000001892(SCAMP2);ENSSSCG00000001913(STOML1);ENSSSCG00000006309(CD247);ENSSSCG00000006933(CLCA1);ENSSSCG00000007466(SLC9A8);ENSSSCG00000010528(ZFYVE27);ENSSSCG00000013586(LRRC8E);ENSSSCG00000015079(BACE1);ENSSSCG00000015616(HSD11B1);ENSSSCG00000016444(-);ENSSSCG00000016856(C9);ENSSSCG00000020695(-);ENSSSCG00000026092(SREBF2);ENSSSCG00000…	0.990349	0.992724		GO:0016746	transferase activity, transferring acyl groups	3	147	ENSSSCG00000008995(LRAT);ENSSSCG00000012880(CPT1A);ENSSSCG00000017421(ACLY)	0.53962	0.691024		GO:0072006	nephron development	5	107	ENSSSCG00000027726(DLL1);ENSSSCG00000034884(IRX1);ENSSSCG00000038727(GDNF);ENSSSCG00000038801(NPNT);ENSSSCG00000039103(ADIPOQ)	0.0454347	0.362876
GO:0005575	cellular_component	196	11689	ENSSSCG00000000385(SLC39A5);ENSSSCG00000000687(CD4);ENSSSCG00000001097(-);ENSSSCG00000001100(CARMIL1);ENSSSCG00000001346(ABCF1);ENSSSCG00000001431(FKBPL);ENSSSCG00000001436(RNF5);ENSSSCG00000001440(NOTCH4);ENSSSCG00000001473(COL11A2);ENSSSCG00000001565(CDKN1A);ENSSSCG00000001752(CHRNA3);ENSSSCG00000001817(FURIN);ENSSSCG00000001844(PLIN1);ENSSSCG00000001881(MAN2C1);ENSSSCG00000001892(SCAMP2);ENSSS…	1	1		GO:0019900	kinase binding	9	466	ENSSSCG00000000687(CD4);ENSSSCG00000001565(CDKN1A);ENSSSCG00000002866(CEBPA);ENSSSCG00000006309(CD247);ENSSSCG00000007253(MAPRE1);ENSSSCG00000009839(CIT);ENSSSCG00000022845(PJA2);ENSSSCG00000036556(IFNAR2);ENSSSCG00000037066(GADD45A)	0.54242	0.692949		GO:0090398	cellular senescence	3	44	ENSSSCG00000001565(CDKN1A);ENSSSCG00000011810(BCL6);ENSSSCG00000023984(RSL1D1)	0.0455145	0.362876
								GO:0017124	SH3 domain binding	1	41	ENSSSCG00000003577(WASF2)	0.549308	0.695812		GO:0007588	excretion	2	19	ENSSSCG00000001752(CHRNA3);ENSSSCG00000013260(-)	0.045949	0.362876
								GO:0051213	dioxygenase activity	1	41	ENSSSCG00000017980(ALOX12B)	0.549308	0.695812		GO:0046639	negative regulation of alpha-beta T cell differentiation	2	19	ENSSSCG00000011810(BCL6);ENSSSCG00000015498(RC3H1)	0.045949	0.362876
								GO:0072341	modified amino acid binding	1	41	ENSSSCG00000005317(TLN1)	0.549308	0.695812		GO:0060669	embryonic placenta morphogenesis	2	19	ENSSSCG00000004759(SPINT1);ENSSSCG00000036956(SOCS3)	0.045949	0.362876
								GO:0140110	transcription regulator activity	17	891	ENSSSCG00000002866(CEBPA);ENSSSCG00000003211(NR1H2);ENSSSCG00000005501(TRIM32);ENSSSCG00000007268(E2F1);ENSSSCG00000009794(MLXIP);ENSSSCG00000010461(ANKRD1);ENSSSCG00000011810(BCL6);ENSSSCG00000012705(ZIC3);ENSSSCG00000013784(DNAJB1);ENSSSCG00000015237(FLI1);ENSSSCG00000016986(CREBRF);ENSSSCG00000017379(ETV4);ENSSSCG00000026092(SREBF2);ENSSSCG00000026103(ZBTB17);ENSSSCG00000027410(CBFA2T2);ENSSSC…	0.549874	0.695812		GO:0072202	cell differentiation involved in metanephros development	2	19	ENSSSCG00000038727(GDNF);ENSSSCG00000039103(ADIPOQ)	0.045949	0.362876
								GO:0043169	cation binding	14	736	ENSSSCG00000000687(CD4);ENSSSCG00000001715(ENPP5);ENSSSCG00000010528(ZFYVE27);ENSSSCG00000012026(ADAMTS1);ENSSSCG00000015498(RC3H1);ENSSSCG00000017756(NLK);ENSSSCG00000022390(RGN);ENSSSCG00000026478(PADI2);ENSSSCG00000028051(ZNF385C);ENSSSCG00000032498(IDH3A);ENSSSCG00000038304(-);ENSSSCG00000044339(-);ENSSSCG00000046234(-);ENSSSCG00000050398(-)	0.556297	0.702275		GO:1902624	positive regulation of neutrophil migration	2	19	ENSSSCG00000001097(-);ENSSSCG00000013260(-)	0.045949	0.362876
								GO:1901363	heterocyclic compound binding	41	2162	ENSSSCG00000002866(CEBPA);ENSSSCG00000003211(NR1H2);ENSSSCG00000005501(TRIM32);ENSSSCG00000006809(RBM15);ENSSSCG00000007268(E2F1);ENSSSCG00000009720(DDX60);ENSSSCG00000009794(MLXIP);ENSSSCG00000010461(ANKRD1);ENSSSCG00000011198(RFTN1);ENSSSCG00000011810(BCL6);ENSSSCG00000012291(GPKOW);ENSSSCG00000012705(ZIC3);ENSSSCG00000015237(FLI1);ENSSSCG00000015498(RC3H1);ENSSSCG00000015616(HSD11B1);ENSSSCG00…	0.567782	0.715084		GO:2000146	negative regulation of cell motility	7	181	ENSSSCG00000002451(RIN3);ENSSSCG00000009944(CORO1C);ENSSSCG00000021059(ADORA1);ENSSSCG00000025876(PBLD);ENSSSCG00000026478(PADI2);ENSSSCG00000037066(GADD45A);ENSSSCG00000039103(ADIPOQ)	0.0472952	0.362876
								GO:0008047	enzyme activator activity	4	209	ENSSSCG00000001565(CDKN1A);ENSSSCG00000013784(DNAJB1);ENSSSCG00000015645(-);ENSSSCG00000017258(FAM20A)	0.573578	0.718752		GO:0051179	localization	74	3448	ENSSSCG00000000687(CD4);ENSSSCG00000001097(-);ENSSSCG00000001100(CARMIL1);ENSSSCG00000001565(CDKN1A);ENSSSCG00000001817(FURIN);ENSSSCG00000001892(SCAMP2);ENSSSCG00000002434(NRDE2);ENSSSCG00000002451(RIN3);ENSSSCG00000002632(SLC28A1);ENSSSCG00000003157(LIN7B);ENSSSCG00000003211(NR1H2);ENSSSCG00000003251(NLRP12);ENSSSCG00000003577(WASF2);ENSSSCG00000004302(-);ENSSSCG00000005167(SLC24A2);ENSSSCG0000…	0.0481121	0.362876
								GO:0046873	metal ion transmembrane transporter activity	4	209	ENSSSCG00000005167(SLC24A2);ENSSSCG00000007466(SLC9A8);ENSSSCG00000013864(TMEM38A);ENSSSCG00000037314(TMCO1)	0.573578	0.718752		GO:0002066	columnar/cuboidal epithelial cell development	3	45	ENSSSCG00000001097(-);ENSSSCG00000011680(PLS1);ENSSSCG00000027726(DLL1)	0.0481345	0.362876
								GO:0030165	PDZ domain binding	1	44	ENSSSCG00000009839(CIT)	0.574902	0.718752		GO:0009063	cellular amino acid catabolic process	3	45	ENSSSCG00000001780(FAH);ENSSSCG00000005199(GLDC);ENSSSCG00000029790(PCYOX1)	0.0481345	0.362876
								GO:0030695	GTPase regulator activity	2	100	ENSSSCG00000015645(-);ENSSSCG00000016521(DGKI)	0.576079	0.718752		GO:1901264	carbohydrate derivative transport	3	45	ENSSSCG00000002632(SLC28A1);ENSSSCG00000017980(ALOX12B);ENSSSCG00000021059(ADORA1)	0.0481345	0.362876
								GO:0008757	S-adenosylmethionine-dependent methyltransferase activity	2	101	ENSSSCG00000011190(METTL6);ENSSSCG00000015054(NNMT)	0.581519	0.722459		GO:0010941	regulation of cell death	24	926	ENSSSCG00000001565(CDKN1A);ENSSSCG00000003251(NLRP12);ENSSSCG00000004181(VNN1);ENSSSCG00000005501(TRIM32);ENSSSCG00000007268(E2F1);ENSSSCG00000010461(ANKRD1);ENSSSCG00000010478(FFAR4);ENSSSCG00000010956(NAA35);ENSSSCG00000011810(BCL6);ENSSSCG00000013260(-);ENSSSCG00000013312(HIPK3);ENSSSCG00000014410(SH3RF2);ENSSSCG00000015079(BACE1);ENSSSCG00000016267(ITM2C);ENSSSCG00000023984(RSL1D1);ENSSSCG000…	0.0484409	0.362876
								GO:0031490	chromatin DNA binding	1	45	ENSSSCG00000011810(BCL6)	0.583108	0.722459		GO:0002684	positive regulation of immune system process	17	604	ENSSSCG00000000687(CD4);ENSSSCG00000001097(-);ENSSSCG00000001565(CDKN1A);ENSSSCG00000002866(CEBPA);ENSSSCG00000004181(VNN1);ENSSSCG00000006582(S100A14);ENSSSCG00000009720(DDX60);ENSSSCG00000011198(RFTN1);ENSSSCG00000011810(BCL6);ENSSSCG00000013260(-);ENSSSCG00000013839(RASAL3);ENSSSCG00000015498(RC3H1);ENSSSCG00000016856(C9);ENSSSCG00000022845(PJA2);ENSSSCG00000027275(HHLA2);ENSSSCG00000036224(-)…	0.0484824	0.362876
								GO:0043178	alcohol binding	1	45	ENSSSCG00000010479(RBP4)	0.583108	0.722459		GO:0044281	small molecule metabolic process	24	927	ENSSSCG00000001100(CARMIL1);ENSSSCG00000001780(FAH);ENSSSCG00000001906(CYP1A1);ENSSSCG00000002866(CEBPA);ENSSSCG00000003211(NR1H2);ENSSSCG00000004181(VNN1);ENSSSCG00000005199(GLDC);ENSSSCG00000005636(SLC25A25);ENSSSCG00000006337(HSD17B7);ENSSSCG00000008995(LRAT);ENSSSCG00000010479(RBP4);ENSSSCG00000012880(CPT1A);ENSSSCG00000013004(TM7SF2);ENSSSCG00000017421(ACLY);ENSSSCG00000017499(STARD3);ENSSSC…	0.0489419	0.362876
								GO:0000149	SNARE binding	1	46	ENSSSCG00000003923(HECTD3)	0.591157	0.730735		GO:0009410	response to xenobiotic stimulus	4	76	ENSSSCG00000007268(E2F1);ENSSSCG00000013864(TMEM38A);ENSSSCG00000030271(GSTO2);ENSSSCG00000039896(TMEM38B)	0.0494668	0.362876
								GO:0015631	tubulin binding	3	160	ENSSSCG00000003100(CCDC61);ENSSSCG00000007253(MAPRE1);ENSSSCG00000027314(CAMSAP2)	0.597398	0.735386		GO:0042472	inner ear morphogenesis	4	76	ENSSSCG00000000455(LRIG3);ENSSSCG00000001097(-);ENSSSCG00000011680(PLS1);ENSSSCG00000025523(COL2A1)	0.0494668	0.362876
								GO:0005230	extracellular ligand-gated ion channel activity	1	47	ENSSSCG00000001752(CHRNA3)	0.599051	0.735386		GO:0046425	regulation of JAK-STAT cascade	4	76	ENSSSCG00000017756(NLK);ENSSSCG00000036956(SOCS3);ENSSSCG00000037066(GADD45A);ENSSSCG00000040464(LEP)	0.0494668	0.362876
								GO:0008238	exopeptidase activity	1	47	ENSSSCG00000009413(CPB2)	0.599051	0.735386		GO:0045087	innate immune response	11	344	ENSSSCG00000004181(VNN1);ENSSSCG00000005501(TRIM32);ENSSSCG00000006582(S100A14);ENSSSCG00000009720(DDX60);ENSSSCG00000011198(RFTN1);ENSSSCG00000016856(C9);ENSSSCG00000022845(PJA2);ENSSSCG00000031615(SERPINB9);ENSSSCG00000036224(-);ENSSSCG00000036556(IFNAR2);ENSSSCG00000040464(LEP)	0.049527	0.362876
								GO:0019904	protein domain specific binding	7	381	ENSSSCG00000003157(LIN7B);ENSSSCG00000003577(WASF2);ENSSSCG00000005317(TLN1);ENSSSCG00000009839(CIT);ENSSSCG00000016711(CBX3);ENSSSCG00000017756(NLK);ENSSSCG00000036136(BHLHE40)	0.602433	0.737842		GO:0007265	Ras protein signal transduction	6	146	ENSSSCG00000001097(-);ENSSSCG00000001565(CDKN1A);ENSSSCG00000003577(WASF2);ENSSSCG00000011810(BCL6);ENSSSCG00000013839(RASAL3);ENSSSCG00000016521(DGKI)	0.0503119	0.362876
								GO:0002039	p53 binding	1	48	ENSSSCG00000010461(ANKRD1)	0.606793	0.738104		GO:0043949	regulation of cAMP-mediated signaling	2	20	ENSSSCG00000010478(FFAR4);ENSSSCG00000034090(CRTC3)	0.0504571	0.362876
								GO:0032182	ubiquitin-like protein binding	1	48	ENSSSCG00000005501(TRIM32)	0.606793	0.738104		GO:0090022	regulation of neutrophil chemotaxis	2	20	ENSSSCG00000001097(-);ENSSSCG00000013260(-)	0.0504571	0.362876
								GO:0042562	hormone binding	1	48	ENSSSCG00000036201(NPR3)	0.606793	0.738104		GO:0090502	RNA phosphodiester bond hydrolysis, endonucleolytic	2	20	ENSSSCG00000044339(-);ENSSSCG00000049831(-)	0.0504571	0.362876
								GO:0051427	hormone receptor binding	2	107	ENSSSCG00000003211(NR1H2);ENSSSCG00000026478(PADI2)	0.61309	0.742268		GO:2000515	negative regulation of CD4-positive, alpha-beta T cell activation	2	20	ENSSSCG00000011810(BCL6);ENSSSCG00000015498(RC3H1)	0.0504571	0.362876
								GO:0005253	anion channel activity	1	49	ENSSSCG00000013586(LRRC8E)	0.614387	0.742268		GO:0030858	positive regulation of epithelial cell differentiation	3	46	ENSSSCG00000017379(ETV4);ENSSSCG00000038727(GDNF);ENSSSCG00000039103(ADIPOQ)	0.0508271	0.362876
								GO:0099106	ion channel regulator activity	1	49	ENSSSCG00000029323(KCNE3)	0.614387	0.742268		GO:0060113	inner ear receptor cell differentiation	3	46	ENSSSCG00000001097(-);ENSSSCG00000011680(PLS1);ENSSSCG00000027726(DLL1)	0.0508271	0.362876
								GO:0097159	organic cyclic compound binding	41	2203	ENSSSCG00000002866(CEBPA);ENSSSCG00000003211(NR1H2);ENSSSCG00000005501(TRIM32);ENSSSCG00000006809(RBM15);ENSSSCG00000007268(E2F1);ENSSSCG00000009720(DDX60);ENSSSCG00000009794(MLXIP);ENSSSCG00000010461(ANKRD1);ENSSSCG00000011198(RFTN1);ENSSSCG00000011810(BCL6);ENSSSCG00000012291(GPKOW);ENSSSCG00000012705(ZIC3);ENSSSCG00000015237(FLI1);ENSSSCG00000015498(RC3H1);ENSSSCG00000015616(HSD11B1);ENSSSCG00…	0.622556	0.74953		GO:0048638	regulation of developmental growth	7	184	ENSSSCG00000001565(CDKN1A);ENSSSCG00000010528(ZFYVE27);ENSSSCG00000011680(PLS1);ENSSSCG00000022204(AGRN);ENSSSCG00000027726(DLL1);ENSSSCG00000034656(RTN4R);ENSSSCG00000040464(LEP)	0.0508568	0.362876
								GO:0000287	magnesium ion binding	2	109	ENSSSCG00000017756(NLK);ENSSSCG00000032498(IDH3A)	0.623205	0.74953		GO:0030334	regulation of cell migration	16	564	ENSSSCG00000001097(-);ENSSSCG00000001100(CARMIL1);ENSSSCG00000002451(RIN3);ENSSSCG00000005501(TRIM32);ENSSSCG00000006582(S100A14);ENSSSCG00000006852(NTNG1);ENSSSCG00000009944(CORO1C);ENSSSCG00000012026(ADAMTS1);ENSSSCG00000013260(-);ENSSSCG00000014410(SH3RF2);ENSSSCG00000021059(ADORA1);ENSSSCG00000025876(PBLD);ENSSSCG00000026478(PADI2);ENSSSCG00000032115(OSGIN1);ENSSSCG00000037066(GADD45A);ENSSSC…	0.0515793	0.362876
								GO:0003779	actin binding	3	167	ENSSSCG00000009944(CORO1C);ENSSSCG00000029571(AVIL);ENSSSCG00000032392(-)	0.626503	0.751803		GO:0048513	animal organ development	48	2113	ENSSSCG00000000385(SLC39A5);ENSSSCG00000000455(LRIG3);ENSSSCG00000000687(CD4);ENSSSCG00000001097(-);ENSSSCG00000001440(NOTCH4);ENSSSCG00000001473(COL11A2);ENSSSCG00000001565(CDKN1A);ENSSSCG00000002866(CEBPA);ENSSSCG00000003414(ANGPTL7);ENSSSCG00000003577(WASF2);ENSSSCG00000004181(VNN1);ENSSSCG00000004759(SPINT1);ENSSSCG00000005636(SLC25A25);ENSSSCG00000006283(SCYL3);ENSSSCG00000006809(RBM15);ENSS…	0.0520722	0.362876
								GO:0016462	pyrophosphatase activity	6	338	ENSSSCG00000001715(ENPP5);ENSSSCG00000002557(NUDT14);ENSSSCG00000008051(ABCA3);ENSSSCG00000008634(ATP6V1C2);ENSSSCG00000032392(-);ENSSSCG00000047932(HSPA6)	0.636152	0.756763		GO:0051234	establishment of localization	53	2368	ENSSSCG00000000687(CD4);ENSSSCG00000001097(-);ENSSSCG00000001100(CARMIL1);ENSSSCG00000001565(CDKN1A);ENSSSCG00000001817(FURIN);ENSSSCG00000001892(SCAMP2);ENSSSCG00000002434(NRDE2);ENSSSCG00000002451(RIN3);ENSSSCG00000002632(SLC28A1);ENSSSCG00000003157(LIN7B);ENSSSCG00000003211(NR1H2);ENSSSCG00000003577(WASF2);ENSSSCG00000005167(SLC24A2);ENSSSCG00000005636(SLC25A25);ENSSSCG00000007466(SLC9A8);ENSS…	0.0521538	0.362876
								GO:0016817	hydrolase activity, acting on acid anhydrides	6	338	ENSSSCG00000001715(ENPP5);ENSSSCG00000002557(NUDT14);ENSSSCG00000008051(ABCA3);ENSSSCG00000008634(ATP6V1C2);ENSSSCG00000032392(-);ENSSSCG00000047932(HSPA6)	0.636152	0.756763		GO:0012501	programmed cell death	26	1029	ENSSSCG00000001565(CDKN1A);ENSSSCG00000003251(NLRP12);ENSSSCG00000004181(VNN1);ENSSSCG00000005501(TRIM32);ENSSSCG00000007268(E2F1);ENSSSCG00000009839(CIT);ENSSSCG00000010461(ANKRD1);ENSSSCG00000010478(FFAR4);ENSSSCG00000010956(NAA35);ENSSSCG00000011810(BCL6);ENSSSCG00000013260(-);ENSSSCG00000013312(HIPK3);ENSSSCG00000014410(SH3RF2);ENSSSCG00000015079(BACE1);ENSSSCG00000016267(ITM2C);ENSSSCG000000…	0.0526717	0.362876
								GO:0016818	hydrolase activity, acting on acid anhydrides, in phosphorus-containing anhydrides	6	338	ENSSSCG00000001715(ENPP5);ENSSSCG00000002557(NUDT14);ENSSSCG00000008051(ABCA3);ENSSSCG00000008634(ATP6V1C2);ENSSSCG00000032392(-);ENSSSCG00000047932(HSPA6)	0.636152	0.756763		GO:0070663	regulation of leukocyte proliferation	6	148	ENSSSCG00000001565(CDKN1A);ENSSSCG00000011810(BCL6);ENSSSCG00000013839(RASAL3);ENSSSCG00000015498(RC3H1);ENSSSCG00000027275(HHLA2);ENSSSCG00000040464(LEP)	0.0531027	0.362876
								GO:0035258	steroid hormone receptor binding	1	52	ENSSSCG00000026478(PADI2)	0.636305	0.756763		GO:0001890	placenta development	5	112	ENSSSCG00000002866(CEBPA);ENSSSCG00000004759(SPINT1);ENSSSCG00000006809(RBM15);ENSSSCG00000036956(SOCS3);ENSSSCG00000040464(LEP)	0.0534031	0.362876
								GO:0004497	monooxygenase activity	1	54	ENSSSCG00000001906(CYP1A1)	0.650224	0.771599		GO:0007204	positive regulation of cytosolic calcium ion concentration	5	112	ENSSSCG00000005167(SLC24A2);ENSSSCG00000010478(FFAR4);ENSSSCG00000013864(TMEM38A);ENSSSCG00000033456(GPR157);ENSSSCG00000039896(TMEM38B)	0.0534031	0.362876
								GO:0005267	potassium channel activity	1	55	ENSSSCG00000013864(TMEM38A)	0.656984	0.777892		GO:0051239	regulation of multicellular organismal process	45	1965	ENSSSCG00000000687(CD4);ENSSSCG00000001431(FKBPL);ENSSSCG00000001817(FURIN);ENSSSCG00000002866(CEBPA);ENSSSCG00000003211(NR1H2);ENSSSCG00000003251(NLRP12);ENSSSCG00000003414(ANGPTL7);ENSSSCG00000004181(VNN1);ENSSSCG00000004405(FIG4);ENSSSCG00000005501(TRIM32);ENSSSCG00000006809(RBM15);ENSSSCG00000006852(NTNG1);ENSSSCG00000009720(DDX60);ENSSSCG00000009944(CORO1C);ENSSSCG00000010478(FFAR4);ENSSSCG0…	0.053452	0.362876
								GO:0051087	chaperone binding	1	56	ENSSSCG00000013784(DNAJB1)	0.663614	0.784004		GO:0006639	acylglycerol metabolic process	4	78	ENSSSCG00000003211(NR1H2);ENSSSCG00000017935(CTDNEP1);ENSSSCG00000029571(AVIL);ENSSSCG00000033822(THRSP)	0.0535086	0.362876
								GO:0098772	molecular function regulator	13	737	ENSSSCG00000001565(CDKN1A);ENSSSCG00000001817(FURIN);ENSSSCG00000002451(RIN3);ENSSSCG00000009043(ABCE1);ENSSSCG00000009839(CIT);ENSSSCG00000013784(DNAJB1);ENSSSCG00000015645(-);ENSSSCG00000016521(DGKI);ENSSSCG00000017258(FAM20A);ENSSSCG00000029323(KCNE3);ENSSSCG00000031615(SERPINB9);ENSSSCG00000032115(OSGIN1);ENSSSCG00000039103(ADIPOQ)	0.667851	0.786466		GO:0001757	somite specification	1	3	ENSSSCG00000027726(DLL1)	0.0535848	0.362876
								GO:0019901	protein kinase binding	7	406	ENSSSCG00000000687(CD4);ENSSSCG00000001565(CDKN1A);ENSSSCG00000006309(CD247);ENSSSCG00000007253(MAPRE1);ENSSSCG00000009839(CIT);ENSSSCG00000022845(PJA2);ENSSSCG00000036556(IFNAR2)	0.669036	0.786466		GO:0001951	intestinal D-glucose absorption	1	3	ENSSSCG00000011680(PLS1)	0.0535848	0.362876
								GO:0005319	lipid transporter activity	1	57	ENSSSCG00000008051(ABCA3)	0.670116	0.786466		GO:0006465	signal peptide processing	1	3	ENSSSCG00000001817(FURIN)	0.0535848	0.362876
								GO:0099094	ligand-gated cation channel activity	1	58	ENSSSCG00000001752(CHRNA3)	0.676493	0.792209		GO:0006546	glycine catabolic process	1	3	ENSSSCG00000005199(GLDC)	0.0535848	0.362876
								GO:0008514	organic anion transmembrane transporter activity	2	121	ENSSSCG00000022925(-);ENSSSCG00000027024(ASIC3)	0.679643	0.793196		GO:0006701	progesterone biosynthetic process	1	3	ENSSSCG00000017499(STARD3)	0.0535848	0.362876
								GO:0008509	anion transmembrane transporter activity	3	181	ENSSSCG00000013586(LRRC8E);ENSSSCG00000022925(-);ENSSSCG00000027024(ASIC3)	0.680307	0.793196		GO:0006710	androgen catabolic process	1	3	ENSSSCG00000009216(SPP1)	0.0535848	0.362876
								GO:0046332	SMAD binding	1	59	ENSSSCG00000010461(ANKRD1)	0.682748	0.794309		GO:0019853	L-ascorbic acid biosynthetic process	1	3	ENSSSCG00000022390(RGN)	0.0535848	0.362876
								GO:0016247	channel regulator activity	1	60	ENSSSCG00000029323(KCNE3)	0.688883	0.799703		GO:0032474	otolith morphogenesis	1	3	ENSSSCG00000000455(LRIG3)	0.0535848	0.362876
								GO:0008168	methyltransferase activity	2	124	ENSSSCG00000011190(METTL6);ENSSSCG00000015054(NNMT)	0.692635	0.802315		GO:0033140	negative regulation of peptidyl-serine phosphorylation of STAT protein	1	3	ENSSSCG00000037066(GADD45A)	0.0535848	0.362876
								GO:0051219	phosphoprotein binding	1	61	ENSSSCG00000036956(SOCS3)	0.6949	0.803196		GO:0033227	dsRNA transport	1	3	ENSSSCG00000011198(RFTN1)	0.0535848	0.362876
								GO:0003697	single-stranded DNA binding	1	63	ENSSSCG00000016488(SSBP1)	0.706589	0.811374		GO:0035723	interleukin-15-mediated signaling pathway	1	3	ENSSSCG00000000687(CD4)	0.0535848	0.362876
								GO:0008170	N-methyltransferase activity	1	63	ENSSSCG00000015054(NNMT)	0.706589	0.811374		GO:0035787	cell migration involved in kidney development	1	3	ENSSSCG00000039103(ADIPOQ)	0.0535848	0.362876
								GO:0016853	isomerase activity	1	63	ENSSSCG00000021418(LSS)	0.706589	0.811374		GO:0035788	cell migration involved in metanephros development	1	3	ENSSSCG00000039103(ADIPOQ)	0.0535848	0.362876
								GO:0016741	transferase activity, transferring one-carbon groups	2	128	ENSSSCG00000011190(METTL6);ENSSSCG00000015054(NNMT)	0.709284	0.811374		GO:0035789	metanephric mesenchymal cell migration	1	3	ENSSSCG00000039103(ADIPOQ)	0.0535848	0.362876
								GO:0001653	peptide receptor activity	1	64	ENSSSCG00000036201(NPR3)	0.712265	0.811374		GO:0035938	estradiol secretion	1	3	ENSSSCG00000009216(SPP1)	0.0535848	0.362876
								GO:0016773	phosphotransferase activity, alcohol group as acceptor	7	424	ENSSSCG00000001565(CDKN1A);ENSSSCG00000013040(TRPT1);ENSSSCG00000013312(HIPK3);ENSSSCG00000015619(CAMK1G);ENSSSCG00000016521(DGKI);ENSSSCG00000017756(NLK);ENSSSCG00000027161(PIP5K1B)	0.71256	0.811374		GO:0038163	thrombopoietin-mediated signaling pathway	1	3	ENSSSCG00000006809(RBM15)	0.0535848	0.362876
								GO:0003712	transcription coregulator activity	4	250	ENSSSCG00000005501(TRIM32);ENSSSCG00000010461(ANKRD1);ENSSSCG00000013784(DNAJB1);ENSSSCG00000027410(CBFA2T2)	0.712611	0.811374		GO:0042998	positive regulation of Golgi to plasma membrane protein transport	1	3	ENSSSCG00000010882(CNST)	0.0535848	0.362876
								GO:0030674	protein binding, bridging	1	65	ENSSSCG00000032849(MLPH)	0.717832	0.815579		GO:0044849	estrous cycle	1	3	ENSSSCG00000013260(-)	0.0535848	0.362876
								GO:0016772	transferase activity, transferring phosphorus-containing groups	9	541	ENSSSCG00000001565(CDKN1A);ENSSSCG00000011390(IP6K1);ENSSSCG00000013040(TRPT1);ENSSSCG00000013312(HIPK3);ENSSSCG00000015619(CAMK1G);ENSSSCG00000016521(DGKI);ENSSSCG00000017756(NLK);ENSSSCG00000027161(PIP5K1B);ENSSSCG00000049831(-)	0.719731	0.816001		GO:0045168	cell-cell signaling involved in cell fate commitment	1	3	ENSSSCG00000027726(DLL1)	0.0535848	0.362876
								GO:0030594	neurotransmitter receptor activity	1	66	ENSSSCG00000001752(CHRNA3)	0.723292	0.818301		GO:0045345	positive regulation of MHC class I biosynthetic process	1	3	ENSSSCG00000003251(NLRP12)	0.0535848	0.362876
								GO:0015238	drug transmembrane transporter activity	1	67	ENSSSCG00000008051(ABCA3)	0.728647	0.81959		GO:0045759	negative regulation of action potential	1	3	ENSSSCG00000029323(KCNE3)	0.0535848	0.362876
								GO:0047485	protein N-terminus binding	1	67	ENSSSCG00000037066(GADD45A)	0.728647	0.81959		GO:0046331	lateral inhibition	1	3	ENSSSCG00000027726(DLL1)	0.0535848	0.362876
								GO:0016747	transferase activity, transferring acyl groups other than amino-acyl groups	2	133	ENSSSCG00000008995(LRAT);ENSSSCG00000012880(CPT1A)	0.729036	0.81959		GO:0046958	nonassociative learning	1	3	ENSSSCG00000016521(DGKI)	0.0535848	0.362876
								GO:0016779	nucleotidyltransferase activity	1	68	ENSSSCG00000049831(-)	0.733899	0.823324		GO:0048294	negative regulation of isotype switching to IgE isotypes	1	3	ENSSSCG00000011810(BCL6)	0.0535848	0.362876
								GO:0140096	catalytic activity, acting on a protein	21	1224	ENSSSCG00000001436(RNF5);ENSSSCG00000001565(CDKN1A);ENSSSCG00000001817(FURIN);ENSSSCG00000003923(HECTD3);ENSSSCG00000005501(TRIM32);ENSSSCG00000007162(UBOX5);ENSSSCG00000007760(PRSS36);ENSSSCG00000009413(CPB2);ENSSSCG00000012026(ADAMTS1);ENSSSCG00000013312(HIPK3);ENSSSCG00000014003(MIER2);ENSSSCG00000014410(SH3RF2);ENSSSCG00000015079(BACE1);ENSSSCG00000015498(RC3H1);ENSSSCG00000015619(CAMK1G);ENS…	0.745784	0.834903		GO:0048550	negative regulation of pinocytosis	1	3	ENSSSCG00000003211(NR1H2)	0.0535848	0.362876
								GO:0008237	metallopeptidase activity	1	72	ENSSSCG00000012026(ADAMTS1)	0.753916	0.84224		GO:0050968	detection of chemical stimulus involved in sensory perception of pain	1	3	ENSSSCG00000027024(ASIC3)	0.0535848	0.362876
								GO:0005102	signaling receptor binding	13	788	ENSSSCG00000000687(CD4);ENSSSCG00000003211(NR1H2);ENSSSCG00000005317(TLN1);ENSSSCG00000006582(S100A14);ENSSSCG00000009216(SPP1);ENSSSCG00000025523(COL2A1);ENSSSCG00000026478(PADI2);ENSSSCG00000027726(DLL1);ENSSSCG00000032115(OSGIN1);ENSSSCG00000036224(-);ENSSSCG00000038801(NPNT);ENSSSCG00000039103(ADIPOQ);ENSSSCG00000040464(LEP)	0.757806	0.844033		GO:0060847	endothelial cell fate specification	1	3	ENSSSCG00000027726(DLL1)	0.0535848	0.362876
								GO:0015103	inorganic anion transmembrane transporter activity	1	73	ENSSSCG00000013586(LRRC8E)	0.758681	0.844033		GO:0061470	T follicular helper cell differentiation	1	3	ENSSSCG00000015498(RC3H1)	0.0535848	0.362876
								GO:0019955	cytokine binding	1	74	ENSSSCG00000000687(CD4)	0.763355	0.845709		GO:0070634	transepithelial ammonium transport	1	3	ENSSSCG00000035121(RHBG)	0.0535848	0.362876
								GO:0043021	ribonucleoprotein complex binding	1	74	ENSSSCG00000039064(DHX33)	0.763355	0.845709		GO:0071350	cellular response to interleukin-15	1	3	ENSSSCG00000000687(CD4)	0.0535848	0.362876
								GO:0015276	ligand-gated ion channel activity	1	77	ENSSSCG00000001752(CHRNA3)	0.776844	0.857096		GO:0071787	endoplasmic reticulum tubular network formation	1	3	ENSSSCG00000010528(ZFYVE27)	0.0535848	0.362876
								GO:0022834	ligand-gated channel activity	1	77	ENSSSCG00000001752(CHRNA3)	0.776844	0.857096		GO:0071930	negative regulation of transcription involved in G1/S transition of mitotic cell cycle	1	3	ENSSSCG00000007268(E2F1)	0.0535848	0.362876
								GO:0003682	chromatin binding	5	337	ENSSSCG00000002866(CEBPA);ENSSSCG00000011810(BCL6);ENSSSCG00000015237(FLI1);ENSSSCG00000016488(SSBP1);ENSSSCG00000023556(SUPT5H)	0.781412	0.860359		GO:0072244	metanephric glomerular epithelium development	1	3	ENSSSCG00000039103(ADIPOQ)	0.0535848	0.362876
								GO:0016301	kinase activity	7	458	ENSSSCG00000001565(CDKN1A);ENSSSCG00000011390(IP6K1);ENSSSCG00000013312(HIPK3);ENSSSCG00000015619(CAMK1G);ENSSSCG00000016521(DGKI);ENSSSCG00000017756(NLK);ENSSSCG00000027161(PIP5K1B)	0.78398	0.86141		GO:0072248	metanephric glomerular visceral epithelial cell differentiation	1	3	ENSSSCG00000039103(ADIPOQ)	0.0535848	0.362876
								GO:0016757	transferase activity, transferring glycosyl groups	2	150	ENSSSCG00000013886(B3GNT3);ENSSSCG00000032053(ST8SIA5)	0.787901	0.863941		GO:0072249	metanephric glomerular visceral epithelial cell development	1	3	ENSSSCG00000039103(ADIPOQ)	0.0535848	0.362876
								GO:0008194	UDP-glycosyltransferase activity	1	80	ENSSSCG00000013886(B3GNT3)	0.789568	0.863994		GO:0072312	metanephric glomerular epithelial cell differentiation	1	3	ENSSSCG00000039103(ADIPOQ)	0.0535848	0.362876
								GO:0003713	transcription coactivator activity	2	154	ENSSSCG00000005501(TRIM32);ENSSSCG00000010461(ANKRD1)	0.800015	0.873636		GO:0072313	metanephric glomerular epithelial cell development	1	3	ENSSSCG00000039103(ADIPOQ)	0.0535848	0.362876
								GO:0005096	GTPase activator activity	1	87	ENSSSCG00000015645(-)	0.816522	0.88803		GO:0090107	regulation of high-density lipoprotein particle assembly	1	3	ENSSSCG00000003211(NR1H2)	0.0535848	0.362876
								GO:0016874	ligase activity	1	87	ENSSSCG00000017694(ACACA)	0.816522	0.88803		GO:0090370	negative regulation of cholesterol efflux	1	3	ENSSSCG00000026092(SREBF2)	0.0535848	0.362876
								GO:0016705	oxidoreductase activity, acting on paired donors, with incorporation or reduction of molecular oxygen	1	88	ENSSSCG00000001906(CYP1A1)	0.820081	0.890088		GO:0097749	membrane tubulation	1	3	ENSSSCG00000009944(CORO1C)	0.0535848	0.362876
								GO:0004674	protein serine/threonine kinase activity	3	231	ENSSSCG00000013312(HIPK3);ENSSSCG00000015619(CAMK1G);ENSSSCG00000017756(NLK)	0.825681	0.894348		GO:0098703	calcium ion import across plasma membrane	1	3	ENSSSCG00000005167(SLC24A2)	0.0535848	0.362876
								GO:0004721	phosphoprotein phosphatase activity	1	92	ENSSSCG00000017935(CTDNEP1)	0.833645	0.901147		GO:0106001	intestinal hexose absorption	1	3	ENSSSCG00000011680(PLS1)	0.0535848	0.362876
								GO:0048018	receptor ligand activity	2	168	ENSSSCG00000032115(OSGIN1);ENSSSCG00000039103(ADIPOQ)	0.837738	0.903741		GO:0106015	negative regulation of inflammatory response to wounding	1	3	ENSSSCG00000013260(-)	0.0535848	0.362876
								GO:0017111	nucleoside-triphosphatase activity	4	305	ENSSSCG00000008051(ABCA3);ENSSSCG00000008634(ATP6V1C2);ENSSSCG00000032392(-);ENSSSCG00000047932(HSPA6)	0.843109	0.907702		GO:1900245	positive regulation of MDA-5 signaling pathway	1	3	ENSSSCG00000009720(DDX60)	0.0535848	0.362876
								GO:0005085	guanyl-nucleotide exchange factor activity	1	97	ENSSSCG00000002451(RIN3)	0.849179	0.912398		GO:1901624	negative regulation of lymphocyte chemotaxis	1	3	ENSSSCG00000026478(PADI2)	0.0535848	0.362876
								GO:0016758	transferase activity, transferring hexosyl groups	1	99	ENSSSCG00000013886(B3GNT3)	0.854981	0.916787		GO:1902303	negative regulation of potassium ion export	1	3	ENSSSCG00000029323(KCNE3)	0.0535848	0.362876
								GO:0050662	coenzyme binding	1	102	ENSSSCG00000015616(HSD11B1)	0.863271	0.923821		GO:1902463	protein localization to cell leading edge	1	3	ENSSSCG00000001097(-)	0.0535848	0.362876
								GO:0008022	protein C-terminus binding	1	104	ENSSSCG00000026092(SREBF2)	0.868534	0.925742		GO:1902656	calcium ion import into cytosol	1	3	ENSSSCG00000005167(SLC24A2)	0.0535848	0.362876
								GO:0060090	molecular adaptor activity	1	104	ENSSSCG00000032849(MLPH)	0.868534	0.925742		GO:1902896	terminal web assembly	1	3	ENSSSCG00000011680(PLS1)	0.0535848	0.362876
								GO:0030545	receptor regulator activity	2	186	ENSSSCG00000032115(OSGIN1);ENSSSCG00000039103(ADIPOQ)	0.876792	0.932683		GO:1903765	negative regulation of potassium ion export across plasma membrane	1	3	ENSSSCG00000029323(KCNE3)	0.0535848	0.362876
								GO:0140097	catalytic activity, acting on DNA	1	113	ENSSSCG00000012973(MUS81)	0.889832	0.944672		GO:1904475	regulation of Ras GTPase binding	1	3	ENSSSCG00000001097(-)	0.0535848	0.362876
								GO:0097367	carbohydrate derivative binding	7	534	ENSSSCG00000012026(ADAMTS1);ENSSSCG00000013260(-);ENSSSCG00000016267(ITM2C);ENSSSCG00000017756(NLK);ENSSSCG00000025523(COL2A1);ENSSSCG00000034656(RTN4R);ENSSSCG00000039103(ADIPOQ)	0.894975	0.948247		GO:1904526	regulation of microtubule binding	1	3	ENSSSCG00000007253(MAPRE1)	0.0535848	0.362876
								GO:0043167	ion binding	21	1375	ENSSSCG00000000687(CD4);ENSSSCG00000001715(ENPP5);ENSSSCG00000005317(TLN1);ENSSSCG00000010478(FFAR4);ENSSSCG00000010528(ZFYVE27);ENSSSCG00000012026(ADAMTS1);ENSSSCG00000013260(-);ENSSSCG00000015498(RC3H1);ENSSSCG00000016267(ITM2C);ENSSSCG00000017756(NLK);ENSSSCG00000022390(RGN);ENSSSCG00000026478(PADI2);ENSSSCG00000028051(ZNF385C);ENSSSCG00000032498(IDH3A);ENSSSCG00000034656(RTN4R);ENSSSCG0000003…	0.899996	0.951679		GO:1904528	positive regulation of microtubule binding	1	3	ENSSSCG00000007253(MAPRE1)	0.0535848	0.362876
								GO:0001664	G protein-coupled receptor binding	1	126	ENSSSCG00000006582(S100A14)	0.914682	0.965297		GO:1905024	regulation of membrane repolarization during ventricular cardiac muscle cell action potential	1	3	ENSSSCG00000029323(KCNE3)	0.0535848	0.362876
								GO:0004672	protein kinase activity	4	357	ENSSSCG00000001565(CDKN1A);ENSSSCG00000013312(HIPK3);ENSSSCG00000015619(CAMK1G);ENSSSCG00000017756(NLK)	0.91698	0.965813		GO:1905031	regulation of membrane repolarization during cardiac muscle cell action potential	1	3	ENSSSCG00000029323(KCNE3)	0.0535848	0.362876
								GO:0005126	cytokine receptor binding	1	132	ENSSSCG00000006582(S100A14)	0.924187	0.971488		GO:1905098	negative regulation of guanyl-nucleotide exchange factor activity	1	3	ENSSSCG00000001097(-)	0.0535848	0.362876
								GO:0035091	phosphatidylinositol binding	1	134	ENSSSCG00000005317(TLN1)	0.927115	0.972651		GO:1905553	regulation of blood vessel branching	1	3	ENSSSCG00000001431(FKBPL)	0.0535848	0.362876
								GO:0016791	phosphatase activity	1	140	ENSSSCG00000017935(CTDNEP1)	0.935242	0.979254		GO:1905598	negative regulation of low-density lipoprotein receptor activity	1	3	ENSSSCG00000039103(ADIPOQ)	0.0535848	0.362876
								GO:0008289	lipid binding	3	319	ENSSSCG00000005317(TLN1);ENSSSCG00000010478(FFAR4);ENSSSCG00000010479(RBP4)	0.948117	0.990791		GO:1905603	regulation of maintenance of permeability of blood-brain barrier	1	3	ENSSSCG00000005177(SH3GL2)	0.0535848	0.362876
								GO:0004888	transmembrane signaling receptor activity	8	675	ENSSSCG00000000687(CD4);ENSSSCG00000001752(CHRNA3);ENSSSCG00000006309(CD247);ENSSSCG00000007816(IL21R);ENSSSCG00000010478(FFAR4);ENSSSCG00000033456(GPR157);ENSSSCG00000034656(RTN4R);ENSSSCG00000036556(IFNAR2)	0.953076	0.993357		GO:1905651	regulation of artery morphogenesis	1	3	ENSSSCG00000013260(-)	0.0535848	0.362876
								GO:0005524	ATP binding	2	248	ENSSSCG00000016267(ITM2C);ENSSSCG00000017756(NLK)	0.95439	0.993357		GO:1905653	positive regulation of artery morphogenesis	1	3	ENSSSCG00000013260(-)	0.0535848	0.362876
								GO:0022839	ion gated channel activity	1	160	ENSSSCG00000001752(CHRNA3)	0.95636	0.993357		GO:1905774	regulation of DNA helicase activity	1	3	ENSSSCG00000016488(SSBP1)	0.0535848	0.362876
								GO:0022836	gated channel activity	1	162	ENSSSCG00000001752(CHRNA3)	0.958051	0.993357		GO:1990086	lens fiber cell apoptotic process	1	3	ENSSSCG00000007268(E2F1)	0.0535848	0.362876
								GO:0038023	signaling receptor activity	9	755	ENSSSCG00000000687(CD4);ENSSSCG00000001752(CHRNA3);ENSSSCG00000006309(CD247);ENSSSCG00000007816(IL21R);ENSSSCG00000010478(FFAR4);ENSSSCG00000033456(GPR157);ENSSSCG00000034656(RTN4R);ENSSSCG00000036201(NPR3);ENSSSCG00000036556(IFNAR2)	0.959873	0.993357		GO:2000589	regulation of metanephric mesenchymal cell migration	1	3	ENSSSCG00000039103(ADIPOQ)	0.0535848	0.362876
								GO:0060089	molecular transducer activity	9	774	ENSSSCG00000000687(CD4);ENSSSCG00000001752(CHRNA3);ENSSSCG00000006309(CD247);ENSSSCG00000007816(IL21R);ENSSSCG00000010478(FFAR4);ENSSSCG00000033456(GPR157);ENSSSCG00000034656(RTN4R);ENSSSCG00000036201(NPR3);ENSSSCG00000036556(IFNAR2)	0.967321	0.996364		GO:2000813	negative regulation of barbed-end actin filament capping	1	3	ENSSSCG00000001100(CARMIL1)	0.0535848	0.362876
								GO:0048037	cofactor binding	1	176	ENSSSCG00000015616(HSD11B1)	0.968197	0.996364		GO:2000864	regulation of estradiol secretion	1	3	ENSSSCG00000009216(SPP1)	0.0535848	0.362876
								GO:0032559	adenyl ribonucleotide binding	2	270	ENSSSCG00000016267(ITM2C);ENSSSCG00000017756(NLK)	0.968377	0.996364		GO:2001106	regulation of Rho guanyl-nucleotide exchange factor activity	1	3	ENSSSCG00000001097(-)	0.0535848	0.362876
								GO:0030554	adenyl nucleotide binding	2	275	ENSSSCG00000016267(ITM2C);ENSSSCG00000017756(NLK)	0.970927	0.997067		GO:0006720	isoprenoid metabolic process	3	47	ENSSSCG00000001906(CYP1A1);ENSSSCG00000008995(LRAT);ENSSSCG00000010479(RBP4)	0.0535915	0.362876
								GO:0042578	phosphoric ester hydrolase activity	1	186	ENSSSCG00000017935(CTDNEP1)	0.973911	0.997935		GO:0048731	system development	62	2838	ENSSSCG00000000385(SLC39A5);ENSSSCG00000000455(LRIG3);ENSSSCG00000000687(CD4);ENSSSCG00000001097(-);ENSSSCG00000001431(FKBPL);ENSSSCG00000001440(NOTCH4);ENSSSCG00000001473(COL11A2);ENSSSCG00000001565(CDKN1A);ENSSSCG00000001752(CHRNA3);ENSSSCG00000002866(CEBPA);ENSSSCG00000003414(ANGPTL7);ENSSSCG00000003577(WASF2);ENSSSCG00000004181(VNN1);ENSSSCG00000004405(FIG4);ENSSSCG00000004759(SPINT1);ENSSSCG…	0.0540223	0.365091
								GO:0043168	anion binding	9	800	ENSSSCG00000005317(TLN1);ENSSSCG00000010478(FFAR4);ENSSSCG00000012026(ADAMTS1);ENSSSCG00000013260(-);ENSSSCG00000016267(ITM2C);ENSSSCG00000017756(NLK);ENSSSCG00000034656(RTN4R);ENSSSCG00000036201(NPR3);ENSSSCG00000039103(ADIPOQ)	0.975509	0.997935		GO:0051047	positive regulation of secretion	6	149	ENSSSCG00000003211(NR1H2);ENSSSCG00000009216(SPP1);ENSSSCG00000010461(ANKRD1);ENSSSCG00000010478(FFAR4);ENSSSCG00000010479(RBP4);ENSSSCG00000017980(ALOX12B)	0.0545328	0.367551
								GO:0005543	phospholipid binding	1	213	ENSSSCG00000005317(TLN1)	0.984735	0.999843		GO:0120032	regulation of plasma membrane bounded cell projection assembly	5	113	ENSSSCG00000001097(-);ENSSSCG00000003577(WASF2);ENSSSCG00000008020(IFT140);ENSSSCG00000009944(CORO1C);ENSSSCG00000029571(AVIL)	0.0550884	0.367551
								GO:0036094	small molecule binding	6	634	ENSSSCG00000010478(FFAR4);ENSSSCG00000010479(RBP4);ENSSSCG00000015616(HSD11B1);ENSSSCG00000016267(ITM2C);ENSSSCG00000017756(NLK);ENSSSCG00000039103(ADIPOQ)	0.985406	0.999843		GO:0001958	endochondral ossification	2	21	ENSSSCG00000025523(COL2A1);ENSSSCG00000029547(NAB1)	0.0551169	0.367551
								GO:0008144	drug binding	2	328	ENSSSCG00000016267(ITM2C);ENSSSCG00000017756(NLK)	0.988274	0.999843		GO:0002455	humoral immune response mediated by circulating immunoglobulin	2	21	ENSSSCG00000016856(C9);ENSSSCG00000036224(-)	0.0551169	0.367551
								GO:0035639	purine ribonucleoside triphosphate binding	2	343	ENSSSCG00000016267(ITM2C);ENSSSCG00000017756(NLK)	0.990976	0.999843		GO:0010592	positive regulation of lamellipodium assembly	2	21	ENSSSCG00000003577(WASF2);ENSSSCG00000029571(AVIL)	0.0551169	0.367551
								GO:0005198	structural molecule activity	1	245	ENSSSCG00000030295(NUTF2)	0.99193	0.999843		GO:0036075	replacement ossification	2	21	ENSSSCG00000025523(COL2A1);ENSSSCG00000029547(NAB1)	0.0551169	0.367551
								GO:0032555	purine ribonucleotide binding	2	377	ENSSSCG00000016267(ITM2C);ENSSSCG00000017756(NLK)	0.995053	0.999843		GO:0097009	energy homeostasis	2	21	ENSSSCG00000027726(DLL1);ENSSSCG00000034090(CRTC3)	0.0551169	0.367551
								GO:0032553	ribonucleotide binding	2	383	ENSSSCG00000016267(ITM2C);ENSSSCG00000017756(NLK)	0.995555	0.999843		GO:0009892	negative regulation of metabolic process	40	1719	ENSSSCG00000001436(RNF5);ENSSSCG00000001440(NOTCH4);ENSSSCG00000001565(CDKN1A);ENSSSCG00000001817(FURIN);ENSSSCG00000002434(NRDE2);ENSSSCG00000002451(RIN3);ENSSSCG00000002866(CEBPA);ENSSSCG00000003211(NR1H2);ENSSSCG00000003251(NLRP12);ENSSSCG00000005177(SH3GL2);ENSSSCG00000006809(RBM15);ENSSSCG00000007268(E2F1);ENSSSCG00000009043(ABCE1);ENSSSCG00000009944(CORO1C);ENSSSCG00000010461(ANKRD1);ENSSSC…	0.0553891	0.367951
								GO:0017076	purine nucleotide binding	2	386	ENSSSCG00000016267(ITM2C);ENSSSCG00000017756(NLK)	0.995787	0.999843		GO:0008015	blood circulation	8	227	ENSSSCG00000013864(TMEM38A);ENSSSCG00000015237(FLI1);ENSSSCG00000021059(ADORA1);ENSSSCG00000027726(DLL1);ENSSSCG00000029323(KCNE3);ENSSSCG00000036201(NPR3);ENSSSCG00000039103(ADIPOQ);ENSSSCG00000039896(TMEM38B)	0.0554339	0.367951
								GO:0000166	nucleotide binding	3	484	ENSSSCG00000015616(HSD11B1);ENSSSCG00000016267(ITM2C);ENSSSCG00000017756(NLK)	0.996098	0.999843		GO:0006638	neutral lipid metabolic process	4	79	ENSSSCG00000003211(NR1H2);ENSSSCG00000017935(CTDNEP1);ENSSSCG00000029571(AVIL);ENSSSCG00000033822(THRSP)	0.055595	0.367951
								GO:1901265	nucleoside phosphate binding	3	484	ENSSSCG00000015616(HSD11B1);ENSSSCG00000016267(ITM2C);ENSSSCG00000017756(NLK)	0.996098	0.999843		GO:1904892	regulation of STAT cascade	4	79	ENSSSCG00000017756(NLK);ENSSSCG00000036956(SOCS3);ENSSSCG00000037066(GADD45A);ENSSSCG00000040464(LEP)	0.055595	0.367951
								GO:0004930	G protein-coupled receptor activity	2	435	ENSSSCG00000010478(FFAR4);ENSSSCG00000033456(GPR157)	0.998262	1		GO:0006351	transcription, DNA-templated	45	1972	ENSSSCG00000000385(SLC39A5);ENSSSCG00000000687(CD4);ENSSSCG00000001440(NOTCH4);ENSSSCG00000002866(CEBPA);ENSSSCG00000003211(NR1H2);ENSSSCG00000003251(NLRP12);ENSSSCG00000005501(TRIM32);ENSSSCG00000006809(RBM15);ENSSSCG00000007268(E2F1);ENSSSCG00000009216(SPP1);ENSSSCG00000009794(MLXIP);ENSSSCG00000010461(ANKRD1);ENSSSCG00000011810(BCL6);ENSSSCG00000012705(ZIC3);ENSSSCG00000013260(-);ENSSSCG000000…	0.0561789	0.369979
								GO:0003674	molecular_function	168	8747	ENSSSCG00000000687(CD4);ENSSSCG00000001097(-);ENSSSCG00000001100(CARMIL1);ENSSSCG00000001436(RNF5);ENSSSCG00000001565(CDKN1A);ENSSSCG00000001715(ENPP5);ENSSSCG00000001752(CHRNA3);ENSSSCG00000001780(FAH);ENSSSCG00000001817(FURIN);ENSSSCG00000001906(CYP1A1);ENSSSCG00000001921(NEO1);ENSSSCG00000002451(RIN3);ENSSSCG00000002557(NUDT14);ENSSSCG00000002632(SLC28A1);ENSSSCG00000002866(CEBPA);ENSSSCG00000…	1	1		GO:0010633	negative regulation of epithelial cell migration	3	48	ENSSSCG00000009944(CORO1C);ENSSSCG00000025876(PBLD);ENSSSCG00000037066(GADD45A)	0.0564268	0.369979
																GO:0010827	regulation of glucose transmembrane transport	3	48	ENSSSCG00000010478(FFAR4);ENSSSCG00000039103(ADIPOQ);ENSSSCG00000040464(LEP)	0.0564268	0.369979
																GO:0048144	fibroblast proliferation	3	48	ENSSSCG00000001565(CDKN1A);ENSSSCG00000005501(TRIM32);ENSSSCG00000007268(E2F1)	0.0564268	0.369979
																GO:0048145	regulation of fibroblast proliferation	3	48	ENSSSCG00000001565(CDKN1A);ENSSSCG00000005501(TRIM32);ENSSSCG00000007268(E2F1)	0.0564268	0.369979
																GO:0007219	Notch signaling pathway	5	114	ENSSSCG00000002866(CEBPA);ENSSSCG00000006809(RBM15);ENSSSCG00000011810(BCL6);ENSSSCG00000027410(CBFA2T2);ENSSSCG00000027726(DLL1)	0.0568043	0.371762
																GO:0007423	sensory organ development	12	396	ENSSSCG00000000385(SLC39A5);ENSSSCG00000000455(LRIG3);ENSSSCG00000001097(-);ENSSSCG00000002866(CEBPA);ENSSSCG00000003414(ANGPTL7);ENSSSCG00000005636(SLC25A25);ENSSSCG00000008020(IFT140);ENSSSCG00000009364(FREM2);ENSSSCG00000010479(RBP4);ENSSSCG00000011680(PLS1);ENSSSCG00000025523(COL2A1);ENSSSCG00000027726(DLL1)	0.0576626	0.375148
																GO:0008217	regulation of blood pressure	4	80	ENSSSCG00000021059(ADORA1);ENSSSCG00000027726(DLL1);ENSSSCG00000036201(NPR3);ENSSSCG00000039103(ADIPOQ)	0.0577249	0.375148
																GO:0097659	nucleic acid-templated transcription	45	1976	ENSSSCG00000000385(SLC39A5);ENSSSCG00000000687(CD4);ENSSSCG00000001440(NOTCH4);ENSSSCG00000002866(CEBPA);ENSSSCG00000003211(NR1H2);ENSSSCG00000003251(NLRP12);ENSSSCG00000005501(TRIM32);ENSSSCG00000006809(RBM15);ENSSSCG00000007268(E2F1);ENSSSCG00000009216(SPP1);ENSSSCG00000009794(MLXIP);ENSSSCG00000010461(ANKRD1);ENSSSCG00000011810(BCL6);ENSSSCG00000012705(ZIC3);ENSSSCG00000013260(-);ENSSSCG000000…	0.0577833	0.375148
																GO:0051336	regulation of hydrolase activity	15	528	ENSSSCG00000001817(FURIN);ENSSSCG00000003211(NR1H2);ENSSSCG00000003251(NLRP12);ENSSSCG00000009043(ABCE1);ENSSSCG00000009944(CORO1C);ENSSSCG00000010882(CNST);ENSSSCG00000011810(BCL6);ENSSSCG00000013784(DNAJB1);ENSSSCG00000014410(SH3RF2);ENSSSCG00000015645(-);ENSSSCG00000016488(SSBP1);ENSSSCG00000016521(DGKI);ENSSSCG00000031615(SERPINB9);ENSSSCG00000034656(RTN4R);ENSSSCG00000038801(NPNT)	0.0577839	0.375148
																GO:0060429	epithelium development	20	756	ENSSSCG00000001097(-);ENSSSCG00000001431(FKBPL);ENSSSCG00000004759(SPINT1);ENSSSCG00000006809(RBM15);ENSSSCG00000008020(IFT140);ENSSSCG00000009364(FREM2);ENSSSCG00000011680(PLS1);ENSSSCG00000012705(ZIC3);ENSSSCG00000012880(CPT1A);ENSSSCG00000015732(TFCP2L1);ENSSSCG00000017379(ETV4);ENSSSCG00000025523(COL2A1);ENSSSCG00000027410(CBFA2T2);ENSSSCG00000027726(DLL1);ENSSSCG00000034884(IRX1);ENSSSCG0000…	0.0578544	0.375148
																GO:1903037	regulation of leukocyte cell-cell adhesion	7	190	ENSSSCG00000004181(VNN1);ENSSSCG00000011810(BCL6);ENSSSCG00000013260(-);ENSSSCG00000013839(RASAL3);ENSSSCG00000015498(RC3H1);ENSSSCG00000027275(HHLA2);ENSSSCG00000040464(LEP)	0.0584783	0.377156
																GO:0060491	regulation of cell projection assembly	5	115	ENSSSCG00000001097(-);ENSSSCG00000003577(WASF2);ENSSSCG00000008020(IFT140);ENSSSCG00000009944(CORO1C);ENSSSCG00000029571(AVIL)	0.0585507	0.377156
																GO:0040007	growth	15	530	ENSSSCG00000001565(CDKN1A);ENSSSCG00000005501(TRIM32);ENSSSCG00000005636(SLC25A25);ENSSSCG00000010528(ZFYVE27);ENSSSCG00000011198(RFTN1);ENSSSCG00000011680(PLS1);ENSSSCG00000011810(BCL6);ENSSSCG00000013260(-);ENSSSCG00000015732(TFCP2L1);ENSSSCG00000022204(AGRN);ENSSSCG00000027726(DLL1);ENSSSCG00000032115(OSGIN1);ENSSSCG00000034656(RTN4R);ENSSSCG00000039896(TMEM38B);ENSSSCG00000040464(LEP)	0.0593164	0.377156
																GO:0030032	lamellipodium assembly	3	49	ENSSSCG00000001100(CARMIL1);ENSSSCG00000003577(WASF2);ENSSSCG00000029571(AVIL)	0.0593322	0.377156
																GO:0070661	leukocyte proliferation	7	191	ENSSSCG00000001565(CDKN1A);ENSSSCG00000011810(BCL6);ENSSSCG00000013839(RASAL3);ENSSSCG00000015498(RC3H1);ENSSSCG00000027275(HHLA2);ENSSSCG00000036201(NPR3);ENSSSCG00000040464(LEP)	0.0598137	0.377156
																GO:0002793	positive regulation of peptide secretion	4	81	ENSSSCG00000003211(NR1H2);ENSSSCG00000010461(ANKRD1);ENSSSCG00000010478(FFAR4);ENSSSCG00000010479(RBP4)	0.059898	0.377156
																GO:0006937	regulation of muscle contraction	4	81	ENSSSCG00000013864(TMEM38A);ENSSSCG00000029323(KCNE3);ENSSSCG00000038801(NPNT);ENSSSCG00000039896(TMEM38B)	0.059898	0.377156
																GO:0032373	positive regulation of sterol transport	2	22	ENSSSCG00000003211(NR1H2);ENSSSCG00000039103(ADIPOQ)	0.0599215	0.377156
																GO:0032376	positive regulation of cholesterol transport	2	22	ENSSSCG00000003211(NR1H2);ENSSSCG00000039103(ADIPOQ)	0.0599215	0.377156
																GO:0050869	negative regulation of B cell activation	2	22	ENSSSCG00000011810(BCL6);ENSSSCG00000015498(RC3H1)	0.0599215	0.377156
																GO:0071354	cellular response to interleukin-6	2	22	ENSSSCG00000002866(CEBPA);ENSSSCG00000030042(SBNO2)	0.0599215	0.377156
																GO:0045321	leukocyte activation	15	531	ENSSSCG00000000687(CD4);ENSSSCG00000001565(CDKN1A);ENSSSCG00000002866(CEBPA);ENSSSCG00000004181(VNN1);ENSSSCG00000011810(BCL6);ENSSSCG00000013260(-);ENSSSCG00000013839(RASAL3);ENSSSCG00000015498(RC3H1);ENSSSCG00000022845(PJA2);ENSSSCG00000027275(HHLA2);ENSSSCG00000027726(DLL1);ENSSSCG00000030042(SBNO2);ENSSSCG00000034090(CRTC3);ENSSSCG00000036224(-);ENSSSCG00000040464(LEP)	0.0600931	0.377156
																GO:0034612	response to tumor necrosis factor	5	116	ENSSSCG00000002866(CEBPA);ENSSSCG00000005501(TRIM32);ENSSSCG00000010461(ANKRD1);ENSSSCG00000038801(NPNT);ENSSSCG00000039103(ADIPOQ)	0.0603277	0.377156
																GO:0048585	negative regulation of response to stimulus	26	1045	ENSSSCG00000001097(-);ENSSSCG00000001565(CDKN1A);ENSSSCG00000002451(RIN3);ENSSSCG00000003211(NR1H2);ENSSSCG00000003251(NLRP12);ENSSSCG00000004181(VNN1);ENSSSCG00000005501(TRIM32);ENSSSCG00000009839(CIT);ENSSSCG00000010478(FFAR4);ENSSSCG00000011810(BCL6);ENSSSCG00000013260(-);ENSSSCG00000013839(RASAL3);ENSSSCG00000015498(RC3H1);ENSSSCG00000017756(NLK);ENSSSCG00000021059(ADORA1);ENSSSCG00000025523(…	0.0612356	0.377156
																GO:0010648	negative regulation of cell communication	22	855	ENSSSCG00000001097(-);ENSSSCG00000003251(NLRP12);ENSSSCG00000004181(VNN1);ENSSSCG00000005167(SLC24A2);ENSSSCG00000005501(TRIM32);ENSSSCG00000009839(CIT);ENSSSCG00000010478(FFAR4);ENSSSCG00000011810(BCL6);ENSSSCG00000013260(-);ENSSSCG00000013839(RASAL3);ENSSSCG00000016521(DGKI);ENSSSCG00000017756(NLK);ENSSSCG00000021059(ADORA1);ENSSSCG00000025523(COL2A1);ENSSSCG00000025876(PBLD);ENSSSCG00000026478…	0.0613181	0.377156
																GO:0035295	tube development	19	715	ENSSSCG00000001431(FKBPL);ENSSSCG00000002866(CEBPA);ENSSSCG00000003577(WASF2);ENSSSCG00000004759(SPINT1);ENSSSCG00000006809(RBM15);ENSSSCG00000008020(IFT140);ENSSSCG00000008051(ABCA3);ENSSSCG00000012026(ADAMTS1);ENSSSCG00000012705(ZIC3);ENSSSCG00000013260(-);ENSSSCG00000015616(HSD11B1);ENSSSCG00000025523(COL2A1);ENSSSCG00000027410(CBFA2T2);ENSSSCG00000027726(DLL1);ENSSSCG00000034884(IRX1);ENSSSCG…	0.0613538	0.377156
																GO:0044238	primary metabolic process	116	5775	ENSSSCG00000000385(SLC39A5);ENSSSCG00000000687(CD4);ENSSSCG00000001436(RNF5);ENSSSCG00000001440(NOTCH4);ENSSSCG00000001565(CDKN1A);ENSSSCG00000001780(FAH);ENSSSCG00000001817(FURIN);ENSSSCG00000001844(PLIN1);ENSSSCG00000001906(CYP1A1);ENSSSCG00000002434(NRDE2);ENSSSCG00000002866(CEBPA);ENSSSCG00000003211(NR1H2);ENSSSCG00000003251(NLRP12);ENSSSCG00000003923(HECTD3);ENSSSCG00000004405(FIG4);ENSSSCG0…	0.061842	0.377156
																GO:0061138	morphogenesis of a branching epithelium	6	154	ENSSSCG00000001431(FKBPL);ENSSSCG00000004759(SPINT1);ENSSSCG00000006809(RBM15);ENSSSCG00000036956(SOCS3);ENSSSCG00000038727(GDNF);ENSSSCG00000038801(NPNT)	0.0620321	0.377156
																GO:0042490	mechanoreceptor differentiation	3	50	ENSSSCG00000001097(-);ENSSSCG00000011680(PLS1);ENSSSCG00000027726(DLL1)	0.0623067	0.377156
																GO:0045669	positive regulation of osteoblast differentiation	3	50	ENSSSCG00000002866(CEBPA);ENSSSCG00000010478(FFAR4);ENSSSCG00000038801(NPNT)	0.0623067	0.377156
																GO:1903312	negative regulation of mRNA metabolic process	3	50	ENSSSCG00000007268(E2F1);ENSSSCG00000023556(SUPT5H);ENSSSCG00000038727(GDNF)	0.0623067	0.377156
																GO:1903313	positive regulation of mRNA metabolic process	3	50	ENSSSCG00000000385(SLC39A5);ENSSSCG00000015498(RC3H1);ENSSSCG00000017067(CNOT8)	0.0623067	0.377156
																GO:0009895	negative regulation of catabolic process	7	193	ENSSSCG00000001436(RNF5);ENSSSCG00000001817(FURIN);ENSSSCG00000002434(NRDE2);ENSSSCG00000007268(E2F1);ENSSSCG00000034090(CRTC3);ENSSSCG00000038727(GDNF);ENSSSCG00000040464(LEP)	0.0625407	0.377156
																GO:0051051	negative regulation of transport	8	233	ENSSSCG00000002451(RIN3);ENSSSCG00000003211(NR1H2);ENSSSCG00000010478(FFAR4);ENSSSCG00000021059(ADORA1);ENSSSCG00000026092(SREBF2);ENSSSCG00000029323(KCNE3);ENSSSCG00000039103(ADIPOQ);ENSSSCG00000040464(LEP)	0.0626395	0.377156
																GO:0023057	negative regulation of signaling	22	859	ENSSSCG00000001097(-);ENSSSCG00000003251(NLRP12);ENSSSCG00000004181(VNN1);ENSSSCG00000005167(SLC24A2);ENSSSCG00000005501(TRIM32);ENSSSCG00000009839(CIT);ENSSSCG00000010478(FFAR4);ENSSSCG00000011810(BCL6);ENSSSCG00000013260(-);ENSSSCG00000013839(RASAL3);ENSSSCG00000016521(DGKI);ENSSSCG00000017756(NLK);ENSSSCG00000021059(ADORA1);ENSSSCG00000025523(COL2A1);ENSSSCG00000025876(PBLD);ENSSSCG00000026478…	0.0638461	0.377156
																GO:0006810	transport	50	2247	ENSSSCG00000000687(CD4);ENSSSCG00000001100(CARMIL1);ENSSSCG00000001565(CDKN1A);ENSSSCG00000001817(FURIN);ENSSSCG00000001892(SCAMP2);ENSSSCG00000002434(NRDE2);ENSSSCG00000002451(RIN3);ENSSSCG00000002632(SLC28A1);ENSSSCG00000003157(LIN7B);ENSSSCG00000003211(NR1H2);ENSSSCG00000003577(WASF2);ENSSSCG00000005167(SLC24A2);ENSSSCG00000005636(SLC25A25);ENSSSCG00000007466(SLC9A8);ENSSSCG00000008020(IFT140)…	0.0646315	0.377156
																GO:0001953	negative regulation of cell-matrix adhesion	2	23	ENSSSCG00000009944(CORO1C);ENSSSCG00000011810(BCL6)	0.0648641	0.377156
																GO:0014910	regulation of smooth muscle cell migration	2	23	ENSSSCG00000012026(ADAMTS1);ENSSSCG00000039103(ADIPOQ)	0.0648641	0.377156
																GO:0031952	regulation of protein autophosphorylation	2	23	ENSSSCG00000003251(NLRP12);ENSSSCG00000039103(ADIPOQ)	0.0648641	0.377156
																GO:0042269	regulation of natural killer cell mediated cytotoxicity	2	23	ENSSSCG00000031615(SERPINB9);ENSSSCG00000040464(LEP)	0.0648641	0.377156
																GO:0045622	regulation of T-helper cell differentiation	2	23	ENSSSCG00000011810(BCL6);ENSSSCG00000015498(RC3H1)	0.0648641	0.377156
																GO:0048255	mRNA stabilization	2	23	ENSSSCG00000007268(E2F1);ENSSSCG00000038727(GDNF)	0.0648641	0.377156
																GO:0090278	negative regulation of peptide hormone secretion	2	23	ENSSSCG00000010478(FFAR4);ENSSSCG00000040464(LEP)	0.0648641	0.377156
																GO:2001239	regulation of extrinsic apoptotic signaling pathway in absence of ligand	2	23	ENSSSCG00000025523(COL2A1);ENSSSCG00000038727(GDNF)	0.0648641	0.377156
																GO:0006942	regulation of striated muscle contraction	3	51	ENSSSCG00000013864(TMEM38A);ENSSSCG00000029323(KCNE3);ENSSSCG00000039896(TMEM38B)	0.0653495	0.377156
																GO:0061515	myeloid cell development	3	51	ENSSSCG00000003577(WASF2);ENSSSCG00000011810(BCL6);ENSSSCG00000015237(FLI1)	0.0653495	0.377156
																GO:0016054	organic acid catabolic process	5	119	ENSSSCG00000001780(FAH);ENSSSCG00000005199(GLDC);ENSSSCG00000029790(PCYOX1);ENSSSCG00000039103(ADIPOQ);ENSSSCG00000040464(LEP)	0.0658413	0.377156
																GO:0046395	carboxylic acid catabolic process	5	119	ENSSSCG00000001780(FAH);ENSSSCG00000005199(GLDC);ENSSSCG00000029790(PCYOX1);ENSSSCG00000039103(ADIPOQ);ENSSSCG00000040464(LEP)	0.0658413	0.377156
																GO:0030099	myeloid cell differentiation	9	277	ENSSSCG00000000687(CD4);ENSSSCG00000002866(CEBPA);ENSSSCG00000003577(WASF2);ENSSSCG00000006809(RBM15);ENSSSCG00000011810(BCL6);ENSSSCG00000015237(FLI1);ENSSSCG00000027726(DLL1);ENSSSCG00000030042(SBNO2);ENSSSCG00000039103(ADIPOQ)	0.066186	0.377156
																GO:0044057	regulation of system process	9	277	ENSSSCG00000003211(NR1H2);ENSSSCG00000004405(FIG4);ENSSSCG00000013864(TMEM38A);ENSSSCG00000021059(ADORA1);ENSSSCG00000029323(KCNE3);ENSSSCG00000038801(NPNT);ENSSSCG00000039103(ADIPOQ);ENSSSCG00000039896(TMEM38B);ENSSSCG00000040464(LEP)	0.066186	0.377156
																GO:0003013	circulatory system process	8	236	ENSSSCG00000013864(TMEM38A);ENSSSCG00000015237(FLI1);ENSSSCG00000021059(ADORA1);ENSSSCG00000027726(DLL1);ENSSSCG00000029323(KCNE3);ENSSSCG00000036201(NPR3);ENSSSCG00000039103(ADIPOQ);ENSSSCG00000039896(TMEM38B)	0.0664528	0.377156
																GO:0050793	regulation of developmental process	38	1644	ENSSSCG00000000687(CD4);ENSSSCG00000001100(CARMIL1);ENSSSCG00000001431(FKBPL);ENSSSCG00000001565(CDKN1A);ENSSSCG00000002866(CEBPA);ENSSSCG00000003414(ANGPTL7);ENSSSCG00000004181(VNN1);ENSSSCG00000004405(FIG4);ENSSSCG00000005501(TRIM32);ENSSSCG00000006809(RBM15);ENSSSCG00000006852(NTNG1);ENSSSCG00000007268(E2F1);ENSSSCG00000009944(CORO1C);ENSSSCG00000010478(FFAR4);ENSSSCG00000010528(ZFYVE27);ENSSS…	0.0666356	0.377156
																GO:0051701	interaction with host	4	84	ENSSSCG00000000687(CD4);ENSSSCG00000005501(TRIM32);ENSSSCG00000031615(SERPINB9);ENSSSCG00000044339(-)	0.066675	0.377156
																GO:0031346	positive regulation of cell projection organization	7	196	ENSSSCG00000001097(-);ENSSSCG00000001100(CARMIL1);ENSSSCG00000003577(WASF2);ENSSSCG00000009944(CORO1C);ENSSSCG00000010528(ZFYVE27);ENSSSCG00000027410(CBFA2T2);ENSSSCG00000029571(AVIL)	0.0667718	0.377156
																GO:0022409	positive regulation of cell-cell adhesion	6	157	ENSSSCG00000004181(VNN1);ENSSSCG00000011810(BCL6);ENSSSCG00000013260(-);ENSSSCG00000013839(RASAL3);ENSSSCG00000027275(HHLA2);ENSSSCG00000040464(LEP)	0.0668113	0.377156
																GO:0008219	cell death	27	1104	ENSSSCG00000001565(CDKN1A);ENSSSCG00000003251(NLRP12);ENSSSCG00000004181(VNN1);ENSSSCG00000005501(TRIM32);ENSSSCG00000007268(E2F1);ENSSSCG00000009839(CIT);ENSSSCG00000010461(ANKRD1);ENSSSCG00000010478(FFAR4);ENSSSCG00000010956(NAA35);ENSSSCG00000011810(BCL6);ENSSSCG00000013260(-);ENSSSCG00000013312(HIPK3);ENSSSCG00000014410(SH3RF2);ENSSSCG00000015079(BACE1);ENSSSCG00000016267(ITM2C);ENSSSCG000000…	0.0675002	0.377156
																GO:0006606	protein import into nucleus	4	85	ENSSSCG00000001565(CDKN1A);ENSSSCG00000012997(-);ENSSSCG00000030295(NUTF2);ENSSSCG00000040464(LEP)	0.0690191	0.377156
																GO:0007259	JAK-STAT cascade	4	85	ENSSSCG00000017756(NLK);ENSSSCG00000036956(SOCS3);ENSSSCG00000037066(GADD45A);ENSSSCG00000040464(LEP)	0.0690191	0.377156
																GO:0046578	regulation of Ras protein signal transduction	4	85	ENSSSCG00000001097(-);ENSSSCG00000011810(BCL6);ENSSSCG00000013839(RASAL3);ENSSSCG00000016521(DGKI)	0.0690191	0.377156
																GO:0051260	protein homooligomerization	4	85	ENSSSCG00000001097(-);ENSSSCG00000016856(C9);ENSSSCG00000017694(ACACA);ENSSSCG00000020666(EHD4)	0.0690191	0.377156
																GO:1990830	cellular response to leukemia inhibitory factor	4	85	ENSSSCG00000008995(LRAT);ENSSSCG00000026478(PADI2);ENSSSCG00000030042(SBNO2);ENSSSCG00000036956(SOCS3)	0.0690191	0.377156
																GO:0051046	regulation of secretion	10	322	ENSSSCG00000003211(NR1H2);ENSSSCG00000009216(SPP1);ENSSSCG00000010461(ANKRD1);ENSSSCG00000010478(FFAR4);ENSSSCG00000010479(RBP4);ENSSSCG00000015079(BACE1);ENSSSCG00000016521(DGKI);ENSSSCG00000017980(ALOX12B);ENSSSCG00000021059(ADORA1);ENSSSCG00000040464(LEP)	0.0694716	0.377156
																GO:0005996	monosaccharide metabolic process	5	121	ENSSSCG00000010479(RBP4);ENSSSCG00000022390(RGN);ENSSSCG00000030271(GSTO2);ENSSSCG00000039103(ADIPOQ);ENSSSCG00000040464(LEP)	0.0696689	0.377156
																GO:0032787	monocarboxylic acid metabolic process	9	280	ENSSSCG00000001906(CYP1A1);ENSSSCG00000003211(NR1H2);ENSSSCG00000004181(VNN1);ENSSSCG00000012880(CPT1A);ENSSSCG00000017694(ACACA);ENSSSCG00000017980(ALOX12B);ENSSSCG00000021386(PTGR1);ENSSSCG00000039103(ADIPOQ);ENSSSCG00000040464(LEP)	0.0697962	0.377156
																GO:0000288	nuclear-transcribed mRNA catabolic process, deadenylation-dependent decay	2	24	ENSSSCG00000015498(RC3H1);ENSSSCG00000017067(CNOT8)	0.0699382	0.377156
																GO:0002691	regulation of cellular extravasation	2	24	ENSSSCG00000001097(-);ENSSSCG00000013260(-)	0.0699382	0.377156
																GO:0048662	negative regulation of smooth muscle cell proliferation	2	24	ENSSSCG00000001565(CDKN1A);ENSSSCG00000039103(ADIPOQ)	0.0699382	0.377156
																GO:0070741	response to interleukin-6	2	24	ENSSSCG00000002866(CEBPA);ENSSSCG00000030042(SBNO2)	0.0699382	0.377156
																GO:0090184	positive regulation of kidney development	2	24	ENSSSCG00000038727(GDNF);ENSSSCG00000039103(ADIPOQ)	0.0699382	0.377156
																GO:0048869	cellular developmental process	54	2466	ENSSSCG00000000687(CD4);ENSSSCG00000001097(-);ENSSSCG00000001100(CARMIL1);ENSSSCG00000001440(NOTCH4);ENSSSCG00000001473(COL11A2);ENSSSCG00000001565(CDKN1A);ENSSSCG00000002866(CEBPA);ENSSSCG00000003577(WASF2);ENSSSCG00000004181(VNN1);ENSSSCG00000004302(-);ENSSSCG00000004405(FIG4);ENSSSCG00000005501(TRIM32);ENSSSCG00000006283(SCYL3);ENSSSCG00000006809(RBM15);ENSSSCG00000006852(NTNG1);ENSSSCG0000000…	0.0702797	0.377156
																GO:0000050	urea cycle	1	4	ENSSSCG00000002866(CEBPA)	0.0708038	0.377156
																GO:0000098	sulfur amino acid catabolic process	1	4	ENSSSCG00000029790(PCYOX1)	0.0708038	0.377156
																GO:0001977	renal system process involved in regulation of blood volume	1	4	ENSSSCG00000021059(ADORA1)	0.0708038	0.377156
																GO:0003093	regulation of glomerular filtration	1	4	ENSSSCG00000021059(ADORA1)	0.0708038	0.377156
																GO:0003339	regulation of mesenchymal to epithelial transition involved in metanephros morphogenesis	1	4	ENSSSCG00000038727(GDNF)	0.0708038	0.377156
																GO:0006269	DNA replication, synthesis of RNA primer	1	4	ENSSSCG00000012997(-)	0.0708038	0.377156
																GO:0006388	tRNA splicing, via endonucleolytic cleavage and ligation	1	4	ENSSSCG00000013040(TRPT1)	0.0708038	0.377156
																GO:0006398	mRNA 3'-end processing by stem-loop binding and cleavage	1	4	ENSSSCG00000020799(CPSF3)	0.0708038	0.377156
																GO:0006651	diacylglycerol biosynthetic process	1	4	ENSSSCG00000029571(AVIL)	0.0708038	0.377156
																GO:0006703	estrogen biosynthetic process	1	4	ENSSSCG00000006337(HSD17B7)	0.0708038	0.377156
																GO:0006957	complement activation, alternative pathway	1	4	ENSSSCG00000016856(C9)	0.0708038	0.377156
																GO:0007221	positive regulation of transcription of Notch receptor target	1	4	ENSSSCG00000006809(RBM15)	0.0708038	0.377156
																GO:0007386	compartment pattern specification	1	4	ENSSSCG00000027726(DLL1)	0.0708038	0.377156
																GO:0008582	regulation of synaptic growth at neuromuscular junction	1	4	ENSSSCG00000022204(AGRN)	0.0708038	0.377156
																GO:0015810	aspartate transmembrane transport	1	4	ENSSSCG00000013586(LRRC8E)	0.0708038	0.377156
																GO:0021815	modulation of microtubule cytoskeleton involved in cerebral cortex radial glia guided migration	1	4	ENSSSCG00000015645(-)	0.0708038	0.377156
																GO:0023041	neuronal signal transduction	1	4	ENSSSCG00000034656(RTN4R)	0.0708038	0.377156
																GO:0030050	vesicle transport along actin filament	1	4	ENSSSCG00000032392(-)	0.0708038	0.377156
																GO:0032241	positive regulation of nucleobase-containing compound transport	1	4	ENSSSCG00000002434(NRDE2)	0.0708038	0.377156
																GO:0032914	positive regulation of transforming growth factor beta1 production	1	4	ENSSSCG00000001817(FURIN)	0.0708038	0.377156
																GO:0033034	positive regulation of myeloid cell apoptotic process	1	4	ENSSSCG00000039103(ADIPOQ)	0.0708038	0.377156
																GO:0035469	determination of pancreatic left/right asymmetry	1	4	ENSSSCG00000012705(ZIC3)	0.0708038	0.377156
																GO:0045341	MHC class I biosynthetic process	1	4	ENSSSCG00000003251(NLRP12)	0.0708038	0.377156
																GO:0045343	regulation of MHC class I biosynthetic process	1	4	ENSSSCG00000003251(NLRP12)	0.0708038	0.377156
																GO:0045608	negative regulation of inner ear auditory receptor cell differentiation	1	4	ENSSSCG00000027726(DLL1)	0.0708038	0.377156
																GO:0045632	negative regulation of mechanoreceptor differentiation	1	4	ENSSSCG00000027726(DLL1)	0.0708038	0.377156
																GO:0046833	positive regulation of RNA export from nucleus	1	4	ENSSSCG00000002434(NRDE2)	0.0708038	0.377156
																GO:0048289	isotype switching to IgE isotypes	1	4	ENSSSCG00000011810(BCL6)	0.0708038	0.377156
																GO:0048293	regulation of isotype switching to IgE isotypes	1	4	ENSSSCG00000011810(BCL6)	0.0708038	0.377156
																GO:0048631	regulation of skeletal muscle tissue growth	1	4	ENSSSCG00000027726(DLL1)	0.0708038	0.377156
																GO:0050915	sensory perception of sour taste	1	4	ENSSSCG00000027024(ASIC3)	0.0708038	0.377156
																GO:0051142	positive regulation of NK T cell proliferation	1	4	ENSSSCG00000013839(RASAL3)	0.0708038	0.377156
																GO:0051584	regulation of dopamine uptake involved in synaptic transmission	1	4	ENSSSCG00000038727(GDNF)	0.0708038	0.377156
																GO:0051639	actin filament network formation	1	4	ENSSSCG00000001100(CARMIL1)	0.0708038	0.377156
																GO:0051940	regulation of catecholamine uptake involved in synaptic transmission	1	4	ENSSSCG00000038727(GDNF)	0.0708038	0.377156
																GO:0055118	negative regulation of cardiac muscle contraction	1	4	ENSSSCG00000029323(KCNE3)	0.0708038	0.377156
																GO:0060437	lung growth	1	4	ENSSSCG00000039896(TMEM38B)	0.0708038	0.377156
																GO:0061026	cardiac muscle tissue regeneration	1	4	ENSSSCG00000001565(CDKN1A)	0.0708038	0.377156
																GO:0070257	positive regulation of mucus secretion	1	4	ENSSSCG00000017980(ALOX12B)	0.0708038	0.377156
																GO:0070345	negative regulation of fat cell proliferation	1	4	ENSSSCG00000007268(E2F1)	0.0708038	0.377156
																GO:0070672	response to interleukin-15	1	4	ENSSSCG00000000687(CD4)	0.0708038	0.377156
																GO:0072086	specification of loop of Henle identity	1	4	ENSSSCG00000034884(IRX1)	0.0708038	0.377156
																GO:0072106	regulation of ureteric bud formation	1	4	ENSSSCG00000038727(GDNF)	0.0708038	0.377156
																GO:0072107	positive regulation of ureteric bud formation	1	4	ENSSSCG00000038727(GDNF)	0.0708038	0.377156
																GO:0072217	negative regulation of metanephros development	1	4	ENSSSCG00000039103(ADIPOQ)	0.0708038	0.377156
																GO:0072268	pattern specification involved in metanephros development	1	4	ENSSSCG00000034884(IRX1)	0.0708038	0.377156
																GO:0072429	response to intra-S DNA damage checkpoint signaling	1	4	ENSSSCG00000012973(MUS81)	0.0708038	0.377156
																GO:0090186	regulation of pancreatic juice secretion	1	4	ENSSSCG00000003211(NR1H2)	0.0708038	0.377156
																GO:0097065	anterior head development	1	4	ENSSSCG00000025523(COL2A1)	0.0708038	0.377156
																GO:0098903	regulation of membrane repolarization during action potential	1	4	ENSSSCG00000029323(KCNE3)	0.0708038	0.377156
																GO:0106014	regulation of inflammatory response to wounding	1	4	ENSSSCG00000013260(-)	0.0708038	0.377156
																GO:1903817	negative regulation of voltage-gated potassium channel activity	1	4	ENSSSCG00000029323(KCNE3)	0.0708038	0.377156
																GO:1904753	negative regulation of vascular associated smooth muscle cell migration	1	4	ENSSSCG00000039103(ADIPOQ)	0.0708038	0.377156
																GO:1905462	regulation of DNA duplex unwinding	1	4	ENSSSCG00000016488(SSBP1)	0.0708038	0.377156
																GO:1990051	activation of protein kinase C activity	1	4	ENSSSCG00000040464(LEP)	0.0708038	0.377156
																GO:2000481	positive regulation of cAMP-dependent protein kinase activity	1	4	ENSSSCG00000039103(ADIPOQ)	0.0708038	0.377156
																GO:2000812	regulation of barbed-end actin filament capping	1	4	ENSSSCG00000001100(CARMIL1)	0.0708038	0.377156
																GO:2000981	negative regulation of inner ear receptor cell differentiation	1	4	ENSSSCG00000027726(DLL1)	0.0708038	0.377156
																GO:0051053	negative regulation of DNA metabolic process	4	86	ENSSSCG00000001565(CDKN1A);ENSSSCG00000010461(ANKRD1);ENSSSCG00000011810(BCL6);ENSSSCG00000039103(ADIPOQ)	0.0714054	0.379213
																GO:1990823	response to leukemia inhibitory factor	4	86	ENSSSCG00000008995(LRAT);ENSSSCG00000026478(PADI2);ENSSSCG00000030042(SBNO2);ENSSSCG00000036956(SOCS3)	0.0714054	0.379213
																GO:0072078	nephron tubule morphogenesis	3	53	ENSSSCG00000034884(IRX1);ENSSSCG00000038727(GDNF);ENSSSCG00000038801(NPNT)	0.0716356	0.379863
																GO:0120031	plasma membrane bounded cell projection assembly	10	324	ENSSSCG00000001097(-);ENSSSCG00000001100(CARMIL1);ENSSSCG00000003577(WASF2);ENSSSCG00000004302(-);ENSSSCG00000007253(MAPRE1);ENSSSCG00000008020(IFT140);ENSSSCG00000009944(CORO1C);ENSSSCG00000015645(-);ENSSSCG00000029571(AVIL);ENSSSCG00000036723(EMP1)	0.0717578	0.379939
																GO:0051252	regulation of RNA metabolic process	46	2059	ENSSSCG00000000385(SLC39A5);ENSSSCG00000000687(CD4);ENSSSCG00000001440(NOTCH4);ENSSSCG00000002434(NRDE2);ENSSSCG00000002866(CEBPA);ENSSSCG00000003211(NR1H2);ENSSSCG00000003251(NLRP12);ENSSSCG00000005501(TRIM32);ENSSSCG00000006809(RBM15);ENSSSCG00000007268(E2F1);ENSSSCG00000009043(ABCE1);ENSSSCG00000009216(SPP1);ENSSSCG00000009794(MLXIP);ENSSSCG00000010461(ANKRD1);ENSSSCG00000011810(BCL6);ENSSSCG0…	0.0719063	0.380153
																GO:0034641	cellular nitrogen compound metabolic process	74	3522	ENSSSCG00000000385(SLC39A5);ENSSSCG00000000687(CD4);ENSSSCG00000001100(CARMIL1);ENSSSCG00000001440(NOTCH4);ENSSSCG00000001565(CDKN1A);ENSSSCG00000001817(FURIN);ENSSSCG00000002434(NRDE2);ENSSSCG00000002866(CEBPA);ENSSSCG00000003211(NR1H2);ENSSSCG00000003251(NLRP12);ENSSSCG00000004181(VNN1);ENSSSCG00000005501(TRIM32);ENSSSCG00000005636(SLC25A25);ENSSSCG00000006809(RBM15);ENSSSCG00000007268(E2F1);EN…	0.0732816	0.386843
																GO:0009887	animal organ morphogenesis	18	685	ENSSSCG00000000455(LRIG3);ENSSSCG00000001097(-);ENSSSCG00000001473(COL11A2);ENSSSCG00000006809(RBM15);ENSSSCG00000008020(IFT140);ENSSSCG00000010461(ANKRD1);ENSSSCG00000011680(PLS1);ENSSSCG00000012026(ADAMTS1);ENSSSCG00000012705(ZIC3);ENSSSCG00000013260(-);ENSSSCG00000015237(FLI1);ENSSSCG00000017258(FAM20A);ENSSSCG00000025523(COL2A1);ENSSSCG00000027726(DLL1);ENSSSCG00000029547(NAB1);ENSSSCG0000003…	0.073444	0.38712
																GO:0045595	regulation of cell differentiation	27	1114	ENSSSCG00000000687(CD4);ENSSSCG00000001100(CARMIL1);ENSSSCG00000002866(CEBPA);ENSSSCG00000004181(VNN1);ENSSSCG00000005501(TRIM32);ENSSSCG00000006809(RBM15);ENSSSCG00000006852(NTNG1);ENSSSCG00000007268(E2F1);ENSSSCG00000009944(CORO1C);ENSSSCG00000010478(FFAR4);ENSSSCG00000010528(ZFYVE27);ENSSSCG00000011810(BCL6);ENSSSCG00000013260(-);ENSSSCG00000015498(RC3H1);ENSSSCG00000016267(ITM2C);ENSSSCG00000…	0.0736109	0.38742
																GO:0048856	anatomical structure development	72	3417	ENSSSCG00000000385(SLC39A5);ENSSSCG00000000455(LRIG3);ENSSSCG00000000687(CD4);ENSSSCG00000001097(-);ENSSSCG00000001100(CARMIL1);ENSSSCG00000001431(FKBPL);ENSSSCG00000001440(NOTCH4);ENSSSCG00000001473(COL11A2);ENSSSCG00000001565(CDKN1A);ENSSSCG00000001752(CHRNA3);ENSSSCG00000001817(FURIN);ENSSSCG00000002866(CEBPA);ENSSSCG00000003414(ANGPTL7);ENSSSCG00000003577(WASF2);ENSSSCG00000004181(VNN1);ENSSS…	0.0737472	0.387433
																GO:0002065	columnar/cuboidal epithelial cell differentiation	4	87	ENSSSCG00000001097(-);ENSSSCG00000011680(PLS1);ENSSSCG00000027410(CBFA2T2);ENSSSCG00000027726(DLL1)	0.0738335	0.387433
																GO:0009617	response to bacterium	10	326	ENSSSCG00000001436(RNF5);ENSSSCG00000006582(S100A14);ENSSSCG00000008995(LRAT);ENSSSCG00000010461(ANKRD1);ENSSSCG00000017258(FAM20A);ENSSSCG00000030042(SBNO2);ENSSSCG00000031615(SERPINB9);ENSSSCG00000033822(THRSP);ENSSSCG00000036224(-);ENSSSCG00000039103(ADIPOQ)	0.0740913	0.387916
																GO:0061333	renal tubule morphogenesis	3	54	ENSSSCG00000034884(IRX1);ENSSSCG00000038727(GDNF);ENSSSCG00000038801(NPNT)	0.0748769	0.387916
																GO:0007155	cell adhesion	18	687	ENSSSCG00000001097(-);ENSSSCG00000001100(CARMIL1);ENSSSCG00000001440(NOTCH4);ENSSSCG00000004181(VNN1);ENSSSCG00000006852(NTNG1);ENSSSCG00000009216(SPP1);ENSSSCG00000009364(FREM2);ENSSSCG00000009944(CORO1C);ENSSSCG00000011810(BCL6);ENSSSCG00000013260(-);ENSSSCG00000013839(RASAL3);ENSSSCG00000015498(RC3H1);ENSSSCG00000027275(HHLA2);ENSSSCG00000027726(DLL1);ENSSSCG00000033842(CFDP1);ENSSSCG000000388…	0.0750499	0.387916
																GO:0002707	negative regulation of lymphocyte mediated immunity	2	25	ENSSSCG00000011810(BCL6);ENSSSCG00000031615(SERPINB9)	0.0751373	0.387916
																GO:0002715	regulation of natural killer cell mediated immunity	2	25	ENSSSCG00000031615(SERPINB9);ENSSSCG00000040464(LEP)	0.0751373	0.387916
																GO:0033687	osteoblast proliferation	2	25	ENSSSCG00000012973(MUS81);ENSSSCG00000036201(NPR3)	0.0751373	0.387916
																GO:0045746	negative regulation of Notch signaling pathway	2	25	ENSSSCG00000011810(BCL6);ENSSSCG00000027410(CBFA2T2)	0.0751373	0.387916
																GO:0046006	regulation of activated T cell proliferation	2	25	ENSSSCG00000015498(RC3H1);ENSSSCG00000027275(HHLA2)	0.0751373	0.387916
																GO:0050892	intestinal absorption	2	25	ENSSSCG00000011680(PLS1);ENSSSCG00000040464(LEP)	0.0751373	0.387916
																GO:1905953	negative regulation of lipid localization	2	25	ENSSSCG00000003211(NR1H2);ENSSSCG00000026092(SREBF2)	0.0751373	0.387916
																GO:2000772	regulation of cellular senescence	2	25	ENSSSCG00000011810(BCL6);ENSSSCG00000023984(RSL1D1)	0.0751373	0.387916
																GO:0060562	epithelial tube morphogenesis	8	243	ENSSSCG00000001431(FKBPL);ENSSSCG00000004759(SPINT1);ENSSSCG00000006809(RBM15);ENSSSCG00000012705(ZIC3);ENSSSCG00000027726(DLL1);ENSSSCG00000034884(IRX1);ENSSSCG00000038727(GDNF);ENSSSCG00000038801(NPNT)	0.0759003	0.391281
																GO:0097696	STAT cascade	4	88	ENSSSCG00000017756(NLK);ENSSSCG00000036956(SOCS3);ENSSSCG00000037066(GADD45A);ENSSSCG00000040464(LEP)	0.0763031	0.392505
																GO:0044249	cellular biosynthetic process	67	3159	ENSSSCG00000000385(SLC39A5);ENSSSCG00000000687(CD4);ENSSSCG00000001440(NOTCH4);ENSSSCG00000001565(CDKN1A);ENSSSCG00000001817(FURIN);ENSSSCG00000001906(CYP1A1);ENSSSCG00000002866(CEBPA);ENSSSCG00000003211(NR1H2);ENSSSCG00000003251(NLRP12);ENSSSCG00000005501(TRIM32);ENSSSCG00000006337(HSD17B7);ENSSSCG00000006809(RBM15);ENSSSCG00000007268(E2F1);ENSSSCG00000007648(GAL3ST4);ENSSSCG00000009216(SPP1);EN…	0.0763635	0.392505
																GO:0030031	cell projection assembly	10	328	ENSSSCG00000001097(-);ENSSSCG00000001100(CARMIL1);ENSSSCG00000003577(WASF2);ENSSSCG00000004302(-);ENSSSCG00000007253(MAPRE1);ENSSSCG00000008020(IFT140);ENSSSCG00000009944(CORO1C);ENSSSCG00000015645(-);ENSSSCG00000029571(AVIL);ENSSSCG00000036723(EMP1)	0.0764721	0.392505
																GO:0034654	nucleobase-containing compound biosynthetic process	49	2223	ENSSSCG00000000385(SLC39A5);ENSSSCG00000000687(CD4);ENSSSCG00000001440(NOTCH4);ENSSSCG00000001565(CDKN1A);ENSSSCG00000002866(CEBPA);ENSSSCG00000003211(NR1H2);ENSSSCG00000003251(NLRP12);ENSSSCG00000005501(TRIM32);ENSSSCG00000006809(RBM15);ENSSSCG00000007268(E2F1);ENSSSCG00000009216(SPP1);ENSSSCG00000009794(MLXIP);ENSSSCG00000010461(ANKRD1);ENSSSCG00000011810(BCL6);ENSSSCG00000012705(ZIC3);ENSSSCG0…	0.076904	0.392915
																GO:0031330	negative regulation of cellular catabolic process	6	163	ENSSSCG00000001436(RNF5);ENSSSCG00000001817(FURIN);ENSSSCG00000002434(NRDE2);ENSSSCG00000007268(E2F1);ENSSSCG00000038727(GDNF);ENSSSCG00000040464(LEP)	0.0769985	0.392915
																GO:0051254	positive regulation of RNA metabolic process	27	1121	ENSSSCG00000000385(SLC39A5);ENSSSCG00000000687(CD4);ENSSSCG00000002866(CEBPA);ENSSSCG00000003211(NR1H2);ENSSSCG00000006809(RBM15);ENSSSCG00000007268(E2F1);ENSSSCG00000009216(SPP1);ENSSSCG00000009794(MLXIP);ENSSSCG00000012705(ZIC3);ENSSSCG00000013260(-);ENSSSCG00000015237(FLI1);ENSSSCG00000015498(RC3H1);ENSSSCG00000016986(CREBRF);ENSSSCG00000017067(CNOT8);ENSSSCG00000017379(ETV4);ENSSSCG0000002355…	0.0781124	0.392915
																GO:0043488	regulation of mRNA stability	3	55	ENSSSCG00000007268(E2F1);ENSSSCG00000015498(RC3H1);ENSSSCG00000038727(GDNF)	0.0781823	0.392915
																GO:0045638	negative regulation of myeloid cell differentiation	3	55	ENSSSCG00000006809(RBM15);ENSSSCG00000027726(DLL1);ENSSSCG00000039103(ADIPOQ)	0.0781823	0.392915
																GO:0072088	nephron epithelium morphogenesis	3	55	ENSSSCG00000034884(IRX1);ENSSSCG00000038727(GDNF);ENSSSCG00000038801(NPNT)	0.0781823	0.392915
																GO:0051170	import into nucleus	4	89	ENSSSCG00000001565(CDKN1A);ENSSSCG00000012997(-);ENSSSCG00000030295(NUTF2);ENSSSCG00000040464(LEP)	0.0788141	0.392915
																GO:0032989	cellular component morphogenesis	17	645	ENSSSCG00000001097(-);ENSSSCG00000001100(CARMIL1);ENSSSCG00000003577(WASF2);ENSSSCG00000004405(FIG4);ENSSSCG00000006852(NTNG1);ENSSSCG00000009944(CORO1C);ENSSSCG00000010528(ZFYVE27);ENSSSCG00000011680(PLS1);ENSSSCG00000011810(BCL6);ENSSSCG00000013260(-);ENSSSCG00000015645(-);ENSSSCG00000015732(TFCP2L1);ENSSSCG00000015866(FMNL2);ENSSSCG00000016488(SSBP1);ENSSSCG00000033842(CFDP1);ENSSSCG0000003465…	0.0788147	0.392915
																GO:0001822	kidney development	7	204	ENSSSCG00000009364(FREM2);ENSSSCG00000012026(ADAMTS1);ENSSSCG00000027726(DLL1);ENSSSCG00000034884(IRX1);ENSSSCG00000038727(GDNF);ENSSSCG00000038801(NPNT);ENSSSCG00000039103(ADIPOQ)	0.0788825	0.392915
																GO:0010259	multicellular organism aging	2	26	ENSSSCG00000015732(TFCP2L1);ENSSSCG00000040464(LEP)	0.0804554	0.392915
																GO:0010803	regulation of tumor necrosis factor-mediated signaling pathway	2	26	ENSSSCG00000005501(TRIM32);ENSSSCG00000039103(ADIPOQ)	0.0804554	0.392915
																GO:0032768	regulation of monooxygenase activity	2	26	ENSSSCG00000038727(GDNF);ENSSSCG00000040464(LEP)	0.0804554	0.392915
																GO:0060122	inner ear receptor cell stereocilium organization	2	26	ENSSSCG00000001097(-);ENSSSCG00000011680(PLS1)	0.0804554	0.392915
																GO:0071158	positive regulation of cell cycle arrest	2	26	ENSSSCG00000001565(CDKN1A);ENSSSCG00000026103(ZBTB17)	0.0804554	0.392915
																GO:0040012	regulation of locomotion	17	647	ENSSSCG00000001097(-);ENSSSCG00000001100(CARMIL1);ENSSSCG00000002451(RIN3);ENSSSCG00000004302(-);ENSSSCG00000005501(TRIM32);ENSSSCG00000006582(S100A14);ENSSSCG00000006852(NTNG1);ENSSSCG00000009944(CORO1C);ENSSSCG00000012026(ADAMTS1);ENSSSCG00000013260(-);ENSSSCG00000014410(SH3RF2);ENSSSCG00000021059(ADORA1);ENSSSCG00000025876(PBLD);ENSSSCG00000026478(PADI2);ENSSSCG00000032115(OSGIN1);ENSSSCG00000…	0.0805586	0.392915
																GO:0001763	morphogenesis of a branching structure	6	165	ENSSSCG00000001431(FKBPL);ENSSSCG00000004759(SPINT1);ENSSSCG00000006809(RBM15);ENSSSCG00000036956(SOCS3);ENSSSCG00000038727(GDNF);ENSSSCG00000038801(NPNT)	0.0805799	0.392915
																GO:0032502	developmental process	75	3594	ENSSSCG00000000385(SLC39A5);ENSSSCG00000000455(LRIG3);ENSSSCG00000000687(CD4);ENSSSCG00000001097(-);ENSSSCG00000001100(CARMIL1);ENSSSCG00000001431(FKBPL);ENSSSCG00000001440(NOTCH4);ENSSSCG00000001473(COL11A2);ENSSSCG00000001565(CDKN1A);ENSSSCG00000001752(CHRNA3);ENSSSCG00000001817(FURIN);ENSSSCG00000002866(CEBPA);ENSSSCG00000003414(ANGPTL7);ENSSSCG00000003577(WASF2);ENSSSCG00000004181(VNN1);ENSSS…	0.0809951	0.392915
																GO:0072028	nephron morphogenesis	3	56	ENSSSCG00000034884(IRX1);ENSSSCG00000038727(GDNF);ENSSSCG00000038801(NPNT)	0.0815507	0.392915
																GO:1903035	negative regulation of response to wounding	3	56	ENSSSCG00000001565(CDKN1A);ENSSSCG00000013260(-);ENSSSCG00000034656(RTN4R)	0.0815507	0.392915
																GO:0022610	biological adhesion	18	696	ENSSSCG00000001097(-);ENSSSCG00000001100(CARMIL1);ENSSSCG00000001440(NOTCH4);ENSSSCG00000004181(VNN1);ENSSSCG00000006852(NTNG1);ENSSSCG00000009216(SPP1);ENSSSCG00000009364(FREM2);ENSSSCG00000009944(CORO1C);ENSSSCG00000011810(BCL6);ENSSSCG00000013260(-);ENSSSCG00000013839(RASAL3);ENSSSCG00000015498(RC3H1);ENSSSCG00000027275(HHLA2);ENSSSCG00000027726(DLL1);ENSSSCG00000033842(CFDP1);ENSSSCG000000388…	0.0825685	0.392915
																GO:0071704	organic substance metabolic process	120	6057	ENSSSCG00000000385(SLC39A5);ENSSSCG00000000687(CD4);ENSSSCG00000001100(CARMIL1);ENSSSCG00000001436(RNF5);ENSSSCG00000001440(NOTCH4);ENSSSCG00000001565(CDKN1A);ENSSSCG00000001780(FAH);ENSSSCG00000001817(FURIN);ENSSSCG00000001844(PLIN1);ENSSSCG00000001906(CYP1A1);ENSSSCG00000002434(NRDE2);ENSSSCG00000002451(RIN3);ENSSSCG00000002866(CEBPA);ENSSSCG00000003211(NR1H2);ENSSSCG00000003251(NLRP12);ENSSSCG…	0.0833297	0.392915
																GO:0002690	positive regulation of leukocyte chemotaxis	3	57	ENSSSCG00000001097(-);ENSSSCG00000006582(S100A14);ENSSSCG00000013260(-)	0.084981	0.392915
																GO:0042100	B cell proliferation	3	57	ENSSSCG00000001565(CDKN1A);ENSSSCG00000011810(BCL6);ENSSSCG00000015498(RC3H1)	0.084981	0.392915
																GO:0048660	regulation of smooth muscle cell proliferation	3	57	ENSSSCG00000001565(CDKN1A);ENSSSCG00000012026(ADAMTS1);ENSSSCG00000039103(ADIPOQ)	0.084981	0.392915
																GO:0071621	granulocyte chemotaxis	3	57	ENSSSCG00000001097(-);ENSSSCG00000006582(S100A14);ENSSSCG00000013260(-)	0.084981	0.392915
																GO:0045934	negative regulation of nucleobase-containing compound metabolic process	23	937	ENSSSCG00000001440(NOTCH4);ENSSSCG00000001565(CDKN1A);ENSSSCG00000002434(NRDE2);ENSSSCG00000002866(CEBPA);ENSSSCG00000003211(NR1H2);ENSSSCG00000006809(RBM15);ENSSSCG00000007268(E2F1);ENSSSCG00000009043(ABCE1);ENSSSCG00000010461(ANKRD1);ENSSSCG00000011810(BCL6);ENSSSCG00000013784(DNAJB1);ENSSSCG00000015732(TFCP2L1);ENSSSCG00000016711(CBX3);ENSSSCG00000023556(SUPT5H);ENSSSCG00000026092(SREBF2);ENSS…	0.0850956	0.392915
																GO:0043062	extracellular structure organization	7	208	ENSSSCG00000001473(COL11A2);ENSSSCG00000003211(NR1H2);ENSSSCG00000003414(ANGPTL7);ENSSSCG00000004759(SPINT1);ENSSSCG00000025523(COL2A1);ENSSSCG00000038801(NPNT);ENSSSCG00000039896(TMEM38B)	0.085389	0.392915
																GO:0010591	regulation of lamellipodium assembly	2	27	ENSSSCG00000003577(WASF2);ENSSSCG00000029571(AVIL)	0.0858864	0.392915
																GO:1902622	regulation of neutrophil migration	2	27	ENSSSCG00000001097(-);ENSSSCG00000013260(-)	0.0858864	0.392915
																GO:0001818	negative regulation of cytokine production	6	168	ENSSSCG00000001817(FURIN);ENSSSCG00000003251(NLRP12);ENSSSCG00000010478(FFAR4);ENSSSCG00000011810(BCL6);ENSSSCG00000027726(DLL1);ENSSSCG00000039103(ADIPOQ)	0.0861246	0.392915
																GO:0030595	leukocyte chemotaxis	5	129	ENSSSCG00000001097(-);ENSSSCG00000002451(RIN3);ENSSSCG00000006582(S100A14);ENSSSCG00000013260(-);ENSSSCG00000026478(PADI2)	0.0861791	0.392915
																GO:0000394	RNA splicing, via endonucleolytic cleavage and ligation	1	5	ENSSSCG00000013040(TRPT1)	0.0877111	0.392915
																GO:0002085	inhibition of neuroepithelial cell differentiation	1	5	ENSSSCG00000027726(DLL1)	0.0877111	0.392915
																GO:0006107	oxaloacetate metabolic process	1	5	ENSSSCG00000017421(ACLY)	0.0877111	0.392915
																GO:0010692	regulation of alkaline phosphatase activity	1	5	ENSSSCG00000038801(NPNT)	0.0877111	0.392915
																GO:0015858	nucleoside transport	1	5	ENSSSCG00000002632(SLC28A1)	0.0877111	0.392915
																GO:0015862	uridine transport	1	5	ENSSSCG00000002632(SLC28A1)	0.0877111	0.392915
																GO:0015864	pyrimidine nucleoside transport	1	5	ENSSSCG00000002632(SLC28A1)	0.0877111	0.392915
																GO:0018101	protein citrullination	1	5	ENSSSCG00000026478(PADI2)	0.0877111	0.392915
																GO:0019336	phenol-containing compound catabolic process	1	5	ENSSSCG00000040638(DIO2)	0.0877111	0.392915
																GO:0019372	lipoxygenase pathway	1	5	ENSSSCG00000017980(ALOX12B)	0.0877111	0.392915
																GO:0019627	urea metabolic process	1	5	ENSSSCG00000002866(CEBPA)	0.0877111	0.392915
																GO:0019835	cytolysis	1	5	ENSSSCG00000016856(C9)	0.0877111	0.392915
																GO:0032532	regulation of microvillus length	1	5	ENSSSCG00000011680(PLS1)	0.0877111	0.392915
																GO:0032799	low-density lipoprotein receptor particle metabolic process	1	5	ENSSSCG00000001817(FURIN)	0.0877111	0.392915
																GO:0032802	low-density lipoprotein particle receptor catabolic process	1	5	ENSSSCG00000001817(FURIN)	0.0877111	0.392915
																GO:0032803	regulation of low-density lipoprotein particle receptor catabolic process	1	5	ENSSSCG00000001817(FURIN)	0.0877111	0.392915
																GO:0032911	negative regulation of transforming growth factor beta1 production	1	5	ENSSSCG00000001817(FURIN)	0.0877111	0.392915
																GO:0034115	negative regulation of heterotypic cell-cell adhesion	1	5	ENSSSCG00000039103(ADIPOQ)	0.0877111	0.392915
																GO:0034137	positive regulation of toll-like receptor 2 signaling pathway	1	5	ENSSSCG00000022845(PJA2)	0.0877111	0.392915
																GO:0035095	behavioral response to nicotine	1	5	ENSSSCG00000001752(CHRNA3)	0.0877111	0.392915
																GO:0035633	maintenance of permeability of blood-brain barrier	1	5	ENSSSCG00000005177(SH3GL2)	0.0877111	0.392915
																GO:0035810	positive regulation of urine volume	1	5	ENSSSCG00000036201(NPR3)	0.0877111	0.392915
																GO:0040009	regulation of growth rate	1	5	ENSSSCG00000011198(RFTN1)	0.0877111	0.392915
																GO:0042364	water-soluble vitamin biosynthetic process	1	5	ENSSSCG00000022390(RGN)	0.0877111	0.392915
																GO:0044691	tooth eruption	1	5	ENSSSCG00000017258(FAM20A)	0.0877111	0.392915
																GO:0045629	negative regulation of T-helper 2 cell differentiation	1	5	ENSSSCG00000011810(BCL6)	0.0877111	0.392915
																GO:0045650	negative regulation of macrophage differentiation	1	5	ENSSSCG00000039103(ADIPOQ)	0.0877111	0.392915
																GO:0045829	negative regulation of isotype switching	1	5	ENSSSCG00000011810(BCL6)	0.0877111	0.392915
																GO:0045953	negative regulation of natural killer cell mediated cytotoxicity	1	5	ENSSSCG00000031615(SERPINB9)	0.0877111	0.392915
																GO:0045988	negative regulation of striated muscle contraction	1	5	ENSSSCG00000029323(KCNE3)	0.0877111	0.392915
																GO:0046598	positive regulation of viral entry into host cell	1	5	ENSSSCG00000000687(CD4)	0.0877111	0.392915
																GO:0048096	chromatin-mediated maintenance of transcription	1	5	ENSSSCG00000026478(PADI2)	0.0877111	0.392915
																GO:0051006	positive regulation of lipoprotein lipase activity	1	5	ENSSSCG00000003211(NR1H2)	0.0877111	0.392915
																GO:0051135	positive regulation of NK T cell activation	1	5	ENSSSCG00000013839(RASAL3)	0.0877111	0.392915
																GO:0051140	regulation of NK T cell proliferation	1	5	ENSSSCG00000013839(RASAL3)	0.0877111	0.392915
																GO:0051541	elastin metabolic process	1	5	ENSSSCG00000040464(LEP)	0.0877111	0.392915
																GO:0051583	dopamine uptake involved in synaptic transmission	1	5	ENSSSCG00000038727(GDNF)	0.0877111	0.392915
																GO:0051901	positive regulation of mitochondrial depolarization	1	5	ENSSSCG00000030278(MLLT11)	0.0877111	0.392915
																GO:0051934	catecholamine uptake involved in synaptic transmission	1	5	ENSSSCG00000038727(GDNF)	0.0877111	0.392915
																GO:0060354	negative regulation of cell adhesion molecule production	1	5	ENSSSCG00000001440(NOTCH4)	0.0877111	0.392915
																GO:0060708	spongiotrophoblast differentiation	1	5	ENSSSCG00000036956(SOCS3)	0.0877111	0.392915
																GO:0060753	regulation of mast cell chemotaxis	1	5	ENSSSCG00000002451(RIN3)	0.0877111	0.392915
																GO:0060842	arterial endothelial cell differentiation	1	5	ENSSSCG00000027726(DLL1)	0.0877111	0.392915
																GO:0070100	negative regulation of chemokine-mediated signaling pathway	1	5	ENSSSCG00000026478(PADI2)	0.0877111	0.392915
																GO:0070587	regulation of cell-cell adhesion involved in gastrulation	1	5	ENSSSCG00000039103(ADIPOQ)	0.0877111	0.392915
																GO:0070837	dehydroascorbic acid transport	1	5	ENSSSCG00000022925(-)	0.0877111	0.392915
																GO:0071394	cellular response to testosterone stimulus	1	5	ENSSSCG00000009216(SPP1)	0.0877111	0.392915
																GO:0071493	cellular response to UV-B	1	5	ENSSSCG00000001565(CDKN1A)	0.0877111	0.392915
																GO:0071907	determination of digestive tract left/right asymmetry	1	5	ENSSSCG00000012705(ZIC3)	0.0877111	0.392915
																GO:0071910	determination of liver left/right asymmetry	1	5	ENSSSCG00000012705(ZIC3)	0.0877111	0.392915
																GO:0071941	nitrogen cycle metabolic process	1	5	ENSSSCG00000002866(CEBPA)	0.0877111	0.392915
																GO:0072047	proximal/distal pattern formation involved in nephron development	1	5	ENSSSCG00000034884(IRX1)	0.0877111	0.392915
																GO:0072081	specification of nephron tubule identity	1	5	ENSSSCG00000034884(IRX1)	0.0877111	0.392915
																GO:0090148	membrane fission	1	5	ENSSSCG00000009944(CORO1C)	0.0877111	0.392915
																GO:0090193	positive regulation of glomerulus development	1	5	ENSSSCG00000039103(ADIPOQ)	0.0877111	0.392915
																GO:0097396	response to interleukin-17	1	5	ENSSSCG00000005501(TRIM32)	0.0877111	0.392915
																GO:0097398	cellular response to interleukin-17	1	5	ENSSSCG00000005501(TRIM32)	0.0877111	0.392915
																GO:0097400	interleukin-17-mediated signaling pathway	1	5	ENSSSCG00000005501(TRIM32)	0.0877111	0.392915
																GO:0097494	regulation of vesicle size	1	5	ENSSSCG00000002451(RIN3)	0.0877111	0.392915
																GO:1900227	positive regulation of NLRP3 inflammasome complex assembly	1	5	ENSSSCG00000039064(DHX33)	0.0877111	0.392915
																GO:1901642	nucleoside transmembrane transport	1	5	ENSSSCG00000002632(SLC28A1)	0.0877111	0.392915
																GO:1902302	regulation of potassium ion export	1	5	ENSSSCG00000029323(KCNE3)	0.0877111	0.392915
																GO:1903764	regulation of potassium ion export across plasma membrane	1	5	ENSSSCG00000029323(KCNE3)	0.0877111	0.392915
																GO:1904181	positive regulation of membrane depolarization	1	5	ENSSSCG00000030278(MLLT11)	0.0877111	0.392915
																GO:1905097	regulation of guanyl-nucleotide exchange factor activity	1	5	ENSSSCG00000001097(-)	0.0877111	0.392915
																GO:1905278	positive regulation of epithelial tube formation	1	5	ENSSSCG00000038727(GDNF)	0.0877111	0.392915
																GO:2000048	negative regulation of cell-cell adhesion mediated by cadherin	1	5	ENSSSCG00000001440(NOTCH4)	0.0877111	0.392915
																GO:2000394	positive regulation of lamellipodium morphogenesis	1	5	ENSSSCG00000009944(CORO1C)	0.0877111	0.392915
																GO:2000583	regulation of platelet-derived growth factor receptor-alpha signaling pathway	1	5	ENSSSCG00000039103(ADIPOQ)	0.0877111	0.392915
																GO:0070588	calcium ion transmembrane transport	5	130	ENSSSCG00000005167(SLC24A2);ENSSSCG00000005636(SLC25A25);ENSSSCG00000013864(TMEM38A);ENSSSCG00000037314(TMCO1);ENSSSCG00000039896(TMEM38B)	0.088376	0.394816
																GO:0030048	actin filament-based movement	3	58	ENSSSCG00000003577(WASF2);ENSSSCG00000029323(KCNE3);ENSSSCG00000032392(-)	0.0884721	0.394816
																GO:0042102	positive regulation of T cell proliferation	3	58	ENSSSCG00000013839(RASAL3);ENSSSCG00000027275(HHLA2);ENSSSCG00000040464(LEP)	0.0884721	0.394816
																GO:0045597	positive regulation of cell differentiation	16	610	ENSSSCG00000000687(CD4);ENSSSCG00000001100(CARMIL1);ENSSSCG00000002866(CEBPA);ENSSSCG00000004181(VNN1);ENSSSCG00000005501(TRIM32);ENSSSCG00000010478(FFAR4);ENSSSCG00000010528(ZFYVE27);ENSSSCG00000011810(BCL6);ENSSSCG00000013260(-);ENSSSCG00000017379(ETV4);ENSSSCG00000027410(CBFA2T2);ENSSSCG00000029571(AVIL);ENSSSCG00000036956(SOCS3);ENSSSCG00000038727(GDNF);ENSSSCG00000038801(NPNT);ENSSSCG0000003…	0.0893649	0.398296
																GO:0055074	calcium ion homeostasis	7	211	ENSSSCG00000005167(SLC24A2);ENSSSCG00000010478(FFAR4);ENSSSCG00000013864(TMEM38A);ENSSSCG00000017258(FAM20A);ENSSSCG00000033456(GPR157);ENSSSCG00000037314(TMCO1);ENSSSCG00000039896(TMEM38B)	0.0904651	0.399222
																GO:0051480	regulation of cytosolic calcium ion concentration	5	131	ENSSSCG00000005167(SLC24A2);ENSSSCG00000010478(FFAR4);ENSSSCG00000013864(TMEM38A);ENSSSCG00000033456(GPR157);ENSSSCG00000039896(TMEM38B)	0.0906019	0.399222
																GO:0001503	ossification	8	253	ENSSSCG00000002866(CEBPA);ENSSSCG00000010478(FFAR4);ENSSSCG00000013260(-);ENSSSCG00000025523(COL2A1);ENSSSCG00000029547(NAB1);ENSSSCG00000030042(SBNO2);ENSSSCG00000038801(NPNT);ENSSSCG00000039896(TMEM38B)	0.0907364	0.399222
																GO:1902531	regulation of intracellular signal transduction	24	993	ENSSSCG00000000687(CD4);ENSSSCG00000001097(-);ENSSSCG00000003251(NLRP12);ENSSSCG00000004181(VNN1);ENSSSCG00000005501(TRIM32);ENSSSCG00000009720(DDX60);ENSSSCG00000009839(CIT);ENSSSCG00000010461(ANKRD1);ENSSSCG00000010478(FFAR4);ENSSSCG00000011810(BCL6);ENSSSCG00000013839(RASAL3);ENSSSCG00000014410(SH3RF2);ENSSSCG00000015498(RC3H1);ENSSSCG00000016521(DGKI);ENSSSCG00000017756(NLK);ENSSSCG0000001798…	0.0909531	0.399222
																GO:0006984	ER-nucleus signaling pathway	2	28	ENSSSCG00000026092(SREBF2);ENSSSCG00000037314(TMCO1)	0.0914246	0.399222
																GO:0014909	smooth muscle cell migration	2	28	ENSSSCG00000012026(ADAMTS1);ENSSSCG00000039103(ADIPOQ)	0.0914246	0.399222
																GO:0030890	positive regulation of B cell proliferation	2	28	ENSSSCG00000001565(CDKN1A);ENSSSCG00000011810(BCL6)	0.0914246	0.399222
																GO:0043489	RNA stabilization	2	28	ENSSSCG00000007268(E2F1);ENSSSCG00000038727(GDNF)	0.0914246	0.399222
																GO:0046636	negative regulation of alpha-beta T cell activation	2	28	ENSSSCG00000011810(BCL6);ENSSSCG00000015498(RC3H1)	0.0914246	0.399222
																GO:0048536	spleen development	2	28	ENSSSCG00000006809(RBM15);ENSSSCG00000015498(RC3H1)	0.0914246	0.399222
																GO:0050798	activated T cell proliferation	2	28	ENSSSCG00000015498(RC3H1);ENSSSCG00000027275(HHLA2)	0.0914246	0.399222
																GO:0060612	adipose tissue development	2	28	ENSSSCG00000005636(SLC25A25);ENSSSCG00000040464(LEP)	0.0914246	0.399222
																GO:0070098	chemokine-mediated signaling pathway	2	28	ENSSSCG00000006809(RBM15);ENSSSCG00000026478(PADI2)	0.0914246	0.399222
																GO:0042471	ear morphogenesis	4	94	ENSSSCG00000000455(LRIG3);ENSSSCG00000001097(-);ENSSSCG00000011680(PLS1);ENSSSCG00000025523(COL2A1)	0.0919754	0.399222
																GO:0050864	regulation of B cell activation	4	94	ENSSSCG00000001565(CDKN1A);ENSSSCG00000011810(BCL6);ENSSSCG00000015498(RC3H1);ENSSSCG00000036224(-)	0.0919754	0.399222
																GO:0001889	liver development	3	59	ENSSSCG00000002866(CEBPA);ENSSSCG00000012705(ZIC3);ENSSSCG00000013260(-)	0.0920227	0.399222
																GO:0006641	triglyceride metabolic process	3	59	ENSSSCG00000003211(NR1H2);ENSSSCG00000017935(CTDNEP1);ENSSSCG00000033822(THRSP)	0.0920227	0.399222
																GO:0045582	positive regulation of T cell differentiation	3	59	ENSSSCG00000004181(VNN1);ENSSSCG00000011810(BCL6);ENSSSCG00000013260(-)	0.0920227	0.399222
																GO:0072001	renal system development	7	212	ENSSSCG00000009364(FREM2);ENSSSCG00000012026(ADAMTS1);ENSSSCG00000027726(DLL1);ENSSSCG00000034884(IRX1);ENSSSCG00000038727(GDNF);ENSSSCG00000038801(NPNT);ENSSSCG00000039103(ADIPOQ)	0.0921944	0.399222
																GO:0048666	neuron development	16	613	ENSSSCG00000001097(-);ENSSSCG00000004405(FIG4);ENSSSCG00000005501(TRIM32);ENSSSCG00000006283(SCYL3);ENSSSCG00000006852(NTNG1);ENSSSCG00000008020(IFT140);ENSSSCG00000010528(ZFYVE27);ENSSSCG00000011680(PLS1);ENSSSCG00000015645(-);ENSSSCG00000016267(ITM2C);ENSSSCG00000027314(CAMSAP2);ENSSSCG00000027410(CBFA2T2);ENSSSCG00000029571(AVIL);ENSSSCG00000034656(RTN4R);ENSSSCG00000038727(GDNF);ENSSSCG000000…	0.092323	0.399222
																GO:1902533	positive regulation of intracellular signal transduction	16	613	ENSSSCG00000000687(CD4);ENSSSCG00000003251(NLRP12);ENSSSCG00000005501(TRIM32);ENSSSCG00000009720(DDX60);ENSSSCG00000010461(ANKRD1);ENSSSCG00000010478(FFAR4);ENSSSCG00000014410(SH3RF2);ENSSSCG00000015498(RC3H1);ENSSSCG00000016521(DGKI);ENSSSCG00000017980(ALOX12B);ENSSSCG00000022845(PJA2);ENSSSCG00000037066(GADD45A);ENSSSCG00000038801(NPNT);ENSSSCG00000039064(DHX33);ENSSSCG00000039103(ADIPOQ);ENSSS…	0.092323	0.399222
																GO:0008152	metabolic process	125	6359	ENSSSCG00000000385(SLC39A5);ENSSSCG00000000687(CD4);ENSSSCG00000001100(CARMIL1);ENSSSCG00000001436(RNF5);ENSSSCG00000001440(NOTCH4);ENSSSCG00000001565(CDKN1A);ENSSSCG00000001780(FAH);ENSSSCG00000001817(FURIN);ENSSSCG00000001844(PLIN1);ENSSSCG00000001906(CYP1A1);ENSSSCG00000002434(NRDE2);ENSSSCG00000002451(RIN3);ENSSSCG00000002866(CEBPA);ENSSSCG00000003211(NR1H2);ENSSSCG00000003251(NLRP12);ENSSSCG…	0.092614	0.399222
																GO:0031324	negative regulation of cellular metabolic process	35	1540	ENSSSCG00000001436(RNF5);ENSSSCG00000001440(NOTCH4);ENSSSCG00000001565(CDKN1A);ENSSSCG00000001817(FURIN);ENSSSCG00000002434(NRDE2);ENSSSCG00000002451(RIN3);ENSSSCG00000002866(CEBPA);ENSSSCG00000003211(NR1H2);ENSSSCG00000003251(NLRP12);ENSSSCG00000005177(SH3GL2);ENSSSCG00000006809(RBM15);ENSSSCG00000007268(E2F1);ENSSSCG00000009043(ABCE1);ENSSSCG00000009944(CORO1C);ENSSSCG00000010461(ANKRD1);ENSSSC…	0.092802	0.399222
																GO:0033036	macromolecule localization	33	1440	ENSSSCG00000000687(CD4);ENSSSCG00000001097(-);ENSSSCG00000001565(CDKN1A);ENSSSCG00000001817(FURIN);ENSSSCG00000001892(SCAMP2);ENSSSCG00000002434(NRDE2);ENSSSCG00000003211(NR1H2);ENSSSCG00000006283(SCYL3);ENSSSCG00000007253(MAPRE1);ENSSSCG00000008020(IFT140);ENSSSCG00000008051(ABCA3);ENSSSCG00000008995(LRAT);ENSSSCG00000009216(SPP1);ENSSSCG00000009944(CORO1C);ENSSSCG00000010461(ANKRD1);ENSSSCG0000…	0.0929929	0.399222
																GO:1902532	negative regulation of intracellular signal transduction	10	341	ENSSSCG00000001097(-);ENSSSCG00000003251(NLRP12);ENSSSCG00000004181(VNN1);ENSSSCG00000005501(TRIM32);ENSSSCG00000009839(CIT);ENSSSCG00000011810(BCL6);ENSSSCG00000013839(RASAL3);ENSSSCG00000034090(CRTC3);ENSSSCG00000036956(SOCS3);ENSSSCG00000039103(ADIPOQ)	0.093107	0.399222
																GO:0006355	regulation of transcription, DNA-templated	42	1896	ENSSSCG00000000385(SLC39A5);ENSSSCG00000000687(CD4);ENSSSCG00000001440(NOTCH4);ENSSSCG00000002866(CEBPA);ENSSSCG00000003211(NR1H2);ENSSSCG00000003251(NLRP12);ENSSSCG00000005501(TRIM32);ENSSSCG00000006809(RBM15);ENSSSCG00000007268(E2F1);ENSSSCG00000009216(SPP1);ENSSSCG00000009794(MLXIP);ENSSSCG00000010461(ANKRD1);ENSSSCG00000011810(BCL6);ENSSSCG00000012705(ZIC3);ENSSSCG00000013260(-);ENSSSCG000000…	0.093658	0.399222
																GO:0046903	secretion	13	477	ENSSSCG00000001817(FURIN);ENSSSCG00000003157(LIN7B);ENSSSCG00000003211(NR1H2);ENSSSCG00000009216(SPP1);ENSSSCG00000010461(ANKRD1);ENSSSCG00000010478(FFAR4);ENSSSCG00000010479(RBP4);ENSSSCG00000015079(BACE1);ENSSSCG00000016521(DGKI);ENSSSCG00000017980(ALOX12B);ENSSSCG00000021059(ADORA1);ENSSSCG00000039896(TMEM38B);ENSSSCG00000040464(LEP)	0.0949548	0.399222
																GO:0051253	negative regulation of RNA metabolic process	21	853	ENSSSCG00000001440(NOTCH4);ENSSSCG00000002434(NRDE2);ENSSSCG00000002866(CEBPA);ENSSSCG00000003211(NR1H2);ENSSSCG00000006809(RBM15);ENSSSCG00000007268(E2F1);ENSSSCG00000009043(ABCE1);ENSSSCG00000011810(BCL6);ENSSSCG00000013784(DNAJB1);ENSSSCG00000015732(TFCP2L1);ENSSSCG00000016711(CBX3);ENSSSCG00000023556(SUPT5H);ENSSSCG00000026092(SREBF2);ENSSSCG00000027410(CBFA2T2);ENSSSCG00000030042(SBNO2);ENSS…	0.0950586	0.399222
																GO:0018130	heterocycle biosynthetic process	49	2258	ENSSSCG00000000385(SLC39A5);ENSSSCG00000000687(CD4);ENSSSCG00000001440(NOTCH4);ENSSSCG00000001565(CDKN1A);ENSSSCG00000002866(CEBPA);ENSSSCG00000003211(NR1H2);ENSSSCG00000003251(NLRP12);ENSSSCG00000005501(TRIM32);ENSSSCG00000006809(RBM15);ENSSSCG00000007268(E2F1);ENSSSCG00000009216(SPP1);ENSSSCG00000009794(MLXIP);ENSSSCG00000010461(ANKRD1);ENSSSCG00000011810(BCL6);ENSSSCG00000012705(ZIC3);ENSSSCG0…	0.0951006	0.399222
																GO:0006401	RNA catabolic process	5	133	ENSSSCG00000002434(NRDE2);ENSSSCG00000007268(E2F1);ENSSSCG00000015498(RC3H1);ENSSSCG00000017067(CNOT8);ENSSSCG00000038727(GDNF)	0.0951403	0.399222
																GO:0050920	regulation of chemotaxis	5	133	ENSSSCG00000001097(-);ENSSSCG00000002451(RIN3);ENSSSCG00000006582(S100A14);ENSSSCG00000013260(-);ENSSSCG00000026478(PADI2)	0.0951403	0.399222
																GO:0030198	extracellular matrix organization	6	173	ENSSSCG00000001473(COL11A2);ENSSSCG00000003414(ANGPTL7);ENSSSCG00000004759(SPINT1);ENSSSCG00000025523(COL2A1);ENSSSCG00000038801(NPNT);ENSSSCG00000039896(TMEM38B)	0.0958221	0.399222
																GO:1903506	regulation of nucleic acid-templated transcription	42	1900	ENSSSCG00000000385(SLC39A5);ENSSSCG00000000687(CD4);ENSSSCG00000001440(NOTCH4);ENSSSCG00000002866(CEBPA);ENSSSCG00000003211(NR1H2);ENSSSCG00000003251(NLRP12);ENSSSCG00000005501(TRIM32);ENSSSCG00000006809(RBM15);ENSSSCG00000007268(E2F1);ENSSSCG00000009216(SPP1);ENSSSCG00000009794(MLXIP);ENSSSCG00000010461(ANKRD1);ENSSSCG00000011810(BCL6);ENSSSCG00000012705(ZIC3);ENSSSCG00000013260(-);ENSSSCG000000…	0.0960531	0.399222
																GO:0051128	regulation of cellular component organization	35	1546	ENSSSCG00000001097(-);ENSSSCG00000001100(CARMIL1);ENSSSCG00000001436(RNF5);ENSSSCG00000001565(CDKN1A);ENSSSCG00000002451(RIN3);ENSSSCG00000003211(NR1H2);ENSSSCG00000003414(ANGPTL7);ENSSSCG00000003577(WASF2);ENSSSCG00000005501(TRIM32);ENSSSCG00000006852(NTNG1);ENSSSCG00000007253(MAPRE1);ENSSSCG00000008020(IFT140);ENSSSCG00000009944(CORO1C);ENSSSCG00000010528(ZFYVE27);ENSSSCG00000011680(PLS1);ENSSS…	0.0967247	0.399222
																GO:0002823	negative regulation of adaptive immune response based on somatic recombination of immune receptors built from immunoglobulin superfamily domains	2	29	ENSSSCG00000011810(BCL6);ENSSSCG00000015498(RC3H1)	0.0970642	0.399222
																GO:0006111	regulation of gluconeogenesis	2	29	ENSSSCG00000039103(ADIPOQ);ENSSSCG00000040464(LEP)	0.0970642	0.399222
																GO:0043370	regulation of CD4-positive, alpha-beta T cell differentiation	2	29	ENSSSCG00000011810(BCL6);ENSSSCG00000015498(RC3H1)	0.0970642	0.399222
																GO:0098751	bone cell development	2	29	ENSSSCG00000003577(WASF2);ENSSSCG00000015237(FLI1)	0.0970642	0.399222
																GO:1900026	positive regulation of substrate adhesion-dependent cell spreading	2	29	ENSSSCG00000001100(CARMIL1);ENSSSCG00000013260(-)	0.0970642	0.399222
																GO:1902373	negative regulation of mRNA catabolic process	2	29	ENSSSCG00000007268(E2F1);ENSSSCG00000038727(GDNF)	0.0970642	0.399222
																GO:0030308	negative regulation of cell growth	4	96	ENSSSCG00000001565(CDKN1A);ENSSSCG00000011810(BCL6);ENSSSCG00000032115(OSGIN1);ENSSSCG00000034656(RTN4R)	0.0975161	0.399222
																GO:0046651	lymphocyte proliferation	6	174	ENSSSCG00000001565(CDKN1A);ENSSSCG00000011810(BCL6);ENSSSCG00000013839(RASAL3);ENSSSCG00000015498(RC3H1);ENSSSCG00000027275(HHLA2);ENSSSCG00000040464(LEP)	0.0978293	0.399222
																GO:0019438	aromatic compound biosynthetic process	49	2263	ENSSSCG00000000385(SLC39A5);ENSSSCG00000000687(CD4);ENSSSCG00000001440(NOTCH4);ENSSSCG00000001565(CDKN1A);ENSSSCG00000002866(CEBPA);ENSSSCG00000003211(NR1H2);ENSSSCG00000003251(NLRP12);ENSSSCG00000005501(TRIM32);ENSSSCG00000006809(RBM15);ENSSSCG00000007268(E2F1);ENSSSCG00000009216(SPP1);ENSSSCG00000009794(MLXIP);ENSSSCG00000010461(ANKRD1);ENSSSCG00000011810(BCL6);ENSSSCG00000012705(ZIC3);ENSSSCG0…	0.0979268	0.399222
																GO:0009607	response to biotic stimulus	14	526	ENSSSCG00000001436(RNF5);ENSSSCG00000006582(S100A14);ENSSSCG00000008995(LRAT);ENSSSCG00000009720(DDX60);ENSSSCG00000010461(ANKRD1);ENSSSCG00000012973(MUS81);ENSSSCG00000017258(FAM20A);ENSSSCG00000030042(SBNO2);ENSSSCG00000031615(SERPINB9);ENSSSCG00000033822(THRSP);ENSSSCG00000036224(-);ENSSSCG00000036556(IFNAR2);ENSSSCG00000037314(TMCO1);ENSSSCG00000039103(ADIPOQ)	0.0984927	0.399222
																GO:0043487	regulation of RNA stability	3	61	ENSSSCG00000007268(E2F1);ENSSSCG00000015498(RC3H1);ENSSSCG00000038727(GDNF)	0.099298	0.399222
																GO:2001141	regulation of RNA biosynthetic process	42	1906	ENSSSCG00000000385(SLC39A5);ENSSSCG00000000687(CD4);ENSSSCG00000001440(NOTCH4);ENSSSCG00000002866(CEBPA);ENSSSCG00000003211(NR1H2);ENSSSCG00000003251(NLRP12);ENSSSCG00000005501(TRIM32);ENSSSCG00000006809(RBM15);ENSSSCG00000007268(E2F1);ENSSSCG00000009216(SPP1);ENSSSCG00000009794(MLXIP);ENSSSCG00000010461(ANKRD1);ENSSSCG00000011810(BCL6);ENSSSCG00000012705(ZIC3);ENSSSCG00000013260(-);ENSSSCG000000…	0.0997246	0.399222
																GO:0071496	cellular response to external stimulus	6	175	ENSSSCG00000000385(SLC39A5);ENSSSCG00000001097(-);ENSSSCG00000001565(CDKN1A);ENSSSCG00000010461(ANKRD1);ENSSSCG00000026092(SREBF2);ENSSSCG00000037066(GADD45A)	0.0998589	0.399222
																GO:0044283	small molecule biosynthetic process	10	346	ENSSSCG00000003211(NR1H2);ENSSSCG00000006337(HSD17B7);ENSSSCG00000010479(RBP4);ENSSSCG00000013004(TM7SF2);ENSSSCG00000017499(STARD3);ENSSSCG00000017694(ACACA);ENSSSCG00000021418(LSS);ENSSSCG00000022390(RGN);ENSSSCG00000039103(ADIPOQ);ENSSSCG00000040464(LEP)	0.100041	0.399222
																GO:0045664	regulation of neuron differentiation	10	346	ENSSSCG00000005501(TRIM32);ENSSSCG00000006852(NTNG1);ENSSSCG00000010528(ZFYVE27);ENSSSCG00000011810(BCL6);ENSSSCG00000016267(ITM2C);ENSSSCG00000027314(CAMSAP2);ENSSSCG00000027410(CBFA2T2);ENSSSCG00000027726(DLL1);ENSSSCG00000029571(AVIL);ENSSSCG00000034656(RTN4R)	0.100041	0.399222
																GO:0033002	muscle cell proliferation	4	97	ENSSSCG00000001565(CDKN1A);ENSSSCG00000010956(NAA35);ENSSSCG00000012026(ADAMTS1);ENSSSCG00000039103(ADIPOQ)	0.100344	0.399222
																GO:0051056	regulation of small GTPase mediated signal transduction	4	97	ENSSSCG00000001097(-);ENSSSCG00000011810(BCL6);ENSSSCG00000013839(RASAL3);ENSSSCG00000016521(DGKI)	0.100344	0.399222
																GO:0007268	chemical synaptic transmission	9	303	ENSSSCG00000001752(CHRNA3);ENSSSCG00000003157(LIN7B);ENSSSCG00000005167(SLC24A2);ENSSSCG00000006852(NTNG1);ENSSSCG00000015079(BACE1);ENSSSCG00000016521(DGKI);ENSSSCG00000021059(ADORA1);ENSSSCG00000038727(GDNF);ENSSSCG00000039103(ADIPOQ)	0.101522	0.399222
																GO:0098916	anterograde trans-synaptic signaling	9	303	ENSSSCG00000001752(CHRNA3);ENSSSCG00000003157(LIN7B);ENSSSCG00000005167(SLC24A2);ENSSSCG00000006852(NTNG1);ENSSSCG00000015079(BACE1);ENSSSCG00000016521(DGKI);ENSSSCG00000021059(ADORA1);ENSSSCG00000038727(GDNF);ENSSSCG00000039103(ADIPOQ)	0.101522	0.399222
																GO:0003007	heart morphogenesis	6	176	ENSSSCG00000006809(RBM15);ENSSSCG00000010461(ANKRD1);ENSSSCG00000012026(ADAMTS1);ENSSSCG00000012705(ZIC3);ENSSSCG00000025523(COL2A1);ENSSSCG00000027726(DLL1)	0.101911	0.399222
																GO:0007264	small GTPase mediated signal transduction	6	176	ENSSSCG00000001097(-);ENSSSCG00000001565(CDKN1A);ENSSSCG00000003577(WASF2);ENSSSCG00000011810(BCL6);ENSSSCG00000013839(RASAL3);ENSSSCG00000016521(DGKI)	0.101911	0.399222
																GO:0032943	mononuclear cell proliferation	6	176	ENSSSCG00000001565(CDKN1A);ENSSSCG00000011810(BCL6);ENSSSCG00000013839(RASAL3);ENSSSCG00000015498(RC3H1);ENSSSCG00000027275(HHLA2);ENSSSCG00000040464(LEP)	0.101911	0.399222
																GO:0001933	negative regulation of protein phosphorylation	8	260	ENSSSCG00000001565(CDKN1A);ENSSSCG00000003251(NLRP12);ENSSSCG00000005177(SH3GL2);ENSSSCG00000009944(CORO1C);ENSSSCG00000025876(PBLD);ENSSSCG00000036956(SOCS3);ENSSSCG00000037066(GADD45A);ENSSSCG00000039103(ADIPOQ)	0.102055	0.399222
																GO:0001569	branching involved in blood vessel morphogenesis	2	30	ENSSSCG00000001431(FKBPL);ENSSSCG00000006809(RBM15)	0.1028	0.399222
																GO:0001755	neural crest cell migration	2	30	ENSSSCG00000009944(CORO1C);ENSSSCG00000038727(GDNF)	0.1028	0.399222
																GO:0006956	complement activation	2	30	ENSSSCG00000016856(C9);ENSSSCG00000036224(-)	0.1028	0.399222
																GO:0010883	regulation of lipid storage	2	30	ENSSSCG00000003211(NR1H2);ENSSSCG00000026092(SREBF2)	0.1028	0.399222
																GO:0030851	granulocyte differentiation	2	30	ENSSSCG00000002866(CEBPA);ENSSSCG00000039103(ADIPOQ)	0.1028	0.399222
																GO:0050922	negative regulation of chemotaxis	2	30	ENSSSCG00000002451(RIN3);ENSSSCG00000026478(PADI2)	0.1028	0.399222
																GO:0061014	positive regulation of mRNA catabolic process	2	30	ENSSSCG00000015498(RC3H1);ENSSSCG00000017067(CNOT8)	0.1028	0.399222
																GO:0071675	regulation of mononuclear cell migration	2	30	ENSSSCG00000006582(S100A14);ENSSSCG00000013260(-)	0.1028	0.399222
																GO:0090342	regulation of cell aging	2	30	ENSSSCG00000011810(BCL6);ENSSSCG00000023984(RSL1D1)	0.1028	0.399222
																GO:0002286	T cell activation involved in immune response	3	62	ENSSSCG00000011810(BCL6);ENSSSCG00000013260(-);ENSSSCG00000015498(RC3H1)	0.10302	0.399222
																GO:0006476	protein deacetylation	3	62	ENSSSCG00000011810(BCL6);ENSSSCG00000014003(MIER2);ENSSSCG00000025775(TADA2A)	0.10302	0.399222
																GO:0031099	regeneration	3	62	ENSSSCG00000001565(CDKN1A);ENSSSCG00000013260(-);ENSSSCG00000034656(RTN4R)	0.10302	0.399222
																GO:0061008	hepaticobiliary system development	3	62	ENSSSCG00000002866(CEBPA);ENSSSCG00000012705(ZIC3);ENSSSCG00000013260(-)	0.10302	0.399222
																GO:0048639	positive regulation of developmental growth	4	98	ENSSSCG00000010528(ZFYVE27);ENSSSCG00000011680(PLS1);ENSSSCG00000027726(DLL1);ENSSSCG00000040464(LEP)	0.10321	0.399222
																GO:0022604	regulation of cell morphogenesis	8	261	ENSSSCG00000001100(CARMIL1);ENSSSCG00000006852(NTNG1);ENSSSCG00000009944(CORO1C);ENSSSCG00000010528(ZFYVE27);ENSSSCG00000013260(-);ENSSSCG00000015866(FMNL2);ENSSSCG00000033842(CFDP1);ENSSSCG00000034656(RTN4R)	0.103734	0.399222
																GO:0030182	neuron differentiation	19	767	ENSSSCG00000001097(-);ENSSSCG00000004405(FIG4);ENSSSCG00000005501(TRIM32);ENSSSCG00000006283(SCYL3);ENSSSCG00000006852(NTNG1);ENSSSCG00000008020(IFT140);ENSSSCG00000010528(ZFYVE27);ENSSSCG00000011680(PLS1);ENSSSCG00000011810(BCL6);ENSSSCG00000015645(-);ENSSSCG00000015986(HOXD1);ENSSSCG00000016267(ITM2C);ENSSSCG00000027314(CAMSAP2);ENSSSCG00000027410(CBFA2T2);ENSSSCG00000027726(DLL1);ENSSSCG000000…	0.104212	0.399222
																GO:0000185	activation of MAPKKK activity	1	6	ENSSSCG00000037066(GADD45A)	0.104312	0.399222
																GO:0001672	regulation of chromatin assembly or disassembly	1	6	ENSSSCG00000026478(PADI2)	0.104312	0.399222
																GO:0002232	leukocyte chemotaxis involved in inflammatory response	1	6	ENSSSCG00000013260(-)	0.104312	0.399222
																GO:0002634	regulation of germinal center formation	1	6	ENSSSCG00000015498(RC3H1)	0.104312	0.399222
																GO:0002716	negative regulation of natural killer cell mediated immunity	1	6	ENSSSCG00000031615(SERPINB9)	0.104312	0.399222
																GO:0006527	arginine catabolic process	1	6	ENSSSCG00000001780(FAH)	0.104312	0.399222
																GO:0006977	DNA damage response, signal transduction by p53 class mediator resulting in cell cycle arrest	1	6	ENSSSCG00000001565(CDKN1A)	0.104312	0.399222
																GO:0008343	adult feeding behavior	1	6	ENSSSCG00000040464(LEP)	0.104312	0.399222
																GO:0009437	carnitine metabolic process	1	6	ENSSSCG00000012880(CPT1A)	0.104312	0.399222
																GO:0010739	positive regulation of protein kinase A signaling	1	6	ENSSSCG00000039103(ADIPOQ)	0.104312	0.399222
																GO:0010887	negative regulation of cholesterol storage	1	6	ENSSSCG00000003211(NR1H2)	0.104312	0.399222
																GO:0021814	cell motility involved in cerebral cortex radial glia guided migration	1	6	ENSSSCG00000015645(-)	0.104312	0.399222
																GO:0030309	poly-N-acetyllactosamine metabolic process	1	6	ENSSSCG00000013886(B3GNT3)	0.104312	0.399222
																GO:0030311	poly-N-acetyllactosamine biosynthetic process	1	6	ENSSSCG00000013886(B3GNT3)	0.104312	0.399222
																GO:0030853	negative regulation of granulocyte differentiation	1	6	ENSSSCG00000039103(ADIPOQ)	0.104312	0.399222
																GO:0031642	negative regulation of myelination	1	6	ENSSSCG00000004405(FIG4)	0.104312	0.399222
																GO:0032074	negative regulation of nuclease activity	1	6	ENSSSCG00000009043(ABCE1)	0.104312	0.399222
																GO:0032096	negative regulation of response to food	1	6	ENSSSCG00000040464(LEP)	0.104312	0.399222
																GO:0032099	negative regulation of appetite	1	6	ENSSSCG00000040464(LEP)	0.104312	0.399222
																GO:0032372	negative regulation of sterol transport	1	6	ENSSSCG00000026092(SREBF2)	0.104312	0.399222
																GO:0032375	negative regulation of cholesterol transport	1	6	ENSSSCG00000026092(SREBF2)	0.104312	0.399222
																GO:0032817	regulation of natural killer cell proliferation	1	6	ENSSSCG00000040464(LEP)	0.104312	0.399222
																GO:0033210	leptin-mediated signaling pathway	1	6	ENSSSCG00000040464(LEP)	0.104312	0.399222
																GO:0033299	secretion of lysosomal enzymes	1	6	ENSSSCG00000003211(NR1H2)	0.104312	0.399222
																GO:0035790	platelet-derived growth factor receptor-alpha signaling pathway	1	6	ENSSSCG00000039103(ADIPOQ)	0.104312	0.399222
																GO:0039533	regulation of MDA-5 signaling pathway	1	6	ENSSSCG00000009720(DDX60)	0.104312	0.399222
																GO:0042996	regulation of Golgi to plasma membrane protein transport	1	6	ENSSSCG00000010882(CNST)	0.104312	0.399222
																GO:0043380	regulation of memory T cell differentiation	1	6	ENSSSCG00000011810(BCL6)	0.104312	0.399222
																GO:0043651	linoleic acid metabolic process	1	6	ENSSSCG00000017980(ALOX12B)	0.104312	0.399222
																GO:0043928	exonucleolytic nuclear-transcribed mRNA catabolic process involved in deadenylation-dependent decay	1	6	ENSSSCG00000017067(CNOT8)	0.104312	0.399222
																GO:0048630	skeletal muscle tissue growth	1	6	ENSSSCG00000027726(DLL1)	0.104312	0.399222
																GO:0050966	detection of mechanical stimulus involved in sensory perception of pain	1	6	ENSSSCG00000027024(ASIC3)	0.104312	0.399222
																GO:0051096	positive regulation of helicase activity	1	6	ENSSSCG00000016488(SSBP1)	0.104312	0.399222
																GO:0051124	synaptic growth at neuromuscular junction	1	6	ENSSSCG00000022204(AGRN)	0.104312	0.399222
																GO:0051133	regulation of NK T cell activation	1	6	ENSSSCG00000013839(RASAL3)	0.104312	0.399222
																GO:0060839	endothelial cell fate commitment	1	6	ENSSSCG00000027726(DLL1)	0.104312	0.399222
																GO:0061303	cornea development in camera-type eye	1	6	ENSSSCG00000003414(ANGPTL7)	0.104312	0.399222
																GO:0061365	positive regulation of triglyceride lipase activity	1	6	ENSSSCG00000003211(NR1H2)	0.104312	0.399222
																GO:0070586	cell-cell adhesion involved in gastrulation	1	6	ENSSSCG00000039103(ADIPOQ)	0.104312	0.399222
																GO:0071639	positive regulation of monocyte chemotactic protein-1 production	1	6	ENSSSCG00000039103(ADIPOQ)	0.104312	0.399222
																GO:0071712	ER-associated misfolded protein catabolic process	1	6	ENSSSCG00000001436(RNF5)	0.104312	0.399222
																GO:0072014	proximal tubule development	1	6	ENSSSCG00000027726(DLL1)	0.104312	0.399222
																GO:0072396	response to cell cycle checkpoint signaling	1	6	ENSSSCG00000012973(MUS81)	0.104312	0.399222
																GO:0072402	response to DNA integrity checkpoint signaling	1	6	ENSSSCG00000012973(MUS81)	0.104312	0.399222
																GO:0072423	response to DNA damage checkpoint signaling	1	6	ENSSSCG00000012973(MUS81)	0.104312	0.399222
																GO:0072675	osteoclast fusion	1	6	ENSSSCG00000030042(SBNO2)	0.104312	0.399222
																GO:0090084	negative regulation of inclusion body assembly	1	6	ENSSSCG00000013784(DNAJB1)	0.104312	0.399222
																GO:0097011	cellular response to granulocyte macrophage colony-stimulating factor stimulus	1	6	ENSSSCG00000000687(CD4)	0.104312	0.399222
																GO:0097012	response to granulocyte macrophage colony-stimulating factor	1	6	ENSSSCG00000000687(CD4)	0.104312	0.399222
																GO:0098915	membrane repolarization during ventricular cardiac muscle cell action potential	1	6	ENSSSCG00000029323(KCNE3)	0.104312	0.399222
																GO:0150011	regulation of neuron projection arborization	1	6	ENSSSCG00000006852(NTNG1)	0.104312	0.399222
																GO:1900246	positive regulation of RIG-I signaling pathway	1	6	ENSSSCG00000009720(DDX60)	0.104312	0.399222
																GO:1901993	regulation of meiotic cell cycle phase transition	1	6	ENSSSCG00000029268(TOPAZ1)	0.104312	0.399222
																GO:1902259	regulation of delayed rectifier potassium channel activity	1	6	ENSSSCG00000029323(KCNE3)	0.104312	0.399222
																GO:1903265	positive regulation of tumor necrosis factor-mediated signaling pathway	1	6	ENSSSCG00000005501(TRIM32)	0.104312	0.399222
																GO:1904754	positive regulation of vascular associated smooth muscle cell migration	1	6	ENSSSCG00000012026(ADAMTS1)	0.104312	0.399222
																GO:2000347	positive regulation of hepatocyte proliferation	1	6	ENSSSCG00000013260(-)	0.104312	0.399222
																GO:1903532	positive regulation of secretion by cell	5	137	ENSSSCG00000003211(NR1H2);ENSSSCG00000009216(SPP1);ENSSSCG00000010461(ANKRD1);ENSSSCG00000010478(FFAR4);ENSSSCG00000010479(RBP4)	0.104558	0.399729
																GO:0000122	negative regulation of transcription by RNA polymerase II	15	578	ENSSSCG00000001440(NOTCH4);ENSSSCG00000002866(CEBPA);ENSSSCG00000003211(NR1H2);ENSSSCG00000006809(RBM15);ENSSSCG00000007268(E2F1);ENSSSCG00000011810(BCL6);ENSSSCG00000013784(DNAJB1);ENSSSCG00000015732(TFCP2L1);ENSSSCG00000023556(SUPT5H);ENSSSCG00000026092(SREBF2);ENSSSCG00000027410(CBFA2T2);ENSSSCG00000034884(IRX1);ENSSSCG00000036136(BHLHE40);ENSSSCG00000037066(GADD45A);ENSSSCG00000040464(LEP)	0.104706	0.399858
																GO:0071702	organic substance transport	25	1060	ENSSSCG00000001565(CDKN1A);ENSSSCG00000001817(FURIN);ENSSSCG00000001892(SCAMP2);ENSSSCG00000002434(NRDE2);ENSSSCG00000002632(SLC28A1);ENSSSCG00000003211(NR1H2);ENSSSCG00000008051(ABCA3);ENSSSCG00000008995(LRAT);ENSSSCG00000009216(SPP1);ENSSSCG00000010461(ANKRD1);ENSSSCG00000010478(FFAR4);ENSSSCG00000010479(RBP4);ENSSSCG00000010882(CNST);ENSSSCG00000011198(RFTN1);ENSSSCG00000011680(PLS1);ENSSSCG00…	0.105602	0.402844
																GO:0002683	negative regulation of immune system process	9	306	ENSSSCG00000002451(RIN3);ENSSSCG00000006809(RBM15);ENSSSCG00000011810(BCL6);ENSSSCG00000015498(RC3H1);ENSSSCG00000021059(ADORA1);ENSSSCG00000026478(PADI2);ENSSSCG00000027726(DLL1);ENSSSCG00000031615(SERPINB9);ENSSSCG00000039103(ADIPOQ)	0.106187	0.403877
																GO:0007159	leukocyte cell-cell adhesion	7	220	ENSSSCG00000004181(VNN1);ENSSSCG00000011810(BCL6);ENSSSCG00000013260(-);ENSSSCG00000013839(RASAL3);ENSSSCG00000015498(RC3H1);ENSSSCG00000027275(HHLA2);ENSSSCG00000040464(LEP)	0.106692	0.403877
																GO:0050900	leukocyte migration	7	220	ENSSSCG00000001097(-);ENSSSCG00000002451(RIN3);ENSSSCG00000003251(NLRP12);ENSSSCG00000006582(S100A14);ENSSSCG00000013260(-);ENSSSCG00000021059(ADORA1);ENSSSCG00000026478(PADI2)	0.106692	0.403877
																GO:0008593	regulation of Notch signaling pathway	3	63	ENSSSCG00000011810(BCL6);ENSSSCG00000027410(CBFA2T2);ENSSSCG00000027726(DLL1)	0.106797	0.403877
																GO:0042770	signal transduction in response to DNA damage	3	63	ENSSSCG00000001565(CDKN1A);ENSSSCG00000010461(ANKRD1);ENSSSCG00000037066(GADD45A)	0.106797	0.403877
																GO:0045682	regulation of epidermis development	3	63	ENSSSCG00000017379(ETV4);ENSSSCG00000027726(DLL1);ENSSSCG00000029547(NAB1)	0.106797	0.403877
																GO:1902106	negative regulation of leukocyte differentiation	3	63	ENSSSCG00000011810(BCL6);ENSSSCG00000015498(RC3H1);ENSSSCG00000039103(ADIPOQ)	0.106797	0.403877
																GO:0007275	multicellular organism development	64	3064	ENSSSCG00000000385(SLC39A5);ENSSSCG00000000455(LRIG3);ENSSSCG00000000687(CD4);ENSSSCG00000001097(-);ENSSSCG00000001431(FKBPL);ENSSSCG00000001440(NOTCH4);ENSSSCG00000001473(COL11A2);ENSSSCG00000001565(CDKN1A);ENSSSCG00000001752(CHRNA3);ENSSSCG00000001817(FURIN);ENSSSCG00000002866(CEBPA);ENSSSCG00000003414(ANGPTL7);ENSSSCG00000003577(WASF2);ENSSSCG00000004181(VNN1);ENSSSCG00000004405(FIG4);ENSSSCG0…	0.106968	0.403877
																GO:0010810	regulation of cell-substrate adhesion	5	138	ENSSSCG00000001100(CARMIL1);ENSSSCG00000009944(CORO1C);ENSSSCG00000011810(BCL6);ENSSSCG00000013260(-);ENSSSCG00000038801(NPNT)	0.106983	0.403877
																GO:0010605	negative regulation of macromolecule metabolic process	35	1561	ENSSSCG00000001440(NOTCH4);ENSSSCG00000001565(CDKN1A);ENSSSCG00000001817(FURIN);ENSSSCG00000002434(NRDE2);ENSSSCG00000002451(RIN3);ENSSSCG00000002866(CEBPA);ENSSSCG00000003211(NR1H2);ENSSSCG00000003251(NLRP12);ENSSSCG00000005177(SH3GL2);ENSSSCG00000006809(RBM15);ENSSSCG00000007268(E2F1);ENSSSCG00000009043(ABCE1);ENSSSCG00000009944(CORO1C);ENSSSCG00000010461(ANKRD1);ENSSSCG00000011810(BCL6);ENSSSC…	0.10702	0.403877
																GO:0099537	trans-synaptic signaling	9	307	ENSSSCG00000001752(CHRNA3);ENSSSCG00000003157(LIN7B);ENSSSCG00000005167(SLC24A2);ENSSSCG00000006852(NTNG1);ENSSSCG00000015079(BACE1);ENSSSCG00000016521(DGKI);ENSSSCG00000021059(ADORA1);ENSSSCG00000038727(GDNF);ENSSSCG00000039103(ADIPOQ)	0.107769	0.406268
																GO:0002704	negative regulation of leukocyte mediated immunity	2	31	ENSSSCG00000011810(BCL6);ENSSSCG00000031615(SERPINB9)	0.108626	0.406885
																GO:0002820	negative regulation of adaptive immune response	2	31	ENSSSCG00000011810(BCL6);ENSSSCG00000015498(RC3H1)	0.108626	0.406885
																GO:0032272	negative regulation of protein polymerization	2	31	ENSSSCG00000001100(CARMIL1);ENSSSCG00000007253(MAPRE1)	0.108626	0.406885
																GO:0043124	negative regulation of I-kappaB kinase/NF-kappaB signaling	2	31	ENSSSCG00000003251(NLRP12);ENSSSCG00000039103(ADIPOQ)	0.108626	0.406885
																GO:0046847	filopodium assembly	2	31	ENSSSCG00000001097(-);ENSSSCG00000015645(-)	0.108626	0.406885
																GO:0046888	negative regulation of hormone secretion	2	31	ENSSSCG00000010478(FFAR4);ENSSSCG00000040464(LEP)	0.108626	0.406885
																GO:0030324	lung development	5	139	ENSSSCG00000002866(CEBPA);ENSSSCG00000008051(ABCA3);ENSSSCG00000012705(ZIC3);ENSSSCG00000015616(HSD11B1);ENSSSCG00000039896(TMEM38B)	0.109435	0.40948
																GO:0007569	cell aging	3	64	ENSSSCG00000001565(CDKN1A);ENSSSCG00000011810(BCL6);ENSSSCG00000023984(RSL1D1)	0.110628	0.412629
																GO:0050871	positive regulation of B cell activation	3	64	ENSSSCG00000001565(CDKN1A);ENSSSCG00000011810(BCL6);ENSSSCG00000036224(-)	0.110628	0.412629
																GO:0060048	cardiac muscle contraction	3	64	ENSSSCG00000013864(TMEM38A);ENSSSCG00000029323(KCNE3);ENSSSCG00000039896(TMEM38B)	0.110628	0.412629
																GO:0043410	positive regulation of MAPK cascade	9	309	ENSSSCG00000000687(CD4);ENSSSCG00000010478(FFAR4);ENSSSCG00000014410(SH3RF2);ENSSSCG00000017980(ALOX12B);ENSSSCG00000022845(PJA2);ENSSSCG00000037066(GADD45A);ENSSSCG00000038801(NPNT);ENSSSCG00000039064(DHX33);ENSSSCG00000040464(LEP)	0.110972	0.413037
																GO:0099536	synaptic signaling	9	309	ENSSSCG00000001752(CHRNA3);ENSSSCG00000003157(LIN7B);ENSSSCG00000005167(SLC24A2);ENSSSCG00000006852(NTNG1);ENSSSCG00000015079(BACE1);ENSSSCG00000016521(DGKI);ENSSSCG00000021059(ADORA1);ENSSSCG00000038727(GDNF);ENSSSCG00000039103(ADIPOQ)	0.110972	0.413037
																GO:0048562	embryonic organ morphogenesis	7	224	ENSSSCG00000000455(LRIG3);ENSSSCG00000001097(-);ENSSSCG00000008020(IFT140);ENSSSCG00000011680(PLS1);ENSSSCG00000012705(ZIC3);ENSSSCG00000025523(COL2A1);ENSSSCG00000027726(DLL1)	0.114376	0.413514
																GO:0034446	substrate adhesion-dependent cell spreading	3	65	ENSSSCG00000001100(CARMIL1);ENSSSCG00000009944(CORO1C);ENSSSCG00000013260(-)	0.114511	0.413514
																GO:0046634	regulation of alpha-beta T cell activation	3	65	ENSSSCG00000011810(BCL6);ENSSSCG00000013839(RASAL3);ENSSSCG00000015498(RC3H1)	0.114511	0.413514
																GO:0046887	positive regulation of hormone secretion	3	65	ENSSSCG00000009216(SPP1);ENSSSCG00000010478(FFAR4);ENSSSCG00000010479(RBP4)	0.114511	0.413514
																GO:0006637	acyl-CoA metabolic process	2	32	ENSSSCG00000017421(ACLY);ENSSSCG00000017694(ACACA)	0.114538	0.413514
																GO:0009954	proximal/distal pattern formation	2	32	ENSSSCG00000027726(DLL1);ENSSSCG00000034884(IRX1)	0.114538	0.413514
																GO:0031113	regulation of microtubule polymerization	2	32	ENSSSCG00000007253(MAPRE1);ENSSSCG00000027314(CAMSAP2)	0.114538	0.413514
																GO:0035383	thioester metabolic process	2	32	ENSSSCG00000017421(ACLY);ENSSSCG00000017694(ACACA)	0.114538	0.413514
																GO:0042698	ovulation cycle	2	32	ENSSSCG00000012026(ADAMTS1);ENSSSCG00000013260(-)	0.114538	0.413514
																GO:0043030	regulation of macrophage activation	2	32	ENSSSCG00000002866(CEBPA);ENSSSCG00000022845(PJA2)	0.114538	0.413514
																GO:0043279	response to alkaloid	2	32	ENSSSCG00000013864(TMEM38A);ENSSSCG00000039896(TMEM38B)	0.114538	0.413514
																GO:0045581	negative regulation of T cell differentiation	2	32	ENSSSCG00000011810(BCL6);ENSSSCG00000015498(RC3H1)	0.114538	0.413514
																GO:0046850	regulation of bone remodeling	2	32	ENSSSCG00000013260(-);ENSSSCG00000040464(LEP)	0.114538	0.413514
																GO:0090311	regulation of protein deacetylation	2	32	ENSSSCG00000011810(BCL6);ENSSSCG00000025775(TADA2A)	0.114538	0.413514
																GO:0045580	regulation of T cell differentiation	4	102	ENSSSCG00000004181(VNN1);ENSSSCG00000011810(BCL6);ENSSSCG00000013260(-);ENSSSCG00000015498(RC3H1)	0.115042	0.413514
																GO:0060284	regulation of cell development	14	540	ENSSSCG00000001100(CARMIL1);ENSSSCG00000005501(TRIM32);ENSSSCG00000006852(NTNG1);ENSSSCG00000009944(CORO1C);ENSSSCG00000010528(ZFYVE27);ENSSSCG00000011810(BCL6);ENSSSCG00000013260(-);ENSSSCG00000016267(ITM2C);ENSSSCG00000027314(CAMSAP2);ENSSSCG00000027410(CBFA2T2);ENSSSCG00000027726(DLL1);ENSSSCG00000029571(AVIL);ENSSSCG00000034656(RTN4R);ENSSSCG00000039103(ADIPOQ)	0.115065	0.413514
																GO:0000902	cell morphogenesis	15	587	ENSSSCG00000001097(-);ENSSSCG00000001100(CARMIL1);ENSSSCG00000003577(WASF2);ENSSSCG00000006852(NTNG1);ENSSSCG00000009944(CORO1C);ENSSSCG00000010528(ZFYVE27);ENSSSCG00000011680(PLS1);ENSSSCG00000011810(BCL6);ENSSSCG00000013260(-);ENSSSCG00000015645(-);ENSSSCG00000015732(TFCP2L1);ENSSSCG00000015866(FMNL2);ENSSSCG00000033842(CFDP1);ENSSSCG00000034656(RTN4R);ENSSSCG00000038727(GDNF)	0.115106	0.413514
																GO:0050801	ion homeostasis	11	402	ENSSSCG00000001921(NEO1);ENSSSCG00000005167(SLC24A2);ENSSSCG00000007466(SLC9A8);ENSSSCG00000008051(ABCA3);ENSSSCG00000010478(FFAR4);ENSSSCG00000013864(TMEM38A);ENSSSCG00000017258(FAM20A);ENSSSCG00000030278(MLLT11);ENSSSCG00000033456(GPR157);ENSSSCG00000037314(TMCO1);ENSSSCG00000039896(TMEM38B)	0.115894	0.413514
																GO:0030217	T cell differentiation	6	183	ENSSSCG00000000687(CD4);ENSSSCG00000004181(VNN1);ENSSSCG00000011810(BCL6);ENSSSCG00000013260(-);ENSSSCG00000015498(RC3H1);ENSSSCG00000040464(LEP)	0.116888	0.413514
																GO:0030856	regulation of epithelial cell differentiation	4	103	ENSSSCG00000017379(ETV4);ENSSSCG00000027726(DLL1);ENSSSCG00000038727(GDNF);ENSSSCG00000039103(ADIPOQ)	0.118089	0.413514
																GO:0046165	alcohol biosynthetic process	3	66	ENSSSCG00000006337(HSD17B7);ENSSSCG00000013004(TM7SF2);ENSSSCG00000021418(LSS)	0.118445	0.413514
																GO:2000045	regulation of G1/S transition of mitotic cell cycle	3	66	ENSSSCG00000001565(CDKN1A);ENSSSCG00000007268(E2F1);ENSSSCG00000012026(ADAMTS1)	0.118445	0.413514
																GO:0030323	respiratory tube development	5	143	ENSSSCG00000002866(CEBPA);ENSSSCG00000008051(ABCA3);ENSSSCG00000012705(ZIC3);ENSSSCG00000015616(HSD11B1);ENSSSCG00000039896(TMEM38B)	0.119514	0.413514
																GO:0042267	natural killer cell mediated cytotoxicity	2	33	ENSSSCG00000031615(SERPINB9);ENSSSCG00000040464(LEP)	0.12053	0.413514
																GO:0048146	positive regulation of fibroblast proliferation	2	33	ENSSSCG00000001565(CDKN1A);ENSSSCG00000007268(E2F1)	0.12053	0.413514
																GO:0000291	nuclear-transcribed mRNA catabolic process, exonucleolytic	1	7	ENSSSCG00000017067(CNOT8)	0.120613	0.413514
																GO:0001542	ovulation from ovarian follicle	1	7	ENSSSCG00000012026(ADAMTS1)	0.120613	0.413514
																GO:0001866	NK T cell proliferation	1	7	ENSSSCG00000013839(RASAL3)	0.120613	0.413514
																GO:0002158	osteoclast proliferation	1	7	ENSSSCG00000036201(NPR3)	0.120613	0.413514
																GO:0002315	marginal zone B cell differentiation	1	7	ENSSSCG00000027726(DLL1)	0.120613	0.413514
																GO:0002551	mast cell chemotaxis	1	7	ENSSSCG00000002451(RIN3)	0.120613	0.413514
																GO:0006101	citrate metabolic process	1	7	ENSSSCG00000017421(ACLY)	0.120613	0.413514
																GO:0006268	DNA unwinding involved in DNA replication	1	7	ENSSSCG00000016488(SSBP1)	0.120613	0.413514
																GO:0006577	amino-acid betaine metabolic process	1	7	ENSSSCG00000012880(CPT1A)	0.120613	0.413514
																GO:0006983	ER overload response	1	7	ENSSSCG00000037314(TMCO1)	0.120613	0.413514
																GO:0007614	short-term memory	1	7	ENSSSCG00000013260(-)	0.120613	0.413514
																GO:0010642	negative regulation of platelet-derived growth factor receptor signaling pathway	1	7	ENSSSCG00000039103(ADIPOQ)	0.120613	0.413514
																GO:0010745	negative regulation of macrophage derived foam cell differentiation	1	7	ENSSSCG00000039103(ADIPOQ)	0.120613	0.413514
																GO:0010886	positive regulation of cholesterol storage	1	7	ENSSSCG00000026092(SREBF2)	0.120613	0.413514
																GO:0014807	regulation of somitogenesis	1	7	ENSSSCG00000027726(DLL1)	0.120613	0.413514
																GO:0030157	pancreatic juice secretion	1	7	ENSSSCG00000003211(NR1H2)	0.120613	0.413514
																GO:0030300	regulation of intestinal cholesterol absorption	1	7	ENSSSCG00000040464(LEP)	0.120613	0.413514
																GO:0032536	regulation of cell projection size	1	7	ENSSSCG00000011680(PLS1)	0.120613	0.413514
																GO:0033574	response to testosterone	1	7	ENSSSCG00000009216(SPP1)	0.120613	0.413514
																GO:0034350	regulation of glial cell apoptotic process	1	7	ENSSSCG00000027726(DLL1)	0.120613	0.413514
																GO:0034351	negative regulation of glial cell apoptotic process	1	7	ENSSSCG00000027726(DLL1)	0.120613	0.413514
																GO:0034380	high-density lipoprotein particle assembly	1	7	ENSSSCG00000003211(NR1H2)	0.120613	0.413514
																GO:0039530	MDA-5 signaling pathway	1	7	ENSSSCG00000009720(DDX60)	0.120613	0.413514
																GO:0042448	progesterone metabolic process	1	7	ENSSSCG00000017499(STARD3)	0.120613	0.413514
																GO:0043379	memory T cell differentiation	1	7	ENSSSCG00000011810(BCL6)	0.120613	0.413514
																GO:0043950	positive regulation of cAMP-mediated signaling	1	7	ENSSSCG00000010478(FFAR4)	0.120613	0.413514
																GO:0044351	macropinocytosis	1	7	ENSSSCG00000001100(CARMIL1)	0.120613	0.413514
																GO:0044387	negative regulation of protein kinase activity by regulation of protein phosphorylation	1	7	ENSSSCG00000009944(CORO1C)	0.120613	0.413514
																GO:0044546	NLRP3 inflammasome complex assembly	1	7	ENSSSCG00000039064(DHX33)	0.120613	0.413514
																GO:0044771	meiotic cell cycle phase transition	1	7	ENSSSCG00000029268(TOPAZ1)	0.120613	0.413514
																GO:0045607	regulation of inner ear auditory receptor cell differentiation	1	7	ENSSSCG00000027726(DLL1)	0.120613	0.413514
																GO:0045628	regulation of T-helper 2 cell differentiation	1	7	ENSSSCG00000011810(BCL6)	0.120613	0.413514
																GO:0045631	regulation of mechanoreceptor differentiation	1	7	ENSSSCG00000027726(DLL1)	0.120613	0.413514
																GO:0045945	positive regulation of transcription by RNA polymerase III	1	7	ENSSSCG00000002866(CEBPA)	0.120613	0.413514
																GO:0048840	otolith development	1	7	ENSSSCG00000000455(LRIG3)	0.120613	0.413514
																GO:0050965	detection of temperature stimulus involved in sensory perception of pain	1	7	ENSSSCG00000027024(ASIC3)	0.120613	0.413514
																GO:0051085	chaperone cofactor-dependent protein refolding	1	7	ENSSSCG00000013784(DNAJB1)	0.120613	0.413514
																GO:0060392	negative regulation of SMAD protein signal transduction	1	7	ENSSSCG00000025876(PBLD)	0.120613	0.413514
																GO:0060676	ureteric bud formation	1	7	ENSSSCG00000038727(GDNF)	0.120613	0.413514
																GO:0060837	blood vessel endothelial cell differentiation	1	7	ENSSSCG00000027726(DLL1)	0.120613	0.413514
																GO:0061004	pattern specification involved in kidney development	1	7	ENSSSCG00000034884(IRX1)	0.120613	0.413514
																GO:0070341	fat cell proliferation	1	7	ENSSSCG00000007268(E2F1)	0.120613	0.413514
																GO:0070344	regulation of fat cell proliferation	1	7	ENSSSCG00000007268(E2F1)	0.120613	0.413514
																GO:0072048	renal system pattern specification	1	7	ENSSSCG00000034884(IRX1)	0.120613	0.413514
																GO:0072431	signal transduction involved in mitotic G1 DNA damage checkpoint	1	7	ENSSSCG00000001565(CDKN1A)	0.120613	0.413514
																GO:0097201	negative regulation of transcription from RNA polymerase II promoter in response to stress	1	7	ENSSSCG00000013784(DNAJB1)	0.120613	0.413514
																GO:0099515	actin filament-based transport	1	7	ENSSSCG00000032392(-)	0.120613	0.413514
																GO:1900225	regulation of NLRP3 inflammasome complex assembly	1	7	ENSSSCG00000039064(DHX33)	0.120613	0.413514
																GO:1900364	negative regulation of mRNA polyadenylation	1	7	ENSSSCG00000023556(SUPT5H)	0.120613	0.413514
																GO:1902400	intracellular signal transduction involved in G1 DNA damage checkpoint	1	7	ENSSSCG00000001565(CDKN1A)	0.120613	0.413514
																GO:1903358	regulation of Golgi organization	1	7	ENSSSCG00000027314(CAMSAP2)	0.120613	0.413514
																GO:1904424	regulation of GTP binding	1	7	ENSSSCG00000001097(-)	0.120613	0.413514
																GO:1904729	regulation of intestinal lipid absorption	1	7	ENSSSCG00000040464(LEP)	0.120613	0.413514
																GO:2000270	negative regulation of fibroblast apoptotic process	1	7	ENSSSCG00000033842(CFDP1)	0.120613	0.413514
[truncated: 2,496 more rows]
