# Supplementary material for: Identification of Candidate Genes and Regulatory Competitive Endogenous RNA (ceRNA) Networks Underlying Intramuscular Fat Content in Yorkshire Pigs with Extreme Fat Deposition Phenotypes
Source: Int J Mol Sci. 2022 Oct 20;23(20):12596. doi: 10.3390/ijms232012596 (PMC9603960; doi:10.3390/ijms232012596)
Supplement: Supplementary file 1 [file ijms-23-12596-s001.zip › Supplementary File S2 DE lncRNAs and GO analysis.xlsx]

## Sheet: DELs
Differentially expressed lncRNAs of H VS L
id	know/novel	H_mean	L_mean	log2(fc)	PValue	significant
MSTRG.14434.8	novel	334.123	25.72	3.69942	6.54938e-09	yes
ENSSSCT00000080916	know	0.253333	0.00333333	6.24793	9.57473e-07	yes
ENSSSCT00000049660	know	0.303333	0.001	8.24476	4.9052e-05	yes
MSTRG.4737.2	novel	3.01667	0.22	3.77738	8.63342e-05	yes
ENSSSCT00000070241	know	0.113333	1.71	-3.91535	0.000211507	yes
ENSSSCT00000071824	know	0.001	0.06	-5.90689	0.000752368	yes
MSTRG.5410.1	novel	0.09	0.51	-2.5025	0.00110533	yes
MSTRG.7626.3	novel	1.41	5.51	-1.96636	0.00110659	yes
MSTRG.1567.1	novel	0.863333	0.18	2.26192	0.00152858	yes
MSTRG.2476.1	novel	7.95333	1.76333	2.17325	0.002202	yes
MSTRG.12440.1	novel	0.89	0.21	2.08342	0.0027527	yes
ENSSSCT00000069525	know	0.1	0.00333333	4.90689	0.00305414	yes
MSTRG.11505.2	novel	0.0833333	0.546667	-2.7137	0.00379375	yes
ENSSSCT00000088265	know	0.0833333	0.001	6.38082	0.00423222	yes
ENSSSCT00000078187	know	0.193333	0.57	-1.55987	0.00483032	yes
MSTRG.2034.1	novel	0.67	0.0466667	3.8437	0.0050015	yes
ENSSSCT00000069743	know	0.0366667	0.001	5.1964	0.00628527	yes
ENSSSCT00000077515	know	0.0366667	0.001	5.1964	0.00628527	yes
ENSSSCT00000070023	know	0.416667	1.15333	-1.46884	0.00637625	yes
MSTRG.232.1	novel	0.736667	0.03	4.61798	0.00767291	yes
ENSSSCT00000080712	know	0.0666667	0.001	6.05889	0.00898051	yes
ENSSSCT00000066662	know	0.13	0.001	7.02237	0.00911406	yes
MSTRG.10478.1	novel	0.58	0.143333	2.01668	0.00976186	yes
ENSSSCT00000075506	know	0.01	0.163333	-4.02975	0.00994835	yes
ENSSSCT00000075507	know	0.001	0.05	-5.64386	0.0100029	yes
MSTRG.129.2	novel	0.001	0.32	-8.32193	0.0100029	yes
ENSSSCT00000084825	know	0.0466667	0.001	5.54432	0.0102765	yes
ENSSSCT00000087125	know	1.82333	4.92667	-1.43403	0.0105908	yes
MSTRG.14355.1	novel	2.08	0.456667	2.18737	0.0107544	yes
ENSSSCT00000088017	know	0.001	0.04	-5.32193	0.0108446	yes
ENSSSCT00000085972	know	2.46333	0.633333	1.95957	0.0112709	yes
ENSSSCT00000079503	know	0.0566667	0.216667	-1.9349	0.011658	yes
MSTRG.5755.1	novel	0.31	1.16667	-1.91205	0.0118289	yes
ENSSSCT00000089535	know	0.1	0.433333	-2.11548	0.011834	yes
MSTRG.4703.2	novel	0.386667	0.001	8.59495	0.0119725	yes
ENSSSCT00000074255	know	0.001	0.0433333	-5.43741	0.0120199	yes
MSTRG.14202.1	novel	0.593333	0.19	1.64284	0.0122989	yes
ENSSSCT00000069784	know	0.00333333	0.1	-4.90689	0.0129579	yes
ENSSSCT00000072893	know	0.08	0.346667	-2.11548	0.0142318	yes
ENSSSCT00000069373	know	0.001	0.0566667	-5.82443	0.0152898	yes
ENSSSCT00000074993	know	0.001	0.0433333	-5.43741	0.0153707	yes
ENSSSCT00000069898	know	0.00666667	0.14	-4.39232	0.0166768	yes
ENSSSCT00000073662	know	0.0233333	0.153333	-2.71621	0.0170791	yes
ENSSSCT00000075972	know	0.44	0.103333	2.0902	0.017362	yes
ENSSSCT00000083654	know	0.156667	0.0166667	3.23266	0.0173951	yes
MSTRG.4994.1	novel	1.19667	3.05333	-1.35136	0.0181685	yes
MSTRG.4906.2	novel	1.29333	0.26	2.31451	0.0199312	yes
ENSSSCT00000066499	know	0.0433333	0.001	5.43741	0.0203741	yes
ENSSSCT00000080686	know	0.001	0.146667	-7.1964	0.0206031	yes
MSTRG.14478.1	novel	0.266667	0.0466667	2.51457	0.022524	yes
MSTRG.13396.6	novel	1.75	0.42	2.05889	0.0234887	yes
MSTRG.13411.1	novel	0.253333	0.99	-1.96639	0.0242071	yes
ENSSSCT00000069577	know	0.001	0.0433333	-5.43741	0.0247686	yes
MSTRG.13228.1	novel	0.0633333	0.306667	-2.27563	0.0256981	yes
ENSSSCT00000045351	know	0.0333333	0.136667	-2.03562	0.0260753	yes
MSTRG.14327.5	novel	2351.2	1012.51	1.21546	0.0261583	yes
ENSSSCT00000062623	know	0.001	0.0433333	-5.43741	0.0267199	yes
MSTRG.12825.1	novel	6.14	13.4333	-1.12951	0.0269791	yes
MSTRG.14200.3	novel	0.416667	0.001	8.70275	0.027177	yes
ENSSSCT00000086039	know	0.0166667	0.113333	-2.76553	0.0278418	yes
ENSSSCT00000090965	know	0.0933333	0.0166667	2.48543	0.029003	yes
ENSSSCT00000066793	know	0.116667	0.0166667	2.80735	0.02906	yes
ENSSSCT00000068476	know	0.001	0.08	-6.32193	0.0292394	yes
MSTRG.1562.3	novel	0.66	1.47333	-1.15855	0.0293322	yes
MSTRG.1380.5	novel	0.546667	1.57	-1.52203	0.0300838	yes
ENSSSCT00000049491	know	0.193333	0.001	7.59495	0.0309809	yes
ENSSSCT00000070347	know	0.116667	0.001	6.86625	0.0317881	yes
ENSSSCT00000076340	know	0.02	0.0766667	-1.9386	0.0338506	yes
ENSSSCT00000073650	know	0.001	0.0933333	-6.54432	0.0347481	yes
ENSSSCT00000085109	know	0.126667	0.0366667	1.7885	0.0350119	yes
ENSSSCT00000077301	know	0.001	0.0533333	-5.73697	0.0355122	yes
ENSSSCT00000080216	know	0.133333	0.00666667	4.32193	0.0365407	yes
ENSSSCT00000085428	know	0.19	0.001	7.56986	0.0369774	yes
ENSSSCT00000074683	know	0.0366667	0.001	5.1964	0.037554	yes
ENSSSCT00000090674	know	5.35	11.8533	-1.14768	0.0384457	yes
MSTRG.2044.3	novel	1.54667	3.35	-1.115	0.0387572	yes
ENSSSCT00000073115	know	0.0633333	0.001	5.98489	0.0391992	yes
ENSSSCT00000066779	know	0.00333333	0.0466667	-3.80735	0.0392722	yes
ENSSSCT00000080830	know	0.001	0.0733333	-6.1964	0.0403501	yes
ENSSSCT00000072909	know	0.0233333	0.001	4.54432	0.0406838	yes
ENSSSCT00000050073	know	0.16	0.0333333	2.26303	0.0417236	yes
ENSSSCT00000075068	know	0.16	0.0233333	2.77761	0.0430775	yes
ENSSSCT00000067667	know	0.001	0.0533333	-5.73697	0.0437281	yes
MSTRG.4080.9	novel	0.92	0.313333	1.55394	0.0438422	yes
ENSSSCT00000089741	know	0.07	0.001	6.12928	0.0441397	yes
ENSSSCT00000077690	know	0.0366667	0.001	5.1964	0.0463146	yes
MSTRG.3201.1	novel	0.37	0.88	-1.24998	0.0477462	yes
ENSSSCT00000077712	know	0.76	0.136667	2.47534	0.04803	yes
ENSSSCT00000088022	know	0.44	0.18	1.28951	0.0482843	yes
ENSSSCT00000077869	know	0.001	0.08	-6.32193	0.0496219	yes
MSTRG.12072.1	novel	0.41	0.16	1.35755	0.0497744	yes

## Sheet: Cellular Component
GO analysis for DE lncRNAs between the H and L groups
GO ID	Description	H-VS-L (2416)	Background number (11689)	Genes	pvalue	p.adjust
GO:0045177	apical part of cell	77	214	ENSSSCG00000000413(MYO1A);ENSSSCG00000000890(NEDD1);ENSSSCG00000001419(SLC44A4);ENSSSCG00000001553(LHFPL5);ENSSSCG00000001841(RHCG);ENSSSCG00000002457(ITPK1);ENSSSCG00000002524(AMN);ENSSSCG00000002901(UPK1A);ENSSSCG00000004041(SLC22A1);ENSSSCG00000004676(DUOXA2);ENSSSCG00000004736(SPTBN5);ENSSSCG00000004839(-);ENSSSCG00000005122(TEK);ENSSSCG00000005222(SLC1A1);ENSSSCG00000005446(EPB41L4B);ENSSSCG…	1.2914e-07	9.13679e-05
GO:0005903	brush border	31	61	ENSSSCG00000000413(MYO1A);ENSSSCG00000002632(SLC28A1);ENSSSCG00000004587(MYO1E);ENSSSCG00000006693(PDZK1);ENSSSCG00000007850(ANKS4B);ENSSSCG00000008758(SLC34A2);ENSSSCG00000009132(ENPEP);ENSSSCG00000009513(SLC15A1);ENSSSCG00000010787(SCART1);ENSSSCG00000010960(SLC28A3);ENSSSCG00000011680(PLS1);ENSSSCG00000012138(ACE2);ENSSSCG00000012852(CDHR5);ENSSSCG00000013377(USH1C);ENSSSCG00000014055(CDHR2);E…	1.60859e-07	9.13679e-05
GO:0016324	apical plasma membrane	61	161	ENSSSCG00000000413(MYO1A);ENSSSCG00000001419(SLC44A4);ENSSSCG00000001553(LHFPL5);ENSSSCG00000001841(RHCG);ENSSSCG00000002457(ITPK1);ENSSSCG00000002524(AMN);ENSSSCG00000002901(UPK1A);ENSSSCG00000004041(SLC22A1);ENSSSCG00000004839(-);ENSSSCG00000005122(TEK);ENSSSCG00000005222(SLC1A1);ENSSSCG00000005905(SLC39A4);ENSSSCG00000006740(ATP1A1);ENSSSCG00000006771(SLC16A1);ENSSSCG00000007067(JAG1);ENSSSCG0…	3.36356e-07	0.000127367
GO:0098862	cluster of actin-based cell projections	39	92	ENSSSCG00000000413(MYO1A);ENSSSCG00000001553(LHFPL5);ENSSSCG00000002632(SLC28A1);ENSSSCG00000004587(MYO1E);ENSSSCG00000004702(STRC);ENSSSCG00000006186(TRPA1);ENSSSCG00000006693(PDZK1);ENSSSCG00000007850(ANKS4B);ENSSSCG00000008758(SLC34A2);ENSSSCG00000009132(ENPEP);ENSSSCG00000009513(SLC15A1);ENSSSCG00000010787(SCART1);ENSSSCG00000010960(SLC28A3);ENSSSCG00000011680(PLS1);ENSSSCG00000012138(ACE2);E…	1.80468e-06	0.00051253
GO:0044459	plasma membrane part	311	1206	ENSSSCG00000000029(SCUBE1);ENSSSCG00000000137(NCF4);ENSSSCG00000000217(RACGAP1);ENSSSCG00000000252(KRT8);ENSSSCG00000000385(SLC39A5);ENSSSCG00000000413(MYO1A);ENSSSCG00000000585(SLCO1C1);ENSSSCG00000000642(KLRD1);ENSSSCG00000000651(CLEC12B);ENSSSCG00000000687(CD4);ENSSSCG00000000730(PRMT8);ENSSSCG00000000978(MLC1);ENSSSCG00000001009(RIPK1);ENSSSCG00000001048(ADTRP);ENSSSCG00000001419(SLC44A4);ENS…	3.50191e-06	0.000795634
GO:0098590	plasma membrane region	154	541	ENSSSCG00000000217(RACGAP1);ENSSSCG00000000252(KRT8);ENSSSCG00000000385(SLC39A5);ENSSSCG00000000413(MYO1A);ENSSSCG00000000585(SLCO1C1);ENSSSCG00000000978(MLC1);ENSSSCG00000001048(ADTRP);ENSSSCG00000001419(SLC44A4);ENSSSCG00000001553(LHFPL5);ENSSSCG00000001841(RHCG);ENSSSCG00000002457(ITPK1);ENSSSCG00000002524(AMN);ENSSSCG00000002632(SLC28A1);ENSSSCG00000002708(TMEM231);ENSSSCG00000002901(UPK1A);E…	6.14648e-06	0.00116373
GO:0009986	cell surface	121	442	ENSSSCG00000000029(SCUBE1);ENSSSCG00000000651(CLEC12B);ENSSSCG00000000687(CD4);ENSSSCG00000001048(ADTRP);ENSSSCG00000001440(NOTCH4);ENSSSCG00000001613(TREML1);ENSSSCG00000001817(FURIN);ENSSSCG00000001849(ANPEP);ENSSSCG00000002481(SERPINA5);ENSSSCG00000002901(UPK1A);ENSSSCG00000003259(OSCAR);ENSSSCG00000003819(ANGPTL3);ENSSSCG00000004509(LIPG);ENSSSCG00000004632(GLDN);ENSSSCG00000004789(THBS1);ENS…	0.000355216	0.0427119
GO:0044215	other organism	5	5	ENSSSCG00000010092(PI4KA);ENSSSCG00000016856(C9);ENSSSCG00000026269(RAB29);ENSSSCG00000033190(-);ENSSSCG00000038806(AXL)	0.000375985	0.0427119
GO:0044216	other organism cell	5	5	ENSSSCG00000010092(PI4KA);ENSSSCG00000016856(C9);ENSSSCG00000026269(RAB29);ENSSSCG00000033190(-);ENSSSCG00000038806(AXL)	0.000375985	0.0427119
GO:0044217	other organism part	5	5	ENSSSCG00000010092(PI4KA);ENSSSCG00000016856(C9);ENSSSCG00000026269(RAB29);ENSSSCG00000033190(-);ENSSSCG00000038806(AXL)	0.000375985	0.0427119
GO:0005615	extracellular space	153	584	ENSSSCG00000000029(SCUBE1);ENSSSCG00000000363(GDF11);ENSSSCG00000000664(A2ML1);ENSSSCG00000001427(C4A);ENSSSCG00000001723(PLA2G7);ENSSSCG00000001982(-);ENSSSCG00000002476(SERPINA1);ENSSSCG00000002481(SERPINA5);ENSSSCG00000002524(AMN);ENSSSCG00000003103(FKRP);ENSSSCG00000003645(UTP11);ENSSSCG00000003819(ANGPTL3);ENSSSCG00000004013(SMOC2);ENSSSCG00000004509(LIPG);ENSSSCG00000004596(LIPC);ENSSSCG000…	0.000575171	0.0593994
GO:0005887	integral component of plasma membrane	130	490	ENSSSCG00000000137(NCF4);ENSSSCG00000000642(KLRD1);ENSSSCG00000000687(CD4);ENSSSCG00000001752(CHRNA3);ENSSSCG00000001841(RHCG);ENSSSCG00000001909(STRA6);ENSSSCG00000002340(PSEN1);ENSSSCG00000002901(UPK1A);ENSSSCG00000003038(GRIK5);ENSSSCG00000003523(EPHA8);ENSSSCG00000003601(HCRTR1);ENSSSCG00000003640(GRIK3);ENSSSCG00000003669(MFSD2A);ENSSSCG00000003732(MEP1B);ENSSSCG00000003801(IL23R);ENSSSCG000…	0.000865225	0.081908
GO:0044463	cell projection part	167	655	ENSSSCG00000000439(KIF5A);ENSSSCG00000000890(NEDD1);ENSSSCG00000000940(PPFIA2);ENSSSCG00000001053(TBC1D7);ENSSSCG00000001513(SYNGAP1);ENSSSCG00000001553(LHFPL5);ENSSSCG00000001636(GUCA1A);ENSSSCG00000001878(PTPN9);ENSSSCG00000002340(PSEN1);ENSSSCG00000002410(CEP128);ENSSSCG00000002451(RIN3);ENSSSCG00000002632(SLC28A1);ENSSSCG00000002675(DNAAF1);ENSSSCG00000002708(TMEM231);ENSSSCG00000002803(CCDC1…	0.00124525	0.101043
GO:0120038	plasma membrane bounded cell projection part	167	655	ENSSSCG00000000439(KIF5A);ENSSSCG00000000890(NEDD1);ENSSSCG00000000940(PPFIA2);ENSSSCG00000001053(TBC1D7);ENSSSCG00000001513(SYNGAP1);ENSSSCG00000001553(LHFPL5);ENSSSCG00000001636(GUCA1A);ENSSSCG00000001878(PTPN9);ENSSSCG00000002340(PSEN1);ENSSSCG00000002410(CEP128);ENSSSCG00000002451(RIN3);ENSSSCG00000002632(SLC28A1);ENSSSCG00000002675(DNAAF1);ENSSSCG00000002708(TMEM231);ENSSSCG00000002803(CCDC1…	0.00124525	0.101043
GO:0031226	intrinsic component of plasma membrane	139	535	ENSSSCG00000000137(NCF4);ENSSSCG00000000642(KLRD1);ENSSSCG00000000687(CD4);ENSSSCG00000000730(PRMT8);ENSSSCG00000001752(CHRNA3);ENSSSCG00000001841(RHCG);ENSSSCG00000001909(STRA6);ENSSSCG00000002340(PSEN1);ENSSSCG00000002901(UPK1A);ENSSSCG00000003038(GRIK5);ENSSSCG00000003523(EPHA8);ENSSSCG00000003601(HCRTR1);ENSSSCG00000003640(GRIK3);ENSSSCG00000003669(MFSD2A);ENSSSCG00000003732(MEP1B);ENSSSCG000…	0.00144049	0.10346
GO:0005576	extracellular region	225	916	ENSSSCG00000000029(SCUBE1);ENSSSCG00000000067(CHADL);ENSSSCG00000000363(GDF11);ENSSSCG00000000664(A2ML1);ENSSSCG00000001427(C4A);ENSSSCG00000001431(FKBPL);ENSSSCG00000001484(TINAG);ENSSSCG00000001723(PLA2G7);ENSSSCG00000001982(-);ENSSSCG00000002476(SERPINA1);ENSSSCG00000002481(SERPINA5);ENSSSCG00000002524(AMN);ENSSSCG00000003103(FKRP);ENSSSCG00000003414(ANGPTL7);ENSSSCG00000003423(DRAXIN);ENSSSCG…	0.00164825	0.10346
GO:0120025	plasma membrane bounded cell projection	243	998	ENSSSCG00000000121(GALR3);ENSSSCG00000000413(MYO1A);ENSSSCG00000000439(KIF5A);ENSSSCG00000000890(NEDD1);ENSSSCG00000000940(PPFIA2);ENSSSCG00000001053(TBC1D7);ENSSSCG00000001100(CARMIL1);ENSSSCG00000001513(SYNGAP1);ENSSSCG00000001535(TCP11);ENSSSCG00000001553(LHFPL5);ENSSSCG00000001567(CPNE5);ENSSSCG00000001636(GUCA1A);ENSSSCG00000001814(IQGAP1);ENSSSCG00000001835(ABHD2);ENSSSCG00000001878(PTPN9);…	0.00178598	0.10346
GO:0018995	host	4	4	ENSSSCG00000010092(PI4KA);ENSSSCG00000026269(RAB29);ENSSSCG00000033190(-);ENSSSCG00000038806(AXL)	0.00182147	0.10346
GO:0033643	host cell part	4	4	ENSSSCG00000010092(PI4KA);ENSSSCG00000026269(RAB29);ENSSSCG00000033190(-);ENSSSCG00000038806(AXL)	0.00182147	0.10346
GO:0043657	host cell	4	4	ENSSSCG00000010092(PI4KA);ENSSSCG00000026269(RAB29);ENSSSCG00000033190(-);ENSSSCG00000038806(AXL)	0.00182147	0.10346
GO:0097225	sperm midpiece	12	25	ENSSSCG00000005282(VPS13A);ENSSSCG00000009818(IFT81);ENSSSCG00000011590(RHO);ENSSSCG00000015302(CFAP69);ENSSSCG00000015448(NME8);ENSSSCG00000017232(SLC9A3R1);ENSSSCG00000021645(MROH2B);ENSSSCG00000021813(SLC26A3);ENSSSCG00000024562(CCR6);ENSSSCG00000026367(IFT172);ENSSSCG00000036008(TACR1);ENSSSCG00000038153(PACRG)	0.00205211	0.111009
GO:0042995	cell projection	245	1012	ENSSSCG00000000121(GALR3);ENSSSCG00000000413(MYO1A);ENSSSCG00000000439(KIF5A);ENSSSCG00000000890(NEDD1);ENSSSCG00000000940(PPFIA2);ENSSSCG00000001053(TBC1D7);ENSSSCG00000001100(CARMIL1);ENSSSCG00000001513(SYNGAP1);ENSSSCG00000001535(TCP11);ENSSSCG00000001553(LHFPL5);ENSSSCG00000001567(CPNE5);ENSSSCG00000001636(GUCA1A);ENSSSCG00000001814(IQGAP1);ENSSSCG00000001835(ABHD2);ENSSSCG00000001878(PTPN9);…	0.00235683	0.121698
GO:0044421	extracellular region part	192	777	ENSSSCG00000000029(SCUBE1);ENSSSCG00000000067(CHADL);ENSSSCG00000000363(GDF11);ENSSSCG00000000664(A2ML1);ENSSSCG00000001427(C4A);ENSSSCG00000001484(TINAG);ENSSSCG00000001723(PLA2G7);ENSSSCG00000001982(-);ENSSSCG00000002476(SERPINA1);ENSSSCG00000002481(SERPINA5);ENSSSCG00000002524(AMN);ENSSSCG00000003103(FKRP);ENSSSCG00000003479(MFAP2);ENSSSCG00000003586(EPB41);ENSSSCG00000003645(UTP11);ENSSSCG000…	0.00268617	0.131284
GO:0098858	actin-based cell projection	35	108	ENSSSCG00000000413(MYO1A);ENSSSCG00000001553(LHFPL5);ENSSSCG00000003271(TTYH1);ENSSSCG00000004702(STRC);ENSSSCG00000005122(TEK);ENSSSCG00000006933(CLCA1);ENSSSCG00000007850(ANKS4B);ENSSSCG00000008314(ATP6V1B1);ENSSSCG00000009679(FZD3);ENSSSCG00000010144(ACTN2);ENSSSCG00000011680(PLS1);ENSSSCG00000012742(MTM1);ENSSSCG00000012848(EPS8L2);ENSSSCG00000012852(CDHR5);ENSSSCG00000013117(CBLIF);ENSSSCG00…	0.0027736	0.131284
GO:0097729	9+2 motile cilium	29	87	ENSSSCG00000001535(TCP11);ENSSSCG00000001835(ABHD2);ENSSSCG00000005282(VPS13A);ENSSSCG00000006740(ATP1A1);ENSSSCG00000007904(TEKT5);ENSSSCG00000007933(SEPTIN12);ENSSSCG00000009818(IFT81);ENSSSCG00000010609(CFAP43);ENSSSCG00000010664(ENO4);ENSSSCG00000011590(RHO);ENSSSCG00000015197(SPA17);ENSSSCG00000015273(ATP2B4);ENSSSCG00000015302(CFAP69);ENSSSCG00000015448(NME8);ENSSSCG00000016370(SEPTIN2);ENS…	0.00389799	0.173947
GO:0071944	cell periphery	604	2682	ENSSSCG00000000029(SCUBE1);ENSSSCG00000000080(GRAP2);ENSSSCG00000000137(NCF4);ENSSSCG00000000217(RACGAP1);ENSSSCG00000000252(KRT8);ENSSSCG00000000264(MFSD5);ENSSSCG00000000385(SLC39A5);ENSSSCG00000000400(MIP);ENSSSCG00000000413(MYO1A);ENSSSCG00000000499(BEST3);ENSSSCG00000000555(ITPR2);ENSSSCG00000000585(SLCO1C1);ENSSSCG00000000634(STYK1);ENSSSCG00000000642(KLRD1);ENSSSCG00000000647(OLR1);ENSSSCG…	0.00398118	0.173947
GO:0005886	plasma membrane	587	2605	ENSSSCG00000000029(SCUBE1);ENSSSCG00000000080(GRAP2);ENSSSCG00000000137(NCF4);ENSSSCG00000000217(RACGAP1);ENSSSCG00000000252(KRT8);ENSSSCG00000000264(MFSD5);ENSSSCG00000000385(SLC39A5);ENSSSCG00000000400(MIP);ENSSSCG00000000413(MYO1A);ENSSSCG00000000499(BEST3);ENSSSCG00000000555(ITPR2);ENSSSCG00000000585(SLCO1C1);ENSSSCG00000000634(STYK1);ENSSSCG00000000642(KLRD1);ENSSSCG00000000647(OLR1);ENSSSCG…	0.0043749	0.18407
GO:0031526	brush border membrane	12	27	ENSSSCG00000002632(SLC28A1);ENSSSCG00000010960(SLC28A3);ENSSSCG00000012138(ACE2);ENSSSCG00000012852(CDHR5);ENSSSCG00000014055(CDHR2);ENSSSCG00000017120(SLC6A19);ENSSSCG00000017232(SLC9A3R1);ENSSSCG00000022948(SLC7A9);ENSSSCG00000023186(CA4);ENSSSCG00000025049(CYBRD1);ENSSSCG00000032269(LIMA1);ENSSSCG00000035454(B4GALT1)	0.00454619	0.184445
GO:0005858	axonemal dynein complex	7	12	ENSSSCG00000006950(DNAI3);ENSSSCG00000015448(NME8);ENSSSCG00000022305(DNAI4);ENSSSCG00000031483(-);ENSSSCG00000032827(DNAH5);ENSSSCG00000036056(DNAH17);ENSSSCG00000042067(-)	0.00472351	0.185031
GO:0036126	sperm flagellum	26	77	ENSSSCG00000001535(TCP11);ENSSSCG00000001835(ABHD2);ENSSSCG00000005282(VPS13A);ENSSSCG00000006740(ATP1A1);ENSSSCG00000007904(TEKT5);ENSSSCG00000007933(SEPTIN12);ENSSSCG00000009818(IFT81);ENSSSCG00000010664(ENO4);ENSSSCG00000011590(RHO);ENSSSCG00000015197(SPA17);ENSSSCG00000015273(ATP2B4);ENSSSCG00000015302(CFAP69);ENSSSCG00000015448(NME8);ENSSSCG00000016370(SEPTIN2);ENSSSCG00000017232(SLC9A3R1);E…	0.005017	0.189977
GO:0031983	vesicle lumen	5	7	ENSSSCG00000005282(VPS13A);ENSSSCG00000013417(PRTN3);ENSSSCG00000020780(PRSS57);ENSSSCG00000022126(EGFR);ENSSSCG00000022226(FASLG)	0.00542029	0.198627
GO:0099060	integral component of postsynaptic specialization membrane	14	35	ENSSSCG00000003038(GRIK5);ENSSSCG00000004839(-);ENSSSCG00000006875(PLPPR4);ENSSSCG00000009197(GRID2);ENSSSCG00000010617(SORCS3);ENSSSCG00000011736(SLITRK3);ENSSSCG00000016589(LRRC4);ENSSSCG00000022569(GRIA1);ENSSSCG00000022785(GSG1L);ENSSSCG00000023859(LRRTM1);ENSSSCG00000027654(NETO1);ENSSSCG00000028922(GABRA2);ENSSSCG00000031290(GRIN2A);ENSSSCG00000035924(SHISA7)	0.00704625	0.250142
GO:0005902	microvillus	17	46	ENSSSCG00000000413(MYO1A);ENSSSCG00000005122(TEK);ENSSSCG00000006933(CLCA1);ENSSSCG00000007850(ANKS4B);ENSSSCG00000008314(ATP6V1B1);ENSSSCG00000012852(CDHR5);ENSSSCG00000013117(CBLIF);ENSSSCG00000013377(USH1C);ENSSSCG00000014055(CDHR2);ENSSSCG00000014088(IQGAP2);ENSSSCG00000015013(RDX);ENSSSCG00000015864(MYO7B);ENSSSCG00000016196(VIL1);ENSSSCG00000016543(EXOC4);ENSSSCG00000017163(ENPP7);ENSSSCG00…	0.0079803	0.256948
GO:0005896	interleukin-6 receptor complex	3	3	ENSSSCG00000016916(IL6ST);ENSSSCG00000020970(IL6);ENSSSCG00000027628(IL6R)	0.00882126	0.256948
GO:0033646	host intracellular part	3	3	ENSSSCG00000010092(PI4KA);ENSSSCG00000026269(RAB29);ENSSSCG00000033190(-)	0.00882126	0.256948
GO:0043656	intracellular region of host	3	3	ENSSSCG00000010092(PI4KA);ENSSSCG00000026269(RAB29);ENSSSCG00000033190(-)	0.00882126	0.256948
GO:0070110	ciliary neurotrophic factor receptor complex	3	3	ENSSSCG00000010974(CNTFR);ENSSSCG00000016916(IL6ST);ENSSSCG00000027628(IL6R)	0.00882126	0.256948
GO:0070390	transcription export complex 2	3	3	ENSSSCG00000009557(PCID2);ENSSSCG00000026344(MCM3AP);ENSSSCG00000038444(ENY2)	0.00882126	0.256948
GO:1905721	mitotic spindle astral microtubule end	3	3	ENSSSCG00000007253(MAPRE1);ENSSSCG00000013425(MISP);ENSSSCG00000029185(MAPRE3)	0.00882126	0.256948
GO:0030286	dynein complex	11	26	ENSSSCG00000006950(DNAI3);ENSSSCG00000011233(DYNC1LI1);ENSSSCG00000015448(NME8);ENSSSCG00000015576(TPR);ENSSSCG00000022305(DNAI4);ENSSSCG00000031483(-);ENSSSCG00000032827(DNAH5);ENSSSCG00000036056(DNAH17);ENSSSCG00000036828(SNX4);ENSSSCG00000042067(-);ENSSSCG00000046747(-)	0.0101064	0.287022
GO:0032433	filopodium tip	5	8	ENSSSCG00000003271(TTYH1);ENSSSCG00000009679(FZD3);ENSSSCG00000016196(VIL1);ENSSSCG00000024127(ABI1);ENSSSCG00000033602(UBE2K)	0.0119983	0.324279
GO:0035253	ciliary rootlet	5	8	ENSSSCG00000000439(KIF5A);ENSSSCG00000002340(PSEN1);ENSSSCG00000015998(PJVK);ENSSSCG00000022919(KIF5C);ENSSSCG00000039864(KLC3)	0.0119983	0.324279
GO:0098948	intrinsic component of postsynaptic specialization membrane	14	37	ENSSSCG00000003038(GRIK5);ENSSSCG00000004839(-);ENSSSCG00000006875(PLPPR4);ENSSSCG00000009197(GRID2);ENSSSCG00000010617(SORCS3);ENSSSCG00000011736(SLITRK3);ENSSSCG00000016589(LRRC4);ENSSSCG00000022569(GRIA1);ENSSSCG00000022785(GSG1L);ENSSSCG00000023859(LRRTM1);ENSSSCG00000027654(NETO1);ENSSSCG00000028922(GABRA2);ENSSSCG00000031290(GRIN2A);ENSSSCG00000035924(SHISA7)	0.0122746	0.324279
GO:0097708	intracellular vesicle	204	863	ENSSSCG00000000080(GRAP2);ENSSSCG00000000137(NCF4);ENSSSCG00000000371(PMEL);ENSSSCG00000000978(MLC1);ENSSSCG00000001053(TBC1D7);ENSSSCG00000001091(KIAA0319);ENSSSCG00000001100(CARMIL1);ENSSSCG00000001219(TRIM27);ENSSSCG00000001401(ATP6V1G2-DDX39B);ENSSSCG00000001535(TCP11);ENSSSCG00000001613(TREML1);ENSSSCG00000001817(FURIN);ENSSSCG00000001835(ABHD2);ENSSSCG00000001934(SEC23A);ENSSSCG00000002340(…	0.0150416	0.388347
GO:0031253	cell projection membrane	39	136	ENSSSCG00000002632(SLC28A1);ENSSSCG00000002708(TMEM231);ENSSSCG00000003271(TTYH1);ENSSSCG00000004489(EEF1A1);ENSSSCG00000004732(PLA2G4F);ENSSSCG00000004736(SPTBN5);ENSSSCG00000004839(-);ENSSSCG00000006108(TMEM67);ENSSSCG00000007253(MAPRE1);ENSSSCG00000009613(DMTN);ENSSSCG00000010454(IFIT5);ENSSSCG00000010581(PSD);ENSSSCG00000010960(SLC28A3);ENSSSCG00000011590(RHO);ENSSSCG00000012137(BMX);ENSSSCG0…	0.0159008	0.392681
GO:0097223	sperm part	39	136	ENSSSCG00000001535(TCP11);ENSSSCG00000001835(ABHD2);ENSSSCG00000002481(SERPINA5);ENSSSCG00000004308(SPACA1);ENSSSCG00000005282(VPS13A);ENSSSCG00000005307(-);ENSSSCG00000005716(POMT1);ENSSSCG00000006740(ATP1A1);ENSSSCG00000007904(TEKT5);ENSSSCG00000007933(SEPTIN12);ENSSSCG00000009818(IFT81);ENSSSCG00000010358(OPN4);ENSSSCG00000010664(ENO4);ENSSSCG00000011590(RHO);ENSSSCG00000013897(RAB3A);ENSSSCG0…	0.0159008	0.392681
GO:0099634	postsynaptic specialization membrane	15	42	ENSSSCG00000003038(GRIK5);ENSSSCG00000004839(-);ENSSSCG00000006875(PLPPR4);ENSSSCG00000009197(GRID2);ENSSSCG00000010617(SORCS3);ENSSSCG00000011736(SLITRK3);ENSSSCG00000016589(LRRC4);ENSSSCG00000022569(GRIA1);ENSSSCG00000022785(GSG1L);ENSSSCG00000023859(LRRTM1);ENSSSCG00000027654(NETO1);ENSSSCG00000028922(GABRA2);ENSSSCG00000031290(GRIN2A);ENSSSCG00000035402(RGS9);ENSSSCG00000035924(SHISA7)	0.0172568	0.401266
GO:0031982	vesicle	220	940	ENSSSCG00000000080(GRAP2);ENSSSCG00000000137(NCF4);ENSSSCG00000000371(PMEL);ENSSSCG00000000978(MLC1);ENSSSCG00000001053(TBC1D7);ENSSSCG00000001091(KIAA0319);ENSSSCG00000001100(CARMIL1);ENSSSCG00000001219(TRIM27);ENSSSCG00000001401(ATP6V1G2-DDX39B);ENSSSCG00000001535(TCP11);ENSSSCG00000001613(TREML1);ENSSSCG00000001817(FURIN);ENSSSCG00000001835(ABHD2);ENSSSCG00000001934(SEC23A);ENSSSCG00000002340(…	0.0180755	0.401266
GO:0031410	cytoplasmic vesicle	202	858	ENSSSCG00000000080(GRAP2);ENSSSCG00000000137(NCF4);ENSSSCG00000000371(PMEL);ENSSSCG00000000978(MLC1);ENSSSCG00000001053(TBC1D7);ENSSSCG00000001091(KIAA0319);ENSSSCG00000001100(CARMIL1);ENSSSCG00000001219(TRIM27);ENSSSCG00000001401(ATP6V1G2-DDX39B);ENSSSCG00000001535(TCP11);ENSSSCG00000001613(TREML1);ENSSSCG00000001817(FURIN);ENSSSCG00000001835(ABHD2);ENSSSCG00000001934(SEC23A);ENSSSCG00000002340(…	0.018202	0.401266
GO:0016323	basolateral plasma membrane	35	121	ENSSSCG00000000385(SLC39A5);ENSSSCG00000000413(MYO1A);ENSSSCG00000000585(SLCO1C1);ENSSSCG00000000978(MLC1);ENSSSCG00000001841(RHCG);ENSSSCG00000004918(ALPK2);ENSSSCG00000004923(SLC51B);ENSSSCG00000005122(TEK);ENSSSCG00000006106(CDH17);ENSSSCG00000006740(ATP1A1);ENSSSCG00000006771(SLC16A1);ENSSSCG00000007859(UMOD);ENSSSCG00000008314(ATP6V1B1);ENSSSCG00000011846(SLC51A);ENSSSCG00000011848(TFRC);ENS…	0.018883	0.401266
GO:0005579	membrane attack complex	4	6	ENSSSCG00000003834(C8B);ENSSSCG00000003835(C8A);ENSSSCG00000016856(C9);ENSSSCG00000016861(C6)	0.0190743	0.401266
GO:0014731	spectrin-associated cytoskeleton	4	6	ENSSSCG00000006431(SPTA1);ENSSSCG00000007022(ANK1);ENSSSCG00000009613(DMTN);ENSSSCG00000035121(RHBG)	0.0190743	0.401266
GO:0060205	cytoplasmic vesicle lumen	4	6	ENSSSCG00000005282(VPS13A);ENSSSCG00000013417(PRTN3);ENSSSCG00000020780(PRSS57);ENSSSCG00000022226(FASLG)	0.0190743	0.401266
GO:1990454	L-type voltage-gated calcium channel complex	4	6	ENSSSCG00000003257(CACNG6);ENSSSCG00000011040(CACNB2);ENSSSCG00000015402(CACNA2D1);ENSSSCG00000025532(CACNG7)	0.0190743	0.401266
GO:0005875	microtubule associated complex	17	50	ENSSSCG00000001776(-);ENSSSCG00000002812(KIFC3);ENSSSCG00000004736(SPTBN5);ENSSSCG00000005173(HAUS6);ENSSSCG00000006950(DNAI3);ENSSSCG00000007247(KIF3B);ENSSSCG00000011233(DYNC1LI1);ENSSSCG00000015448(NME8);ENSSSCG00000015576(TPR);ENSSSCG00000022305(DNAI4);ENSSSCG00000031483(-);ENSSSCG00000031510(FNTA);ENSSSCG00000032827(DNAH5);ENSSSCG00000036056(DNAH17);ENSSSCG00000036828(SNX4);ENSSSCG0000004206…	0.0195098	0.402966
GO:0016328	lateral plasma membrane	12	32	ENSSSCG00000000413(MYO1A);ENSSSCG00000001814(IQGAP1);ENSSSCG00000006740(ATP1A1);ENSSSCG00000006771(SLC16A1);ENSSSCG00000008314(ATP6V1B1);ENSSSCG00000009679(FZD3);ENSSSCG00000009944(CORO1C);ENSSSCG00000017951(ATP1B2);ENSSSCG00000020725(ERBB3);ENSSSCG00000024892(NSG1);ENSSSCG00000035928(CLDN3);ENSSSCG00000040904(CLDN1)	0.0212924	0.431932
GO:0005768	endosome	110	447	ENSSSCG00000000080(GRAP2);ENSSSCG00000000137(NCF4);ENSSSCG00000000371(PMEL);ENSSSCG00000000978(MLC1);ENSSSCG00000001091(KIAA0319);ENSSSCG00000001100(CARMIL1);ENSSSCG00000001219(TRIM27);ENSSSCG00000002451(RIN3);ENSSSCG00000002554(PLD4);ENSSSCG00000002729(VAC14);ENSSSCG00000002996(-);ENSSSCG00000003350(MIB2);ENSSSCG00000003468(PLEKHM2);ENSSSCG00000003577(WASF2);ENSSSCG00000003819(ANGPTL3);ENSSSCG00…	0.0223726	0.432044
GO:0044615	nuclear pore nuclear basket	5	9	ENSSSCG00000009557(PCID2);ENSSSCG00000015576(TPR);ENSSSCG00000026344(MCM3AP);ENSSSCG00000038444(ENY2);ENSSSCG00000038766(MAD1L1)	0.0224389	0.432044
GO:0098533	ATPase dependent transmembrane transport complex	5	9	ENSSSCG00000006740(ATP1A1);ENSSSCG00000008453(ABCG8);ENSSSCG00000012606(ATP1B4);ENSSSCG00000017951(ATP1B2);ENSSSCG00000035912(ABCG5)	0.0224389	0.432044
GO:0000803	sex chromosome	9	22	ENSSSCG00000007659(ZCWPW1);ENSSSCG00000010070(SMARCB1);ENSSSCG00000010877(HNRNPU);ENSSSCG00000013867(SIN3B);ENSSSCG00000013933(PBX4);ENSSSCG00000014307(MACROH2A1);ENSSSCG00000029413(DNMT3A);ENSSSCG00000036083(PCGF5);ENSSSCG00000039198(PCGF2)	0.0245874	0.450504
GO:0060076	excitatory synapse	9	22	ENSSSCG00000009197(GRID2);ENSSSCG00000012638(GRIA3);ENSSSCG00000016589(LRRC4);ENSSSCG00000022569(GRIA1);ENSSSCG00000027465(NLGN3);ENSSSCG00000027654(NETO1);ENSSSCG00000030485(ELFN1);ENSSSCG00000031717(ADCY8);ENSSSCG00000035924(SHISA7)	0.0245874	0.450504
GO:0099061	integral component of postsynaptic density membrane	9	22	ENSSSCG00000003038(GRIK5);ENSSSCG00000006875(PLPPR4);ENSSSCG00000009197(GRID2);ENSSSCG00000010617(SORCS3);ENSSSCG00000016589(LRRC4);ENSSSCG00000022569(GRIA1);ENSSSCG00000022785(GSG1L);ENSSSCG00000027654(NETO1);ENSSSCG00000031290(GRIN2A)	0.0245874	0.450504
GO:0000178	exosome (RNase complex)	8	19	ENSSSCG00000000509(ZFC3H1);ENSSSCG00000009096(EXOSC9);ENSSSCG00000009358(EXOSC8);ENSSSCG00000010518(EXOSC1);ENSSSCG00000011300(EXOSC7);ENSSSCG00000016911(MTREX);ENSSSCG00000026710(CARHSP1);ENSSSCG00000028025(WDR74)	0.0279437	0.488369
GO:0030315	T-tubule	8	19	ENSSSCG00000003257(CACNG6);ENSSSCG00000006740(ATP1A1);ENSSSCG00000008312(DYSF);ENSSSCG00000011040(CACNB2);ENSSSCG00000015273(ATP2B4);ENSSSCG00000015402(CACNA2D1);ENSSSCG00000015720(BIN1);ENSSSCG00000025532(CACNG7)	0.0279437	0.488369
GO:1905354	exoribonuclease complex	8	19	ENSSSCG00000000509(ZFC3H1);ENSSSCG00000009096(EXOSC9);ENSSSCG00000009358(EXOSC8);ENSSSCG00000010518(EXOSC1);ENSSSCG00000011300(EXOSC7);ENSSSCG00000016911(MTREX);ENSSSCG00000026710(CARHSP1);ENSSSCG00000028025(WDR74)	0.0279437	0.488369
GO:0042627	chylomicron	3	4	ENSSSCG00000008595(APOB);ENSSSCG00000040689(APOA4);ENSSSCG00000040910(APOH)	0.0298206	0.510683
GO:0032994	protein-lipid complex	7	16	ENSSSCG00000001723(PLA2G7);ENSSSCG00000008595(APOB);ENSSSCG00000013369(-);ENSSSCG00000015720(BIN1);ENSSSCG00000030921(APOA1);ENSSSCG00000040689(APOA4);ENSSSCG00000040910(APOH)	0.0314579	0.510683
GO:0030964	NADH dehydrogenase complex	12	34	ENSSSCG00000003653(NDUFS5);ENSSSCG00000014371(NDUFA2);ENSSSCG00000016100(NDUFB3);ENSSSCG00000018065(ND1);ENSSSCG00000018069(ND2);ENSSSCG00000018084(ND3);ENSSSCG00000018087(ND4);ENSSSCG00000018091(ND5);ENSSSCG00000030017(FOXRED1);ENSSSCG00000031913(NDUFB4);ENSSSCG00000032711(DMAC2);ENSSSCG00000037869(NDUFA5)	0.0345141	0.510683
GO:0045271	respiratory chain complex I	12	34	ENSSSCG00000003653(NDUFS5);ENSSSCG00000014371(NDUFA2);ENSSSCG00000016100(NDUFB3);ENSSSCG00000018065(ND1);ENSSSCG00000018069(ND2);ENSSSCG00000018084(ND3);ENSSSCG00000018087(ND4);ENSSSCG00000018091(ND5);ENSSSCG00000030017(FOXRED1);ENSSSCG00000031913(NDUFB4);ENSSSCG00000032711(DMAC2);ENSSSCG00000037869(NDUFA5)	0.0345141	0.510683
GO:0034358	plasma lipoprotein particle	6	13	ENSSSCG00000001723(PLA2G7);ENSSSCG00000008595(APOB);ENSSSCG00000013369(-);ENSSSCG00000030921(APOA1);ENSSSCG00000040689(APOA4);ENSSSCG00000040910(APOH)	0.0348307	0.510683
GO:1990777	lipoprotein particle	6	13	ENSSSCG00000001723(PLA2G7);ENSSSCG00000008595(APOB);ENSSSCG00000013369(-);ENSSSCG00000030921(APOA1);ENSSSCG00000040689(APOA4);ENSSSCG00000040910(APOH)	0.0348307	0.510683
GO:0034361	very-low-density lipoprotein particle	4	7	ENSSSCG00000008595(APOB);ENSSSCG00000030921(APOA1);ENSSSCG00000040689(APOA4);ENSSSCG00000040910(APOH)	0.0372796	0.510683
GO:0034385	triglyceride-rich plasma lipoprotein particle	4	7	ENSSSCG00000008595(APOB);ENSSSCG00000030921(APOA1);ENSSSCG00000040689(APOA4);ENSSSCG00000040910(APOH)	0.0372796	0.510683
GO:0031616	spindle pole centrosome	5	10	ENSSSCG00000001776(-);ENSSSCG00000005662(SPOUT1);ENSSSCG00000006239(UBXN2B);ENSSSCG00000011797(TBCCD1);ENSSSCG00000013425(MISP)	0.0373527	0.510683
GO:0097524	sperm plasma membrane	5	10	ENSSSCG00000001835(ABHD2);ENSSSCG00000010358(OPN4);ENSSSCG00000011590(RHO);ENSSSCG00000024562(CCR6);ENSSSCG00000040955(-)	0.0373527	0.510683
GO:1990752	microtubule end	8	20	ENSSSCG00000005753(CAMSAP1);ENSSSCG00000007253(MAPRE1);ENSSSCG00000008274(-);ENSSSCG00000013425(MISP);ENSSSCG00000027314(CAMSAP2);ENSSSCG00000028117(CDK5RAP2);ENSSSCG00000029185(MAPRE3);ENSSSCG00000039395(GAS2L2)	0.038346	0.510683
GO:0098978	glutamatergic synapse	53	205	ENSSSCG00000000092(NPTXR);ENSSSCG00000001513(SYNGAP1);ENSSSCG00000002795(CDH11);ENSSSCG00000003120(NAPA);ENSSSCG00000003640(GRIK3);ENSSSCG00000004038(PLG);ENSSSCG00000004309(CNR1);ENSSSCG00000006125(CALB1);ENSSSCG00000006477(BCAN);ENSSSCG00000006785(RAP1A);ENSSSCG00000006852(NTNG1);ENSSSCG00000006875(PLPPR4);ENSSSCG00000007056(PLCB1);ENSSSCG00000007542(PRKAR1B);ENSSSCG00000009197(GRID2);ENSSSCG00…	0.0416258	0.510683
GO:0009897	external side of plasma membrane	46	175	ENSSSCG00000000029(SCUBE1);ENSSSCG00000000651(CLEC12B);ENSSSCG00000000687(CD4);ENSSSCG00000001849(ANPEP);ENSSSCG00000002481(SERPINA5);ENSSSCG00000004789(THBS1);ENSSSCG00000004839(-);ENSSSCG00000005503(TLR4);ENSSSCG00000006736(CD2);ENSSSCG00000008998(FGA);ENSSSCG00000009132(ENPEP);ENSSSCG00000009713(CLCN3);ENSSSCG00000011848(TFRC);ENSSSCG00000013252(F2);ENSSSCG00000014369(CD14);ENSSSCG00000015098(…	0.0424887	0.510683
GO:0016035	zeta DNA polymerase complex	2	2	ENSSSCG00000016753(POLD2);ENSSSCG00000025703(REV3L)	0.0427067	0.510683
GO:0020003	symbiont-containing vacuole	2	2	ENSSSCG00000026269(RAB29);ENSSSCG00000033190(-)	0.0427067	0.510683
GO:0030430	host cell cytoplasm	2	2	ENSSSCG00000026269(RAB29);ENSSSCG00000033190(-)	0.0427067	0.510683
GO:0030688	preribosome, small subunit precursor	2	2	ENSSSCG00000001024(RIOK1);ENSSSCG00000029518(RIOK3)	0.0427067	0.510683
GO:0033655	host cell cytoplasm part	2	2	ENSSSCG00000026269(RAB29);ENSSSCG00000033190(-)	0.0427067	0.510683
GO:0034457	Mpp10 complex	2	2	ENSSSCG00000015734(IMP4);ENSSSCG00000042572(IMP3)	0.0427067	0.510683
GO:0035578	azurophil granule lumen	2	2	ENSSSCG00000013417(PRTN3);ENSSSCG00000020780(PRSS57)	0.0427067	0.510683
GO:0036020	endolysosome membrane	2	2	ENSSSCG00000012201(TASL);ENSSSCG00000025820(SLC15A4)	0.0427067	0.510683
GO:0043190	ATP-binding cassette (ABC) transporter complex	2	2	ENSSSCG00000008453(ABCG8);ENSSSCG00000035912(ABCG5)	0.0427067	0.510683
GO:0043514	interleukin-12 complex	2	2	ENSSSCG00000011730(IL12A);ENSSSCG00000017044(IL12B)	0.0427067	0.510683
GO:0043625	delta DNA polymerase complex	2	2	ENSSSCG00000003216(POLD1);ENSSSCG00000016753(POLD2)	0.0427067	0.510683
GO:0060187	cell pole	2	2	ENSSSCG00000005502(ASTN2);ENSSSCG00000022404(SLC3A2)	0.0427067	0.510683
GO:0065010	extracellular membrane-bounded organelle	2	2	ENSSSCG00000026269(RAB29);ENSSSCG00000033190(-)	0.0427067	0.510683
GO:0070743	interleukin-23 complex	2	2	ENSSSCG00000017044(IL12B);ENSSSCG00000033520(IL23A)	0.0427067	0.510683
GO:0097381	photoreceptor disc membrane	2	2	ENSSSCG00000004736(SPTBN5);ENSSSCG00000011590(RHO)	0.0427067	0.510683
GO:1903767	sweet taste receptor complex	2	2	ENSSSCG00000003341(TAS1R3);ENSSSCG00000039973(TAS1R2)	0.0427067	0.510683
GO:1903768	taste receptor complex	2	2	ENSSSCG00000003341(TAS1R3);ENSSSCG00000039973(TAS1R2)	0.0427067	0.510683
GO:0099146	intrinsic component of postsynaptic density membrane	9	24	ENSSSCG00000003038(GRIK5);ENSSSCG00000006875(PLPPR4);ENSSSCG00000009197(GRID2);ENSSSCG00000010617(SORCS3);ENSSSCG00000016589(LRRC4);ENSSSCG00000022569(GRIA1);ENSSSCG00000022785(GSG1L);ENSSSCG00000027654(NETO1);ENSSSCG00000031290(GRIN2A)	0.0436129	0.516086
GO:0044447	axoneme part	7	17	ENSSSCG00000006950(DNAI3);ENSSSCG00000015448(NME8);ENSSSCG00000022305(DNAI4);ENSSSCG00000031483(-);ENSSSCG00000032827(DNAH5);ENSSSCG00000036056(DNAH17);ENSSSCG00000042067(-)	0.0441742	0.517339
GO:0005929	cilium	97	401	ENSSSCG00000000121(GALR3);ENSSSCG00000000439(KIF5A);ENSSSCG00000000890(NEDD1);ENSSSCG00000001053(TBC1D7);ENSSSCG00000001535(TCP11);ENSSSCG00000001636(GUCA1A);ENSSSCG00000001835(ABHD2);ENSSSCG00000002340(PSEN1);ENSSSCG00000002410(CEP128);ENSSSCG00000002675(DNAAF1);ENSSSCG00000002708(TMEM231);ENSSSCG00000002803(CCDC113);ENSSSCG00000003100(CCDC61);ENSSSCG00000003107(ARHGAP35);ENSSSCG00000004302(-);E…	0.0456209	0.52883
GO:0098839	postsynaptic density membrane	10	28	ENSSSCG00000003038(GRIK5);ENSSSCG00000006875(PLPPR4);ENSSSCG00000009197(GRID2);ENSSSCG00000010617(SORCS3);ENSSSCG00000016589(LRRC4);ENSSSCG00000022569(GRIA1);ENSSSCG00000022785(GSG1L);ENSSSCG00000027654(NETO1);ENSSSCG00000031290(GRIN2A);ENSSSCG00000035402(RGS9)	0.0475879	0.54606
GO:0044437	vacuolar part	32	118	ENSSSCG00000001401(ATP6V1G2-DDX39B);ENSSSCG00000001800(TM6SF1);ENSSSCG00000004635(SPPL2A);ENSSSCG00000004731(VPS39);ENSSSCG00000005282(VPS13A);ENSSSCG00000007981(NPRL3);ENSSSCG00000008314(ATP6V1B1);ENSSSCG00000008602(LAPTM4A);ENSSSCG00000009713(CLCN3);ENSSSCG00000012201(TASL);ENSSSCG00000012875(-);ENSSSCG00000013032(GPR137);ENSSSCG00000013415(AZU1);ENSSSCG00000013417(PRTN3);ENSSSCG00000013464(SPP…	0.0554372	0.578503
GO:0098803	respiratory chain complex	15	48	ENSSSCG00000003653(NDUFS5);ENSSSCG00000014371(NDUFA2);ENSSSCG00000016100(NDUFB3);ENSSSCG00000018065(ND1);ENSSSCG00000018069(ND2);ENSSSCG00000018075(COX1);ENSSSCG00000018078(COX2);ENSSSCG00000018082(COX3);ENSSSCG00000018084(ND3);ENSSSCG00000018087(ND4);ENSSSCG00000018091(ND5);ENSSSCG00000030017(FOXRED1);ENSSSCG00000031913(NDUFB4);ENSSSCG00000032711(DMAC2);ENSSSCG00000037869(NDUFA5)	0.0558806	0.578503
GO:0000791	euchromatin	9	25	ENSSSCG00000000875(NR1H4);ENSSSCG00000003152(RUVBL2);ENSSSCG00000011540(SETD5);ENSSSCG00000013375(MYOD1);ENSSSCG00000016711(CBX3);ENSSSCG00000027409(TCF23);ENSSSCG00000029413(DNMT3A);ENSSSCG00000037920(TRIM28);ENSSSCG00000039348(H1-0)	0.056046	0.578503
GO:0051233	spindle midzone	9	25	ENSSSCG00000000217(RACGAP1);ENSSSCG00000001776(-);ENSSSCG00000008852(MAP9);ENSSSCG00000010877(HNRNPU);ENSSSCG00000010912(KIF14);ENSSSCG00000016395(RIF1);ENSSSCG00000017761(UNC119);ENSSSCG00000023296(CENPE);ENSSSCG00000031769(CTTN)	0.056046	0.578503
GO:0001741	XY body	5	11	ENSSSCG00000007659(ZCWPW1);ENSSSCG00000010070(SMARCB1);ENSSSCG00000013867(SIN3B);ENSSSCG00000013933(PBX4);ENSSSCG00000029413(DNMT3A)	0.0570777	0.578503
GO:0005766	primary lysosome	5	11	ENSSSCG00000013415(AZU1);ENSSSCG00000013417(PRTN3);ENSSSCG00000014073(HEXB);ENSSSCG00000017637(MPO);ENSSSCG00000020780(PRSS57)	0.0570777	0.578503
GO:0030684	preribosome	5	11	ENSSSCG00000001024(RIOK1);ENSSSCG00000006274(PRKDC);ENSSSCG00000015734(IMP4);ENSSSCG00000029518(RIOK3);ENSSSCG00000042572(IMP3)	0.0570777	0.578503
GO:0034364	high-density lipoprotein particle	5	11	ENSSSCG00000001723(PLA2G7);ENSSSCG00000013369(-);ENSSSCG00000030921(APOA1);ENSSSCG00000040689(APOA4);ENSSSCG00000040910(APOH)	0.0570777	0.578503
GO:0042582	azurophil granule	5	11	ENSSSCG00000013415(AZU1);ENSSSCG00000013417(PRTN3);ENSSSCG00000014073(HEXB);ENSSSCG00000017637(MPO);ENSSSCG00000020780(PRSS57)	0.0570777	0.578503
GO:0044441	ciliary part	75	307	ENSSSCG00000000439(KIF5A);ENSSSCG00000000890(NEDD1);ENSSSCG00000001053(TBC1D7);ENSSSCG00000001636(GUCA1A);ENSSSCG00000002340(PSEN1);ENSSSCG00000002410(CEP128);ENSSSCG00000002675(DNAAF1);ENSSSCG00000002708(TMEM231);ENSSSCG00000002803(CCDC113);ENSSSCG00000003100(CCDC61);ENSSSCG00000003107(ARHGAP35);ENSSSCG00000004302(-);ENSSSCG00000004469(LCA5);ENSSSCG00000004736(SPTBN5);ENSSSCG00000005282(VPS13A);…	0.0593842	0.578503
GO:0097228	sperm principal piece	7	18	ENSSSCG00000009818(IFT81);ENSSSCG00000010664(ENO4);ENSSSCG00000015197(SPA17);ENSSSCG00000015448(NME8);ENSSSCG00000024562(CCR6);ENSSSCG00000026367(IFT172);ENSSSCG00000035850(CATSPERE)	0.0597705	0.578503
GO:0005747	mitochondrial respiratory chain complex I	11	33	ENSSSCG00000003653(NDUFS5);ENSSSCG00000014371(NDUFA2);ENSSSCG00000016100(NDUFB3);ENSSSCG00000018065(ND1);ENSSSCG00000018069(ND2);ENSSSCG00000018084(ND3);ENSSSCG00000018087(ND4);ENSSSCG00000018091(ND5);ENSSSCG00000030017(FOXRED1);ENSSSCG00000031913(NDUFB4);ENSSSCG00000032711(DMAC2)	0.0621561	0.578503
GO:0000235	astral microtubule	4	8	ENSSSCG00000007253(MAPRE1);ENSSSCG00000008852(MAP9);ENSSSCG00000013425(MISP);ENSSSCG00000029185(MAPRE3)	0.0625608	0.578503
GO:0005818	aster	4	8	ENSSSCG00000007253(MAPRE1);ENSSSCG00000008852(MAP9);ENSSSCG00000013425(MISP);ENSSSCG00000029185(MAPRE3)	0.0625608	0.578503
GO:0016593	Cdc73/Paf1 complex	4	8	ENSSSCG00000004625(LEO1);ENSSSCG00000004747(RTF1);ENSSSCG00000011540(SETD5);ENSSSCG00000022442(PAF1)	0.0625608	0.578503
GO:0097470	ribbon synapse	4	8	ENSSSCG00000010739(CTBP2);ENSSSCG00000011040(CACNB2);ENSSSCG00000027053(PACSIN1);ENSSSCG00000029843(NPHP4)	0.0625608	0.578503
GO:0005663	DNA replication factor C complex	3	5	ENSSSCG00000008788(RFC1);ENSSSCG00000009854(RFC5);ENSSSCG00000028504(RFC2)	0.0631465	0.578503
GO:0016272	prefoldin complex	3	5	ENSSSCG00000006366(PFDN2);ENSSSCG00000012811(VBP1);ENSSSCG00000038493(PFDN1)	0.0631465	0.578503
GO:0031313	extrinsic component of endosome membrane	3	5	ENSSSCG00000010581(PSD);ENSSSCG00000037598(SNX10);ENSSSCG00000040732(WDR81)	0.0631465	0.578503
GO:0032584	growth cone membrane	3	5	ENSSSCG00000010528(ZFYVE27);ENSSSCG00000016543(EXOC4);ENSSSCG00000018032(TRPV2)	0.0631465	0.578503
GO:0034774	secretory granule lumen	3	5	ENSSSCG00000005282(VPS13A);ENSSSCG00000013417(PRTN3);ENSSSCG00000020780(PRSS57)	0.0631465	0.578503
GO:0044214	spanning component of plasma membrane	3	5	ENSSSCG00000012852(CDHR5);ENSSSCG00000014055(CDHR2);ENSSSCG00000016746(NPC1L1)	0.0631465	0.578503
GO:0061673	mitotic spindle astral microtubule	3	5	ENSSSCG00000007253(MAPRE1);ENSSSCG00000013425(MISP);ENSSSCG00000029185(MAPRE3)	0.0631465	0.578503
GO:0089717	spanning component of membrane	3	5	ENSSSCG00000012852(CDHR5);ENSSSCG00000014055(CDHR2);ENSSSCG00000016746(NPC1L1)	0.0631465	0.578503
GO:0090723	growth cone part	3	5	ENSSSCG00000010528(ZFYVE27);ENSSSCG00000016543(EXOC4);ENSSSCG00000018032(TRPV2)	0.0631465	0.578503
GO:0005669	transcription factor TFIID complex	8	22	ENSSSCG00000001533(TAF11);ENSSSCG00000009769(GTF2H3);ENSSSCG00000010597(TAF5);ENSSSCG00000013539(GTF2F1);ENSSSCG00000024019(GTF2H5);ENSSSCG00000027530(TAF12);ENSSSCG00000028168(TAF7);ENSSSCG00000029630(TAF10)	0.066167	0.601326
GO:0000242	pericentriolar material	6	15	ENSSSCG00000000890(NEDD1);ENSSSCG00000003608(LCK);ENSSSCG00000003673(CEP192);ENSSSCG00000006994(PCM1);ENSSSCG00000024486(HOOK3);ENSSSCG00000028117(CDK5RAP2)	0.0699529	0.630687
GO:0098984	neuron to neuron synapse	36	138	ENSSSCG00000001513(SYNGAP1);ENSSSCG00000001782(ABHD17C);ENSSSCG00000003038(GRIK5);ENSSSCG00000006125(CALB1);ENSSSCG00000006506(SYT11);ENSSSCG00000006740(ATP1A1);ENSSSCG00000006875(PLPPR4);ENSSSCG00000007542(PRKAR1B);ENSSSCG00000009197(GRID2);ENSSSCG00000009613(DMTN);ENSSSCG00000010172(-);ENSSSCG00000010581(PSD);ENSSSCG00000010617(SORCS3);ENSSSCG00000011843(PAK2);ENSSSCG00000015079(BACE1);ENSSSCG0…	0.072839	0.649263
GO:0099699	integral component of synaptic membrane	19	66	ENSSSCG00000003038(GRIK5);ENSSSCG00000004309(CNR1);ENSSSCG00000004839(-);ENSSSCG00000006875(PLPPR4);ENSSSCG00000009197(GRID2);ENSSSCG00000010617(SORCS3);ENSSSCG00000011736(SLITRK3);ENSSSCG00000016589(LRRC4);ENSSSCG00000017948(EFNB3);ENSSSCG00000022569(GRIA1);ENSSSCG00000022785(GSG1L);ENSSSCG00000023859(LRRTM1);ENSSSCG00000027654(NETO1);ENSSSCG00000027970(-);ENSSSCG00000028922(GABRA2);ENSSSCG00000…	0.0731564	0.649263
GO:0045211	postsynaptic membrane	23	83	ENSSSCG00000003038(GRIK5);ENSSSCG00000004839(-);ENSSSCG00000006875(PLPPR4);ENSSSCG00000009197(GRID2);ENSSSCG00000010617(SORCS3);ENSSSCG00000011736(SLITRK3);ENSSSCG00000012638(GRIA3);ENSSSCG00000013630(DNM2);ENSSSCG00000015645(-);ENSSSCG00000016589(LRRC4);ENSSSCG00000017863(TRPV1);ENSSSCG00000022405(P2RX1);ENSSSCG00000022569(GRIA1);ENSSSCG00000022785(GSG1L);ENSSSCG00000023859(LRRTM1);ENSSSCG000000…	0.0763772	0.662401
GO:0030667	secretory granule membrane	12	38	ENSSSCG00000002481(SERPINA5);ENSSSCG00000004308(SPACA1);ENSSSCG00000008051(ABCA3);ENSSSCG00000013415(AZU1);ENSSSCG00000015346(ICA1);ENSSSCG00000022925(-);ENSSSCG00000023186(CA4);ENSSSCG00000034795(SCAMP1);ENSSSCG00000035684(TMED10);ENSSSCG00000036431(VPS13C);MSTRG.4734(DMBT1);MSTRG.4735(DMBT1)	0.07646	0.662401
GO:0099055	integral component of postsynaptic membrane	15	50	ENSSSCG00000003038(GRIK5);ENSSSCG00000004839(-);ENSSSCG00000006875(PLPPR4);ENSSSCG00000009197(GRID2);ENSSSCG00000010617(SORCS3);ENSSSCG00000011736(SLITRK3);ENSSSCG00000016589(LRRC4);ENSSSCG00000022569(GRIA1);ENSSSCG00000022785(GSG1L);ENSSSCG00000023859(LRRTM1);ENSSSCG00000027654(NETO1);ENSSSCG00000028922(GABRA2);ENSSSCG00000031290(GRIN2A);ENSSSCG00000035018(GABRD);ENSSSCG00000035924(SHISA7)	0.0766421	0.662401
GO:0005657	replication fork	14	46	ENSSSCG00000003216(POLD1);ENSSSCG00000004344(MMS22L);ENSSSCG00000008788(RFC1);ENSSSCG00000009854(RFC5);ENSSSCG00000011358(TREX1);ENSSSCG00000011611(HMCES);ENSSSCG00000011810(BCL6);ENSSSCG00000012997(-);ENSSSCG00000013517(UHRF1);ENSSSCG00000016753(POLD2);ENSSSCG00000027342(BAZ1B);ENSSSCG00000028504(RFC2);ENSSSCG00000031949(TP53BP1);ENSSSCG00000035501(SMARCAL1)	0.0769692	0.662401
GO:0097458	neuron part	151	659	ENSSSCG00000000439(KIF5A);ENSSSCG00000000940(PPFIA2);ENSSSCG00000001401(ATP6V1G2-DDX39B);ENSSSCG00000001513(SYNGAP1);ENSSSCG00000001553(LHFPL5);ENSSSCG00000001567(CPNE5);ENSSSCG00000001636(GUCA1A);ENSSSCG00000001782(ABHD17C);ENSSSCG00000001814(IQGAP1);ENSSSCG00000001878(PTPN9);ENSSSCG00000002296(-);ENSSSCG00000002340(PSEN1);ENSSSCG00000002451(RIN3);ENSSSCG00000002507(BCL11B);ENSSSCG00000003038(GR…	0.0796765	0.678399
GO:0005697	telomerase holoenzyme complex	5	12	ENSSSCG00000002142(TEP1);ENSSSCG00000010877(HNRNPU);ENSSSCG00000017118(TERT);ENSSSCG00000036960(NOP10);ENSSSCG00000038248(LSM11)	0.0816748	0.678399
GO:0035371	microtubule plus-end	5	12	ENSSSCG00000007253(MAPRE1);ENSSSCG00000008274(-);ENSSSCG00000028117(CDK5RAP2);ENSSSCG00000029185(MAPRE3);ENSSSCG00000039395(GAS2L2)	0.0816748	0.678399
GO:0043198	dendritic shaft	5	12	ENSSSCG00000001513(SYNGAP1);ENSSSCG00000002340(PSEN1);ENSSSCG00000015234(KIRREL3);ENSSSCG00000032842(GIPC1);ENSSSCG00000034656(RTN4R)	0.0816748	0.678399
GO:0099572	postsynaptic specialization	35	135	ENSSSCG00000001513(SYNGAP1);ENSSSCG00000001782(ABHD17C);ENSSSCG00000003038(GRIK5);ENSSSCG00000004839(-);ENSSSCG00000006506(SYT11);ENSSSCG00000006740(ATP1A1);ENSSSCG00000006875(PLPPR4);ENSSSCG00000009197(GRID2);ENSSSCG00000009613(DMTN);ENSSSCG00000010172(-);ENSSSCG00000010581(PSD);ENSSSCG00000010617(SORCS3);ENSSSCG00000011736(SLITRK3);ENSSSCG00000011843(PAK2);ENSSSCG00000015645(-);ENSSSCG000000158…	0.081814	0.678399
GO:0031514	motile cilium	31	119	ENSSSCG00000001535(TCP11);ENSSSCG00000001835(ABHD2);ENSSSCG00000005282(VPS13A);ENSSSCG00000006740(ATP1A1);ENSSSCG00000007904(TEKT5);ENSSSCG00000007933(SEPTIN12);ENSSSCG00000009818(IFT81);ENSSSCG00000010609(CFAP43);ENSSSCG00000010664(ENO4);ENSSSCG00000011590(RHO);ENSSSCG00000015197(SPA17);ENSSSCG00000015273(ATP2B4);ENSSSCG00000015302(CFAP69);ENSSSCG00000015448(NME8);ENSSSCG00000016370(SEPTIN2);ENS…	0.0919967	0.74581
GO:0005765	lysosomal membrane	24	89	ENSSSCG00000001800(TM6SF1);ENSSSCG00000004635(SPPL2A);ENSSSCG00000004731(VPS39);ENSSSCG00000005282(VPS13A);ENSSSCG00000007981(NPRL3);ENSSSCG00000008602(LAPTM4A);ENSSSCG00000009713(CLCN3);ENSSSCG00000012201(TASL);ENSSSCG00000012875(-);ENSSSCG00000013032(GPR137);ENSSSCG00000013415(AZU1);ENSSSCG00000013464(SPPL2B);ENSSSCG00000014269(FNIP1);ENSSSCG00000017089(ANXA6);ENSSSCG00000017355(GRN);ENSSSCG000…	0.092638	0.74581
GO:0098852	lytic vacuole membrane	24	89	ENSSSCG00000001800(TM6SF1);ENSSSCG00000004635(SPPL2A);ENSSSCG00000004731(VPS39);ENSSSCG00000005282(VPS13A);ENSSSCG00000007981(NPRL3);ENSSSCG00000008602(LAPTM4A);ENSSSCG00000009713(CLCN3);ENSSSCG00000012201(TASL);ENSSSCG00000012875(-);ENSSSCG00000013032(GPR137);ENSSSCG00000013415(AZU1);ENSSSCG00000013464(SPPL2B);ENSSSCG00000014269(FNIP1);ENSSSCG00000017089(ANXA6);ENSSSCG00000017355(GRN);ENSSSCG000…	0.092638	0.74581
GO:0043025	neuronal cell body	36	141	ENSSSCG00000000439(KIF5A);ENSSSCG00000001567(CPNE5);ENSSSCG00000002340(PSEN1);ENSSSCG00000002451(RIN3);ENSSSCG00000003733(KLHL14);ENSSSCG00000005222(SLC1A1);ENSSSCG00000006125(CALB1);ENSSSCG00000008595(APOB);ENSSSCG00000009203(SNCA);ENSSSCG00000009456(KLHL1);ENSSSCG00000009679(FZD3);ENSSSCG00000012072(DSCAM);ENSSSCG00000015067(ZPR1);ENSSSCG00000015507(TNN);ENSSSCG00000015998(PJVK);ENSSSCG00000016…	0.0939324	0.74581
GO:0016471	vacuolar proton-transporting V-type ATPase complex	4	9	ENSSSCG00000001401(ATP6V1G2-DDX39B);ENSSSCG00000008314(ATP6V1B1);ENSSSCG00000016577(ATP6V1F);ENSSSCG00000035628(CCDC115)	0.0946583	0.74581
GO:0070971	endoplasmic reticulum exit site	4	9	ENSSSCG00000001934(SEC23A);ENSSSCG00000008553(PREB);ENSSSCG00000008595(APOB);ENSSSCG00000034854(SEC16A)	0.0946583	0.74581
GO:0099568	cytoplasmic region	52	212	ENSSSCG00000000413(MYO1A);ENSSSCG00000000555(ITPR2);ENSSSCG00000000985(EXOC2);ENSSSCG00000001814(IQGAP1);ENSSSCG00000002340(PSEN1);ENSSSCG00000002675(DNAAF1);ENSSSCG00000003586(EPB41);ENSSSCG00000003722(CDH2);ENSSSCG00000004302(-);ENSSSCG00000004489(EEF1A1);ENSSSCG00000004736(SPTBN5);ENSSSCG00000006431(SPTA1);ENSSSCG00000006950(DNAI3);ENSSSCG00000007253(MAPRE1);ENSSSCG00000007933(SEPTIN12);ENSSSC…	0.0960282	0.74581
GO:0030863	cortical cytoskeleton	17	60	ENSSSCG00000000413(MYO1A);ENSSSCG00000001814(IQGAP1);ENSSSCG00000003586(EPB41);ENSSSCG00000003722(CDH2);ENSSSCG00000004489(EEF1A1);ENSSSCG00000004736(SPTBN5);ENSSSCG00000006431(SPTA1);ENSSSCG00000007253(MAPRE1);ENSSSCG00000009613(DMTN);ENSSSCG00000011680(PLS1);ENSSSCG00000013425(MISP);ENSSSCG00000015998(PJVK);ENSSSCG00000028113(CAPZA2);ENSSSCG00000029441(-);ENSSSCG00000030535(SNX9);ENSSSCG0000003…	0.0980691	0.74581
GO:0031965	nuclear membrane	40	160	ENSSSCG00000001219(TRIM27);ENSSSCG00000002340(PSEN1);ENSSSCG00000003652(AKIRIN1);ENSSSCG00000005598(SCAI);ENSSSCG00000006496(LMNA);ENSSSCG00000006935(CLCA2);ENSSSCG00000006994(PCM1);ENSSSCG00000007039(PRNP);ENSSSCG00000007140(SMOX);ENSSSCG00000008237(RETSAT);ENSSSCG00000010105(SMPD4);ENSSSCG00000010863(AHCTF1);ENSSSCG00000012606(ATP1B4);ENSSSCG00000013864(TMEM38A);ENSSSCG00000014248(LMNB1);ENSSSC…	0.104852	0.74581
GO:0005876	spindle microtubule	13	44	ENSSSCG00000001776(-);ENSSSCG00000003379(KLHL21);ENSSSCG00000005173(HAUS6);ENSSSCG00000007253(MAPRE1);ENSSSCG00000008852(MAP9);ENSSSCG00000010877(HNRNPU);ENSSSCG00000013425(MISP);ENSSSCG00000014946(CEP295);ENSSSCG00000022545(CALM3);ENSSSCG00000023296(CENPE);ENSSSCG00000029185(MAPRE3);ENSSSCG00000030186(KIF2A);ENSSSCG00000034217(SKA2)	0.104977	0.74581
GO:0032153	cell division site	9	28	ENSSSCG00000000217(RACGAP1);ENSSSCG00000010581(PSD);ENSSSCG00000011379(KLHDC8B);ENSSSCG00000029441(-);ENSSSCG00000029541(PSD2);ENSSSCG00000032269(LIMA1);ENSSSCG00000035854(RAB11FIP3);ENSSSCG00000043781(RHOB);ENSSSCG00000048439(RALA)	0.105951	0.74581
GO:0032155	cell division site part	9	28	ENSSSCG00000000217(RACGAP1);ENSSSCG00000010581(PSD);ENSSSCG00000011379(KLHDC8B);ENSSSCG00000029441(-);ENSSSCG00000029541(PSD2);ENSSSCG00000032269(LIMA1);ENSSSCG00000035854(RAB11FIP3);ENSSSCG00000043781(RHOB);ENSSSCG00000048439(RALA)	0.105951	0.74581
GO:0005774	vacuolar membrane	29	112	ENSSSCG00000001401(ATP6V1G2-DDX39B);ENSSSCG00000001800(TM6SF1);ENSSSCG00000004635(SPPL2A);ENSSSCG00000004731(VPS39);ENSSSCG00000005282(VPS13A);ENSSSCG00000007981(NPRL3);ENSSSCG00000008314(ATP6V1B1);ENSSSCG00000008602(LAPTM4A);ENSSSCG00000009713(CLCN3);ENSSSCG00000012201(TASL);ENSSSCG00000012875(-);ENSSSCG00000013032(GPR137);ENSSSCG00000013415(AZU1);ENSSSCG00000013464(SPPL2B);ENSSSCG00000014269(FN…	0.106769	0.74581
GO:0005890	sodium:potassium-exchanging ATPase complex	3	6	ENSSSCG00000006740(ATP1A1);ENSSSCG00000012606(ATP1B4);ENSSSCG00000017951(ATP1B2)	0.107219	0.74581
GO:0031390	Ctf18 RFC-like complex	3	6	ENSSSCG00000009854(RFC5);ENSSSCG00000028504(RFC2);ENSSSCG00000047247(DSCC1)	0.107219	0.74581
GO:0036157	outer dynein arm	3	6	ENSSSCG00000015448(NME8);ENSSSCG00000032827(DNAH5);ENSSSCG00000036056(DNAH17)	0.107219	0.74581
GO:0072687	meiotic spindle	3	6	ENSSSCG00000026794(SIRT2);ENSSSCG00000035933(MAPK15);ENSSSCG00000040224(RSPH1)	0.107219	0.74581
GO:0098684	photoreceptor ribbon synapse	3	6	ENSSSCG00000010739(CTBP2);ENSSSCG00000011040(CACNB2);ENSSSCG00000027053(PACSIN1)	0.107219	0.74581
GO:0098981	cholinergic synapse	3	6	ENSSSCG00000004839(-);ENSSSCG00000032532(CHRM2);ENSSSCG00000040173(DLGAP3)	0.107219	0.74581
GO:1990913	sperm head plasma membrane	3	6	ENSSSCG00000010358(OPN4);ENSSSCG00000011590(RHO);ENSSSCG00000040955(-)	0.107219	0.74581
GO:0005638	lamin filament	2	3	ENSSSCG00000006496(LMNA);ENSSSCG00000014248(LMNB1)	0.110478	0.74581
GO:0005850	eukaryotic translation initiation factor 2 complex	2	3	ENSSSCG00000026617(EIF2S2);ENSSSCG00000033295(EIF2S1)	0.110478	0.74581
GO:0030956	glutamyl-tRNA(Gln) amidotransferase complex	2	3	ENSSSCG00000009015(GATB);ENSSSCG00000032747(GATC)	0.110478	0.74581
GO:0042589	zymogen granule membrane	2	3	ENSSSCG00000034795(SCAMP1);ENSSSCG00000035684(TMED10)	0.110478	0.74581
GO:0044302	dentate gyrus mossy fiber	2	3	ENSSSCG00000013269(MAPK8IP1);ENSSSCG00000015507(TNN)	0.110478	0.74581
GO:0046696	lipopolysaccharide receptor complex	2	3	ENSSSCG00000005503(TLR4);ENSSSCG00000014369(CD14)	0.110478	0.74581
GO:0090443	FAR/SIN/STRIPAK complex	2	3	ENSSSCG00000008499(STRN);ENSSSCG00000040657(STRN3)	0.110478	0.74581
GO:0090651	apical cytoplasm	2	3	ENSSSCG00000015864(MYO7B);ENSSSCG00000037598(SNX10)	0.110478	0.74581
GO:0097227	sperm annulus	2	3	ENSSSCG00000007933(SEPTIN12);ENSSSCG00000016370(SEPTIN2)	0.110478	0.74581
GO:0097450	astrocyte end-foot	2	3	ENSSSCG00000002815(ADGRG1);ENSSSCG00000017951(ATP1B2)	0.110478	0.74581
GO:0001891	phagocytic cup	5	13	ENSSSCG00000005503(TLR4);ENSSSCG00000006506(SYT11);ENSSSCG00000010672(RAB11FIP2);ENSSSCG00000032341(AIF1);ENSSSCG00000038055(CORO1A)	0.110952	0.74581
GO:0046930	pore complex	5	13	ENSSSCG00000003834(C8B);ENSSSCG00000003835(C8A);ENSSSCG00000010330(PPIF);ENSSSCG00000016856(C9);ENSSSCG00000016861(C6)	0.110952	0.74581
GO:0099240	intrinsic component of synaptic membrane	20	74	ENSSSCG00000003038(GRIK5);ENSSSCG00000004309(CNR1);ENSSSCG00000004839(-);ENSSSCG00000006852(NTNG1);ENSSSCG00000006875(PLPPR4);ENSSSCG00000009197(GRID2);ENSSSCG00000010617(SORCS3);ENSSSCG00000011736(SLITRK3);ENSSSCG00000016589(LRRC4);ENSSSCG00000017948(EFNB3);ENSSSCG00000022569(GRIA1);ENSSSCG00000022785(GSG1L);ENSSSCG00000023859(LRRTM1);ENSSSCG00000027654(NETO1);ENSSSCG00000027970(-);ENSSSCG000000…	0.114905	0.746086
GO:0098936	intrinsic component of postsynaptic membrane	15	53	ENSSSCG00000003038(GRIK5);ENSSSCG00000004839(-);ENSSSCG00000006875(PLPPR4);ENSSSCG00000009197(GRID2);ENSSSCG00000010617(SORCS3);ENSSSCG00000011736(SLITRK3);ENSSSCG00000016589(LRRC4);ENSSSCG00000022569(GRIA1);ENSSSCG00000022785(GSG1L);ENSSSCG00000023859(LRRTM1);ENSSSCG00000027654(NETO1);ENSSSCG00000028922(GABRA2);ENSSSCG00000031290(GRIN2A);ENSSSCG00000035018(GABRD);ENSSSCG00000035924(SHISA7)	0.11618	0.746086
GO:0098794	postsynapse	54	224	ENSSSCG00000000940(PPFIA2);ENSSSCG00000001513(SYNGAP1);ENSSSCG00000001782(ABHD17C);ENSSSCG00000003038(GRIK5);ENSSSCG00000003524(C1QA);ENSSSCG00000004270(ADGRB3);ENSSSCG00000004839(-);ENSSSCG00000006506(SYT11);ENSSSCG00000006740(ATP1A1);ENSSSCG00000006875(PLPPR4);ENSSSCG00000009197(GRID2);ENSSSCG00000009300(WASF3);ENSSSCG00000009613(DMTN);ENSSSCG00000010172(-);ENSSSCG00000010581(PSD);ENSSSCG000000…	0.11627	0.746086
GO:0032838	plasma membrane bounded cell projection cytoplasm	22	83	ENSSSCG00000002675(DNAAF1);ENSSSCG00000004302(-);ENSSSCG00000006950(DNAI3);ENSSSCG00000008020(IFT140);ENSSSCG00000009541(ABHD13);ENSSSCG00000010609(CFAP43);ENSSSCG00000010877(HNRNPU);ENSSSCG00000011069(ARMC4);ENSSSCG00000013262(AMBRA1);ENSSSCG00000015448(NME8);ENSSSCG00000016370(SEPTIN2);ENSSSCG00000022305(DNAI4);ENSSSCG00000022945(UCHL1);ENSSSCG00000023834(RSPH4A);ENSSSCG00000024357(DNAI2);ENSSS…	0.120238	0.746086
GO:0043005	neuron projection	105	458	ENSSSCG00000000439(KIF5A);ENSSSCG00000000940(PPFIA2);ENSSSCG00000001513(SYNGAP1);ENSSSCG00000001553(LHFPL5);ENSSSCG00000001567(CPNE5);ENSSSCG00000001636(GUCA1A);ENSSSCG00000001814(IQGAP1);ENSSSCG00000001878(PTPN9);ENSSSCG00000002340(PSEN1);ENSSSCG00000002451(RIN3);ENSSSCG00000002507(BCL11B);ENSSSCG00000003523(EPHA8);ENSSSCG00000003733(KLHL14);ENSSSCG00000004309(CNR1);ENSSSCG00000004339(UFL1);ENSS…	0.12411	0.746086
GO:0043596	nuclear replication fork	7	21	ENSSSCG00000003216(POLD1);ENSSSCG00000004344(MMS22L);ENSSSCG00000011358(TREX1);ENSSSCG00000012997(-);ENSSSCG00000016753(POLD2);ENSSSCG00000027342(BAZ1B);ENSSSCG00000035501(SMARCAL1)	0.12428	0.746086
GO:0008023	transcription elongation factor complex	10	33	ENSSSCG00000001423(NELFE);ENSSSCG00000004344(MMS22L);ENSSSCG00000004577(ICE2);ENSSSCG00000004625(LEO1);ENSSSCG00000004747(RTF1);ENSSSCG00000008061(ELOB);ENSSSCG00000011540(SETD5);ENSSSCG00000022442(PAF1);ENSSSCG00000034752(SUPT4H1);ENSSSCG00000038181(CCNT1)	0.126201	0.746086
GO:0016529	sarcoplasmic reticulum	8	25	ENSSSCG00000000555(ITPR2);ENSSSCG00000005716(POMT1);ENSSSCG00000008522(XDH);ENSSSCG00000013864(TMEM38A);ENSSSCG00000014117(THBS4);ENSSSCG00000015402(CACNA2D1);ENSSSCG00000015931(KLHL41);ENSSSCG00000017874(ATP2A3)	0.126335	0.746086
GO:0016235	aggresome	9	29	ENSSSCG00000002340(PSEN1);ENSSSCG00000003216(POLD1);ENSSSCG00000003733(KLHL14);ENSSSCG00000007109(XRN2);ENSSSCG00000010186(URB2);ENSSSCG00000011131(PRKCQ);ENSSSCG00000012352(KLF8);ENSSSCG00000016414(RNF32);ENSSSCG00000023727(TRIM37)	0.126793	0.746086
GO:0070469	respiratory chain	16	58	ENSSSCG00000003653(NDUFS5);ENSSSCG00000014371(NDUFA2);ENSSSCG00000016100(NDUFB3);ENSSSCG00000018065(ND1);ENSSSCG00000018069(ND2);ENSSSCG00000018075(COX1);ENSSSCG00000018078(COX2);ENSSSCG00000018082(COX3);ENSSSCG00000018084(ND3);ENSSSCG00000018087(ND4);ENSSSCG00000018091(ND5);ENSSSCG00000030017(FOXRED1);ENSSSCG00000031913(NDUFB4);ENSSSCG00000032711(DMAC2);ENSSSCG00000037869(NDUFA5);ENSSSCG00000039…	0.128211	0.746086
GO:0030141	secretory granule	38	154	ENSSSCG00000001535(TCP11);ENSSSCG00000001613(TREML1);ENSSSCG00000001835(ABHD2);ENSSSCG00000002481(SERPINA5);ENSSSCG00000004308(SPACA1);ENSSSCG00000004789(THBS1);ENSSSCG00000005282(VPS13A);ENSSSCG00000005307(-);ENSSSCG00000005716(POMT1);ENSSSCG00000006933(CLCA1);ENSSSCG00000008051(ABCA3);ENSSSCG00000008998(FGA);ENSSSCG00000009444(OLFM4);ENSSSCG00000009713(CLCN3);ENSSSCG00000013415(AZU1);ENSSSCG000…	0.128963	0.746086
GO:0032045	guanyl-nucleotide exchange factor complex	4	10	ENSSSCG00000005320(RGP1);ENSSSCG00000006785(RAP1A);ENSSSCG00000016521(DGKI);ENSSSCG00000038189(SMCR8)	0.132862	0.746086
GO:0036038	MKS complex	4	10	ENSSSCG00000002708(TMEM231);ENSSSCG00000009826(TCTN1);ENSSSCG00000013084(TMEM216);ENSSSCG00000017635(MKS1)	0.132862	0.746086
GO:0042575	DNA polymerase complex	4	10	ENSSSCG00000003216(POLD1);ENSSSCG00000016753(POLD2);ENSSSCG00000017118(TERT);ENSSSCG00000025703(REV3L)	0.132862	0.746086
GO:0061827	sperm head	4	10	ENSSSCG00000010358(OPN4);ENSSSCG00000011590(RHO);ENSSSCG00000036008(TACR1);ENSSSCG00000040955(-)	0.132862	0.746086
GO:0005770	late endosome	32	128	ENSSSCG00000000371(PMEL);ENSSSCG00000004635(SPPL2A);ENSSSCG00000004668(SLC30A4);ENSSSCG00000004731(VPS39);ENSSSCG00000006499(LAMTOR2);ENSSSCG00000006836(ELAPOR1);ENSSSCG00000007542(PRKAR1B);ENSSSCG00000008312(DYSF);ENSSSCG00000008602(LAPTM4A);ENSSSCG00000008966(PARM1);ENSSSCG00000009713(CLCN3);ENSSSCG00000009924(ANKRD13A);ENSSSCG00000012551(RNF128);ENSSSCG00000012742(MTM1);ENSSSCG00000014804(LAMT…	0.134928	0.746086
GO:0099503	secretory vesicle	49	204	ENSSSCG00000001401(ATP6V1G2-DDX39B);ENSSSCG00000001535(TCP11);ENSSSCG00000001613(TREML1);ENSSSCG00000001835(ABHD2);ENSSSCG00000002481(SERPINA5);ENSSSCG00000004308(SPACA1);ENSSSCG00000004789(THBS1);ENSSSCG00000005282(VPS13A);ENSSSCG00000005307(-);ENSSSCG00000005716(POMT1);ENSSSCG00000006203(COPS5);ENSSSCG00000006933(CLCA1);ENSSSCG00000008051(ABCA3);ENSSSCG00000008998(FGA);ENSSSCG00000009203(SNCA);…	0.135205	0.746086
GO:0010008	endosome membrane	38	155	ENSSSCG00000000137(NCF4);ENSSSCG00000000371(PMEL);ENSSSCG00000002729(VAC14);ENSSSCG00000003468(PLEKHM2);ENSSSCG00000004385(SNX3);ENSSSCG00000004635(SPPL2A);ENSSSCG00000004731(VPS39);ENSSSCG00000005193(TYRP1);ENSSSCG00000005222(SLC1A1);ENSSSCG00000005282(VPS13A);ENSSSCG00000006499(LAMTOR2);ENSSSCG00000008602(LAPTM4A);ENSSSCG00000009713(CLCN3);ENSSSCG00000009944(CORO1C);ENSSSCG00000010528(ZFYVE27);…	0.138265	0.746086
GO:0043235	receptor complex	53	223	ENSSSCG00000000555(ITPR2);ENSSSCG00000000642(KLRD1);ENSSSCG00000000647(OLR1);ENSSSCG00000000875(NR1H4);ENSSSCG00000001009(RIPK1);ENSSSCG00000001752(CHRNA3);ENSSSCG00000003038(GRIK5);ENSSSCG00000003341(TAS1R3);ENSSSCG00000003801(IL23R);ENSSSCG00000005229(VLDLR);ENSSSCG00000005382(TGFBR1);ENSSSCG00000005456(MUSK);ENSSSCG00000005503(TLR4);ENSSSCG00000006687(ITGA10);ENSSSCG00000008453(ABCG8);ENSSSCG0…	0.142703	0.746086
GO:0014069	postsynaptic density	30	120	ENSSSCG00000001513(SYNGAP1);ENSSSCG00000001782(ABHD17C);ENSSSCG00000003038(GRIK5);ENSSSCG00000006506(SYT11);ENSSSCG00000006740(ATP1A1);ENSSSCG00000006875(PLPPR4);ENSSSCG00000009197(GRID2);ENSSSCG00000009613(DMTN);ENSSSCG00000010172(-);ENSSSCG00000010581(PSD);ENSSSCG00000010617(SORCS3);ENSSSCG00000011843(PAK2);ENSSSCG00000015645(-);ENSSSCG00000015878(PKP4);ENSSSCG00000016589(LRRC4);ENSSSCG00000022…	0.144003	0.746086
GO:0032279	asymmetric synapse	30	120	ENSSSCG00000001513(SYNGAP1);ENSSSCG00000001782(ABHD17C);ENSSSCG00000003038(GRIK5);ENSSSCG00000006506(SYT11);ENSSSCG00000006740(ATP1A1);ENSSSCG00000006875(PLPPR4);ENSSSCG00000009197(GRID2);ENSSSCG00000009613(DMTN);ENSSSCG00000010172(-);ENSSSCG00000010581(PSD);ENSSSCG00000010617(SORCS3);ENSSSCG00000011843(PAK2);ENSSSCG00000015645(-);ENSSSCG00000015878(PKP4);ENSSSCG00000016589(LRRC4);ENSSSCG00000022…	0.144003	0.746086
GO:0005930	axoneme	19	72	ENSSSCG00000002675(DNAAF1);ENSSSCG00000004302(-);ENSSSCG00000006950(DNAI3);ENSSSCG00000008020(IFT140);ENSSSCG00000010609(CFAP43);ENSSSCG00000011069(ARMC4);ENSSSCG00000013262(AMBRA1);ENSSSCG00000015448(NME8);ENSSSCG00000016370(SEPTIN2);ENSSSCG00000022305(DNAI4);ENSSSCG00000023834(RSPH4A);ENSSSCG00000024357(DNAI2);ENSSSCG00000028713(-);ENSSSCG00000031483(-);ENSSSCG00000032827(DNAH5);ENSSSCG00000036…	0.145794	0.746086
GO:0097014	ciliary plasm	19	72	ENSSSCG00000002675(DNAAF1);ENSSSCG00000004302(-);ENSSSCG00000006950(DNAI3);ENSSSCG00000008020(IFT140);ENSSSCG00000010609(CFAP43);ENSSSCG00000011069(ARMC4);ENSSSCG00000013262(AMBRA1);ENSSSCG00000015448(NME8);ENSSSCG00000016370(SEPTIN2);ENSSSCG00000022305(DNAI4);ENSSSCG00000023834(RSPH4A);ENSSSCG00000024357(DNAI2);ENSSSCG00000028713(-);ENSSSCG00000031483(-);ENSSSCG00000032827(DNAH5);ENSSSCG00000036…	0.145794	0.746086
GO:0030658	transport vesicle membrane	10	34	ENSSSCG00000001401(ATP6V1G2-DDX39B);ENSSSCG00000001934(SEC23A);ENSSSCG00000009203(SNCA);ENSSSCG00000010260(SAR1A);ENSSSCG00000013897(RAB3A);ENSSSCG00000015346(ICA1);ENSSSCG00000022569(GRIA1);ENSSSCG00000023186(CA4);ENSSSCG00000034795(SCAMP1);ENSSSCG00000034948(RASSF9)	0.147379	0.746086
GO:0032420	stereocilium	9	30	ENSSSCG00000001553(LHFPL5);ENSSSCG00000004702(STRC);ENSSSCG00000011680(PLS1);ENSSSCG00000012848(EPS8L2);ENSSSCG00000015998(PJVK);ENSSSCG00000017232(SLC9A3R1);ENSSSCG00000022988(TSPEAR);ENSSSCG00000025602(DOCK4);ENSSSCG00000032550(CLRN1)	0.149634	0.746086
GO:0032154	cleavage furrow	8	26	ENSSSCG00000000217(RACGAP1);ENSSSCG00000010581(PSD);ENSSSCG00000011379(KLHDC8B);ENSSSCG00000029541(PSD2);ENSSSCG00000032269(LIMA1);ENSSSCG00000035854(RAB11FIP3);ENSSSCG00000043781(RHOB);ENSSSCG00000048439(RALA)	0.151125	0.746086
GO:0030425	dendrite	43	179	ENSSSCG00000000940(PPFIA2);ENSSSCG00000001513(SYNGAP1);ENSSSCG00000002340(PSEN1);ENSSSCG00000002451(RIN3);ENSSSCG00000004684(SPG11);ENSSSCG00000005222(SLC1A1);ENSSSCG00000006125(CALB1);ENSSSCG00000006506(SYT11);ENSSSCG00000007520(GNAS);ENSSSCG00000009197(GRID2);ENSSSCG00000009456(KLHL1);ENSSSCG00000009541(ABHD13);ENSSSCG00000009679(FZD3);ENSSSCG00000010528(ZFYVE27);ENSSSCG00000010581(PSD);ENSSSCG…	0.1531	0.746086
GO:0030139	endocytic vesicle	28	112	ENSSSCG00000002451(RIN3);ENSSSCG00000002524(AMN);ENSSSCG00000002554(PLD4);ENSSSCG00000003749(PIK3C3);ENSSSCG00000004385(SNX3);ENSSSCG00000004587(MYO1E);ENSSSCG00000005193(TYRP1);ENSSSCG00000005457(LPAR1);ENSSSCG00000006506(SYT11);ENSSSCG00000007513(RAB22A);ENSSSCG00000008312(DYSF);ENSSSCG00000009713(CLCN3);ENSSSCG00000010478(FFAR4);ENSSSCG00000013262(AMBRA1);ENSSSCG00000015645(-);ENSSSCG000000161…	0.153846	0.746086
GO:0016020	membrane	1021	4831	ENSSSCG00000000029(SCUBE1);ENSSSCG00000000080(GRAP2);ENSSSCG00000000137(NCF4);ENSSSCG00000000217(RACGAP1);ENSSSCG00000000252(KRT8);ENSSSCG00000000264(MFSD5);ENSSSCG00000000371(PMEL);ENSSSCG00000000385(SLC39A5);ENSSSCG00000000400(MIP);ENSSSCG00000000413(MYO1A);ENSSSCG00000000499(BEST3);ENSSSCG00000000555(ITPR2);ENSSSCG00000000585(SLCO1C1);ENSSSCG00000000634(STYK1);ENSSSCG00000000642(KLRD1);ENSSSCG…	0.153969	0.746086
GO:0097060	synaptic membrane	30	121	ENSSSCG00000003038(GRIK5);ENSSSCG00000004309(CNR1);ENSSSCG00000004839(-);ENSSSCG00000006852(NTNG1);ENSSSCG00000006875(PLPPR4);ENSSSCG00000009197(GRID2);ENSSSCG00000010617(SORCS3);ENSSSCG00000011736(SLITRK3);ENSSSCG00000012638(GRIA3);ENSSSCG00000013630(DNM2);ENSSSCG00000015645(-);ENSSSCG00000016589(LRRC4);ENSSSCG00000017863(TRPV1);ENSSSCG00000017948(EFNB3);ENSSSCG00000022405(P2RX1);ENSSSCG00000022…	0.155393	0.746086
GO:0005746	mitochondrial respiratory chain	13	47	ENSSSCG00000003653(NDUFS5);ENSSSCG00000014371(NDUFA2);ENSSSCG00000016100(NDUFB3);ENSSSCG00000018065(ND1);ENSSSCG00000018069(ND2);ENSSSCG00000018075(COX1);ENSSSCG00000018084(ND3);ENSSSCG00000018087(ND4);ENSSSCG00000018091(ND5);ENSSSCG00000030017(FOXRED1);ENSSSCG00000031913(NDUFB4);ENSSSCG00000032711(DMAC2);ENSSSCG00000039201(TGIF2-RAB5IF)	0.156983	0.746086
GO:0035869	ciliary transition zone	13	47	ENSSSCG00000002708(TMEM231);ENSSSCG00000004469(LCA5);ENSSSCG00000004736(SPTBN5);ENSSSCG00000006108(TMEM67);ENSSSCG00000006994(PCM1);ENSSSCG00000008020(IFT140);ENSSSCG00000009826(TCTN1);ENSSSCG00000011004(TOPORS);ENSSSCG00000013084(TMEM216);ENSSSCG00000016370(SEPTIN2);ENSSSCG00000017223(USH1G);ENSSSCG00000017635(MKS1);ENSSSCG00000029843(NPHP4)	0.156983	0.746086
GO:0044297	cell body	42	175	ENSSSCG00000000439(KIF5A);ENSSSCG00000001567(CPNE5);ENSSSCG00000002340(PSEN1);ENSSSCG00000002451(RIN3);ENSSSCG00000003733(KLHL14);ENSSSCG00000005222(SLC1A1);ENSSSCG00000006125(CALB1);ENSSSCG00000008595(APOB);ENSSSCG00000009203(SNCA);ENSSSCG00000009456(KLHL1);ENSSSCG00000009679(FZD3);ENSSSCG00000012072(DSCAM);ENSSSCG00000013269(MAPK8IP1);ENSSSCG00000015067(ZPR1);ENSSSCG00000015507(TNN);ENSSSCG0000…	0.157978	0.746086
GO:0072686	mitotic spindle	27	108	ENSSSCG00000000217(RACGAP1);ENSSSCG00000003566(NUDC);ENSSSCG00000003586(EPB41);ENSSSCG00000004738(MAPKBP1);ENSSSCG00000005173(HAUS6);ENSSSCG00000005662(SPOUT1);ENSSSCG00000007253(MAPRE1);ENSSSCG00000008089(CKAP2L);ENSSSCG00000008239(CAPG);ENSSSCG00000008852(MAP9);ENSSSCG00000010877(HNRNPU);ENSSSCG00000013425(MISP);ENSSSCG00000014372(IK);ENSSSCG00000014946(CEP295);ENSSSCG00000015576(TPR);ENSSSCG00…	0.159085	0.746086
GO:0055037	recycling endosome	22	86	ENSSSCG00000004899(RELCH);ENSSSCG00000005222(SLC1A1);ENSSSCG00000006506(SYT11);ENSSSCG00000009713(CLCN3);ENSSSCG00000010528(ZFYVE27);ENSSSCG00000011686(SLC9A9);ENSSSCG00000011848(TFRC);ENSSSCG00000015079(BACE1);ENSSSCG00000015335(DYNC1I1);ENSSSCG00000016328(RAB17);ENSSSCG00000016626(CFTR);ENSSSCG00000020666(EHD4);ENSSSCG00000022569(GRIA1);ENSSSCG00000022982(VPS50);ENSSSCG00000023080(TPP1);ENSSSCG…	0.159444	0.746086
GO:0000805	X chromosome	3	7	ENSSSCG00000013867(SIN3B);ENSSSCG00000014307(MACROH2A1);ENSSSCG00000036083(PCGF5)	0.159673	0.746086
GO:0005775	vacuolar lumen	3	7	ENSSSCG00000013417(PRTN3);ENSSSCG00000020780(PRSS57);ENSSSCG00000022226(FASLG)	0.159673	0.746086
GO:0042406	extrinsic component of endoplasmic reticulum membrane	3	7	ENSSSCG00000001912(PML);ENSSSCG00000005319(GBA2);ENSSSCG00000006032(EMC2)	0.159673	0.746086
GO:0061617	MICOS complex	3	7	ENSSSCG00000003384(DNAJC11);ENSSSCG00000012174(APOO);ENSSSCG00000012459(APOOL)	0.159673	0.746086
GO:0071564	npBAF complex	3	7	ENSSSCG00000010070(SMARCB1);ENSSSCG00000016435(SMARCD3);ENSSSCG00000039137(SMARCE1)	0.159673	0.746086
GO:0090533	cation-transporting ATPase complex	3	7	ENSSSCG00000006740(ATP1A1);ENSSSCG00000012606(ATP1B4);ENSSSCG00000017951(ATP1B2)	0.159673	0.746086
GO:0097449	astrocyte projection	3	7	ENSSSCG00000002815(ADGRG1);ENSSSCG00000017951(ATP1B2);ENSSSCG00000031858(KCNJ10)	0.159673	0.746086
GO:0097447	dendritic tree	43	180	ENSSSCG00000000940(PPFIA2);ENSSSCG00000001513(SYNGAP1);ENSSSCG00000002340(PSEN1);ENSSSCG00000002451(RIN3);ENSSSCG00000004684(SPG11);ENSSSCG00000005222(SLC1A1);ENSSSCG00000006125(CALB1);ENSSSCG00000006506(SYT11);ENSSSCG00000007520(GNAS);ENSSSCG00000009197(GRID2);ENSSSCG00000009456(KLHL1);ENSSSCG00000009541(ABHD13);ENSSSCG00000009679(FZD3);ENSSSCG00000010528(ZFYVE27);ENSSSCG00000010581(PSD);ENSSSCG…	0.162699	0.746086
GO:0005769	early endosome	39	162	ENSSSCG00000001091(KIAA0319);ENSSSCG00000002451(RIN3);ENSSSCG00000002554(PLD4);ENSSSCG00000003350(MIB2);ENSSSCG00000003577(WASF2);ENSSSCG00000003819(ANGPTL3);ENSSSCG00000004159(SLC35D3);ENSSSCG00000004385(SNX3);ENSSSCG00000004509(LIPG);ENSSSCG00000005222(SLC1A1);ENSSSCG00000005719(RAPGEF1);ENSSSCG00000007513(RAB22A);ENSSSCG00000008312(DYSF);ENSSSCG00000008966(PARM1);ENSSSCG00000009713(CLCN3);ENSS…	0.163224	0.746086
GO:0031225	anchored component of membrane	11	39	ENSSSCG00000000730(PRMT8);ENSSSCG00000006852(NTNG1);ENSSSCG00000007859(UMOD);ENSSSCG00000011837(MELTF);ENSSSCG00000013897(RAB3A);ENSSSCG00000014369(CD14);ENSSSCG00000016135(CPO);ENSSSCG00000022236(FOLR1);ENSSSCG00000023186(CA4);ENSSSCG00000035121(RHBG);ENSSSCG00000040919(RTN4RL2)	0.165894	0.746086
GO:0032421	stereocilium bundle	10	35	ENSSSCG00000001553(LHFPL5);ENSSSCG00000004702(STRC);ENSSSCG00000006186(TRPA1);ENSSSCG00000011680(PLS1);ENSSSCG00000012848(EPS8L2);ENSSSCG00000015998(PJVK);ENSSSCG00000017232(SLC9A3R1);ENSSSCG00000022988(TSPEAR);ENSSSCG00000025602(DOCK4);ENSSSCG00000032550(CLRN1)	0.170234	0.746086
GO:0045202	synapse	121	541	ENSSSCG00000000092(NPTXR);ENSSSCG00000000940(PPFIA2);ENSSSCG00000001401(ATP6V1G2-DDX39B);ENSSSCG00000001513(SYNGAP1);ENSSSCG00000001782(ABHD17C);ENSSSCG00000002795(CDH11);ENSSSCG00000003038(GRIK5);ENSSSCG00000003120(NAPA);ENSSSCG00000003271(TTYH1);ENSSSCG00000003524(C1QA);ENSSSCG00000003577(WASF2);ENSSSCG00000003640(GRIK3);ENSSSCG00000004038(PLG);ENSSSCG00000004270(ADGRB3);ENSSSCG00000004309(CNR1…	0.172351	0.746086
GO:0000775	chromosome, centromeric region	29	118	ENSSSCG00000001776(-);ENSSSCG00000002340(PSEN1);ENSSSCG00000005201(UHRF2);ENSSSCG00000005662(SPOUT1);ENSSSCG00000010863(AHCTF1);ENSSSCG00000010877(HNRNPU);ENSSSCG00000011233(DYNC1LI1);ENSSSCG00000014307(MACROH2A1);ENSSSCG00000015335(DYNC1I1);ENSSSCG00000015576(TPR);ENSSSCG00000016711(CBX3);ENSSSCG00000017645(TEX14);ENSSSCG00000017986(NDEL1);ENSSSCG00000023296(CENPE);ENSSSCG00000024253(CTCF);ENSSS…	0.173011	0.746086
GO:0046658	anchored component of plasma membrane	9	31	ENSSSCG00000000730(PRMT8);ENSSSCG00000006852(NTNG1);ENSSSCG00000011837(MELTF);ENSSSCG00000014369(CD14);ENSSSCG00000016135(CPO);ENSSSCG00000022236(FOLR1);ENSSSCG00000023186(CA4);ENSSSCG00000035121(RHBG);ENSSSCG00000040919(RTN4RL2)	0.17435	0.746086
GO:0005640	nuclear outer membrane	4	11	ENSSSCG00000002340(PSEN1);ENSSSCG00000008237(RETSAT);ENSSSCG00000010105(SMPD4);ENSSSCG00000016673(GHRHR)	0.176167	0.746086
GO:0031091	platelet alpha granule	4	11	ENSSSCG00000001613(TREML1);ENSSSCG00000002481(SERPINA5);ENSSSCG00000004789(THBS1);ENSSSCG00000008998(FGA)	0.176167	0.746086
GO:0097386	glial cell projection	4	11	ENSSSCG00000002815(ADGRG1);ENSSSCG00000015914(SCN7A);ENSSSCG00000017951(ATP1B2);ENSSSCG00000031858(KCNJ10)	0.176167	0.746086
GO:0098552	side of membrane	60	259	ENSSSCG00000000029(SCUBE1);ENSSSCG00000000217(RACGAP1);ENSSSCG00000000651(CLEC12B);ENSSSCG00000000687(CD4);ENSSSCG00000000730(PRMT8);ENSSSCG00000001814(IQGAP1);ENSSSCG00000001849(ANPEP);ENSSSCG00000002481(SERPINA5);ENSSSCG00000002671(ATP2C2);ENSSSCG00000003137(PLEKHA4);ENSSSCG00000004635(SPPL2A);ENSSSCG00000004789(THBS1);ENSSSCG00000004839(-);ENSSSCG00000005449(PTPN3);ENSSSCG00000005503(TLR4);ENS…	0.176636	0.746086
GO:0005819	spindle	51	218	ENSSSCG00000000217(RACGAP1);ENSSSCG00000000890(NEDD1);ENSSSCG00000001776(-);ENSSSCG00000002410(CEP128);ENSSSCG00000003379(KLHL21);ENSSSCG00000003566(NUDC);ENSSSCG00000003586(EPB41);ENSSSCG00000004738(MAPKBP1);ENSSSCG00000005173(HAUS6);ENSSSCG00000005662(SPOUT1);ENSSSCG00000006239(UBXN2B);ENSSSCG00000007253(MAPRE1);ENSSSCG00000007859(UMOD);ENSSSCG00000007933(SEPTIN12);ENSSSCG00000008089(CKAP2L);EN…	0.178405	0.746086
GO:0044456	synapse part	76	333	ENSSSCG00000000940(PPFIA2);ENSSSCG00000001401(ATP6V1G2-DDX39B);ENSSSCG00000001513(SYNGAP1);ENSSSCG00000001782(ABHD17C);ENSSSCG00000003038(GRIK5);ENSSSCG00000003524(C1QA);ENSSSCG00000004270(ADGRB3);ENSSSCG00000004309(CNR1);ENSSSCG00000004839(-);ENSSSCG00000006203(COPS5);ENSSSCG00000006506(SYT11);ENSSSCG00000006740(ATP1A1);ENSSSCG00000006852(NTNG1);ENSSSCG00000006875(PLPPR4);ENSSSCG00000009197(GRID…	0.179239	0.746086
GO:0005921	gap junction	5	15	ENSSSCG00000000076(SGSM3);ENSSSCG00000004330(GJA10);ENSSSCG00000035068(GJB4);ENSSSCG00000036239(GJA8);ENSSSCG00000036474(GJB6)	0.181788	0.746086
GO:0044309	neuron spine	12	44	ENSSSCG00000000940(PPFIA2);ENSSSCG00000009197(GRID2);ENSSSCG00000010581(PSD);ENSSSCG00000011769(FXR1);ENSSSCG00000016589(LRRC4);ENSSSCG00000017298(TANC2);ENSSSCG00000017863(TRPV1);ENSSSCG00000018019(ARHGAP44);ENSSSCG00000021059(ADORA1);ENSSSCG00000022569(GRIA1);ENSSSCG00000032842(GIPC1);ENSSSCG00000039575(PALM)	0.182629	0.746086
GO:0043197	dendritic spine	11	40	ENSSSCG00000000940(PPFIA2);ENSSSCG00000009197(GRID2);ENSSSCG00000010581(PSD);ENSSSCG00000011769(FXR1);ENSSSCG00000016589(LRRC4);ENSSSCG00000017298(TANC2);ENSSSCG00000017863(TRPV1);ENSSSCG00000018019(ARHGAP44);ENSSSCG00000021059(ADORA1);ENSSSCG00000022569(GRIA1);ENSSSCG00000032842(GIPC1)	0.188578	0.746086
GO:0030426	growth cone	14	53	ENSSSCG00000002340(PSEN1);ENSSSCG00000004309(CNR1);ENSSSCG00000010528(ZFYVE27);ENSSSCG00000012072(DSCAM);ENSSSCG00000012251(USP9X);ENSSSCG00000015067(ZPR1);ENSSSCG00000016543(EXOC4);ENSSSCG00000018032(TRPV2);ENSSSCG00000022919(KIF5C);ENSSSCG00000023618(FRMD7);ENSSSCG00000023859(LRRTM1);ENSSSCG00000034656(RTN4R);ENSSSCG00000037291(ELAVL4);ENSSSCG00000038842(PCDH9)	0.190965	0.746086
GO:0005652	nuclear lamina	2	4	ENSSSCG00000006496(LMNA);ENSSSCG00000014248(LMNB1)	0.191135	0.746086
GO:0005851	eukaryotic translation initiation factor 2B complex	2	4	ENSSSCG00000002377(EIF2B2);ENSSSCG00000033295(EIF2S1)	0.191135	0.746086
GO:0008290	F-actin capping protein complex	2	4	ENSSSCG00000028113(CAPZA2);ENSSSCG00000039290(MTPN)	0.191135	0.746086
GO:0016602	CCAAT-binding factor complex	2	4	ENSSSCG00000000844(NFYB);ENSSSCG00000024555(ING2)	0.191135	0.746086
GO:0030686	90S preribosome	2	4	ENSSSCG00000015734(IMP4);ENSSSCG00000042572(IMP3)	0.191135	0.746086
GO:0032300	mismatch repair complex	2	4	ENSSSCG00000002378(MLH3);ENSSSCG00000020931(MSH6)	0.191135	0.746086
GO:0032591	dendritic spine membrane	2	4	ENSSSCG00000017863(TRPV1);ENSSSCG00000022569(GRIA1)	0.191135	0.746086
GO:0034362	low-density lipoprotein particle	2	4	ENSSSCG00000001723(PLA2G7);ENSSSCG00000008595(APOB)	0.191135	0.746086
GO:0035748	myelin sheath abaxonal region	2	4	ENSSSCG00000016543(EXOC4);ENSSSCG00000030361(PRKCZ)	0.191135	0.746086
GO:0042588	zymogen granule	2	4	ENSSSCG00000034795(SCAMP1);ENSSSCG00000035684(TMED10)	0.191135	0.746086
GO:0045179	apical cortex	2	4	ENSSSCG00000004736(SPTBN5);ENSSSCG00000030361(PRKCZ)	0.191135	0.746086
GO:0046581	intercellular canaliculus	2	4	ENSSSCG00000010543(ABCC2);ENSSSCG00000015926(ABCB11)	0.191135	0.746086
GO:0070876	SOSS complex	2	4	ENSSSCG00000016062(NABP1);ENSSSCG00000026194(INIP)	0.191135	0.746086
GO:0072487	MSL complex	2	4	ENSSSCG00000011650(MSL2);ENSSSCG00000012114(MSL3)	0.191135	0.746086
GO:0097255	R2TP complex	2	4	ENSSSCG00000003152(RUVBL2);ENSSSCG00000003169(PIH1D1)	0.191135	0.746086
GO:0097598	sperm cytoplasmic droplet	2	4	ENSSSCG00000015448(NME8);ENSSSCG00000026367(IFT172)	0.191135	0.746086
GO:1990130	GATOR1 complex	2	4	ENSSSCG00000007981(NPRL3);ENSSSCG00000021466(BMT2)	0.191135	0.746086
GO:0042383	sarcolemma	13	49	ENSSSCG00000000252(KRT8);ENSSSCG00000003103(FKRP);ENSSSCG00000003257(CACNG6);ENSSSCG00000006740(ATP1A1);ENSSSCG00000008312(DYSF);ENSSSCG00000011040(CACNB2);ENSSSCG00000015273(ATP2B4);ENSSSCG00000015402(CACNA2D1);ENSSSCG00000015720(BIN1);ENSSSCG00000016464(CLCN1);ENSSSCG00000021232(SYNC);ENSSSCG00000025532(CACNG7);ENSSSCG00000038257(SGCZ)	0.197838	0.746086
GO:0044448	cell cortex part	22	89	ENSSSCG00000000413(MYO1A);ENSSSCG00000000985(EXOC2);ENSSSCG00000001814(IQGAP1);ENSSSCG00000003586(EPB41);ENSSSCG00000003722(CDH2);ENSSSCG00000004489(EEF1A1);ENSSSCG00000004736(SPTBN5);ENSSSCG00000006431(SPTA1);ENSSSCG00000007253(MAPRE1);ENSSSCG00000007933(SEPTIN12);ENSSSCG00000009613(DMTN);ENSSSCG00000010739(CTBP2);ENSSSCG00000011680(PLS1);ENSSSCG00000013425(MISP);ENSSSCG00000015998(PJVK);ENSSSCG…	0.204835	0.746086
GO:0000333	telomerase catalytic core complex	1	1	ENSSSCG00000017118(TERT)	0.20669	0.746086
GO:0000438	core TFIIH complex portion of holo TFIIH complex	1	1	ENSSSCG00000009769(GTF2H3)	0.20669	0.746086
GO:0005585	collagen type II trimer	1	1	ENSSSCG00000025523(COL2A1)	0.20669	0.746086
GO:0005690	U4atac snRNP	1	1	ENSSSCG00000003263(PRPF31)	0.20669	0.746086
GO:0005712	chiasma	1	1	ENSSSCG00000002378(MLH3)	0.20669	0.746086
GO:0005713	recombination nodule	1	1	ENSSSCG00000003775(MSH4)	0.20669	0.746086
GO:0005859	muscle myosin complex	1	1	ENSSSCG00000005501(TRIM32)	0.20669	0.746086
GO:0005863	striated muscle myosin thick filament	1	1	ENSSSCG00000005501(TRIM32)	0.20669	0.746086
GO:0005945	6-phosphofructokinase complex	1	1	ENSSSCG00000028197(PFKL)	0.20669	0.746086
GO:0005965	protein farnesyltransferase complex	1	1	ENSSSCG00000031510(FNTA)	0.20669	0.746086
GO:0008074	guanylate cyclase complex, soluble	1	1	ENSSSCG00000008866(GUCY1A1)	0.20669	0.746086
GO:0017090	meprin A complex	1	1	ENSSSCG00000003732(MEP1B)	0.20669	0.746086
GO:0019034	viral replication complex	1	1	ENSSSCG00000010092(PI4KA)	0.20669	0.746086
GO:0031302	intrinsic component of endosome membrane	1	1	ENSSSCG00000025820(SLC15A4)	0.20669	0.746086
GO:0031303	integral component of endosome membrane	1	1	ENSSSCG00000025820(SLC15A4)	0.20669	0.746086
GO:0031372	UBC13-MMS2 complex	1	1	ENSSSCG00000022190(UBE2V2)	0.20669	0.746086
GO:0031379	RNA-directed RNA polymerase complex	1	1	ENSSSCG00000017118(TERT)	0.20669	0.746086
GO:0031510	SUMO activating enzyme complex	1	1	ENSSSCG00000003111(SAE1)	0.20669	0.746086
GO:0032021	NELF complex	1	1	ENSSSCG00000001423(NELFE)	0.20669	0.746086
GO:0033647	host intracellular organelle	1	1	ENSSSCG00000010092(PI4KA)	0.20669	0.746086
GO:0033648	host intracellular membrane-bounded organelle	1	1	ENSSSCG00000010092(PI4KA)	0.20669	0.746086
GO:0034359	mature chylomicron	1	1	ENSSSCG00000008595(APOB)	0.20669	0.746086
GO:0034665	integrin alpha1-beta1 complex	1	1	ENSSSCG00000016885(ITGA1)	0.20669	0.746086
GO:0034668	integrin alpha4-beta1 complex	1	1	ENSSSCG00000008557(EMILIN1)	0.20669	0.746086
GO:0034680	integrin alpha10-beta1 complex	1	1	ENSSSCG00000006687(ITGA10)	0.20669	0.746086
GO:0036024	protein C inhibitor-TMPRSS7 complex	1	1	ENSSSCG00000002481(SERPINA5)	0.20669	0.746086
GO:0036025	protein C inhibitor-TMPRSS11E complex	1	1	ENSSSCG00000002481(SERPINA5)	0.20669	0.746086
GO:0036026	protein C inhibitor-PLAT complex	1	1	ENSSSCG00000002481(SERPINA5)	0.20669	0.746086
GO:0036027	protein C inhibitor-PLAU complex	1	1	ENSSSCG00000002481(SERPINA5)	0.20669	0.746086
GO:0036028	protein C inhibitor-thrombin complex	1	1	ENSSSCG00000002481(SERPINA5)	0.20669	0.746086
GO:0036029	protein C inhibitor-KLK3 complex	1	1	ENSSSCG00000002481(SERPINA5)	0.20669	0.746086
GO:0036030	protein C inhibitor-plasma kallikrein complex	1	1	ENSSSCG00000002481(SERPINA5)	0.20669	0.746086
GO:0036488	CHOP-C/EBP complex	1	1	ENSSSCG00000044553(DDIT3)	0.20669	0.746086
GO:0042025	host cell nucleus	1	1	ENSSSCG00000010092(PI4KA)	0.20669	0.746086
GO:0042629	mast cell granule	1	1	ENSSSCG00000022448(CLNK)	0.20669	0.746086
GO:0044094	host cell nuclear part	1	1	ENSSSCG00000010092(PI4KA)	0.20669	0.746086
GO:0044218	other organism cell membrane	1	1	ENSSSCG00000016856(C9)	0.20669	0.746086
GO:0044225	apical pole of neuron	1	1	ENSSSCG00000022404(SLC3A2)	0.20669	0.746086
GO:0044228	host cell surface	1	1	ENSSSCG00000038806(AXL)	0.20669	0.746086
GO:0044279	other organism membrane	1	1	ENSSSCG00000016856(C9)	0.20669	0.746086
GO:0044299	C-fiber	1	1	ENSSSCG00000029419(SCN11A)	0.20669	0.746086
GO:0060342	photoreceptor inner segment membrane	1	1	ENSSSCG00000011590(RHO)	0.20669	0.746086
GO:0060987	lipid tube	1	1	ENSSSCG00000015720(BIN1)	0.20669	0.746086
GO:0071204	histone pre-mRNA 3'end processing complex	1	1	ENSSSCG00000038248(LSM11)	0.20669	0.746086
GO:0071914	prominosome	1	1	ENSSSCG00000008118(PROM2)	0.20669	0.746086
GO:0097058	CRLF-CLCF1 complex	1	1	ENSSSCG00000013909(CRLF1)	0.20669	0.746086
GO:0097059	CNTFR-CLCF1 complex	1	1	ENSSSCG00000010974(CNTFR)	0.20669	0.746086
GO:0097181	protein C inhibitor-coagulation factor V complex	1	1	ENSSSCG00000002481(SERPINA5)	0.20669	0.746086
GO:0097182	protein C inhibitor-coagulation factor Xa complex	1	1	ENSSSCG00000002481(SERPINA5)	0.20669	0.746086
GO:0097183	protein C inhibitor-coagulation factor XI complex	1	1	ENSSSCG00000002481(SERPINA5)	0.20669	0.746086
GO:0097232	lamellar body membrane	1	1	ENSSSCG00000008051(ABCA3)	0.20669	0.746086
GO:0097233	alveolar lamellar body membrane	1	1	ENSSSCG00000008051(ABCA3)	0.20669	0.746086
GO:0097451	glial limiting end-foot	1	1	ENSSSCG00000002815(ADGRG1)	0.20669	0.746086
GO:0097489	multivesicular body, internal vesicle lumen	1	1	ENSSSCG00000022126(EGFR)	0.20669	0.746086
GO:0098577	inactive sex chromosome	1	1	ENSSSCG00000010877(HNRNPU)	0.20669	0.746086
GO:0098637	protein complex involved in cell-matrix adhesion	1	1	ENSSSCG00000008557(EMILIN1)	0.20669	0.746086
GO:0098753	anchored component of the cytoplasmic side of the plasma membrane	1	1	ENSSSCG00000000730(PRMT8)	0.20669	0.746086
GO:0098895	postsynaptic endosome membrane	1	1	ENSSSCG00000010581(PSD)	0.20669	0.746086
GO:0098898	dense core granule lumen	1	1	ENSSSCG00000005282(VPS13A)	0.20669	0.746086
GO:0098985	asymmetric, glutamatergic, excitatory synapse	1	1	ENSSSCG00000035924(SHISA7)	0.20669	0.746086
GO:0098999	extrinsic component of postsynaptic endosome membrane	1	1	ENSSSCG00000010581(PSD)	0.20669	0.746086
GO:0099013	neuronal dense core vesicle lumen	1	1	ENSSSCG00000005282(VPS13A)	0.20669	0.746086
GO:0106003	amyloid-beta complex	1	1	ENSSSCG00000021893(ROCK1)	0.20669	0.746086
GO:0110070	cellularization cleavage furrow	1	1	ENSSSCG00000011379(KLHDC8B)	0.20669	0.746086
GO:0120003	hinge region between urothelial plaques of apical plasma membrane	1	1	ENSSSCG00000008115(MAL)	0.20669	0.746086
GO:1990572	TERT-RMRP complex	1	1	ENSSSCG00000017118(TERT)	0.20669	0.746086
GO:1990971	EMILIN complex	1	1	ENSSSCG00000008557(EMILIN1)	0.20669	0.746086
GO:0016528	sarcoplasm	8	28	ENSSSCG00000000555(ITPR2);ENSSSCG00000005716(POMT1);ENSSSCG00000008522(XDH);ENSSSCG00000013864(TMEM38A);ENSSSCG00000014117(THBS4);ENSSSCG00000015402(CACNA2D1);ENSSSCG00000015931(KLHL41);ENSSSCG00000017874(ATP2A3)	0.206881	0.746086
GO:0008021	synaptic vesicle	14	54	ENSSSCG00000001401(ATP6V1G2-DDX39B);ENSSSCG00000006203(COPS5);ENSSSCG00000009203(SNCA);ENSSSCG00000009713(CLCN3);ENSSSCG00000013897(RAB3A);ENSSSCG00000014036(TMED9);ENSSSCG00000015234(KIRREL3);ENSSSCG00000015346(ICA1);ENSSSCG00000022569(GRIA1);ENSSSCG00000027970(-);ENSSSCG00000031290(GRIN2A);ENSSSCG00000031796(RAB3C);ENSSSCG00000032842(GIPC1);ENSSSCG00000034795(SCAMP1)	0.211736	0.75756
GO:0030427	site of polarized growth	14	54	ENSSSCG00000002340(PSEN1);ENSSSCG00000004309(CNR1);ENSSSCG00000010528(ZFYVE27);ENSSSCG00000012072(DSCAM);ENSSSCG00000012251(USP9X);ENSSSCG00000015067(ZPR1);ENSSSCG00000016543(EXOC4);ENSSSCG00000018032(TRPV2);ENSSSCG00000022919(KIF5C);ENSSSCG00000023618(FRMD7);ENSSSCG00000023859(LRRTM1);ENSSSCG00000034656(RTN4R);ENSSSCG00000037291(ELAVL4);ENSSSCG00000038842(PCDH9)	0.211736	0.75756
GO:0030864	cortical actin cytoskeleton	11	41	ENSSSCG00000000413(MYO1A);ENSSSCG00000001814(IQGAP1);ENSSSCG00000003722(CDH2);ENSSSCG00000004489(EEF1A1);ENSSSCG00000006431(SPTA1);ENSSSCG00000011680(PLS1);ENSSSCG00000013425(MISP);ENSSSCG00000015998(PJVK);ENSSSCG00000029441(-);ENSSSCG00000030535(SNX9);ENSSSCG00000038055(CORO1A)	0.212579	0.75756
GO:0098686	hippocampal mossy fiber to CA3 synapse	7	24	ENSSSCG00000003038(GRIK5);ENSSSCG00000006125(CALB1);ENSSSCG00000007542(PRKAR1B);ENSSSCG00000015079(BACE1);ENSSSCG00000017948(EFNB3);ENSSSCG00000026422(GPER1);ENSSSCG00000031717(ADCY8)	0.212756	0.75756
GO:0000176	nuclear exosome (RNase complex)	3	8	ENSSSCG00000009096(EXOSC9);ENSSSCG00000016911(MTREX);ENSSSCG00000028025(WDR74)	0.21794	0.75756
GO:0005790	smooth endoplasmic reticulum	3	8	ENSSSCG00000002340(PSEN1);ENSSSCG00000003271(TTYH1);ENSSSCG00000027057(SYVN1)	0.21794	0.75756
GO:0016580	Sin3 complex	3	8	ENSSSCG00000001769(MORF4L1);ENSSSCG00000004432(HDAC2);ENSSSCG00000024555(ING2)	0.21794	0.75756
GO:0070822	Sin3-type complex	3	8	ENSSSCG00000001769(MORF4L1);ENSSSCG00000004432(HDAC2);ENSSSCG00000024555(ING2)	0.21794	0.75756
GO:0071565	nBAF complex	3	8	ENSSSCG00000010070(SMARCB1);ENSSSCG00000016435(SMARCD3);ENSSSCG00000039137(SMARCE1)	0.21794	0.75756
GO:0120103	centriolar subdistal appendage	3	8	ENSSSCG00000002410(CEP128);ENSSSCG00000003100(CCDC61);ENSSSCG00000030186(KIF2A)	0.21794	0.75756
GO:0042470	melanosome	6	20	ENSSSCG00000000371(PMEL);ENSSSCG00000005193(TYRP1);ENSSSCG00000008359(RAB1A);ENSSSCG00000009490(DCT);ENSSSCG00000016328(RAB17);ENSSSCG00000017829(SGSM2)	0.218065	0.75756
GO:0048770	pigment granule	6	20	ENSSSCG00000000371(PMEL);ENSSSCG00000005193(TYRP1);ENSSSCG00000008359(RAB1A);ENSSSCG00000009490(DCT);ENSSSCG00000016328(RAB17);ENSSSCG00000017829(SGSM2)	0.218065	0.75756
GO:0031901	early endosome membrane	10	37	ENSSSCG00000004385(SNX3);ENSSSCG00000005222(SLC1A1);ENSSSCG00000016147(PIKFYVE);ENSSSCG00000022126(EGFR);ENSSSCG00000025820(SLC15A4);ENSSSCG00000032381(LITAF);ENSSSCG00000032684(BOK);ENSSSCG00000036828(SNX4);ENSSSCG00000037539(SORCS2);ENSSSCG00000040732(WDR81)	0.220481	0.759038
GO:0036477	somatodendritic compartment	60	264	ENSSSCG00000000439(KIF5A);ENSSSCG00000000940(PPFIA2);ENSSSCG00000001513(SYNGAP1);ENSSSCG00000001567(CPNE5);ENSSSCG00000002340(PSEN1);ENSSSCG00000002451(RIN3);ENSSSCG00000003733(KLHL14);ENSSSCG00000004684(SPG11);ENSSSCG00000005222(SLC1A1);ENSSSCG00000006125(CALB1);ENSSSCG00000006506(SYT11);ENSSSCG00000007520(GNAS);ENSSSCG00000008595(APOB);ENSSSCG00000009197(GRID2);ENSSSCG00000009203(SNCA);ENSSSCG0…	0.222255	0.759038
GO:0016327	apicolateral plasma membrane	4	12	ENSSSCG00000000252(KRT8);ENSSSCG00000021514(OCLN);ENSSSCG00000023743(CLDN6);ENSSSCG00000035928(CLDN3)	0.223414	0.759038
GO:0030992	intraciliary transport particle B	4	12	ENSSSCG00000005124(IFT74);ENSSSCG00000009818(IFT81);ENSSSCG00000026264(-);ENSSSCG00000026367(IFT172)	0.223414	0.759038
GO:0031672	A band	4	12	ENSSSCG00000015931(KLHL41);ENSSSCG00000024621(KAT2B);ENSSSCG00000029441(-);ENSSSCG00000036534(MYOM3)	0.223414	0.759038
GO:0032426	stereocilium tip	4	12	ENSSSCG00000001553(LHFPL5);ENSSSCG00000004702(STRC);ENSSSCG00000012848(EPS8L2);ENSSSCG00000017232(SLC9A3R1)	0.223414	0.759038
GO:0033276	transcription factor TFTC complex	4	12	ENSSSCG00000010597(TAF5);ENSSSCG00000027530(TAF12);ENSSSCG00000028168(TAF7);ENSSSCG00000029630(TAF10)	0.223414	0.759038
GO:0042175	nuclear outer membrane-endoplasmic reticulum membrane network	69	306	ENSSSCG00000000371(PMEL);ENSSSCG00000000555(ITPR2);ENSSSCG00000001912(PML);ENSSSCG00000002050(DAD1);ENSSSCG00000002340(PSEN1);ENSSSCG00000002554(PLD4);ENSSSCG00000002622(TMEM14A);ENSSSCG00000003271(TTYH1);ENSSSCG00000004339(UFL1);ENSSSCG00000004635(SPPL2A);ENSSSCG00000005020(ATL1);ENSSSCG00000005282(VPS13A);ENSSSCG00000005319(GBA2);ENSSSCG00000005716(POMT1);ENSSSCG00000006032(EMC2);ENSSSCG0000000…	0.224456	0.759038
GO:0070382	exocytic vesicle	15	59	ENSSSCG00000001401(ATP6V1G2-DDX39B);ENSSSCG00000006203(COPS5);ENSSSCG00000009203(SNCA);ENSSSCG00000009713(CLCN3);ENSSSCG00000013897(RAB3A);ENSSSCG00000014036(TMED9);ENSSSCG00000014828(RAB6A);ENSSSCG00000015234(KIRREL3);ENSSSCG00000015346(ICA1);ENSSSCG00000022569(GRIA1);ENSSSCG00000027970(-);ENSSSCG00000031290(GRIN2A);ENSSSCG00000031796(RAB3C);ENSSSCG00000032842(GIPC1);ENSSSCG00000034795(SCAMP1)	0.224504	0.759038
GO:0005814	centriole	21	86	ENSSSCG00000000890(NEDD1);ENSSSCG00000002410(CEP128);ENSSSCG00000003191(TSKS);ENSSSCG00000003673(CEP192);ENSSSCG00000006994(PCM1);ENSSSCG00000008020(IFT140);ENSSSCG00000008239(CAPG);ENSSSCG00000008274(-);ENSSSCG00000009779(MPHOSPH9);ENSSSCG00000011004(TOPORS);ENSSSCG00000014835(C2CD3);ENSSSCG00000014946(CEP295);ENSSSCG00000017635(MKS1);ENSSSCG00000021138(CEP250);ENSSSCG00000022283(CEP135);ENSSSCG…	0.229551	0.771509
GO:0150034	distal axon	21	86	ENSSSCG00000002340(PSEN1);ENSSSCG00000004309(CNR1);ENSSSCG00000009713(CLCN3);ENSSSCG00000010528(ZFYVE27);ENSSSCG00000012072(DSCAM);ENSSSCG00000012251(USP9X);ENSSSCG00000013897(RAB3A);ENSSSCG00000015067(ZPR1);ENSSSCG00000015507(TNN);ENSSSCG00000016543(EXOC4);ENSSSCG00000018032(TRPV2);ENSSSCG00000022919(KIF5C);ENSSSCG00000023618(FRMD7);ENSSSCG00000023859(LRRTM1);ENSSSCG00000027970(-);ENSSSCG0000002…	0.229551	0.771509
GO:0060170	ciliary membrane	8	29	ENSSSCG00000002708(TMEM231);ENSSSCG00000004736(SPTBN5);ENSSSCG00000006108(TMEM67);ENSSSCG00000011590(RHO);ENSSSCG00000022988(TSPEAR);ENSSSCG00000029037(DRD1);ENSSSCG00000032637(EVC);ENSSSCG00000033456(GPR157)	0.237391	0.795505
GO:0031090	organelle membrane	200	925	ENSSSCG00000000137(NCF4);ENSSSCG00000000371(PMEL);ENSSSCG00000000555(ITPR2);ENSSSCG00000001057(MCUR1);ENSSSCG00000001219(TRIM27);ENSSSCG00000001401(ATP6V1G2-DDX39B);ENSSSCG00000001800(TM6SF1);ENSSSCG00000001817(FURIN);ENSSSCG00000001912(PML);ENSSSCG00000001934(SEC23A);ENSSSCG00000002305(EXD2);ENSSSCG00000002340(PSEN1);ENSSSCG00000002481(SERPINA5);ENSSSCG00000002554(PLD4);ENSSSCG00000002622(TMEM14…	0.239846	0.801367
GO:0033267	axon part	27	114	ENSSSCG00000002340(PSEN1);ENSSSCG00000004309(CNR1);ENSSSCG00000004839(-);ENSSSCG00000009713(CLCN3);ENSSSCG00000010528(ZFYVE27);ENSSSCG00000012072(DSCAM);ENSSSCG00000012251(USP9X);ENSSSCG00000013897(RAB3A);ENSSSCG00000015067(ZPR1);ENSSSCG00000015507(TNN);ENSSSCG00000016543(EXOC4);ENSSSCG00000018032(TRPV2);ENSSSCG00000020749(KCNAB2);ENSSSCG00000022569(GRIA1);ENSSSCG00000022919(KIF5C);ENSSSCG0000002…	0.243677	0.811381
GO:0044440	endosomal part	39	169	ENSSSCG00000000137(NCF4);ENSSSCG00000000371(PMEL);ENSSSCG00000002729(VAC14);ENSSSCG00000003468(PLEKHM2);ENSSSCG00000004385(SNX3);ENSSSCG00000004635(SPPL2A);ENSSSCG00000004731(VPS39);ENSSSCG00000005193(TYRP1);ENSSSCG00000005222(SLC1A1);ENSSSCG00000005282(VPS13A);ENSSSCG00000006499(LAMTOR2);ENSSSCG00000008602(LAPTM4A);ENSSSCG00000009713(CLCN3);ENSSSCG00000009944(CORO1C);ENSSSCG00000010528(ZFYVE27);…	0.244271	0.811381
GO:0000792	heterochromatin	15	60	ENSSSCG00000001912(PML);ENSSSCG00000004528(MBD2);ENSSSCG00000005201(UHRF2);ENSSSCG00000011081(-);ENSSSCG00000013517(UHRF1);ENSSSCG00000014307(MACROH2A1);ENSSSCG00000016711(CBX3);ENSSSCG00000017571(EME1);ENSSSCG00000026449(-);ENSSSCG00000027342(BAZ1B);ENSSSCG00000029413(DNMT3A);ENSSSCG00000032613(SNAI1);ENSSSCG00000035213(ZBTB18);ENSSSCG00000037920(TRIM28);ENSSSCG00000039198(PCGF2)	0.245837	0.814201
GO:0044433	cytoplasmic vesicle part	65	290	ENSSSCG00000000137(NCF4);ENSSSCG00000000371(PMEL);ENSSSCG00000001401(ATP6V1G2-DDX39B);ENSSSCG00000001934(SEC23A);ENSSSCG00000002481(SERPINA5);ENSSSCG00000002729(VAC14);ENSSSCG00000003468(PLEKHM2);ENSSSCG00000004308(SPACA1);ENSSSCG00000004385(SNX3);ENSSSCG00000004635(SPPL2A);ENSSSCG00000004731(VPS39);ENSSSCG00000005193(TYRP1);ENSSSCG00000005222(SLC1A1);ENSSSCG00000005282(VPS13A);ENSSSCG00000006108…	0.249176	0.82286
GO:0061695	transferase complex, transferring phosphorus-containing groups	33	142	ENSSSCG00000001236(TRIM40);ENSSSCG00000001533(TAF11);ENSSSCG00000001565(CDKN1A);ENSSSCG00000002509(CCNK);ENSSSCG00000003216(POLD1);ENSSSCG00000003749(PIK3C3);ENSSSCG00000004625(LEO1);ENSSSCG00000004747(RTF1);ENSSSCG00000006903(RPAP2);ENSSSCG00000009354(CCNA1);ENSSSCG00000009622(POLR3D);ENSSSCG00000009769(GTF2H3);ENSSSCG00000010454(IFIT5);ENSSSCG00000010597(TAF5);ENSSSCG00000011217(NEK10);ENSSSCG0…	0.252065	0.829987
GO:0030175	filopodium	12	47	ENSSSCG00000003271(TTYH1);ENSSSCG00000009679(FZD3);ENSSSCG00000010144(ACTN2);ENSSSCG00000012742(MTM1);ENSSSCG00000014088(IQGAP2);ENSSSCG00000016196(VIL1);ENSSSCG00000023004(FZD9);ENSSSCG00000024127(ABI1);ENSSSCG00000033602(UBE2K);ENSSSCG00000036050(CD302);ENSSSCG00000039034(DNALI1);ENSSSCG00000039575(PALM)	0.253115	0.831037
GO:0005721	pericentric heterochromatin	5	17	ENSSSCG00000005201(UHRF2);ENSSSCG00000014307(MACROH2A1);ENSSSCG00000026449(-);ENSSSCG00000027342(BAZ1B);ENSSSCG00000032613(SNAI1)	0.264796	0.845552
GO:0005891	voltage-gated calcium channel complex	5	17	ENSSSCG00000003257(CACNG6);ENSSSCG00000011040(CACNB2);ENSSSCG00000015402(CACNA2D1);ENSSSCG00000025532(CACNG7);ENSSSCG00000026537(CACNA2D4)	0.264796	0.845552
GO:0005789	endoplasmic reticulum membrane	65	292	ENSSSCG00000000371(PMEL);ENSSSCG00000000555(ITPR2);ENSSSCG00000001912(PML);ENSSSCG00000002050(DAD1);ENSSSCG00000002554(PLD4);ENSSSCG00000002622(TMEM14A);ENSSSCG00000003271(TTYH1);ENSSSCG00000004339(UFL1);ENSSSCG00000004635(SPPL2A);ENSSSCG00000005020(ATL1);ENSSSCG00000005282(VPS13A);ENSSSCG00000005319(GBA2);ENSSSCG00000005716(POMT1);ENSSSCG00000006032(EMC2);ENSSSCG00000006084(MTDH);ENSSSCG00000006…	0.269152	0.845552
GO:0005635	nuclear envelope	53	236	ENSSSCG00000001219(TRIM27);ENSSSCG00000002340(PSEN1);ENSSSCG00000003652(AKIRIN1);ENSSSCG00000005598(SCAI);ENSSSCG00000006496(LMNA);ENSSSCG00000006935(CLCA2);ENSSSCG00000006994(PCM1);ENSSSCG00000007039(PRNP);ENSSSCG00000007140(SMOX);ENSSSCG00000008237(RETSAT);ENSSSCG00000008395(VRK2);ENSSSCG00000009557(PCID2);ENSSSCG00000010105(SMPD4);ENSSSCG00000010863(AHCTF1);ENSSSCG00000012557(-);ENSSSCG0000001…	0.269644	0.845552
GO:0030057	desmosome	4	13	ENSSSCG00000012462(POF1B);ENSSSCG00000022739(DSG2);ENSSSCG00000024800(DSC2);ENSSSCG00000035454(B4GALT1)	0.273396	0.845552
GO:0043601	nuclear replisome	4	13	ENSSSCG00000003216(POLD1);ENSSSCG00000012997(-);ENSSSCG00000016753(POLD2);ENSSSCG00000035501(SMARCAL1)	0.273396	0.845552
GO:0000127	transcription factor TFIIIC complex	2	5	ENSSSCG00000007815(GTF3C1);ENSSSCG00000032798(GTF3C2)	0.27646	0.845552
GO:0000153	cytoplasmic ubiquitin ligase complex	2	5	ENSSSCG00000011930(ATG3);ENSSSCG00000027057(SYVN1)	0.27646	0.845552
GO:0000408	EKC/KEOPS complex	2	5	ENSSSCG00000002138(OSGEP);ENSSSCG00000002459(-)	0.27646	0.845552
GO:0005577	fibrinogen complex	2	5	ENSSSCG00000004789(THBS1);ENSSSCG00000008998(FGA)	0.27646	0.845552
GO:0005922	connexin complex	2	5	ENSSSCG00000035068(GJB4);ENSSSCG00000036239(GJA8)	0.27646	0.845552
GO:0008385	IkappaB kinase complex	2	5	ENSSSCG00000001236(TRIM40);ENSSSCG00000010454(IFIT5)	0.27646	0.845552
GO:0031094	platelet dense tubular network	2	5	ENSSSCG00000002481(SERPINA5);ENSSSCG00000009613(DMTN)	0.27646	0.845552
GO:0031105	septin complex	2	5	ENSSSCG00000007933(SEPTIN12);ENSSSCG00000016370(SEPTIN2)	0.27646	0.845552
GO:0031209	SCAR complex	2	5	ENSSSCG00000003577(WASF2);ENSSSCG00000024127(ABI1)	0.27646	0.845552
GO:0031264	death-inducing signaling complex	2	5	ENSSSCG00000001009(RIPK1);ENSSSCG00000026940(CASP10)	0.27646	0.845552
GO:0036019	endolysosome	2	5	ENSSSCG00000012201(TASL);ENSSSCG00000025820(SLC15A4)	0.27646	0.845552
GO:0036449	microtubule minus-end	2	5	ENSSSCG00000005753(CAMSAP1);ENSSSCG00000027314(CAMSAP2)	0.27646	0.845552
GO:0044352	pinosome	2	5	ENSSSCG00000001100(CARMIL1);ENSSSCG00000017877(ANKFY1)	0.27646	0.845552
GO:0044354	macropinosome	2	5	ENSSSCG00000001100(CARMIL1);ENSSSCG00000017877(ANKFY1)	0.27646	0.845552
GO:0070937	CRD-mediated mRNA stability complex	2	5	ENSSSCG00000006752(CSDE1);ENSSSCG00000010877(HNRNPU)	0.27646	0.845552
GO:0097427	microtubule bundle	2	5	ENSSSCG00000032698(TPPP);ENSSSCG00000035983(TPPP3)	0.27646	0.845552
GO:0098826	endoplasmic reticulum tubular network membrane	2	5	ENSSSCG00000005020(ATL1);ENSSSCG00000032007(RTN4)	0.27646	0.845552
GO:0005938	cell cortex	30	130	ENSSSCG00000000413(MYO1A);ENSSSCG00000000555(ITPR2);ENSSSCG00000000985(EXOC2);ENSSSCG00000001814(IQGAP1);ENSSSCG00000002340(PSEN1);ENSSSCG00000003586(EPB41);ENSSSCG00000003722(CDH2);ENSSSCG00000004489(EEF1A1);ENSSSCG00000004736(SPTBN5);ENSSSCG00000006431(SPTA1);ENSSSCG00000007253(MAPRE1);ENSSSCG00000007933(SEPTIN12);ENSSSCG00000008998(FGA);ENSSSCG00000009613(DMTN);ENSSSCG00000010739(CTBP2);ENSSSC…	0.278703	0.845552
GO:0016591	RNA polymerase II, holoenzyme	14	57	ENSSSCG00000001533(TAF11);ENSSSCG00000004625(LEO1);ENSSSCG00000004747(RTF1);ENSSSCG00000006903(RPAP2);ENSSSCG00000009769(GTF2H3);ENSSSCG00000010597(TAF5);ENSSSCG00000011540(SETD5);ENSSSCG00000013539(GTF2F1);ENSSSCG00000022442(PAF1);ENSSSCG00000022955(POLR2B);ENSSSCG00000024019(GTF2H5);ENSSSCG00000027530(TAF12);ENSSSCG00000028168(TAF7);ENSSSCG00000029630(TAF10)	0.279319	0.845552
GO:0042571	immunoglobulin complex, circulating	3	9	ENSSSCG00000015657(PIGR);ENSSSCG00000036224(-);ENSSSCG00000043992(-)	0.279581	0.845552
GO:1990023	mitotic spindle midzone	3	9	ENSSSCG00000010877(HNRNPU);ENSSSCG00000023296(CENPE);ENSSSCG00000031769(CTTN)	0.279581	0.845552
GO:0032391	photoreceptor connecting cilium	7	26	ENSSSCG00000004469(LCA5);ENSSSCG00000004736(SPTBN5);ENSSSCG00000008020(IFT140);ENSSSCG00000011004(TOPORS);ENSSSCG00000016370(SEPTIN2);ENSSSCG00000017223(USH1G);ENSSSCG00000029843(NPHP4)	0.281453	0.845552
GO:0030672	synaptic vesicle membrane	6	22	ENSSSCG00000001401(ATP6V1G2-DDX39B);ENSSSCG00000009203(SNCA);ENSSSCG00000013897(RAB3A);ENSSSCG00000015346(ICA1);ENSSSCG00000022569(GRIA1);ENSSSCG00000034795(SCAMP1)	0.294646	0.845552
GO:0099056	integral component of presynaptic membrane	6	22	ENSSSCG00000003038(GRIK5);ENSSSCG00000004309(CNR1);ENSSSCG00000004839(-);ENSSSCG00000017948(EFNB3);ENSSSCG00000027970(-);ENSSSCG00000031717(ADCY8)	0.294646	0.845552
GO:0099501	exocytic vesicle membrane	6	22	ENSSSCG00000001401(ATP6V1G2-DDX39B);ENSSSCG00000009203(SNCA);ENSSSCG00000013897(RAB3A);ENSSSCG00000015346(ICA1);ENSSSCG00000022569(GRIA1);ENSSSCG00000034795(SCAMP1)	0.294646	0.845552
GO:0031012	extracellular matrix	39	173	ENSSSCG00000000067(CHADL);ENSSSCG00000001484(TINAG);ENSSSCG00000003479(MFAP2);ENSSSCG00000004789(THBS1);ENSSSCG00000005380(COL15A1);ENSSSCG00000005710(LAMC3);ENSSSCG00000006477(BCAN);ENSSSCG00000006478(HAPLN2);ENSSSCG00000006651(ADAMTSL4);ENSSSCG00000007436(MMP9);ENSSSCG00000007691(ZP3);ENSSSCG00000008032(-);ENSSSCG00000008073(OMD);ENSSSCG00000008557(EMILIN1);ENSSSCG00000009364(FREM2);ENSSSCG0000…	0.297451	0.845552
GO:0001917	photoreceptor inner segment	8	31	ENSSSCG00000001636(GUCA1A);ENSSSCG00000002296(-);ENSSSCG00000011590(RHO);ENSSSCG00000017223(USH1G);ENSSSCG00000017951(ATP1B2);ENSSSCG00000022026(AIPL1);ENSSSCG00000023920(P3H1);ENSSSCG00000035369(RD3)	0.30233	0.845552
GO:0005643	nuclear pore	8	31	ENSSSCG00000009557(PCID2);ENSSSCG00000010863(AHCTF1);ENSSSCG00000012557(-);ENSSSCG00000015576(TPR);ENSSSCG00000026344(MCM3AP);ENSSSCG00000035318(NUP58);ENSSSCG00000038444(ENY2);ENSSSCG00000038766(MAD1L1)	0.30233	0.845552
GO:1902562	H4 histone acetyltransferase complex	8	31	ENSSSCG00000001769(MORF4L1);ENSSSCG00000003152(RUVBL2);ENSSSCG00000006553(UBAP2L);ENSSSCG00000007092(KAT14);ENSSSCG00000011650(MSL2);ENSSSCG00000012114(MSL3);ENSSSCG00000024621(KAT2B);ENSSSCG00000025775(TADA2A)	0.30233	0.845552
GO:0005802	trans-Golgi network	26	113	ENSSSCG00000001817(FURIN);ENSSSCG00000002554(PLD4);ENSSSCG00000002737(CHST4);ENSSSCG00000004857(ATP9B);ENSSSCG00000004899(RELCH);ENSSSCG00000006262(RGS20);ENSSSCG00000006506(SYT11);ENSSSCG00000006836(ELAPOR1);ENSSSCG00000010105(SMPD4);ENSSSCG00000010882(CNST);ENSSSCG00000011183(ATP2C1);ENSSSCG00000012558(DNAAF6);ENSSSCG00000013752(STX10);ENSSSCG00000014828(RAB6A);ENSSSCG00000015079(BACE1);ENSSSCG…	0.30256	0.845552
GO:0098827	endoplasmic reticulum subcompartment	66	300	ENSSSCG00000000371(PMEL);ENSSSCG00000000555(ITPR2);ENSSSCG00000001912(PML);ENSSSCG00000002050(DAD1);ENSSSCG00000002554(PLD4);ENSSSCG00000002622(TMEM14A);ENSSSCG00000003271(TTYH1);ENSSSCG00000004339(UFL1);ENSSSCG00000004635(SPPL2A);ENSSSCG00000005020(ATL1);ENSSSCG00000005282(VPS13A);ENSSSCG00000005319(GBA2);ENSSSCG00000005716(POMT1);ENSSSCG00000006032(EMC2);ENSSSCG00000006084(MTDH);ENSSSCG00000006…	0.303477	0.845552
GO:0031902	late endosome membrane	10	40	ENSSSCG00000000371(PMEL);ENSSSCG00000004635(SPPL2A);ENSSSCG00000004731(VPS39);ENSSSCG00000006499(LAMTOR2);ENSSSCG00000008602(LAPTM4A);ENSSSCG00000014804(LAMTOR1);ENSSSCG00000017089(ANXA6);ENSSSCG00000032381(LITAF);ENSSSCG00000038172(PIP4P1);ENSSSCG00000040732(WDR81)	0.304783	0.845552
GO:0030990	intraciliary transport particle	5	18	ENSSSCG00000005124(IFT74);ENSSSCG00000008020(IFT140);ENSSSCG00000009818(IFT81);ENSSSCG00000026264(-);ENSSSCG00000026367(IFT172)	0.309072	0.845552
GO:1990204	oxidoreductase complex	15	63	ENSSSCG00000000137(NCF4);ENSSSCG00000002374(DLST);ENSSSCG00000003653(NDUFS5);ENSSSCG00000014371(NDUFA2);ENSSSCG00000015958(PDK1);ENSSSCG00000016100(NDUFB3);ENSSSCG00000018065(ND1);ENSSSCG00000018069(ND2);ENSSSCG00000018075(COX1);ENSSSCG00000018084(ND3);ENSSSCG00000018087(ND4);ENSSSCG00000018091(ND5);ENSSSCG00000030017(FOXRED1);ENSSSCG00000031913(NDUFB4);ENSSSCG00000032711(DMAC2)	0.313965	0.845552
GO:0005798	Golgi-associated vesicle	13	54	ENSSSCG00000001817(FURIN);ENSSSCG00000001934(SEC23A);ENSSSCG00000004635(SPPL2A);ENSSSCG00000010260(SAR1A);ENSSSCG00000013464(SPPL2B);ENSSSCG00000027053(PACSIN1);ENSSSCG00000028336(YIPF6);ENSSSCG00000032328(MAP6D1);ENSSSCG00000032550(CLRN1);ENSSSCG00000032645(CHIC2);ENSSSCG00000034948(RASSF9);ENSSSCG00000035628(CCDC115);ENSSSCG00000036206(DIPK2A)	0.316852	0.845552
GO:0005884	actin filament	13	54	ENSSSCG00000000413(MYO1A);ENSSSCG00000001100(CARMIL1);ENSSSCG00000005122(TEK);ENSSSCG00000009613(DMTN);ENSSSCG00000012462(POF1B);ENSSSCG00000013425(MISP);ENSSSCG00000021944(RAC2);ENSSSCG00000029571(AVIL);ENSSSCG00000031769(CTTN);ENSSSCG00000032341(AIF1);ENSSSCG00000036474(GJB6);ENSSSCG00000038055(CORO1A);ENSSSCG00000039395(GAS2L2)	0.316852	0.845552
GO:0005671	Ada2/Gcn5/Ada3 transcription activator complex	4	14	ENSSSCG00000006553(UBAP2L);ENSSSCG00000007092(KAT14);ENSSSCG00000024621(KAT2B);ENSSSCG00000025775(TADA2A)	0.324951	0.845552
GO:0030894	replisome	4	14	ENSSSCG00000003216(POLD1);ENSSSCG00000012997(-);ENSSSCG00000016753(POLD2);ENSSSCG00000035501(SMARCAL1)	0.324951	0.845552
GO:0033176	proton-transporting V-type ATPase complex	4	14	ENSSSCG00000001401(ATP6V1G2-DDX39B);ENSSSCG00000008314(ATP6V1B1);ENSSSCG00000016577(ATP6V1F);ENSSSCG00000035628(CCDC115)	0.324951	0.845552
GO:0071782	endoplasmic reticulum tubular network	4	14	ENSSSCG00000005020(ATL1);ENSSSCG00000010528(ZFYVE27);ENSSSCG00000022048(REEP5);ENSSSCG00000032007(RTN4)	0.324951	0.845552
GO:0030880	RNA polymerase complex	17	73	ENSSSCG00000001533(TAF11);ENSSSCG00000004625(LEO1);ENSSSCG00000004747(RTF1);ENSSSCG00000006903(RPAP2);ENSSSCG00000009622(POLR3D);ENSSSCG00000009769(GTF2H3);ENSSSCG00000010597(TAF5);ENSSSCG00000011540(SETD5);ENSSSCG00000012997(-);ENSSSCG00000013539(GTF2F1);ENSSSCG00000017118(TERT);ENSSSCG00000022442(PAF1);ENSSSCG00000022955(POLR2B);ENSSSCG00000024019(GTF2H5);ENSSSCG00000027530(TAF12);ENSSSCG000000…	0.332772	0.845552
GO:0032587	ruffle membrane	10	41	ENSSSCG00000004489(EEF1A1);ENSSSCG00000004732(PLA2G4F);ENSSSCG00000010454(IFIT5);ENSSSCG00000010581(PSD);ENSSSCG00000012137(BMX);ENSSSCG00000027053(PACSIN1);ENSSSCG00000029541(PSD2);ENSSSCG00000032341(AIF1);ENSSSCG00000034495(SNTG1);ENSSSCG00000035456(WWC1)	0.334526	0.845552
GO:0005868	cytoplasmic dynein complex	3	10	ENSSSCG00000011233(DYNC1LI1);ENSSSCG00000015576(TPR);ENSSSCG00000036828(SNX4)	0.342461	0.845552
GO:0034707	chloride channel complex	3	10	ENSSSCG00000000499(BEST3);ENSSSCG00000009698(GLRA3);ENSSSCG00000013733(BEST2)	0.342461	0.845552
GO:0044295	axonal growth cone	3	10	ENSSSCG00000018032(TRPV2);ENSSSCG00000022919(KIF5C);ENSSSCG00000034656(RTN4R)	0.342461	0.845552
GO:0044298	cell body membrane	3	10	ENSSSCG00000017951(ATP1B2);ENSSSCG00000031717(ADCY8);ENSSSCG00000034883(AMIGO1)	0.342461	0.845552
GO:1990498	mitotic spindle microtubule	3	10	ENSSSCG00000005173(HAUS6);ENSSSCG00000010877(HNRNPU);ENSSSCG00000014946(CEP295)	0.342461	0.845552
GO:0098588	bounding membrane of organelle	118	552	ENSSSCG00000000137(NCF4);ENSSSCG00000000371(PMEL);ENSSSCG00000000555(ITPR2);ENSSSCG00000001401(ATP6V1G2-DDX39B);ENSSSCG00000001800(TM6SF1);ENSSSCG00000001817(FURIN);ENSSSCG00000001934(SEC23A);ENSSSCG00000002305(EXD2);ENSSSCG00000002340(PSEN1);ENSSSCG00000002481(SERPINA5);ENSSSCG00000002554(PLD4);ENSSSCG00000002708(TMEM231);ENSSSCG00000002729(VAC14);ENSSSCG00000003271(TTYH1);ENSSSCG00000003384(DNA…	0.353799	0.845552
GO:0005771	multivesicular body	5	19	ENSSSCG00000000371(PMEL);ENSSSCG00000007542(PRKAR1B);ENSSSCG00000015079(BACE1);ENSSSCG00000022126(EGFR);ENSSSCG00000029304(STEAP3)	0.354238	0.845552
GO:0008305	integrin complex	5	19	ENSSSCG00000006687(ITGA10);ENSSSCG00000008557(EMILIN1);ENSSSCG00000015886(ITGB6);ENSSSCG00000016885(ITGA1);ENSSSCG00000025133(ITGB2)	0.354238	0.845552
GO:0005871	kinesin complex	2	6	ENSSSCG00000002812(KIFC3);ENSSSCG00000007247(KIF3B)	0.361081	0.845552
GO:0031010	ISWI-type complex	2	6	ENSSSCG00000014882(RSF1);ENSSSCG00000033528(BPTF)	0.361081	0.845552
GO:0031466	Cul5-RING ubiquitin ligase complex	2	6	ENSSSCG00000008061(ELOB);ENSSSCG00000029198(CUL5)	0.361081	0.845552
GO:0031528	microvillus membrane	2	6	ENSSSCG00000012852(CDHR5);ENSSSCG00000014055(CDHR2)	0.361081	0.845552
GO:0032156	septin cytoskeleton	2	6	ENSSSCG00000007933(SEPTIN12);ENSSSCG00000016370(SEPTIN2)	0.361081	0.845552
GO:0032437	cuticular plate	2	6	ENSSSCG00000006431(SPTA1);ENSSSCG00000030535(SNX9)	0.361081	0.845552
GO:0036396	RNA N6-methyladenosine methyltransferase complex	2	6	ENSSSCG00000006100(VIRMA);ENSSSCG00000006809(RBM15)	0.361081	0.845552
GO:0045293	mRNA editing complex	2	6	ENSSSCG00000006100(VIRMA);ENSSSCG00000006809(RBM15)	0.361081	0.845552
GO:0070531	BRCA1-A complex	2	6	ENSSSCG00000016170(BARD1);ENSSSCG00000026465(BABAM2)	0.361081	0.845552
GO:0070578	RISC-loading complex	2	6	ENSSSCG00000028225(DICER1);ENSSSCG00000042910(AGO4)	0.361081	0.845552
GO:0071458	integral component of cytoplasmic side of endoplasmic reticulum membrane	2	6	ENSSSCG00000004635(SPPL2A);ENSSSCG00000013464(SPPL2B)	0.361081	0.845552
GO:0071556	integral component of lumenal side of endoplasmic reticulum membrane	2	6	ENSSSCG00000004635(SPPL2A);ENSSSCG00000013464(SPPL2B)	0.361081	0.845552
GO:0071986	Ragulator complex	2	6	ENSSSCG00000006499(LAMTOR2);ENSSSCG00000014804(LAMTOR1)	0.361081	0.845552
GO:0090576	RNA polymerase III transcription factor complex	2	6	ENSSSCG00000007815(GTF3C1);ENSSSCG00000032798(GTF3C2)	0.361081	0.845552
GO:0097342	ripoptosome	2	6	ENSSSCG00000001009(RIPK1);ENSSSCG00000026940(CASP10)	0.361081	0.845552
GO:0097504	Gemini of coiled bodies	2	6	ENSSSCG00000008482(GEMIN6);ENSSSCG00000015067(ZPR1)	0.361081	0.845552
GO:0098553	lumenal side of endoplasmic reticulum membrane	2	6	ENSSSCG00000004635(SPPL2A);ENSSSCG00000013464(SPPL2B)	0.361081	0.845552
GO:1905103	integral component of lysosomal membrane	2	6	ENSSSCG00000021527(ATP10B);ENSSSCG00000025820(SLC15A4)	0.361081	0.845552
GO:1904949	ATPase complex	15	65	ENSSSCG00000003152(RUVBL2);ENSSSCG00000004432(HDAC2);ENSSSCG00000006740(ATP1A1);ENSSSCG00000008453(ABCG8);ENSSSCG00000008788(RFC1);ENSSSCG00000010070(SMARCB1);ENSSSCG00000012606(ATP1B4);ENSSSCG00000013938(GATAD2A);ENSSSCG00000014882(RSF1);ENSSSCG00000016435(SMARCD3);ENSSSCG00000017951(ATP1B2);ENSSSCG00000021527(ATP10B);ENSSSCG00000033528(BPTF);ENSSSCG00000035912(ABCG5);ENSSSCG00000039137(SMARCE1)	0.361893	0.845552
GO:0000922	spindle pole	21	93	ENSSSCG00000000890(NEDD1);ENSSSCG00000001776(-);ENSSSCG00000002410(CEP128);ENSSSCG00000003379(KLHL21);ENSSSCG00000004738(MAPKBP1);ENSSSCG00000005662(SPOUT1);ENSSSCG00000006239(UBXN2B);ENSSSCG00000007859(UMOD);ENSSSCG00000008274(-);ENSSSCG00000011004(TOPORS);ENSSSCG00000011233(DYNC1LI1);ENSSSCG00000011797(TBCCD1);ENSSSCG00000013425(MISP);ENSSSCG00000014372(IK);ENSSSCG00000015335(DYNC1I1);ENSSSCG00…	0.363031	0.845552
GO:0000125	PCAF complex	1	2	ENSSSCG00000029630(TAF10)	0.370673	0.845552
GO:0000806	Y chromosome	1	2	ENSSSCG00000013867(SIN3B)	0.370673	0.845552
GO:0001401	mitochondrial sorting and assembly machinery complex	1	2	ENSSSCG00000003384(DNAJC11)	0.370673	0.845552
GO:0001520	outer dense fiber	1	2	ENSSSCG00000040224(RSPH1)	0.370673	0.845552
GO:0002116	semaphorin receptor complex	1	2	ENSSSCG00000011346(PLXNB1)	0.370673	0.845552
GO:0002944	cyclin K-CDK12 complex	1	2	ENSSSCG00000002509(CCNK)	0.370673	0.845552
GO:0002945	cyclin K-CDK13 complex	1	2	ENSSSCG00000002509(CCNK)	0.370673	0.845552
GO:0005610	laminin-5 complex	1	2	ENSSSCG00000015618(LAMB3)	0.370673	0.845552
GO:0005655	nucleolar ribonuclease P complex	1	2	ENSSSCG00000006078(POP1)	0.370673	0.845552
GO:0005658	alpha DNA polymerase:primase complex	1	2	ENSSSCG00000012997(-)	0.370673	0.845552
GO:0005757	mitochondrial permeability transition pore complex	1	2	ENSSSCG00000010330(PPIF)	0.370673	0.845552
GO:0005826	actomyosin contractile ring	1	2	ENSSSCG00000029441(-)	0.370673	0.845552
GO:0005900	oncostatin-M receptor complex	1	2	ENSSSCG00000016916(IL6ST)	0.370673	0.845552
GO:0005944	phosphatidylinositol 3-kinase complex, class IB	1	2	ENSSSCG00000017990(PIK3R6)	0.370673	0.845552
GO:0005953	CAAX-protein geranylgeranyltransferase complex	1	2	ENSSSCG00000031510(FNTA)	0.370673	0.845552
GO:0005958	DNA-dependent protein kinase-DNA ligase 4 complex	1	2	ENSSSCG00000006274(PRKDC)	0.370673	0.845552
GO:0005967	mitochondrial pyruvate dehydrogenase complex	1	2	ENSSSCG00000015958(PDK1)	0.370673	0.845552
GO:0008282	inward rectifying potassium channel	1	2	ENSSSCG00000042162(KCNJ11)	0.370673	0.845552
GO:0008541	proteasome regulatory particle, lid subcomplex	1	2	ENSSSCG00000015892(PSMD14)	0.370673	0.845552
GO:0012510	trans-Golgi network transport vesicle membrane	1	2	ENSSSCG00000034948(RASSF9)	0.370673	0.845552
GO:0016012	sarcoglycan complex	1	2	ENSSSCG00000038257(SGCZ)	0.370673	0.845552
GO:0016935	glycine-gated chloride channel complex	1	2	ENSSSCG00000009698(GLRA3)	0.370673	0.845552
GO:0016939	kinesin II complex	1	2	ENSSSCG00000007247(KIF3B)	0.370673	0.845552
GO:0030849	autosome	1	2	ENSSSCG00000013867(SIN3B)	0.370673	0.845552
GO:0030868	smooth endoplasmic reticulum membrane	1	2	ENSSSCG00000003271(TTYH1)	0.370673	0.845552
GO:0031095	platelet dense tubular network membrane	1	2	ENSSSCG00000009613(DMTN)	0.370673	0.845552
GO:0031213	RSF complex	1	2	ENSSSCG00000014882(RSF1)	0.370673	0.845552
GO:0031251	PAN complex	1	2	ENSSSCG00000009319(PAN3)	0.370673	0.845552
GO:0031436	BRCA1-BARD1 complex	1	2	ENSSSCG00000016170(BARD1)	0.370673	0.845552
GO:0031499	TRAMP complex	1	2	ENSSSCG00000016911(MTREX)	0.370673	0.845552
GO:0032002	interleukin-28 receptor complex	1	2	ENSSSCG00000032860(IFNLR1)	0.370673	0.845552
GO:0032044	DSIF complex	1	2	ENSSSCG00000034752(SUPT4H1)	0.370673	0.845552
GO:0032301	MutSalpha complex	1	2	ENSSSCG00000020931(MSH6)	0.370673	0.845552
GO:0032937	SREBP-SCAP-Insig complex	1	2	ENSSSCG00000026092(SREBF2)	0.370673	0.845552
GO:0032982	myosin filament	1	2	ENSSSCG00000005501(TRIM32)	0.370673	0.845552
GO:0033106	cis-Golgi network membrane	1	2	ENSSSCG00000032684(BOK)	0.370673	0.845552
GO:0034066	RIC1-RGP1 guanyl-nucleotide exchange factor complex	1	2	ENSSSCG00000005320(RGP1)	0.370673	0.845552
GO:0034363	intermediate-density lipoprotein particle	1	2	ENSSSCG00000008595(APOB)	0.370673	0.845552
GO:0034685	integrin alphav-beta6 complex	1	2	ENSSSCG00000015886(ITGB6)	0.370673	0.845552
GO:0034687	integrin alphaL-beta2 complex	1	2	ENSSSCG00000025133(ITGB2)	0.370673	0.845552
GO:0035101	FACT complex	1	2	ENSSSCG00000004344(MMS22L)	0.370673	0.845552
GO:0035189	Rb-E2F complex	1	2	ENSSSCG00000007268(E2F1)	0.370673	0.845552
GO:0035363	histone locus body	1	2	ENSSSCG00000004577(ICE2)	0.370673	0.845552
GO:0035577	azurophil granule membrane	1	2	ENSSSCG00000013415(AZU1)	0.370673	0.845552
GO:0038039	G protein-coupled receptor heterodimeric complex	1	2	ENSSSCG00000027558(GABBR2)	0.370673	0.845552
GO:0038143	ERBB3:ERBB2 complex	1	2	ENSSSCG00000020725(ERBB3)	0.370673	0.845552
GO:0070381	endosome to plasma membrane transport vesicle	1	2	ENSSSCG00000014828(RAB6A)	0.370673	0.845552
GO:0070557	PCNA-p21 complex	1	2	ENSSSCG00000001565(CDKN1A)	0.370673	0.845552
GO:0070691	P-TEFb complex	1	2	ENSSSCG00000038181(CCNT1)	0.370673	0.845552
GO:0071595	Nem1-Spo7 phosphatase complex	1	2	ENSSSCG00000017935(CTDNEP1)	0.370673	0.845552
GO:0071745	IgA immunoglobulin complex	1	2	ENSSSCG00000015657(PIGR)	0.370673	0.845552
GO:0071746	IgA immunoglobulin complex, circulating	1	2	ENSSSCG00000015657(PIGR)	0.370673	0.845552
GO:0071749	polymeric IgA immunoglobulin complex	1	2	ENSSSCG00000015657(PIGR)	0.370673	0.845552
GO:0071751	secretory IgA immunoglobulin complex	1	2	ENSSSCG00000015657(PIGR)	0.370673	0.845552
GO:0071819	DUBm complex	1	2	ENSSSCG00000038444(ENY2)	0.370673	0.845552
GO:0072536	interleukin-23 receptor complex	1	2	ENSSSCG00000003801(IL23R)	0.370673	0.845552
GO:0097123	cyclin A1-CDK2 complex	1	2	ENSSSCG00000009354(CCNA1)	0.370673	0.845552
GO:0097124	cyclin A2-CDK2 complex	1	2	ENSSSCG00000009354(CCNA1)	0.370673	0.845552
GO:0097149	centralspindlin complex	1	2	ENSSSCG00000000217(RACGAP1)	0.370673	0.845552
GO:0097180	serine protease inhibitor complex	1	2	ENSSSCG00000002481(SERPINA5)	0.370673	0.845552
GO:0097208	alveolar lamellar body	1	2	ENSSSCG00000008051(ABCA3)	0.370673	0.845552
GO:0097425	smooth endoplasmic reticulum part	1	2	ENSSSCG00000003271(TTYH1)	0.370673	0.845552
GO:0097442	CA3 pyramidal cell dendrite	1	2	ENSSSCG00000015507(TNN)	0.370673	0.845552
GO:0097457	hippocampal mossy fiber	1	2	ENSSSCG00000015507(TNN)	0.370673	0.845552
GO:0098559	cytoplasmic side of early endosome membrane	1	2	ENSSSCG00000032381(LITAF)	0.370673	0.845552
GO:0098560	cytoplasmic side of late endosome membrane	1	2	ENSSSCG00000032381(LITAF)	0.370673	0.845552
GO:0098833	presynaptic endocytic zone	1	2	ENSSSCG00000027053(PACSIN1)	0.370673	0.845552
GO:0099091	postsynaptic specialization, intracellular component	1	2	ENSSSCG00000010581(PSD)	0.370673	0.845552
GO:0099092	postsynaptic density, intracellular component	1	2	ENSSSCG00000010581(PSD)	0.370673	0.845552
GO:0099115	chromosome, subtelomeric region	1	2	ENSSSCG00000012434(ATRX)	0.370673	0.845552
GO:1904423	dehydrodolichyl diphosphate synthase complex	1	2	ENSSSCG00000020885(NUS1)	0.370673	0.845552
GO:1990026	hippocampal mossy fiber expansion	1	2	ENSSSCG00000015507(TNN)	0.370673	0.845552
GO:1990565	HSP90-CDC37 chaperone complex	1	2	ENSSSCG00000013647(CDC37)	0.370673	0.845552
GO:1990578	perinuclear endoplasmic reticulum membrane	1	2	ENSSSCG00000014861(MOGAT2)	0.370673	0.845552
GO:1990617	CHOP-ATF4 complex	1	2	ENSSSCG00000044553(DDIT3)	0.370673	0.845552
GO:1990622	CHOP-ATF3 complex	1	2	ENSSSCG00000044553(DDIT3)	0.370673	0.845552
GO:0034399	nuclear periphery	14	61	ENSSSCG00000000278(ATF7);ENSSSCG00000001065(ATXN1);ENSSSCG00000001912(PML);ENSSSCG00000002142(TEP1);ENSSSCG00000006496(LMNA);ENSSSCG00000010863(AHCTF1);ENSSSCG00000010877(HNRNPU);ENSSSCG00000013517(UHRF1);ENSSSCG00000014248(LMNB1);ENSSSCG00000015576(TPR);ENSSSCG00000016673(GHRHR);ENSSSCG00000029413(DNMT3A);ENSSSCG00000030361(PRKCZ);ENSSSCG00000034262(FIGN)	0.378003	0.858822
GO:0045335	phagocytic vesicle	14	61	ENSSSCG00000002554(PLD4);ENSSSCG00000003749(PIK3C3);ENSSSCG00000004385(SNX3);ENSSSCG00000006506(SYT11);ENSSSCG00000007513(RAB22A);ENSSSCG00000009713(CLCN3);ENSSSCG00000013262(AMBRA1);ENSSSCG00000015645(-);ENSSSCG00000016147(PIKFYVE);ENSSSCG00000024927(STX12);ENSSSCG00000029539(RAB23);ENSSSCG00000034964(STX8);ENSSSCG00000038055(CORO1A);ENSSSCG00000038172(PIP4P1)	0.378003	0.858822
GO:0005856	cytoskeleton	254	1207	ENSSSCG00000000217(RACGAP1);ENSSSCG00000000252(KRT8);ENSSSCG00000000413(MYO1A);ENSSSCG00000000439(KIF5A);ENSSSCG00000000709(PLEKHG6);ENSSSCG00000000890(NEDD1);ENSSSCG00000000894(CCDC38);ENSSSCG00000001053(TBC1D7);ENSSSCG00000001100(CARMIL1);ENSSSCG00000001776(-);ENSSSCG00000001814(IQGAP1);ENSSSCG00000001904(CLK3);ENSSSCG00000002305(EXD2);ENSSSCG00000002340(PSEN1);ENSSSCG00000002374(DLST);ENSSSCG0…	0.379266	0.859973
GO:0098805	whole membrane	118	556	ENSSSCG00000000137(NCF4);ENSSSCG00000000371(PMEL);ENSSSCG00000000413(MYO1A);ENSSSCG00000000687(CD4);ENSSSCG00000001048(ADTRP);ENSSSCG00000001401(ATP6V1G2-DDX39B);ENSSSCG00000001800(TM6SF1);ENSSSCG00000001817(FURIN);ENSSSCG00000001934(SEC23A);ENSSSCG00000002305(EXD2);ENSSSCG00000002340(PSEN1);ENSSSCG00000002481(SERPINA5);ENSSSCG00000002729(VAC14);ENSSSCG00000003384(DNAJC11);ENSSSCG00000003468(PLEK…	0.387581	0.877075
GO:0098889	intrinsic component of presynaptic membrane	7	29	ENSSSCG00000003038(GRIK5);ENSSSCG00000004309(CNR1);ENSSSCG00000004839(-);ENSSSCG00000006852(NTNG1);ENSSSCG00000017948(EFNB3);ENSSSCG00000027970(-);ENSSSCG00000031717(ADCY8)	0.39185	0.884974
GO:0030133	transport vesicle	23	104	ENSSSCG00000001401(ATP6V1G2-DDX39B);ENSSSCG00000001817(FURIN);ENSSSCG00000001934(SEC23A);ENSSSCG00000006203(COPS5);ENSSSCG00000009203(SNCA);ENSSSCG00000009713(CLCN3);ENSSSCG00000010260(SAR1A);ENSSSCG00000010882(CNST);ENSSSCG00000013897(RAB3A);ENSSSCG00000014036(TMED9);ENSSSCG00000014828(RAB6A);ENSSSCG00000015234(KIRREL3);ENSSSCG00000015346(ICA1);ENSSSCG00000022569(GRIA1);ENSSSCG00000023186(CA4);E…	0.395084	0.889286
GO:0005604	basement membrane	13	57	ENSSSCG00000001484(TINAG);ENSSSCG00000005380(COL15A1);ENSSSCG00000005710(LAMC3);ENSSSCG00000009364(FREM2);ENSSSCG00000014117(THBS4);ENSSSCG00000015342(COL28A1);ENSSSCG00000015618(LAMB3);ENSSSCG00000016848(EGFLAM);ENSSSCG00000022204(AGRN);ENSSSCG00000025523(COL2A1);ENSSSCG00000026819(NID1);ENSSSCG00000032303(ENTPD2);ENSSSCG00000039025(FREM1)	0.395325	0.889286
GO:0030659	cytoplasmic vesicle membrane	27	123	ENSSSCG00000001401(ATP6V1G2-DDX39B);ENSSSCG00000001934(SEC23A);ENSSSCG00000002481(SERPINA5);ENSSSCG00000004308(SPACA1);ENSSSCG00000005193(TYRP1);ENSSSCG00000006108(TMEM67);ENSSSCG00000006165(SEC31B);ENSSSCG00000008051(ABCA3);ENSSSCG00000009203(SNCA);ENSSSCG00000010260(SAR1A);ENSSSCG00000013415(AZU1);ENSSSCG00000013897(RAB3A);ENSSSCG00000015346(ICA1);ENSSSCG00000016147(PIKFYVE);ENSSSCG00000017678(…	0.396982	0.891248
GO:0030666	endocytic vesicle membrane	5	20	ENSSSCG00000005193(TYRP1);ENSSSCG00000016147(PIKFYVE);ENSSSCG00000038172(PIP4P1);MSTRG.4734(DMBT1);MSTRG.4735(DMBT1)	0.399629	0.894702
GO:0030140	trans-Golgi network transport vesicle	3	11	ENSSSCG00000001817(FURIN);ENSSSCG00000032550(CLRN1);ENSSSCG00000034948(RASSF9)	0.404821	0.894702
GO:0031233	intrinsic component of external side of plasma membrane	3	11	ENSSSCG00000014369(CD14);ENSSSCG00000022236(FOLR1);ENSSSCG00000023186(CA4)	0.404821	0.894702
GO:0031362	anchored component of external side of plasma membrane	3	11	ENSSSCG00000014369(CD14);ENSSSCG00000022236(FOLR1);ENSSSCG00000023186(CA4)	0.404821	0.894702
GO:0031527	filopodium membrane	3	11	ENSSSCG00000003271(TTYH1);ENSSSCG00000023004(FZD9);ENSSSCG00000039575(PALM)	0.404821	0.894702
GO:0044322	endoplasmic reticulum quality control compartment	3	11	ENSSSCG00000027057(SYVN1);ENSSSCG00000040637(ERN2);ENSSSCG00000040663(HERPUD1)	0.404821	0.894702
GO:0045277	respiratory chain complex IV	3	11	ENSSSCG00000018075(COX1);ENSSSCG00000018078(COX2);ENSSSCG00000018082(COX3)	0.404821	0.894702
GO:0120111	neuron projection cytoplasm	3	11	ENSSSCG00000009541(ABHD13);ENSSSCG00000010877(HNRNPU);ENSSSCG00000022945(UCHL1)	0.404821	0.894702
GO:0030054	cell junction	99	468	ENSSSCG00000000076(SGSM3);ENSSSCG00000000252(KRT8);ENSSSCG00000000709(PLEKHG6);ENSSSCG00000001418(NEU1);ENSSSCG00000001814(IQGAP1);ENSSSCG00000002340(PSEN1);ENSSSCG00000002734(MARVELD3);ENSSSCG00000002812(KIFC3);ENSSSCG00000003577(WASF2);ENSSSCG00000003586(EPB41);ENSSSCG00000003722(CDH2);ENSSSCG00000003738(MAPRE2);ENSSSCG00000004330(GJA10);ENSSSCG00000004587(MYO1E);ENSSSCG00000004781(PAK6);ENSSSC…	0.414451	0.907298
GO:0008328	ionotropic glutamate receptor complex	6	25	ENSSSCG00000003038(GRIK5);ENSSSCG00000009197(GRID2);ENSSSCG00000012638(GRIA3);ENSSSCG00000022569(GRIA1);ENSSSCG00000029635(GRIN3B);ENSSSCG00000031290(GRIN2A)	0.416186	0.907298
GO:0000428	DNA-directed RNA polymerase complex	16	72	ENSSSCG00000001533(TAF11);ENSSSCG00000004625(LEO1);ENSSSCG00000004747(RTF1);ENSSSCG00000006903(RPAP2);ENSSSCG00000009622(POLR3D);ENSSSCG00000009769(GTF2H3);ENSSSCG00000010597(TAF5);ENSSSCG00000011540(SETD5);ENSSSCG00000012997(-);ENSSSCG00000013539(GTF2F1);ENSSSCG00000022442(PAF1);ENSSSCG00000022955(POLR2B);ENSSSCG00000024019(GTF2H5);ENSSSCG00000027530(TAF12);ENSSSCG00000028168(TAF7);ENSSSCG000000…	0.417728	0.907298
GO:0055029	nuclear DNA-directed RNA polymerase complex	16	72	ENSSSCG00000001533(TAF11);ENSSSCG00000004625(LEO1);ENSSSCG00000004747(RTF1);ENSSSCG00000006903(RPAP2);ENSSSCG00000009622(POLR3D);ENSSSCG00000009769(GTF2H3);ENSSSCG00000010597(TAF5);ENSSSCG00000011540(SETD5);ENSSSCG00000012997(-);ENSSSCG00000013539(GTF2F1);ENSSSCG00000022442(PAF1);ENSSSCG00000022955(POLR2B);ENSSSCG00000024019(GTF2H5);ENSSSCG00000027530(TAF12);ENSSSCG00000028168(TAF7);ENSSSCG000000…	0.417728	0.907298
GO:0016234	inclusion body	13	58	ENSSSCG00000001065(ATXN1);ENSSSCG00000002340(PSEN1);ENSSSCG00000003216(POLD1);ENSSSCG00000003733(KLHL14);ENSSSCG00000007109(XRN2);ENSSSCG00000009203(SNCA);ENSSSCG00000010186(URB2);ENSSSCG00000011131(PRKCQ);ENSSSCG00000012352(KLF8);ENSSSCG00000015576(TPR);ENSSSCG00000016414(RNF32);ENSSSCG00000023727(TRIM37);ENSSSCG00000040663(HERPUD1)	0.421915	0.907298
GO:0043230	extracellular organelle	13	58	ENSSSCG00000002481(SERPINA5);ENSSSCG00000005126(PLAA);ENSSSCG00000008118(PROM2);ENSSSCG00000011848(TFRC);ENSSSCG00000014108(BHMT);ENSSSCG00000016442(AOC1);ENSSSCG00000022226(FASLG);ENSSSCG00000022230(CD9);ENSSSCG00000023186(CA4);ENSSSCG00000026269(RAB29);ENSSSCG00000028225(DICER1);ENSSSCG00000032643(SLC12A3);ENSSSCG00000033190(-)	0.421915	0.907298
GO:0001650	fibrillar center	26	120	ENSSSCG00000000602(RERG);ENSSSCG00000001219(TRIM27);ENSSSCG00000002680(TAF1C);ENSSSCG00000004625(LEO1);ENSSSCG00000004781(PAK6);ENSSSCG00000006069(RGS22);ENSSSCG00000006084(MTDH);ENSSSCG00000009358(EXOSC8);ENSSSCG00000010070(SMARCB1);ENSSSCG00000010461(ANKRD1);ENSSSCG00000010644(DCLRE1A);ENSSSCG00000011390(IP6K1);ENSSSCG00000012850(DEAF1);ENSSSCG00000013756(MRI1);ENSSSCG00000013761(CC2D1A);ENSSSC…	0.428933	0.907298
GO:0055038	recycling endosome membrane	7	30	ENSSSCG00000005222(SLC1A1);ENSSSCG00000010528(ZFYVE27);ENSSSCG00000016328(RAB17);ENSSSCG00000020666(EHD4);ENSSSCG00000032684(BOK);ENSSSCG00000034795(SCAMP1);ENSSSCG00000037539(SORCS2)	0.429147	0.907298
GO:0016363	nuclear matrix	11	49	ENSSSCG00000001065(ATXN1);ENSSSCG00000001912(PML);ENSSSCG00000002142(TEP1);ENSSSCG00000010863(AHCTF1);ENSSSCG00000010877(HNRNPU);ENSSSCG00000013517(UHRF1);ENSSSCG00000014248(LMNB1);ENSSSCG00000016673(GHRHR);ENSSSCG00000029413(DNMT3A);ENSSSCG00000030361(PRKCZ);ENSSSCG00000034262(FIGN)	0.434332	0.907298
GO:0098687	chromosomal region	41	192	ENSSSCG00000001776(-);ENSSSCG00000001912(PML);ENSSSCG00000002340(PSEN1);ENSSSCG00000003383(ZBTB48);ENSSSCG00000004750(OIP5);ENSSSCG00000005201(UHRF2);ENSSSCG00000005662(SPOUT1);ENSSSCG00000009828(PPP1CC);ENSSSCG00000010863(AHCTF1);ENSSSCG00000010877(HNRNPU);ENSSSCG00000011233(DYNC1LI1);ENSSSCG00000012434(ATRX);ENSSSCG00000012639(THOC2);ENSSSCG00000014307(MACROH2A1);ENSSSCG00000015335(DYNC1I1);ENS…	0.435204	0.907298
GO:0001527	microfibril	2	7	ENSSSCG00000003479(MFAP2);ENSSSCG00000014256(FBN2)	0.441644	0.907298
GO:0005885	Arp2/3 protein complex	2	7	ENSSSCG00000009821(ARPC3);ENSSSCG00000015710(ACTR3)	0.441644	0.907298
GO:0030127	COPII vesicle coat	2	7	ENSSSCG00000001934(SEC23A);ENSSSCG00000010260(SAR1A)	0.441644	0.907298
GO:0030670	phagocytic vesicle membrane	2	7	ENSSSCG00000016147(PIKFYVE);ENSSSCG00000038172(PIP4P1)	0.441644	0.907298
GO:0031430	M band	2	7	ENSSSCG00000015931(KLHL41);ENSSSCG00000036534(MYOM3)	0.441644	0.907298
GO:0032009	early phagosome	2	7	ENSSSCG00000004385(SNX3);ENSSSCG00000006506(SYT11)	0.441644	0.907298
GO:0032839	dendrite cytoplasm	2	7	ENSSSCG00000009541(ABHD13);ENSSSCG00000010877(HNRNPU)	0.441644	0.907298
GO:0042599	lamellar body	2	7	ENSSSCG00000008051(ABCA3);ENSSSCG00000014422(SPINK5)	0.441644	0.907298
GO:0043034	costamere	2	7	ENSSSCG00000011022(SVIL);ENSSSCG00000011769(FXR1)	0.441644	0.907298
GO:0070765	gamma-secretase complex	2	7	ENSSSCG00000002340(PSEN1);ENSSSCG00000035684(TMED10)	0.441644	0.907298
GO:0098799	outer mitochondrial membrane protein complex	2	7	ENSSSCG00000003384(DNAJC11);ENSSSCG00000039285(MFN1)	0.441644	0.907298
GO:0019867	outer membrane	17	78	ENSSSCG00000002305(EXD2);ENSSSCG00000002340(PSEN1);ENSSSCG00000003384(DNAJC11);ENSSSCG00000005282(VPS13A);ENSSSCG00000008237(RETSAT);ENSSSCG00000009828(PPP1CC);ENSSSCG00000009942(DAO);ENSSSCG00000010105(SMPD4);ENSSSCG00000012880(CPT1A);ENSSSCG00000013033(BAD);ENSSSCG00000016673(GHRHR);ENSSSCG00000031572(MFF);ENSSSCG00000035066(MYOC);ENSSSCG00000036431(VPS13C);ENSSSCG00000039285(MFN1);ENSSSCG00000…	0.447134	0.907298
GO:0031968	organelle outer membrane	17	78	ENSSSCG00000002305(EXD2);ENSSSCG00000002340(PSEN1);ENSSSCG00000003384(DNAJC11);ENSSSCG00000005282(VPS13A);ENSSSCG00000008237(RETSAT);ENSSSCG00000009828(PPP1CC);ENSSSCG00000009942(DAO);ENSSSCG00000010105(SMPD4);ENSSSCG00000012880(CPT1A);ENSSSCG00000013033(BAD);ENSSSCG00000016673(GHRHR);ENSSSCG00000031572(MFF);ENSSSCG00000035066(MYOC);ENSSSCG00000036431(VPS13C);ENSSSCG00000039285(MFN1);ENSSSCG00000…	0.447134	0.907298
GO:0031967	organelle envelope	107	510	ENSSSCG00000001057(MCUR1);ENSSSCG00000001219(TRIM27);ENSSSCG00000002305(EXD2);ENSSSCG00000002340(PSEN1);ENSSSCG00000002622(TMEM14A);ENSSSCG00000003384(DNAJC11);ENSSSCG00000003652(AKIRIN1);ENSSSCG00000003653(NDUFS5);ENSSSCG00000004309(CNR1);ENSSSCG00000004342(NDUFAF4);ENSSSCG00000004347(FBXL4);ENSSSCG00000005282(VPS13A);ENSSSCG00000005598(SCAI);ENSSSCG00000006496(LMNA);ENSSSCG00000006935(CLCA2);EN…	0.447697	0.907298
GO:0031975	envelope	107	510	ENSSSCG00000001057(MCUR1);ENSSSCG00000001219(TRIM27);ENSSSCG00000002305(EXD2);ENSSSCG00000002340(PSEN1);ENSSSCG00000002622(TMEM14A);ENSSSCG00000003384(DNAJC11);ENSSSCG00000003652(AKIRIN1);ENSSSCG00000003653(NDUFS5);ENSSSCG00000004309(CNR1);ENSSSCG00000004342(NDUFAF4);ENSSSCG00000004347(FBXL4);ENSSSCG00000005282(VPS13A);ENSSSCG00000005598(SCAI);ENSSSCG00000006496(LMNA);ENSSSCG00000006935(CLCA2);EN…	0.447697	0.907298
GO:0044430	cytoskeletal part	200	958	ENSSSCG00000000217(RACGAP1);ENSSSCG00000000252(KRT8);ENSSSCG00000000413(MYO1A);ENSSSCG00000000439(KIF5A);ENSSSCG00000000709(PLEKHG6);ENSSSCG00000000890(NEDD1);ENSSSCG00000000894(CCDC38);ENSSSCG00000001053(TBC1D7);ENSSSCG00000001100(CARMIL1);ENSSSCG00000001776(-);ENSSSCG00000001814(IQGAP1);ENSSSCG00000002340(PSEN1);ENSSSCG00000002374(DLST);ENSSSCG00000002410(CEP128);ENSSSCG00000002675(DNAAF1);ENSS…	0.447949	0.907298
GO:0044306	neuron projection terminus	9	40	ENSSSCG00000001878(PTPN9);ENSSSCG00000009713(CLCN3);ENSSSCG00000013897(RAB3A);ENSSSCG00000015507(TNN);ENSSSCG00000022945(UCHL1);ENSSSCG00000027970(-);ENSSSCG00000029567(SLC8A2);ENSSSCG00000033682(CPLX2);ENSSSCG00000040687(CDH8)	0.448728	0.907298
GO:0098797	plasma membrane protein complex	61	289	ENSSSCG00000000137(NCF4);ENSSSCG00000001009(RIPK1);ENSSSCG00000001472(SLA-DOA);ENSSSCG00000001752(CHRNA3);ENSSSCG00000001921(NEO1);ENSSSCG00000002340(PSEN1);ENSSSCG00000003038(GRIK5);ENSSSCG00000003257(CACNG6);ENSSSCG00000003722(CDH2);ENSSSCG00000003801(IL23R);ENSSSCG00000003834(C8B);ENSSSCG00000003835(C8A);ENSSSCG00000006687(ITGA10);ENSSSCG00000006740(ATP1A1);ENSSSCG00000008453(ABCG8);ENSSSCG000…	0.449771	0.907298
GO:0000776	kinetochore	18	83	ENSSSCG00000002340(PSEN1);ENSSSCG00000005662(SPOUT1);ENSSSCG00000010863(AHCTF1);ENSSSCG00000010877(HNRNPU);ENSSSCG00000011233(DYNC1LI1);ENSSSCG00000015335(DYNC1I1);ENSSSCG00000015576(TPR);ENSSSCG00000017645(TEX14);ENSSSCG00000017986(NDEL1);ENSSSCG00000023296(CENPE);ENSSSCG00000024618(FBXO28);ENSSSCG00000024621(KAT2B);ENSSSCG00000028947(PELI1);ENSSSCG00000029228(ZNF276);ENSSSCG00000031949(TP53BP1)…	0.452311	0.907298
GO:0098800	inner mitochondrial membrane protein complex	18	83	ENSSSCG00000003384(DNAJC11);ENSSSCG00000003653(NDUFS5);ENSSSCG00000010597(TAF5);ENSSSCG00000012174(APOO);ENSSSCG00000012459(APOOL);ENSSSCG00000014371(NDUFA2);ENSSSCG00000016100(NDUFB3);ENSSSCG00000018065(ND1);ENSSSCG00000018069(ND2);ENSSSCG00000018075(COX1);ENSSSCG00000018081(ATP6);ENSSSCG00000018084(ND3);ENSSSCG00000018087(ND4);ENSSSCG00000018091(ND5);ENSSSCG00000026612(TIMM50);ENSSSCG0000003001…	0.452311	0.907298
GO:0005764	lysosome	47	222	ENSSSCG00000001418(NEU1);ENSSSCG00000001800(TM6SF1);ENSSSCG00000004414(CD164);ENSSSCG00000004635(SPPL2A);ENSSSCG00000004731(VPS39);ENSSSCG00000005282(VPS13A);ENSSSCG00000006506(SYT11);ENSSSCG00000006836(ELAPOR1);ENSSSCG00000007981(NPRL3);ENSSSCG00000008602(LAPTM4A);ENSSSCG00000009075(MFSD8);ENSSSCG00000009713(CLCN3);ENSSSCG00000010399(NCOA4);ENSSSCG00000011079(PIP4K2A);ENSSSCG00000012201(TASL);EN…	0.452858	0.907298
GO:0005801	cis-Golgi network	6	26	ENSSSCG00000002390(ANGEL1);ENSSSCG00000024486(HOOK3);ENSSSCG00000026269(RAB29);ENSSSCG00000028336(YIPF6);ENSSSCG00000032328(MAP6D1);ENSSSCG00000032684(BOK)	0.456606	0.907298
GO:0031312	extrinsic component of organelle membrane	6	26	ENSSSCG00000001912(PML);ENSSSCG00000005319(GBA2);ENSSSCG00000006032(EMC2);ENSSSCG00000010581(PSD);ENSSSCG00000037598(SNX10);ENSSSCG00000040732(WDR81)	0.456606	0.907298
GO:0030424	axon	44	208	ENSSSCG00000002340(PSEN1);ENSSSCG00000002451(RIN3);ENSSSCG00000004309(CNR1);ENSSSCG00000004684(SPG11);ENSSSCG00000004839(-);ENSSSCG00000006125(CALB1);ENSSSCG00000009679(FZD3);ENSSSCG00000009713(CLCN3);ENSSSCG00000010528(ZFYVE27);ENSSSCG00000011769(FXR1);ENSSSCG00000012072(DSCAM);ENSSSCG00000012251(USP9X);ENSSSCG00000013269(MAPK8IP1);ENSSSCG00000013897(RAB3A);ENSSSCG00000015067(ZPR1);ENSSSCG000000…	0.458579	0.907298
GO:0005838	proteasome regulatory particle	3	12	ENSSSCG00000015892(PSMD14);ENSSSCG00000017489(PSMD3);ENSSSCG00000033180(PSMD10)	0.465291	0.907298
GO:0005847	mRNA cleavage and polyadenylation specificity factor complex	3	12	ENSSSCG00000002447(CPSF2);ENSSSCG00000020799(CPSF3);ENSSSCG00000026896(CPSF4)	0.465291	0.907298
GO:0008250	oligosaccharyltransferase complex	3	12	ENSSSCG00000002050(DAD1);ENSSSCG00000011358(TREX1);ENSSSCG00000015214(STT3A)	0.465291	0.907298
GO:0019814	immunoglobulin complex	3	12	ENSSSCG00000015657(PIGR);ENSSSCG00000036224(-);ENSSSCG00000043992(-)	0.465291	0.907298
GO:0032039	integrator complex	3	12	ENSSSCG00000006096(INTS8);ENSSSCG00000015602(INTS7);ENSSSCG00000039898(-)	0.465291	0.907298
GO:0032589	neuron projection membrane	3	12	ENSSSCG00000004839(-);ENSSSCG00000017863(TRPV1);ENSSSCG00000022569(GRIA1)	0.465291	0.907298
GO:0031248	protein acetyltransferase complex	16	74	ENSSSCG00000001769(MORF4L1);ENSSSCG00000003152(RUVBL2);ENSSSCG00000006553(UBAP2L);ENSSSCG00000007092(KAT14);ENSSSCG00000009435(NAA16);ENSSSCG00000010597(TAF5);ENSSSCG00000010956(NAA35);ENSSSCG00000011650(MSL2);ENSSSCG00000012114(MSL3);ENSSSCG00000012267(JADE3);ENSSSCG00000024621(KAT2B);ENSSSCG00000025775(TADA2A);ENSSSCG00000027530(TAF12);ENSSSCG00000028168(TAF7);ENSSSCG00000029630(TAF10);ENSSSCG0…	0.465388	0.907298
GO:1902493	acetyltransferase complex	16	74	ENSSSCG00000001769(MORF4L1);ENSSSCG00000003152(RUVBL2);ENSSSCG00000006553(UBAP2L);ENSSSCG00000007092(KAT14);ENSSSCG00000009435(NAA16);ENSSSCG00000010597(TAF5);ENSSSCG00000010956(NAA35);ENSSSCG00000011650(MSL2);ENSSSCG00000012114(MSL3);ENSSSCG00000012267(JADE3);ENSSSCG00000024621(KAT2B);ENSSSCG00000025775(TADA2A);ENSSSCG00000027530(TAF12);ENSSSCG00000028168(TAF7);ENSSSCG00000029630(TAF10);ENSSSCG0…	0.465388	0.907298
GO:0098878	neurotransmitter receptor complex	7	31	ENSSSCG00000003038(GRIK5);ENSSSCG00000009197(GRID2);ENSSSCG00000012638(GRIA3);ENSSSCG00000022569(GRIA1);ENSSSCG00000029635(GRIN3B);ENSSSCG00000031290(GRIN2A);ENSSSCG00000037452(HTR2A)	0.466136	0.907298
GO:0044432	endoplasmic reticulum part	74	353	ENSSSCG00000000142(FOXRED2);ENSSSCG00000000371(PMEL);ENSSSCG00000000555(ITPR2);ENSSSCG00000001912(PML);ENSSSCG00000001934(SEC23A);ENSSSCG00000002050(DAD1);ENSSSCG00000002554(PLD4);ENSSSCG00000002622(TMEM14A);ENSSSCG00000003271(TTYH1);ENSSSCG00000004339(UFL1);ENSSSCG00000004635(SPPL2A);ENSSSCG00000005020(ATL1);ENSSSCG00000005282(VPS13A);ENSSSCG00000005319(GBA2);ENSSSCG00000005716(POMT1);ENSSSCG000…	0.466505	0.907298
GO:0000323	lytic vacuole	47	223	ENSSSCG00000001418(NEU1);ENSSSCG00000001800(TM6SF1);ENSSSCG00000004414(CD164);ENSSSCG00000004635(SPPL2A);ENSSSCG00000004731(VPS39);ENSSSCG00000005282(VPS13A);ENSSSCG00000006506(SYT11);ENSSSCG00000006836(ELAPOR1);ENSSSCG00000007981(NPRL3);ENSSSCG00000008602(LAPTM4A);ENSSSCG00000009075(MFSD8);ENSSSCG00000009713(CLCN3);ENSSSCG00000010399(NCOA4);ENSSSCG00000011079(PIP4K2A);ENSSSCG00000012201(TASL);EN…	0.466615	0.907298
GO:0005777	peroxisome	17	79	ENSSSCG00000002013(DHRS4);ENSSSCG00000005671(CRAT);ENSSSCG00000006687(ITGA10);ENSSSCG00000008387(PEX13);ENSSSCG00000009316(-);ENSSSCG00000009942(DAO);ENSSSCG00000014080(HMGCR);ENSSSCG00000015391(CROT);ENSSSCG00000015998(PJVK);ENSSSCG00000016402(AGXT);ENSSSCG00000017781(PIPOX);ENSSSCG00000022758(PECR);ENSSSCG00000023391(LONP2);ENSSSCG00000023727(TRIM37);ENSSSCG00000026025(HMGCL);ENSSSCG00000027439…	0.470193	0.907298
GO:0042579	microbody	17	79	ENSSSCG00000002013(DHRS4);ENSSSCG00000005671(CRAT);ENSSSCG00000006687(ITGA10);ENSSSCG00000008387(PEX13);ENSSSCG00000009316(-);ENSSSCG00000009942(DAO);ENSSSCG00000014080(HMGCR);ENSSSCG00000015391(CROT);ENSSSCG00000015998(PJVK);ENSSSCG00000016402(AGXT);ENSSSCG00000017781(PIPOX);ENSSSCG00000022758(PECR);ENSSSCG00000023391(LONP2);ENSSSCG00000023727(TRIM37);ENSSSCG00000026025(HMGCL);ENSSSCG00000027439…	0.470193	0.907298
GO:0062023	collagen-containing extracellular matrix	23	108	ENSSSCG00000000067(CHADL);ENSSSCG00000001484(TINAG);ENSSSCG00000005380(COL15A1);ENSSSCG00000005710(LAMC3);ENSSSCG00000006651(ADAMTSL4);ENSSSCG00000007691(ZP3);ENSSSCG00000008557(EMILIN1);ENSSSCG00000009364(FREM2);ENSSSCG00000010816(TGFB2);ENSSSCG00000014117(THBS4);ENSSSCG00000014256(FBN2);ENSSSCG00000015342(COL28A1);ENSSSCG00000015618(LAMB3);ENSSSCG00000016294(SNORC);ENSSSCG00000016848(EGFLAM);EN…	0.473955	0.907298
GO:0045178	basal part of cell	8	36	ENSSSCG00000000413(MYO1A);ENSSSCG00000005122(TEK);ENSSSCG00000006771(SLC16A1);ENSSSCG00000016885(ITGA1);ENSSSCG00000017448(KRT14);ENSSSCG00000032550(CLRN1);ENSSSCG00000033190(-);ENSSSCG00000038802(GKN2)	0.474059	0.907298
GO:0005743	mitochondrial inner membrane	35	166	ENSSSCG00000001057(MCUR1);ENSSSCG00000003384(DNAJC11);ENSSSCG00000003653(NDUFS5);ENSSSCG00000007723(RCC1L);ENSSSCG00000010597(TAF5);ENSSSCG00000011770(DNAJC19);ENSSSCG00000012174(APOO);ENSSSCG00000012459(APOOL);ENSSSCG00000012623(SLC25A5);ENSSSCG00000014371(NDUFA2);ENSSSCG00000016100(NDUFB3);ENSSSCG00000016290(EFHD1);ENSSSCG00000018065(ND1);ENSSSCG00000018069(ND2);ENSSSCG00000018075(COX1);ENSSSCG…	0.478096	0.907298
GO:0044449	contractile fiber part	19	89	ENSSSCG00000000252(KRT8);ENSSSCG00000003644(FHL3);ENSSSCG00000005501(TRIM32);ENSSSCG00000006834(MYBPHL);ENSSSCG00000010144(ACTN2);ENSSSCG00000010359(LDB3);ENSSSCG00000010461(ANKRD1);ENSSSCG00000010686(BAG3);ENSSSCG00000011022(SVIL);ENSSSCG00000011769(FXR1);ENSSSCG00000013992(ARF1);ENSSSCG00000015273(ATP2B4);ENSSSCG00000015931(KLHL41);ENSSSCG00000021232(SYNC);ENSSSCG00000022545(CALM3);ENSSSCG00000…	0.478899	0.907298
GO:0000123	histone acetyltransferase complex	14	65	ENSSSCG00000001769(MORF4L1);ENSSSCG00000003152(RUVBL2);ENSSSCG00000006553(UBAP2L);ENSSSCG00000007092(KAT14);ENSSSCG00000010597(TAF5);ENSSSCG00000011650(MSL2);ENSSSCG00000012114(MSL3);ENSSSCG00000012267(JADE3);ENSSSCG00000024621(KAT2B);ENSSSCG00000025775(TADA2A);ENSSSCG00000027530(TAF12);ENSSSCG00000028168(TAF7);ENSSSCG00000029630(TAF10);ENSSSCG00000038444(ENY2)	0.480074	0.907298
GO:0001669	acrosomal vesicle	14	65	ENSSSCG00000001535(TCP11);ENSSSCG00000001835(ABHD2);ENSSSCG00000002481(SERPINA5);ENSSSCG00000004308(SPACA1);ENSSSCG00000005307(-);ENSSSCG00000005716(POMT1);ENSSSCG00000013897(RAB3A);ENSSSCG00000014073(HEXB);ENSSSCG00000017493(ZPBP2);ENSSSCG00000021645(MROH2B);ENSSSCG00000022925(-);ENSSSCG00000023612(-);ENSSSCG00000036545(-);ENSSSCG00000038579(DKKL1)	0.480074	0.907298
GO:0031256	leading edge membrane	14	65	ENSSSCG00000004489(EEF1A1);ENSSSCG00000004732(PLA2G4F);ENSSSCG00000004839(-);ENSSSCG00000010454(IFIT5);ENSSSCG00000010581(PSD);ENSSSCG00000012137(BMX);ENSSSCG00000017863(TRPV1);ENSSSCG00000018019(ARHGAP44);ENSSSCG00000022569(GRIA1);ENSSSCG00000027053(PACSIN1);ENSSSCG00000029541(PSD2);ENSSSCG00000032341(AIF1);ENSSSCG00000034495(SNTG1);ENSSSCG00000035456(WWC1)	0.480074	0.907298
GO:0044450	microtubule organizing center part	38	181	ENSSSCG00000000890(NEDD1);ENSSSCG00000002374(DLST);ENSSSCG00000002410(CEP128);ENSSSCG00000002803(CCDC113);ENSSSCG00000003100(CCDC61);ENSSSCG00000003191(TSKS);ENSSSCG00000003608(LCK);ENSSSCG00000003673(CEP192);ENSSSCG00000005122(TEK);ENSSSCG00000005173(HAUS6);ENSSSCG00000005587(NEK6);ENSSSCG00000006936(ODF2L);ENSSSCG00000006994(PCM1);ENSSSCG00000008020(IFT140);ENSSSCG00000008239(CAPG);ENSSSCG00000…	0.486414	0.907298
GO:0048471	perinuclear region of cytoplasm	68	326	ENSSSCG00000000978(MLC1);ENSSSCG00000001479(HMGCLL1);ENSSSCG00000001989(CIDEB);ENSSSCG00000002390(ANGEL1);ENSSSCG00000002671(ATP2C2);ENSSSCG00000002916(APLP1);ENSSSCG00000003923(HECTD3);ENSSSCG00000004506(CTIF);ENSSSCG00000004857(ATP9B);ENSSSCG00000005177(SH3GL2);ENSSSCG00000005503(TLR4);ENSSSCG00000006084(MTDH);ENSSSCG00000006203(COPS5);ENSSSCG00000006582(S100A14);ENSSSCG00000006785(RAP1A);ENSSS…	0.488297	0.907298
GO:0012505	endomembrane system	430	2076	ENSSSCG00000000080(GRAP2);ENSSSCG00000000137(NCF4);ENSSSCG00000000142(FOXRED2);ENSSSCG00000000161(PWP1);ENSSSCG00000000371(PMEL);ENSSSCG00000000400(MIP);ENSSSCG00000000555(ITPR2);ENSSSCG00000000801(TMEM117);ENSSSCG00000000978(MLC1);ENSSSCG00000001091(KIAA0319);ENSSSCG00000001100(CARMIL1);ENSSSCG00000001219(TRIM27);ENSSSCG00000001401(ATP6V1G2-DDX39B);ENSSSCG00000001479(HMGCLL1);ENSSSCG00000001533(…	0.488689	0.907298
GO:0048786	presynaptic active zone	5	22	ENSSSCG00000006852(NTNG1);ENSSSCG00000009679(FZD3);ENSSSCG00000010739(CTBP2);ENSSSCG00000013897(RAB3A);ENSSSCG00000031717(ADCY8)	0.488762	0.907298
GO:0005783	endoplasmic reticulum	172	829	ENSSSCG00000000142(FOXRED2);ENSSSCG00000000371(PMEL);ENSSSCG00000000400(MIP);ENSSSCG00000000555(ITPR2);ENSSSCG00000000801(TMEM117);ENSSSCG00000000978(MLC1);ENSSSCG00000001479(HMGCLL1);ENSSSCG00000001817(FURIN);ENSSSCG00000001866(RCN2);ENSSSCG00000001912(PML);ENSSSCG00000001934(SEC23A);ENSSSCG00000001966(ARHGAP5);ENSSSCG00000002050(DAD1);ENSSSCG00000002340(PSEN1);ENSSSCG00000002390(ANGEL1);ENSSSCG…	0.491556	0.907298
GO:0012506	vesicle membrane	29	138	ENSSSCG00000001401(ATP6V1G2-DDX39B);ENSSSCG00000001934(SEC23A);ENSSSCG00000002481(SERPINA5);ENSSSCG00000004308(SPACA1);ENSSSCG00000005193(TYRP1);ENSSSCG00000006108(TMEM67);ENSSSCG00000006165(SEC31B);ENSSSCG00000008051(ABCA3);ENSSSCG00000009203(SNCA);ENSSSCG00000009713(CLCN3);ENSSSCG00000010260(SAR1A);ENSSSCG00000013415(AZU1);ENSSSCG00000013897(RAB3A);ENSSSCG00000015346(ICA1);ENSSSCG00000016147(PI…	0.493863	0.907298
GO:0000307	cyclin-dependent protein kinase holoenzyme complex	6	27	ENSSSCG00000001565(CDKN1A);ENSSSCG00000002509(CCNK);ENSSSCG00000009354(CCNA1);ENSSSCG00000014284(-);ENSSSCG00000025092(CDK4);ENSSSCG00000038181(CCNT1)	0.496309	0.907298
GO:0030660	Golgi-associated vesicle membrane	6	27	ENSSSCG00000001934(SEC23A);ENSSSCG00000004635(SPPL2A);ENSSSCG00000010260(SAR1A);ENSSSCG00000013464(SPPL2B);ENSSSCG00000034948(RASSF9);ENSSSCG00000036206(DIPK2A)	0.496309	0.907298
GO:0000444	MIS12/MIND type complex	1	3	ENSSSCG00000034958(MIS12)	0.500771	0.907298
GO:0000835	ER ubiquitin ligase complex	1	3	ENSSSCG00000027057(SYVN1)	0.500771	0.907298
GO:0000836	Hrd1p ubiquitin ligase complex	1	3	ENSSSCG00000027057(SYVN1)	0.500771	0.907298
GO:0000839	Hrd1p ubiquitin ligase ERAD-L complex	1	3	ENSSSCG00000027057(SYVN1)	0.500771	0.907298
GO:0001739	sex chromatin	1	3	ENSSSCG00000039198(PCGF2)	0.500771	0.907298
GO:0001740	Barr body	1	3	ENSSSCG00000014307(MACROH2A1)	0.500771	0.907298
GO:0002193	MAML1-RBP-Jkappa- ICN1 complex	1	3	ENSSSCG00000014019(MAML1)	0.500771	0.907298
GO:0005683	U7 snRNP	1	3	ENSSSCG00000038248(LSM11)	0.500771	0.907298
GO:0005720	nuclear heterochromatin	1	3	ENSSSCG00000039198(PCGF2)	0.500771	0.907298
GO:0005796	Golgi lumen	1	3	ENSSSCG00000020711(RAB33B)	0.500771	0.907298
GO:0005827	polar microtubule	1	3	ENSSSCG00000003379(KLHL21)	0.500771	0.907298
GO:0005954	calcium- and calmodulin-dependent protein kinase complex	1	3	ENSSSCG00000015619(CAMK1G)	0.500771	0.907298
GO:0008540	proteasome regulatory particle, base subcomplex	1	3	ENSSSCG00000033180(PSMD10)	0.500771	0.907298
GO:0010009	cytoplasmic side of endosome membrane	1	3	ENSSSCG00000032381(LITAF)	0.500771	0.907298
GO:0016011	dystroglycan complex	1	3	ENSSSCG00000038257(SGCZ)	0.500771	0.907298
GO:0016460	myosin II complex	1	3	ENSSSCG00000005501(TRIM32)	0.500771	0.907298
GO:0016589	NURF complex	1	3	ENSSSCG00000033528(BPTF)	0.500771	0.907298
GO:0030289	protein phosphatase 4 complex	1	3	ENSSSCG00000008398(PPP4R3B)	0.500771	0.907298
GO:0030312	external encapsulating structure	1	3	ENSSSCG00000007691(ZP3)	0.500771	0.907298
GO:0030981	cortical microtubule cytoskeleton	1	3	ENSSSCG00000007253(MAPRE1)	0.500771	0.907298
GO:0031235	intrinsic component of the cytoplasmic side of the plasma membrane	1	3	ENSSSCG00000000730(PRMT8)	0.500771	0.907298
GO:0031265	CD95 death-inducing signaling complex	1	3	ENSSSCG00000026940(CASP10)	0.500771	0.907298
GO:0031391	Elg1 RFC-like complex	1	3	ENSSSCG00000008788(RFC1)	0.500771	0.907298
GO:0031417	NatC complex	1	3	ENSSSCG00000010956(NAA35)	0.500771	0.907298
GO:0032059	bleb	1	3	ENSSSCG00000032360(PANX1)	0.500771	0.907298
GO:0032133	chromosome passenger complex	1	3	ENSSSCG00000001776(-)	0.500771	0.907298
GO:0032983	kainate selective glutamate receptor complex	1	3	ENSSSCG00000003038(GRIK5)	0.500771	0.907298
GO:0033010	paranodal junction	1	3	ENSSSCG00000026794(SIRT2)	0.500771	0.907298
GO:0035805	egg coat	1	3	ENSSSCG00000007691(ZP3)	0.500771	0.907298
GO:0043203	axon hillock	1	3	ENSSSCG00000030361(PRKCZ)	0.500771	0.907298
GO:0044308	axonal spine	1	3	ENSSSCG00000022569(GRIA1)	0.500771	0.907298
GO:0045252	oxoglutarate dehydrogenase complex	1	3	ENSSSCG00000002374(DLST)	0.500771	0.907298
GO:0061574	ASAP complex	1	3	ENSSSCG00000028865(SAP18)	0.500771	0.907298
GO:0061689	tricellular tight junction	1	3	ENSSSCG00000025436(ILDR1)	0.500771	0.907298
GO:0070044	synaptobrevin 2-SNAP-25-syntaxin-1a complex	1	3	ENSSSCG00000003120(NAPA)	0.500771	0.907298
GO:0070449	elongin complex	1	3	ENSSSCG00000008061(ELOB)	0.500771	0.907298
GO:0090498	extrinsic component of Golgi membrane	1	3	ENSSSCG00000005319(GBA2)	0.500771	0.907298
GO:0090661	box H/ACA telomerase RNP complex	1	3	ENSSSCG00000036960(NOP10)	0.500771	0.907298
GO:0097129	cyclin D2-CDK4 complex	1	3	ENSSSCG00000025092(CDK4)	0.500771	0.907298
GO:0097179	protease inhibitor complex	1	3	ENSSSCG00000002481(SERPINA5)	0.500771	0.907298
GO:0097356	perinucleolar compartment	1	3	ENSSSCG00000033885(PDCL3)	0.500771	0.907298
GO:0097433	dense body	1	3	ENSSSCG00000016590(SND1)	0.500771	0.907298
GO:0097651	phosphatidylinositol 3-kinase complex, class I	1	3	ENSSSCG00000017990(PIK3R6)	0.500771	0.907298
GO:0098574	cytoplasmic side of lysosomal membrane	1	3	ENSSSCG00000032381(LITAF)	0.500771	0.907298
GO:0099029	anchored component of presynaptic active zone membrane	1	3	ENSSSCG00000006852(NTNG1)	0.500771	0.907298
GO:0120001	apical plasma membrane urothelial plaque	1	3	ENSSSCG00000002901(UPK1A)	0.500771	0.907298
GO:1904090	peptidase inhibitor complex	1	3	ENSSSCG00000002481(SERPINA5)	0.500771	0.907298
GO:1904115	axon cytoplasm	1	3	ENSSSCG00000022945(UCHL1)	0.500771	0.907298
GO:1990037	Lewy body core	1	3	ENSSSCG00000040663(HERPUD1)	0.500771	0.907298
GO:1990357	terminal web	1	3	ENSSSCG00000011680(PLS1)	0.500771	0.907298
GO:1990452	Parkin-FBXW7-Cul1 ubiquitin ligase complex	1	3	ENSSSCG00000020879(FBXW7)	0.500771	0.907298
GO:0034708	methyltransferase complex	14	66	ENSSSCG00000001024(RIOK1);ENSSSCG00000002127(CHD8);ENSSSCG00000003152(RUVBL2);ENSSSCG00000003263(PRPF31);ENSSSCG00000004432(HDAC2);ENSSSCG00000006100(VIRMA);ENSSSCG00000006809(RBM15);ENSSSCG00000007284(NCOA6);ENSSSCG00000007432(ZNF335);ENSSSCG00000012262(KDM6A);ENSSSCG00000020663(KMT2C);ENSSSCG00000023727(TRIM37);ENSSSCG00000028168(TAF7);MSTRG.9876(KMT2D)	0.505318	0.910012
GO:0000138	Golgi trans cisterna	2	8	ENSSSCG00000028336(YIPF6);ENSSSCG00000035454(B4GALT1)	0.516212	0.910012
GO:0000782	telomere cap complex	2	8	ENSSSCG00000029590(ACD);ENSSSCG00000035639(TERB1)	0.516212	0.910012
GO:0000783	nuclear telomere cap complex	2	8	ENSSSCG00000029590(ACD);ENSSSCG00000035639(TERB1)	0.516212	0.910012
GO:0000784	nuclear chromosome, telomeric region	2	8	ENSSSCG00000029590(ACD);ENSSSCG00000035639(TERB1)	0.516212	0.910012
GO:0002177	manchette	2	8	ENSSSCG00000006204(PPP1R42);ENSSSCG00000038153(PACRG)	0.516212	0.910012
GO:0012507	ER to Golgi transport vesicle membrane	2	8	ENSSSCG00000001934(SEC23A);ENSSSCG00000010260(SAR1A)	0.516212	0.910012
GO:0016600	flotillin complex	2	8	ENSSSCG00000009944(CORO1C);ENSSSCG00000017121(SLC6A3)	0.516212	0.910012
GO:0017146	NMDA selective glutamate receptor complex	2	8	ENSSSCG00000029635(GRIN3B);ENSSSCG00000031290(GRIN2A)	0.516212	0.910012
GO:0030897	HOPS complex	2	8	ENSSSCG00000004731(VPS39);ENSSSCG00000024486(HOOK3)	0.516212	0.910012
GO:0031166	integral component of vacuolar membrane	2	8	ENSSSCG00000021527(ATP10B);ENSSSCG00000025820(SLC15A4)	0.516212	0.910012
GO:0031310	intrinsic component of vacuolar membrane	2	8	ENSSSCG00000021527(ATP10B);ENSSSCG00000025820(SLC15A4)	0.516212	0.910012
GO:0032590	dendrite membrane	2	8	ENSSSCG00000017863(TRPV1);ENSSSCG00000022569(GRIA1)	0.516212	0.910012
GO:0032809	neuronal cell body membrane	2	8	ENSSSCG00000031717(ADCY8);ENSSSCG00000034883(AMIGO1)	0.516212	0.910012
GO:0036379	myofilament	2	8	ENSSSCG00000005501(TRIM32);ENSSSCG00000006834(MYBPHL)	0.516212	0.910012
GO:0098554	cytoplasmic side of endoplasmic reticulum membrane	2	8	ENSSSCG00000004635(SPPL2A);ENSSSCG00000013464(SPPL2B)	0.516212	0.910012
GO:0098563	intrinsic component of synaptic vesicle membrane	2	8	ENSSSCG00000001401(ATP6V1G2-DDX39B);ENSSSCG00000013897(RAB3A)	0.516212	0.910012
GO:1902554	serine/threonine protein kinase complex	10	47	ENSSSCG00000001236(TRIM40);ENSSSCG00000001565(CDKN1A);ENSSSCG00000002509(CCNK);ENSSSCG00000009354(CCNA1);ENSSSCG00000009769(GTF2H3);ENSSSCG00000010454(IFIT5);ENSSSCG00000014284(-);ENSSSCG00000025092(CDK4);ENSSSCG00000038181(CCNT1);ENSSSCG00000038189(SMCR8)	0.516688	0.910012
GO:0019866	organelle inner membrane	40	193	ENSSSCG00000001057(MCUR1);ENSSSCG00000003384(DNAJC11);ENSSSCG00000003653(NDUFS5);ENSSSCG00000007723(RCC1L);ENSSSCG00000010597(TAF5);ENSSSCG00000011770(DNAJC19);ENSSSCG00000012174(APOO);ENSSSCG00000012459(APOOL);ENSSSCG00000012606(ATP1B4);ENSSSCG00000012623(SLC25A5);ENSSSCG00000014248(LMNB1);ENSSSCG00000014371(NDUFA2);ENSSSCG00000016100(NDUFB3);ENSSSCG00000016290(EFHD1);ENSSSCG00000016673(GHRHR);E…	0.521191	0.916521
GO:1903561	extracellular vesicle	12	57	ENSSSCG00000002481(SERPINA5);ENSSSCG00000005126(PLAA);ENSSSCG00000008118(PROM2);ENSSSCG00000011848(TFRC);ENSSSCG00000014108(BHMT);ENSSSCG00000016442(AOC1);ENSSSCG00000022226(FASLG);ENSSSCG00000022230(CD9);ENSSSCG00000023186(CA4);ENSSSCG00000028225(DICER1);ENSSSCG00000032643(SLC12A3);ENSSSCG00000033190(-)	0.523981	0.917879
GO:0030016	myofibril	20	96	ENSSSCG00000000252(KRT8);ENSSSCG00000003644(FHL3);ENSSSCG00000005501(TRIM32);ENSSSCG00000006834(MYBPHL);ENSSSCG00000010144(ACTN2);ENSSSCG00000010359(LDB3);ENSSSCG00000010461(ANKRD1);ENSSSCG00000010686(BAG3);ENSSSCG00000011022(SVIL);ENSSSCG00000011769(FXR1);ENSSSCG00000013375(MYOD1);ENSSSCG00000013992(ARF1);ENSSSCG00000015273(ATP2B4);ENSSSCG00000015931(KLHL41);ENSSSCG00000021232(SYNC);ENSSSCG00000…	0.524781	0.917879
GO:0022624	proteasome accessory complex	4	18	ENSSSCG00000015892(PSMD14);ENSSSCG00000016272(PSMD1);ENSSSCG00000017489(PSMD3);ENSSSCG00000033180(PSMD10)	0.527619	0.917879
GO:0044665	MLL1/2 complex	4	18	ENSSSCG00000002127(CHD8);ENSSSCG00000003152(RUVBL2);ENSSSCG00000003263(PRPF31);ENSSSCG00000028168(TAF7)	0.527619	0.917879
GO:0071339	MLL1 complex	4	18	ENSSSCG00000002127(CHD8);ENSSSCG00000003152(RUVBL2);ENSSSCG00000003263(PRPF31);ENSSSCG00000028168(TAF7)	0.527619	0.917879
GO:1902555	endoribonuclease complex	4	18	ENSSSCG00000000998(RPP40);ENSSSCG00000006078(POP1);ENSSSCG00000028225(DICER1);ENSSSCG00000042910(AGO4)	0.527619	0.917879
GO:1905348	endonuclease complex	4	18	ENSSSCG00000000998(RPP40);ENSSSCG00000006078(POP1);ENSSSCG00000028225(DICER1);ENSSSCG00000042910(AGO4)	0.527619	0.917879
GO:1902494	catalytic complex	173	839	ENSSSCG00000000137(NCF4);ENSSSCG00000000509(ZFC3H1);ENSSSCG00000000998(RPP40);ENSSSCG00000001009(RIPK1);ENSSSCG00000001024(RIOK1);ENSSSCG00000001236(TRIM40);ENSSSCG00000001533(TAF11);ENSSSCG00000001565(CDKN1A);ENSSSCG00000001769(MORF4L1);ENSSSCG00000002050(DAD1);ENSSSCG00000002127(CHD8);ENSSSCG00000002374(DLST);ENSSSCG00000002467(ASB2);ENSSSCG00000002509(CCNK);ENSSSCG00000002629(FBXO9);ENSSSCG000…	0.52926	0.919326
GO:0098796	membrane protein complex	126	612	ENSSSCG00000000137(NCF4);ENSSSCG00000000499(BEST3);ENSSSCG00000001009(RIPK1);ENSSSCG00000001219(TRIM27);ENSSSCG00000001401(ATP6V1G2-DDX39B);ENSSSCG00000001472(SLA-DOA);ENSSSCG00000001752(CHRNA3);ENSSSCG00000001921(NEO1);ENSSSCG00000001934(SEC23A);ENSSSCG00000002050(DAD1);ENSSSCG00000002340(PSEN1);ENSSSCG00000003038(GRIK5);ENSSSCG00000003120(NAPA);ENSSSCG00000003257(CACNG6);ENSSSCG00000003384(DNAJ…	0.537067	0.927926
GO:0000779	condensed chromosome, centromeric region	7	33	ENSSSCG00000001776(-);ENSSSCG00000010863(AHCTF1);ENSSSCG00000023296(CENPE);ENSSSCG00000028947(PELI1);ENSSSCG00000031459(KMT5B);ENSSSCG00000034217(SKA2);ENSSSCG00000034958(MIS12)	0.538054	0.927926
GO:0043679	axon terminus	7	33	ENSSSCG00000009713(CLCN3);ENSSSCG00000013897(RAB3A);ENSSSCG00000015507(TNN);ENSSSCG00000027970(-);ENSSSCG00000029567(SLC8A2);ENSSSCG00000033682(CPLX2);ENSSSCG00000040687(CDH8)	0.538054	0.927926
GO:0031519	PcG protein complex	8	38	ENSSSCG00000004432(HDAC2);ENSSSCG00000006553(UBAP2L);ENSSSCG00000011081(-);ENSSSCG00000020954(PCGF6);ENSSSCG00000023727(TRIM37);ENSSSCG00000029803(KDM2B);ENSSSCG00000036083(PCGF5);ENSSSCG00000039198(PCGF2)	0.540892	0.927926
GO:0098982	GABA-ergic synapse	8	38	ENSSSCG00000004309(CNR1);ENSSSCG00000006125(CALB1);ENSSSCG00000007056(PLCB1);ENSSSCG00000010739(CTBP2);ENSSSCG00000011736(SLITRK3);ENSSSCG00000023859(LRRTM1);ENSSSCG00000028922(GABRA2);ENSSSCG00000035018(GABRD)	0.540892	0.927926
GO:0044452	nucleolar part	29	141	ENSSSCG00000000602(RERG);ENSSSCG00000001219(TRIM27);ENSSSCG00000002680(TAF1C);ENSSSCG00000004625(LEO1);ENSSSCG00000004781(PAK6);ENSSSCG00000006069(RGS22);ENSSSCG00000006078(POP1);ENSSSCG00000006084(MTDH);ENSSSCG00000009358(EXOSC8);ENSSSCG00000010070(SMARCB1);ENSSSCG00000010461(ANKRD1);ENSSSCG00000010644(DCLRE1A);ENSSSCG00000011390(IP6K1);ENSSSCG00000012850(DEAF1);ENSSSCG00000013756(MRI1);ENSSSCG0…	0.545686	0.927926
GO:0070062	extracellular exosome	11	53	ENSSSCG00000002481(SERPINA5);ENSSSCG00000005126(PLAA);ENSSSCG00000011848(TFRC);ENSSSCG00000014108(BHMT);ENSSSCG00000016442(AOC1);ENSSSCG00000022226(FASLG);ENSSSCG00000022230(CD9);ENSSSCG00000023186(CA4);ENSSSCG00000028225(DICER1);ENSSSCG00000032643(SLC12A3);ENSSSCG00000033190(-)	0.548369	0.927926
GO:0034451	centriolar satellite	17	83	ENSSSCG00000002374(DLST);ENSSSCG00000002803(CCDC113);ENSSSCG00000003100(CCDC61);ENSSSCG00000005122(TEK);ENSSSCG00000005173(HAUS6);ENSSSCG00000005587(NEK6);ENSSSCG00000006936(ODF2L);ENSSSCG00000006994(PCM1);ENSSSCG00000008312(DYSF);ENSSSCG00000010556(PAX2);ENSSSCG00000011131(PRKCQ);ENSSSCG00000014835(C2CD3);ENSSSCG00000024486(HOOK3);ENSSSCG00000031800(CEP72);ENSSSCG00000035854(RAB11FIP3);ENSSSCG00…	0.560544	0.927926
GO:0005813	centrosome	90	440	ENSSSCG00000000709(PLEKHG6);ENSSSCG00000000890(NEDD1);ENSSSCG00000000894(CCDC38);ENSSSCG00000001776(-);ENSSSCG00000002340(PSEN1);ENSSSCG00000002374(DLST);ENSSSCG00000002743(IST1);ENSSSCG00000002803(CCDC113);ENSSSCG00000002812(KIFC3);ENSSSCG00000003100(CCDC61);ENSSSCG00000003152(RUVBL2);ENSSSCG00000003608(LCK);ENSSSCG00000003673(CEP192);ENSSSCG00000004625(LEO1);ENSSSCG00000005122(TEK);ENSSSCG00000…	0.564606	0.927926
GO:1902495	transmembrane transporter complex	31	152	ENSSSCG00000000499(BEST3);ENSSSCG00000001752(CHRNA3);ENSSSCG00000003038(GRIK5);ENSSSCG00000003257(CACNG6);ENSSSCG00000006740(ATP1A1);ENSSSCG00000008453(ABCG8);ENSSSCG00000008465(KCNG3);ENSSSCG00000009197(GRID2);ENSSSCG00000009698(GLRA3);ENSSSCG00000010552(PKD2L1);ENSSSCG00000011040(CACNB2);ENSSSCG00000012606(ATP1B4);ENSSSCG00000012638(GRIA3);ENSSSCG00000013330(KCNA4);ENSSSCG00000013586(LRRC8E);EN…	0.565948	0.927926
GO:0005815	microtubule organizing center	107	523	ENSSSCG00000000709(PLEKHG6);ENSSSCG00000000890(NEDD1);ENSSSCG00000000894(CCDC38);ENSSSCG00000001053(TBC1D7);ENSSSCG00000001776(-);ENSSSCG00000002340(PSEN1);ENSSSCG00000002374(DLST);ENSSSCG00000002410(CEP128);ENSSSCG00000002743(IST1);ENSSSCG00000002803(CCDC113);ENSSSCG00000002812(KIFC3);ENSSSCG00000003100(CCDC61);ENSSSCG00000003107(ARHGAP35);ENSSSCG00000003152(RUVBL2);ENSSSCG00000003191(TSKS);ENSS…	0.566342	0.927926
GO:1990234	transferase complex	95	465	ENSSSCG00000001024(RIOK1);ENSSSCG00000001236(TRIM40);ENSSSCG00000001533(TAF11);ENSSSCG00000001565(CDKN1A);ENSSSCG00000001769(MORF4L1);ENSSSCG00000002050(DAD1);ENSSSCG00000002127(CHD8);ENSSSCG00000002374(DLST);ENSSSCG00000002467(ASB2);ENSSSCG00000002509(CCNK);ENSSSCG00000002629(FBXO9);ENSSSCG00000003152(RUVBL2);ENSSSCG00000003216(POLD1);ENSSSCG00000003263(PRPF31);ENSSSCG00000003350(MIB2);ENSSSCG00…	0.570659	0.927926
GO:0044438	microbody part	6	29	ENSSSCG00000006687(ITGA10);ENSSSCG00000008387(PEX13);ENSSSCG00000009942(DAO);ENSSSCG00000014080(HMGCR);ENSSSCG00000015998(PJVK);ENSSSCG00000016402(AGXT)	0.5723	0.927926
GO:0044439	peroxisomal part	6	29	ENSSSCG00000006687(ITGA10);ENSSSCG00000008387(PEX13);ENSSSCG00000009942(DAO);ENSSSCG00000014080(HMGCR);ENSSSCG00000015998(PJVK);ENSSSCG00000016402(AGXT)	0.5723	0.927926
GO:0016469	proton-transporting two-sector ATPase complex	7	34	ENSSSCG00000001401(ATP6V1G2-DDX39B);ENSSSCG00000008314(ATP6V1B1);ENSSSCG00000010597(TAF5);ENSSSCG00000016577(ATP6V1F);ENSSSCG00000018081(ATP6);ENSSSCG00000034019(-);ENSSSCG00000035628(CCDC115)	0.572504	0.927926
GO:0034704	calcium channel complex	7	34	ENSSSCG00000003257(CACNG6);ENSSSCG00000010552(PKD2L1);ENSSSCG00000011040(CACNB2);ENSSSCG00000015402(CACNA2D1);ENSSSCG00000022545(CALM3);ENSSSCG00000025532(CACNG7);ENSSSCG00000026537(CACNA2D4)	0.572504	0.927926
GO:0005637	nuclear inner membrane	5	24	ENSSSCG00000012606(ATP1B4);ENSSSCG00000014248(LMNB1);ENSSSCG00000016673(GHRHR);ENSSSCG00000021353(TMX4);ENSSSCG00000035639(TERB1)	0.572622	0.927926
GO:0098636	protein complex involved in cell adhesion	5	24	ENSSSCG00000006687(ITGA10);ENSSSCG00000008557(EMILIN1);ENSSSCG00000015886(ITGB6);ENSSSCG00000016885(ITGA1);ENSSSCG00000025133(ITGB2)	0.572622	0.927926
GO:0035097	histone methyltransferase complex	10	49	ENSSSCG00000002127(CHD8);ENSSSCG00000003152(RUVBL2);ENSSSCG00000003263(PRPF31);ENSSSCG00000004432(HDAC2);ENSSSCG00000007284(NCOA6);ENSSSCG00000007432(ZNF335);ENSSSCG00000012262(KDM6A);ENSSSCG00000020663(KMT2C);ENSSSCG00000023727(TRIM37);ENSSSCG00000028168(TAF7)	0.574655	0.927926
GO:0016605	PML body	11	54	ENSSSCG00000000902(NR2C1);ENSSSCG00000001912(PML);ENSSSCG00000004958(PIAS1);ENSSSCG00000006760(HIPK1);ENSSSCG00000011004(TOPORS);ENSSSCG00000011201(SATB1);ENSSSCG00000012656(ELF4);ENSSSCG00000017118(TERT);ENSSSCG00000021814(ZMYM2);ENSSSCG00000031130(ZBED1);ENSSSCG00000035839(TOP3A)	0.575631	0.927926
GO:0000314	organellar small ribosomal subunit	3	14	ENSSSCG00000029425(MRPS18B);ENSSSCG00000031435(MRPS14);ENSSSCG00000031860(MRPS12)	0.576834	0.927926
GO:0002080	acrosomal membrane	3	14	ENSSSCG00000002481(SERPINA5);ENSSSCG00000004308(SPACA1);ENSSSCG00000022925(-)	0.576834	0.927926
GO:0005763	mitochondrial small ribosomal subunit	3	14	ENSSSCG00000029425(MRPS18B);ENSSSCG00000031435(MRPS14);ENSSSCG00000031860(MRPS12)	0.576834	0.927926
GO:0005849	mRNA cleavage factor complex	3	14	ENSSSCG00000002447(CPSF2);ENSSSCG00000020799(CPSF3);ENSSSCG00000026896(CPSF4)	0.576834	0.927926
GO:0030014	CCR4-NOT complex	3	14	ENSSSCG00000008989(CNOT6L);ENSSSCG00000017067(CNOT8);ENSSSCG00000021354(CNOT4)	0.576834	0.927926
GO:0030904	retromer complex	3	14	ENSSSCG00000001219(TRIM27);ENSSSCG00000004385(SNX3);ENSSSCG00000017877(ANKFY1)	0.576834	0.927926
GO:1990351	transporter complex	32	158	ENSSSCG00000000499(BEST3);ENSSSCG00000001752(CHRNA3);ENSSSCG00000003038(GRIK5);ENSSSCG00000003257(CACNG6);ENSSSCG00000006740(ATP1A1);ENSSSCG00000008453(ABCG8);ENSSSCG00000008465(KCNG3);ENSSSCG00000009197(GRID2);ENSSSCG00000009698(GLRA3);ENSSSCG00000010552(PKD2L1);ENSSSCG00000011040(CACNB2);ENSSSCG00000012606(ATP1B4);ENSSSCG00000012638(GRIA3);ENSSSCG00000013330(KCNA4);ENSSSCG00000013586(LRRC8E);EN…	0.583464	0.927926
GO:0005942	phosphatidylinositol 3-kinase complex	2	9	ENSSSCG00000003749(PIK3C3);ENSSSCG00000017990(PIK3R6)	0.583821	0.927926
GO:0016581	NuRD complex	2	9	ENSSSCG00000004432(HDAC2);ENSSSCG00000013938(GATAD2A)	0.583821	0.927926
GO:0030681	multimeric ribonuclease P complex	2	9	ENSSSCG00000000998(RPP40);ENSSSCG00000006078(POP1)	0.583821	0.927926
GO:0031045	dense core granule	2	9	ENSSSCG00000005282(VPS13A);ENSSSCG00000036431(VPS13C)	0.583821	0.927926
GO:0031083	BLOC-1 complex	2	9	ENSSSCG00000024927(STX12);ENSSSCG00000040593(BLOC1S5)	0.583821	0.927926
GO:0031414	N-terminal protein acetyltransferase complex	2	9	ENSSSCG00000009435(NAA16);ENSSSCG00000010956(NAA35)	0.583821	0.927926
GO:0031462	Cul2-RING ubiquitin ligase complex	2	9	ENSSSCG00000008061(ELOB);ENSSSCG00000011104(CUL2)	0.583821	0.927926
GO:0031932	TORC2 complex	2	9	ENSSSCG00000007340(TTI1);ENSSSCG00000013292(PRR5L)	0.583821	0.927926
GO:0042581	specific granule	2	9	ENSSSCG00000009444(OLFM4);ENSSSCG00000009713(CLCN3)	0.583821	0.927926
GO:0043083	synaptic cleft	2	9	ENSSSCG00000004270(ADGRB3);ENSSSCG00000040687(CDH8)	0.583821	0.927926
GO:0043195	terminal bouton	2	9	ENSSSCG00000013897(RAB3A);ENSSSCG00000015507(TNN)	0.583821	0.927926
GO:0090545	CHD-type complex	2	9	ENSSSCG00000004432(HDAC2);ENSSSCG00000013938(GATAD2A)	0.583821	0.927926
GO:0000228	nuclear chromosome	33	163	ENSSSCG00000000693(NCAPD2);ENSSSCG00000001769(MORF4L1);ENSSSCG00000002378(MLH3);ENSSSCG00000003152(RUVBL2);ENSSSCG00000003216(POLD1);ENSSSCG00000003775(MSH4);ENSSSCG00000004344(MMS22L);ENSSSCG00000004432(HDAC2);ENSSSCG00000006649(HORMAD1);ENSSSCG00000008452(LRPPRC);ENSSSCG00000009096(EXOSC9);ENSSSCG00000009317(CDX2);ENSSSCG00000010070(SMARCB1);ENSSSCG00000010877(HNRNPU);ENSSSCG00000011358(TREX1);…	0.58477	0.927926
GO:0031966	mitochondrial membrane	51	252	ENSSSCG00000001057(MCUR1);ENSSSCG00000002305(EXD2);ENSSSCG00000002622(TMEM14A);ENSSSCG00000003384(DNAJC11);ENSSSCG00000003653(NDUFS5);ENSSSCG00000004309(CNR1);ENSSSCG00000004342(NDUFAF4);ENSSSCG00000005282(VPS13A);ENSSSCG00000007723(RCC1L);ENSSSCG00000008395(VRK2);ENSSSCG00000009828(PPP1CC);ENSSSCG00000009942(DAO);ENSSSCG00000010597(TAF5);ENSSSCG00000011770(DNAJC19);ENSSSCG00000012174(APOO);ENSSS…	0.59307	0.927926
GO:0005874	microtubule	30	149	ENSSSCG00000001776(-);ENSSSCG00000001814(IQGAP1);ENSSSCG00000003379(KLHL21);ENSSSCG00000003566(NUDC);ENSSSCG00000005173(HAUS6);ENSSSCG00000005753(CAMSAP1);ENSSSCG00000007253(MAPRE1);ENSSSCG00000007575(RADIL);ENSSSCG00000008274(-);ENSSSCG00000008452(LRPPRC);ENSSSCG00000008852(MAP9);ENSSSCG00000010877(HNRNPU);ENSSSCG00000010912(KIF14);ENSSSCG00000013425(MISP);ENSSSCG00000013505(FSD1);ENSSSCG0000001…	0.597037	0.927926
GO:0005773	vacuole	56	277	ENSSSCG00000001401(ATP6V1G2-DDX39B);ENSSSCG00000001418(NEU1);ENSSSCG00000001800(TM6SF1);ENSSSCG00000004414(CD164);ENSSSCG00000004635(SPPL2A);ENSSSCG00000004731(VPS39);ENSSSCG00000005282(VPS13A);ENSSSCG00000006506(SYT11);ENSSSCG00000006836(ELAPOR1);ENSSSCG00000007981(NPRL3);ENSSSCG00000008314(ATP6V1B1);ENSSSCG00000008602(LAPTM4A);ENSSSCG00000009075(MFSD8);ENSSSCG00000009713(CLCN3);ENSSSCG000000103…	0.598745	0.927926
GO:0045121	membrane raft	32	159	ENSSSCG00000000413(MYO1A);ENSSSCG00000000687(CD4);ENSSSCG00000001048(ADTRP);ENSSSCG00000001817(FURIN);ENSSSCG00000002340(PSEN1);ENSSSCG00000003608(LCK);ENSSSCG00000005122(TEK);ENSSSCG00000005382(TGFBR1);ENSSSCG00000006499(LAMTOR2);ENSSSCG00000008115(MAL);ENSSSCG00000008844(KDR);ENSSSCG00000009944(CORO1C);ENSSSCG00000010081(MAPK1);ENSSSCG00000010432(-);ENSSSCG00000010971(ARID3C);ENSSSCG00000011198…	0.599178	0.927926
GO:0098857	membrane microdomain	32	159	ENSSSCG00000000413(MYO1A);ENSSSCG00000000687(CD4);ENSSSCG00000001048(ADTRP);ENSSSCG00000001817(FURIN);ENSSSCG00000002340(PSEN1);ENSSSCG00000003608(LCK);ENSSSCG00000005122(TEK);ENSSSCG00000005382(TGFBR1);ENSSSCG00000006499(LAMTOR2);ENSSSCG00000008115(MAL);ENSSSCG00000008844(KDR);ENSSSCG00000009944(CORO1C);ENSSSCG00000010081(MAPK1);ENSSSCG00000010432(-);ENSSSCG00000010971(ARID3C);ENSSSCG00000011198…	0.599178	0.927926
GO:1902911	protein kinase complex	11	55	ENSSSCG00000001236(TRIM40);ENSSSCG00000001565(CDKN1A);ENSSSCG00000002509(CCNK);ENSSSCG00000009354(CCNA1);ENSSSCG00000009769(GTF2H3);ENSSSCG00000010454(IFIT5);ENSSSCG00000011217(NEK10);ENSSSCG00000014284(-);ENSSSCG00000025092(CDK4);ENSSSCG00000038181(CCNT1);ENSSSCG00000038189(SMCR8)	0.602174	0.927926
GO:0031227	intrinsic component of endoplasmic reticulum membrane	15	75	ENSSSCG00000004635(SPPL2A);ENSSSCG00000006032(EMC2);ENSSSCG00000010528(ZFYVE27);ENSSSCG00000013464(SPPL2B);ENSSSCG00000013905(FKBP8);ENSSSCG00000015616(HSD11B1);ENSSSCG00000015847(MBOAT4);ENSSSCG00000016941(RNF180);ENSSSCG00000017094(MARCHF6);ENSSSCG00000026092(SREBF2);ENSSSCG00000026706(PIGS);ENSSSCG00000032007(RTN4);ENSSSCG00000035414(XXYLT1);ENSSSCG00000037314(TMCO1);ENSSSCG00000039626(DERL3)	0.602753	0.927926
GO:0005793	endoplasmic reticulum-Golgi intermediate compartment	9	45	ENSSSCG00000002743(IST1);ENSSSCG00000008633(PDIA6);ENSSSCG00000012953(YIF1A);ENSSSCG00000014036(TMED9);ENSSSCG00000017233(RAB37);ENSSSCG00000023155(CLN8);ENSSSCG00000023186(CA4);ENSSSCG00000035628(CCDC115);ENSSSCG00000035684(TMED10)	0.603095	0.927926
GO:0030017	sarcomere	16	80	ENSSSCG00000000252(KRT8);ENSSSCG00000003644(FHL3);ENSSSCG00000005501(TRIM32);ENSSSCG00000010144(ACTN2);ENSSSCG00000010359(LDB3);ENSSSCG00000010461(ANKRD1);ENSSSCG00000010686(BAG3);ENSSSCG00000013992(ARF1);ENSSSCG00000015273(ATP2B4);ENSSSCG00000015931(KLHL41);ENSSSCG00000021232(SYNC);ENSSSCG00000022545(CALM3);ENSSSCG00000024621(KAT2B);ENSSSCG00000029441(-);ENSSSCG00000036534(MYOM3);ENSSSCG00000038…	0.60318	0.927926
GO:0000931	gamma-tubulin large complex	1	4	ENSSSCG00000028117(CDK5RAP2)	0.603983	0.927926
GO:0001518	voltage-gated sodium channel complex	1	4	ENSSSCG00000017282(SCN4A)	0.603983	0.927926
GO:0001674	female germ cell nucleus	1	4	ENSSSCG00000031429(YAP1)	0.603983	0.927926
GO:0001940	male pronucleus	1	4	ENSSSCG00000016395(RIF1)	0.603983	0.927926
GO:0005915	zonula adherens	1	4	ENSSSCG00000002812(KIFC3)	0.603983	0.927926
GO:0008024	cyclin/CDK positive transcription elongation factor complex	1	4	ENSSSCG00000038181(CCNT1)	0.603983	0.927926
GO:0008091	spectrin	1	4	ENSSSCG00000006431(SPTA1)	0.603983	0.927926
GO:0008274	gamma-tubulin ring complex	1	4	ENSSSCG00000028117(CDK5RAP2)	0.603983	0.927926
GO:0030056	hemidesmosome	1	4	ENSSSCG00000016954(ERBIN)	0.603983	0.927926
GO:0030285	integral component of synaptic vesicle membrane	1	4	ENSSSCG00000001401(ATP6V1G2-DDX39B)	0.603983	0.927926
GO:0031429	box H/ACA snoRNP complex	1	4	ENSSSCG00000036960(NOP10)	0.603983	0.927926
GO:0032127	dense core granule membrane	1	4	ENSSSCG00000036431(VPS13C)	0.603983	0.927926
GO:0033162	melanosome membrane	1	4	ENSSSCG00000005193(TYRP1)	0.603983	0.927926
GO:0034366	spherical high-density lipoprotein particle	1	4	ENSSSCG00000030921(APOA1)	0.603983	0.927926
GO:0043202	lysosomal lumen	1	4	ENSSSCG00000022226(FASLG)	0.603983	0.927926
GO:0045009	chitosome	1	4	ENSSSCG00000005193(TYRP1)	0.603983	0.927926
GO:0045239	tricarboxylic acid cycle enzyme complex	1	4	ENSSSCG00000002374(DLST)	0.603983	0.927926
GO:0045240	dihydrolipoyl dehydrogenase complex	1	4	ENSSSCG00000002374(DLST)	0.603983	0.927926
GO:0070552	BRISC complex	1	4	ENSSSCG00000026465(BABAM2)	0.603983	0.927926
GO:0070695	FHF complex	1	4	ENSSSCG00000024486(HOOK3)	0.603983	0.927926
GO:0072588	box H/ACA RNP complex	1	4	ENSSSCG00000036960(NOP10)	0.603983	0.927926
GO:0090741	pigment granule membrane	1	4	ENSSSCG00000005193(TYRP1)	0.603983	0.927926
GO:0097165	nuclear stress granule	1	4	ENSSSCG00000003093(SYMPK)	0.603983	0.927926
GO:0097209	epidermal lamellar body	1	4	ENSSSCG00000014422(SPINK5)	0.603983	0.927926
GO:0097413	Lewy body	1	4	ENSSSCG00000040663(HERPUD1)	0.603983	0.927926
GO:0097487	multivesicular body, internal vesicle	1	4	ENSSSCG00000022126(EGFR)	0.603983	0.927926
GO:0098665	serotonin receptor complex	1	4	ENSSSCG00000037452(HTR2A)	0.603983	0.927926
GO:0098666	G protein-coupled serotonin receptor complex	1	4	ENSSSCG00000037452(HTR2A)	0.603983	0.927926
GO:0098945	intrinsic component of presynaptic active zone membrane	1	4	ENSSSCG00000006852(NTNG1)	0.603983	0.927926
GO:0098992	neuronal dense core vesicle	1	4	ENSSSCG00000005282(VPS13A)	0.603983	0.927926
GO:0098993	anchored component of synaptic vesicle membrane	1	4	ENSSSCG00000013897(RAB3A)	0.603983	0.927926
GO:0099544	perisynaptic space	1	4	ENSSSCG00000022569(GRIA1)	0.603983	0.927926
GO:0140007	KICSTOR complex	1	4	ENSSSCG00000021466(BMT2)	0.603983	0.927926
GO:1990111	spermatoproteasome complex	1	4	ENSSSCG00000008412(PSME4)	0.603983	0.927926
GO:1990604	IRE1-TRAF2-ASK1 complex	1	4	ENSSSCG00000040637(ERN2)	0.603983	0.927926
GO:1990745	EARP complex	1	4	ENSSSCG00000022982(VPS50)	0.603983	0.927926
GO:0015630	microtubule cytoskeleton	161	791	ENSSSCG00000000217(RACGAP1);ENSSSCG00000000709(PLEKHG6);ENSSSCG00000000890(NEDD1);ENSSSCG00000000894(CCDC38);ENSSSCG00000001053(TBC1D7);ENSSSCG00000001776(-);ENSSSCG00000001814(IQGAP1);ENSSSCG00000002340(PSEN1);ENSSSCG00000002374(DLST);ENSSSCG00000002410(CEP128);ENSSSCG00000002743(IST1);ENSSSCG00000002803(CCDC113);ENSSSCG00000002812(KIFC3);ENSSSCG00000003100(CCDC61);ENSSSCG00000003107(ARHGAP35);E…	0.604459	0.927926
GO:0010494	cytoplasmic stress granule	7	35	ENSSSCG00000003660(PABPC4);ENSSSCG00000008619(DDX1);ENSSSCG00000013759(NANOS3);ENSSSCG00000015498(RC3H1);ENSSSCG00000021845(ATXN2L);ENSSSCG00000025953(OGFOD1);ENSSSCG00000033295(EIF2S1)	0.605691	0.928028
GO:0043292	contractile fiber	21	105	ENSSSCG00000000252(KRT8);ENSSSCG00000001075(DEK);ENSSSCG00000003644(FHL3);ENSSSCG00000005501(TRIM32);ENSSSCG00000006834(MYBPHL);ENSSSCG00000010144(ACTN2);ENSSSCG00000010359(LDB3);ENSSSCG00000010461(ANKRD1);ENSSSCG00000010686(BAG3);ENSSSCG00000011022(SVIL);ENSSSCG00000011769(FXR1);ENSSSCG00000013375(MYOD1);ENSSSCG00000013992(ARF1);ENSSSCG00000015273(ATP2B4);ENSSSCG00000015931(KLHL41);ENSSSCG000000…	0.606159	0.928028
GO:0098802	plasma membrane receptor complex	23	115	ENSSSCG00000001752(CHRNA3);ENSSSCG00000003038(GRIK5);ENSSSCG00000003801(IL23R);ENSSSCG00000006687(ITGA10);ENSSSCG00000008557(EMILIN1);ENSSSCG00000009197(GRID2);ENSSSCG00000010974(CNTFR);ENSSSCG00000011848(TFRC);ENSSSCG00000012638(GRIA3);ENSSSCG00000015886(ITGB6);ENSSSCG00000016885(ITGA1);ENSSSCG00000016916(IL6ST);ENSSSCG00000020725(ERBB3);ENSSSCG00000020970(IL6);ENSSSCG00000022569(GRIA1);ENSSSCG0…	0.607588	0.928479
GO:0000152	nuclear ubiquitin ligase complex	6	30	ENSSSCG00000007423(UBE2C);ENSSSCG00000016170(BARD1);ENSSSCG00000017308(CDC27);ENSSSCG00000020954(PCGF6);ENSSSCG00000026465(BABAM2);ENSSSCG00000039198(PCGF2)	0.608088	0.928479
GO:0005778	peroxisomal membrane	5	25	ENSSSCG00000006687(ITGA10);ENSSSCG00000008387(PEX13);ENSSSCG00000009942(DAO);ENSSSCG00000014080(HMGCR);ENSSSCG00000015998(PJVK)	0.611731	0.929046
GO:0031903	microbody membrane	5	25	ENSSSCG00000006687(ITGA10);ENSSSCG00000008387(PEX13);ENSSSCG00000009942(DAO);ENSSSCG00000014080(HMGCR);ENSSSCG00000015998(PJVK)	0.611731	0.929046
GO:0043209	myelin sheath	5	25	ENSSSCG00000016543(EXOC4);ENSSSCG00000017420(CNP);ENSSSCG00000022545(CALM3);ENSSSCG00000026794(SIRT2);ENSSSCG00000030361(PRKCZ)	0.611731	0.929046
GO:0070461	SAGA-type complex	5	25	ENSSSCG00000010597(TAF5);ENSSSCG00000027530(TAF12);ENSSSCG00000028168(TAF7);ENSSSCG00000029630(TAF10);ENSSSCG00000038444(ENY2)	0.611731	0.929046
GO:0044425	membrane part	667	3253	ENSSSCG00000000029(SCUBE1);ENSSSCG00000000137(NCF4);ENSSSCG00000000217(RACGAP1);ENSSSCG00000000252(KRT8);ENSSSCG00000000264(MFSD5);ENSSSCG00000000371(PMEL);ENSSSCG00000000385(SLC39A5);ENSSSCG00000000413(MYO1A);ENSSSCG00000000499(BEST3);ENSSSCG00000000555(ITPR2);ENSSSCG00000000585(SLCO1C1);ENSSSCG00000000642(KLRD1);ENSSSCG00000000651(CLEC12B);ENSSSCG00000000687(CD4);ENSSSCG00000000730(PRMT8);ENSSS…	0.616686	0.935321
GO:0036064	ciliary basal body	21	106	ENSSSCG00000000890(NEDD1);ENSSSCG00000001053(TBC1D7);ENSSSCG00000002803(CCDC113);ENSSSCG00000003100(CCDC61);ENSSSCG00000003107(ARHGAP35);ENSSSCG00000004302(-);ENSSSCG00000006936(ODF2L);ENSSSCG00000006994(PCM1);ENSSSCG00000007253(MAPRE1);ENSSSCG00000008020(IFT140);ENSSSCG00000008274(-);ENSSSCG00000009818(IFT81);ENSSSCG00000011004(TOPORS);ENSSSCG00000012156(CDKL5);ENSSSCG00000014835(C2CD3);ENSSSCG0…	0.624963	0.94084
GO:0016514	SWI/SNF complex	3	15	ENSSSCG00000010070(SMARCB1);ENSSSCG00000016435(SMARCD3);ENSSSCG00000039137(SMARCE1)	0.626789	0.94084
GO:0030134	COPII-coated ER to Golgi transport vesicle	3	15	ENSSSCG00000001934(SEC23A);ENSSSCG00000010260(SAR1A);ENSSSCG00000028336(YIPF6)	0.626789	0.94084
GO:0030137	COPI-coated vesicle	3	15	ENSSSCG00000027053(PACSIN1);ENSSSCG00000035628(CCDC115);ENSSSCG00000036206(DIPK2A)	0.626789	0.94084
GO:0070069	cytochrome complex	3	15	ENSSSCG00000018075(COX1);ENSSSCG00000018078(COX2);ENSSSCG00000018082(COX3)	0.626789	0.94084
GO:0016607	nuclear speck	55	275	ENSSSCG00000000403(BAZ2A);ENSSSCG00000000950(E2F7);ENSSSCG00000001100(CARMIL1);ENSSSCG00000001613(TREML1);ENSSSCG00000001769(MORF4L1);ENSSSCG00000002138(OSGEP);ENSSSCG00000002434(NRDE2);ENSSSCG00000002632(SLC28A1);ENSSSCG00000002675(DNAAF1);ENSSSCG00000003263(PRPF31);ENSSSCG00000003384(DNAJC11);ENSSSCG00000003596(SNRNP40);ENSSSCG00000004347(FBXL4);ENSSSCG00000004600(TCF12);ENSSSCG00000004681(TRIM…	0.633122	0.94084
GO:0005925	focal adhesion	23	117	ENSSSCG00000001814(IQGAP1);ENSSSCG00000003738(MAPRE2);ENSSSCG00000005317(TLN1);ENSSSCG00000006135(CPNE3);ENSSSCG00000007162(UBOX5);ENSSSCG00000007253(MAPRE1);ENSSSCG00000007495(CASS4);ENSSSCG00000009542(TNFSF13B);ENSSSCG00000009664(PTK2B);ENSSSCG00000010144(ACTN2);ENSSSCG00000011042(RSU1);ENSSSCG00000013425(MISP);ENSSSCG00000015013(RDX);ENSSSCG00000015862(LIMS2);ENSSSCG00000015886(ITGB6);ENSSSCG0…	0.643157	0.94084
GO:0044798	nuclear transcription factor complex	21	107	ENSSSCG00000000844(NFYB);ENSSSCG00000001533(TAF11);ENSSSCG00000004600(TCF12);ENSSSCG00000007268(E2F1);ENSSSCG00000007815(GTF3C1);ENSSSCG00000009769(GTF2H3);ENSSSCG00000010597(TAF5);ENSSSCG00000010877(HNRNPU);ENSSSCG00000011579(PPARG);ENSSSCG00000013539(GTF2F1);ENSSSCG00000016711(CBX3);ENSSSCG00000022383(GATA4);ENSSSCG00000024019(GTF2H5);ENSSSCG00000024555(ING2);ENSSSCG00000027530(TAF12);ENSSSCG00…	0.643347	0.94084
GO:0030677	ribonuclease P complex	2	10	ENSSSCG00000000998(RPP40);ENSSSCG00000006078(POP1)	0.644161	0.94084
GO:0032806	carboxy-terminal domain protein kinase complex	2	10	ENSSSCG00000009769(GTF2H3);ENSSSCG00000038181(CCNT1)	0.644161	0.94084
GO:0033017	sarcoplasmic reticulum membrane	2	10	ENSSSCG00000000555(ITPR2);ENSSSCG00000015931(KLHL41)	0.644161	0.94084
GO:0042555	MCM complex	2	10	ENSSSCG00000004344(MMS22L);ENSSSCG00000010688(MCMBP)	0.644161	0.94084
GO:0043240	Fanconi anaemia nuclear complex	2	10	ENSSSCG00000001546(FANCE);ENSSSCG00000032903(-)	0.644161	0.94084
GO:0005740	mitochondrial envelope	55	276	ENSSSCG00000001057(MCUR1);ENSSSCG00000002305(EXD2);ENSSSCG00000002622(TMEM14A);ENSSSCG00000003384(DNAJC11);ENSSSCG00000003653(NDUFS5);ENSSSCG00000004309(CNR1);ENSSSCG00000004342(NDUFAF4);ENSSSCG00000004347(FBXL4);ENSSSCG00000005282(VPS13A);ENSSSCG00000007723(RCC1L);ENSSSCG00000008395(VRK2);ENSSSCG00000009828(PPP1CC);ENSSSCG00000009942(DAO);ENSSSCG00000010330(PPIF);ENSSSCG00000010597(TAF5);ENSSSCG…	0.644657	0.94084
GO:0015629	actin cytoskeleton	55	276	ENSSSCG00000000413(MYO1A);ENSSSCG00000001100(CARMIL1);ENSSSCG00000001814(IQGAP1);ENSSSCG00000003107(ARHGAP35);ENSSSCG00000003644(FHL3);ENSSSCG00000003722(CDH2);ENSSSCG00000003733(KLHL14);ENSSSCG00000004309(CNR1);ENSSSCG00000004489(EEF1A1);ENSSSCG00000004540(ONECUT2);ENSSSCG00000005122(TEK);ENSSSCG00000005501(TRIM32);ENSSSCG00000006069(RGS22);ENSSSCG00000006431(SPTA1);ENSSSCG00000006887(CNN3);ENSS…	0.644657	0.94084
GO:0030176	integral component of endoplasmic reticulum membrane	14	72	ENSSSCG00000004635(SPPL2A);ENSSSCG00000006032(EMC2);ENSSSCG00000010528(ZFYVE27);ENSSSCG00000013464(SPPL2B);ENSSSCG00000013905(FKBP8);ENSSSCG00000015616(HSD11B1);ENSSSCG00000015847(MBOAT4);ENSSSCG00000017094(MARCHF6);ENSSSCG00000026092(SREBF2);ENSSSCG00000026706(PIGS);ENSSSCG00000032007(RTN4);ENSSSCG00000035414(XXYLT1);ENSSSCG00000037314(TMCO1);ENSSSCG00000039626(DERL3)	0.647601	0.94084
GO:0005741	mitochondrial outer membrane	13	67	ENSSSCG00000002305(EXD2);ENSSSCG00000003384(DNAJC11);ENSSSCG00000005282(VPS13A);ENSSSCG00000009828(PPP1CC);ENSSSCG00000009942(DAO);ENSSSCG00000012880(CPT1A);ENSSSCG00000013033(BAD);ENSSSCG00000031572(MFF);ENSSSCG00000035066(MYOC);ENSSSCG00000036431(VPS13C);ENSSSCG00000039285(MFN1);ENSSSCG00000039878(PLD6);ENSSSCG00000040281(ARMCX3)	0.648978	0.94084
GO:0005923	bicellular tight junction	12	62	ENSSSCG00000002734(MARVELD3);ENSSSCG00000005382(TGFBR1);ENSSSCG00000008499(STRN);ENSSSCG00000012462(POF1B);ENSSSCG00000020680(CLDN14);ENSSSCG00000021514(OCLN);ENSSSCG00000023743(CLDN6);ENSSSCG00000025092(CDK4);ENSSSCG00000030361(PRKCZ);ENSSSCG00000035928(CLDN3);ENSSSCG00000037234(CLDN2);ENSSSCG00000040904(CLDN1)	0.650673	0.94084
GO:0099513	polymeric cytoskeletal fiber	49	247	ENSSSCG00000000252(KRT8);ENSSSCG00000000413(MYO1A);ENSSSCG00000001100(CARMIL1);ENSSSCG00000001776(-);ENSSSCG00000001814(IQGAP1);ENSSSCG00000003379(KLHL21);ENSSSCG00000003566(NUDC);ENSSSCG00000005122(TEK);ENSSSCG00000005173(HAUS6);ENSSSCG00000005753(CAMSAP1);ENSSSCG00000006496(LMNA);ENSSSCG00000007084(BFSP1);ENSSSCG00000007253(MAPRE1);ENSSSCG00000007575(RADIL);ENSSSCG00000008274(-);ENSSSCG00000008…	0.652743	0.94084
GO:0098589	membrane region	32	163	ENSSSCG00000000413(MYO1A);ENSSSCG00000000687(CD4);ENSSSCG00000001048(ADTRP);ENSSSCG00000001817(FURIN);ENSSSCG00000002340(PSEN1);ENSSSCG00000003608(LCK);ENSSSCG00000005122(TEK);ENSSSCG00000005382(TGFBR1);ENSSSCG00000006499(LAMTOR2);ENSSSCG00000008115(MAL);ENSSSCG00000008844(KDR);ENSSSCG00000009944(CORO1C);ENSSSCG00000010081(MAPK1);ENSSSCG00000010432(-);ENSSSCG00000010971(ARID3C);ENSSSCG00000011198…	0.659536	0.94084
GO:0030055	cell-substrate junction	24	123	ENSSSCG00000001814(IQGAP1);ENSSSCG00000003738(MAPRE2);ENSSSCG00000005317(TLN1);ENSSSCG00000006135(CPNE3);ENSSSCG00000007162(UBOX5);ENSSSCG00000007253(MAPRE1);ENSSSCG00000007495(CASS4);ENSSSCG00000009542(TNFSF13B);ENSSSCG00000009664(PTK2B);ENSSSCG00000010144(ACTN2);ENSSSCG00000011042(RSU1);ENSSSCG00000013425(MISP);ENSSSCG00000015013(RDX);ENSSSCG00000015862(LIMS2);ENSSSCG00000015886(ITGB6);ENSSSCG0…	0.660013	0.94084
GO:0000407	phagophore assembly site	3	16	ENSSSCG00000024927(STX12);ENSSSCG00000033687(ATG101);ENSSSCG00000033912(ATG12)	0.672516	0.94084
GO:0090543	Flemming body	3	16	ENSSSCG00000002743(IST1);ENSSSCG00000008239(CAPG);ENSSSCG00000010912(KIF14)	0.672516	0.94084
GO:0000118	histone deacetylase complex	6	32	ENSSSCG00000001769(MORF4L1);ENSSSCG00000004432(HDAC2);ENSSSCG00000004528(MBD2);ENSSSCG00000007484(ZNF217);ENSSSCG00000013938(GATAD2A);ENSSSCG00000024555(ING2)	0.67438	0.94084
GO:0019005	SCF ubiquitin ligase complex	6	32	ENSSSCG00000002629(FBXO9);ENSSSCG00000013402(USP47);ENSSSCG00000014190(FBXL17);ENSSSCG00000016835(SKP2);ENSSSCG00000020879(FBXW7);ENSSSCG00000023307(FBXW11)	0.67438	0.94084
GO:0005623	cell	2054	9969	ENSSSCG00000000029(SCUBE1);ENSSSCG00000000033(TSPO);ENSSSCG00000000073(-);ENSSSCG00000000076(SGSM3);ENSSSCG00000000080(GRAP2);ENSSSCG00000000120(ANKRD54);ENSSSCG00000000121(GALR3);ENSSSCG00000000137(NCF4);ENSSSCG00000000142(FOXRED2);ENSSSCG00000000161(PWP1);ENSSSCG00000000207(-);ENSSSCG00000000217(RACGAP1);ENSSSCG00000000252(KRT8);ENSSSCG00000000264(MFSD5);ENSSSCG00000000274(PCBP2);ENSSSCG0000000…	0.675241	0.94084
;ENSSSCG00000021232(SYNC);ENSSSCG00000021270(THAP2);ENSSSCG00000021285(RNF216);ENSSSCG00000021353(TMX4);ENSSSCG00000021354(CNOT4);ENSSSCG00000021371(ZNF300);ENSSSCG00000021418(LSS);ENSSSCG00000021427(DCTN4);ENSSSCG00000021451(CGRRF1);ENSSSCG00000021464(SOAT1);ENSSSCG00000021508(SLC35G2);ENSSSCG00000021514(OCLN);ENSSSCG00000021519(CPNE2);ENSSSCG00000021527(ATP10B);ENSSSCG00000021645(MROH2B);ENSSSC…
GO:0044464	cell part	2054	9969	ENSSSCG00000000029(SCUBE1);ENSSSCG00000000033(TSPO);ENSSSCG00000000073(-);ENSSSCG00000000076(SGSM3);ENSSSCG00000000080(GRAP2);ENSSSCG00000000120(ANKRD54);ENSSSCG00000000121(GALR3);ENSSSCG00000000137(NCF4);ENSSSCG00000000142(FOXRED2);ENSSSCG00000000161(PWP1);ENSSSCG00000000207(-);ENSSSCG00000000217(RACGAP1);ENSSSCG00000000252(KRT8);ENSSSCG00000000264(MFSD5);ENSSSCG00000000274(PCBP2);ENSSSCG0000000…	0.675241	0.94084
;ENSSSCG00000021232(SYNC);ENSSSCG00000021270(THAP2);ENSSSCG00000021285(RNF216);ENSSSCG00000021353(TMX4);ENSSSCG00000021354(CNOT4);ENSSSCG00000021371(ZNF300);ENSSSCG00000021418(LSS);ENSSSCG00000021427(DCTN4);ENSSSCG00000021451(CGRRF1);ENSSSCG00000021464(SOAT1);ENSSSCG00000021508(SLC35G2);ENSSSCG00000021514(OCLN);ENSSSCG00000021519(CPNE2);ENSSSCG00000021527(ATP10B);ENSSSCG00000021645(MROH2B);ENSSSC…
GO:0005911	cell-cell junction	46	234	ENSSSCG00000000076(SGSM3);ENSSSCG00000000252(KRT8);ENSSSCG00000001814(IQGAP1);ENSSSCG00000002734(MARVELD3);ENSSSCG00000002812(KIFC3);ENSSSCG00000003577(WASF2);ENSSSCG00000003722(CDH2);ENSSSCG00000004330(GJA10);ENSSSCG00000005122(TEK);ENSSSCG00000005382(TGFBR1);ENSSSCG00000008499(STRN);ENSSSCG00000010256(COL13A1);ENSSSCG00000010543(ABCC2);ENSSSCG00000011590(RHO);ENSSSCG00000011843(PAK2);ENSSSCG000…	0.675483	0.94084
GO:0090575	RNA polymerase II transcription factor complex	19	99	ENSSSCG00000000844(NFYB);ENSSSCG00000001533(TAF11);ENSSSCG00000004600(TCF12);ENSSSCG00000007268(E2F1);ENSSSCG00000009769(GTF2H3);ENSSSCG00000010597(TAF5);ENSSSCG00000010877(HNRNPU);ENSSSCG00000011579(PPARG);ENSSSCG00000013539(GTF2F1);ENSSSCG00000016711(CBX3);ENSSSCG00000022383(GATA4);ENSSSCG00000024019(GTF2H5);ENSSSCG00000024555(ING2);ENSSSCG00000027530(TAF12);ENSSSCG00000028168(TAF7);ENSSSCG0000…	0.680916	0.94084
GO:0015030	Cajal body	5	27	ENSSSCG00000003263(PRPF31);ENSSSCG00000004577(ICE2);ENSSSCG00000004750(OIP5);ENSSSCG00000009946(SART3);ENSSSCG00000015067(ZPR1)	0.683292	0.94084
GO:0097730	non-motile cilium	17	89	ENSSSCG00000000121(GALR3);ENSSSCG00000001636(GUCA1A);ENSSSCG00000004469(LCA5);ENSSSCG00000004702(STRC);ENSSSCG00000004736(SPTBN5);ENSSSCG00000008020(IFT140);ENSSSCG00000010552(PKD2L1);ENSSSCG00000011004(TOPORS);ENSSSCG00000011590(RHO);ENSSSCG00000015302(CFAP69);ENSSSCG00000016201(TTLL4);ENSSSCG00000016370(SEPTIN2);ENSSSCG00000017223(USH1G);ENSSSCG00000027882(C1orf115);ENSSSCG00000029037(DRD1);ENS…	0.683791	0.94084
GO:0030135	coated vesicle	16	84	ENSSSCG00000001817(FURIN);ENSSSCG00000001934(SEC23A);ENSSSCG00000004385(SNX3);ENSSSCG00000004587(MYO1E);ENSSSCG00000005193(TYRP1);ENSSSCG00000006165(SEC31B);ENSSSCG00000010260(SAR1A);ENSSSCG00000012812(-);ENSSSCG00000022178(NUMB);ENSSSCG00000025406(PIK3C2A);ENSSSCG00000027053(PACSIN1);ENSSSCG00000028336(YIPF6);ENSSSCG00000032550(CLRN1);ENSSSCG00000034948(RASSF9);ENSSSCG00000035628(CCDC115);ENSSSC…	0.685559	0.94084
GO:0000145	exocyst	1	5	ENSSSCG00000000985(EXOC2)	0.685864	0.94084
GO:0000172	ribonuclease MRP complex	1	5	ENSSSCG00000006078(POP1)	0.685864	0.94084
GO:0000177	cytoplasmic exosome (RNase complex)	1	5	ENSSSCG00000026710(CARHSP1)	0.685864	0.94084
GO:0000506	glycosylphosphatidylinositol-N-acetylglucosaminyltransferase (GPI-GnT) complex	1	5	ENSSSCG00000039351(PIGH)	0.685864	0.94084
GO:0000801	central element	1	5	ENSSSCG00000022445(TEX12)	0.685864	0.94084
GO:0001931	uropod	1	5	ENSSSCG00000027161(PIP5K1B)	0.685864	0.94084
GO:0001939	female pronucleus	1	5	ENSSSCG00000016395(RIF1)	0.685864	0.94084
GO:0005744	TIM23 mitochondrial import inner membrane translocase complex	1	5	ENSSSCG00000026612(TIMM50)	0.685864	0.94084
GO:0005750	mitochondrial respiratory chain complex III	1	5	ENSSSCG00000018075(COX1)	0.685864	0.94084
GO:0005782	peroxisomal matrix	1	5	ENSSSCG00000016402(AGXT)	0.685864	0.94084
GO:0005828	kinetochore microtubule	1	5	ENSSSCG00000023296(CENPE)	0.685864	0.94084
GO:0017059	serine C-palmitoyltransferase complex	1	5	ENSSSCG00000029080(-)	0.685864	0.94084
GO:0030123	AP-3 adaptor complex	1	5	ENSSSCG00000004731(VPS39)	0.685864	0.94084
GO:0030673	axolemma	1	5	ENSSSCG00000004839(-)	0.685864	0.94084
GO:0030991	intraciliary transport particle A	1	5	ENSSSCG00000008020(IFT140)	0.685864	0.94084
GO:0031211	endoplasmic reticulum palmitoyltransferase complex	1	5	ENSSSCG00000029080(-)	0.685864	0.94084
GO:0031254	cell trailing edge	1	5	ENSSSCG00000027161(PIP5K1B)	0.685864	0.94084
GO:0031907	microbody lumen	1	5	ENSSSCG00000016402(AGXT)	0.685864	0.94084
GO:0032040	small-subunit processome	1	5	ENSSSCG00000006274(PRKDC)	0.685864	0.94084
GO:0032585	multivesicular body membrane	1	5	ENSSSCG00000000371(PMEL)	0.685864	0.94084
GO:0034464	BBSome	1	5	ENSSSCG00000024754(BBS9)	0.685864	0.94084
GO:0035686	sperm fibrous sheath	1	5	ENSSSCG00000015197(SPA17)	0.685864	0.94084
GO:0038037	G protein-coupled receptor dimeric complex	1	5	ENSSSCG00000027558(GABBR2)	0.685864	0.94084
GO:0042765	GPI-anchor transamidase complex	1	5	ENSSSCG00000026706(PIGS)	0.685864	0.94084
GO:0044224	juxtaparanode region of axon	1	5	ENSSSCG00000020749(KCNAB2)	0.685864	0.94084
GO:0045275	respiratory chain complex III	1	5	ENSSSCG00000018075(COX1)	0.685864	0.94084
GO:0060091	kinocilium	1	5	ENSSSCG00000004702(STRC)	0.685864	0.94084
GO:0070187	shelterin complex	1	5	ENSSSCG00000035639(TERB1)	0.685864	0.94084
GO:0071817	MMXD complex	1	5	ENSSSCG00000012623(SLC25A5)	0.685864	0.94084
GO:0097361	CIA complex	1	5	ENSSSCG00000008002(CIAO3)	0.685864	0.94084
GO:0097550	transcriptional preinitiation complex	1	5	ENSSSCG00000009769(GTF2H3)	0.685864	0.94084
GO:0097648	G protein-coupled receptor complex	1	5	ENSSSCG00000027558(GABBR2)	0.685864	0.94084
GO:0097732	9+2 non-motile cilium	1	5	ENSSSCG00000004702(STRC)	0.685864	0.94084
GO:0098690	glycinergic synapse	1	5	ENSSSCG00000012129(GLRA2)	0.685864	0.94084
GO:0098845	postsynaptic endosome	1	5	ENSSSCG00000010581(PSD)	0.685864	0.94084
GO:0120044	stereocilium base	1	5	ENSSSCG00000015998(PJVK)	0.685864	0.94084
GO:1902710	GABA receptor complex	1	5	ENSSSCG00000027558(GABBR2)	0.685864	0.94084
GO:1905961	protein-cysteine S-palmitoyltransferase complex	1	5	ENSSSCG00000029080(-)	0.685864	0.94084
GO:1990531	phospholipid-translocating ATPase complex	1	5	ENSSSCG00000021527(ATP10B)	0.685864	0.94084
GO:0043296	apical junction complex	14	74	ENSSSCG00000002734(MARVELD3);ENSSSCG00000002812(KIFC3);ENSSSCG00000005382(TGFBR1);ENSSSCG00000008499(STRN);ENSSSCG00000012462(POF1B);ENSSSCG00000020680(CLDN14);ENSSSCG00000021514(OCLN);ENSSSCG00000023743(CLDN6);ENSSSCG00000025092(CDK4);ENSSSCG00000027710(PDZD3);ENSSSCG00000030361(PRKCZ);ENSSSCG00000035928(CLDN3);ENSSSCG00000037234(CLDN2);ENSSSCG00000040904(CLDN1)	0.689949	0.94084
GO:0070160	tight junction	13	69	ENSSSCG00000002734(MARVELD3);ENSSSCG00000005382(TGFBR1);ENSSSCG00000008499(STRN);ENSSSCG00000012462(POF1B);ENSSSCG00000020680(CLDN14);ENSSSCG00000021514(OCLN);ENSSSCG00000023743(CLDN6);ENSSSCG00000025092(CDK4);ENSSSCG00000025436(ILDR1);ENSSSCG00000030361(PRKCZ);ENSSSCG00000035928(CLDN3);ENSSSCG00000037234(CLDN2);ENSSSCG00000040904(CLDN1)	0.692678	0.94084
GO:0005924	cell-substrate adherens junction	23	120	ENSSSCG00000001814(IQGAP1);ENSSSCG00000003738(MAPRE2);ENSSSCG00000005317(TLN1);ENSSSCG00000006135(CPNE3);ENSSSCG00000007162(UBOX5);ENSSSCG00000007253(MAPRE1);ENSSSCG00000007495(CASS4);ENSSSCG00000009542(TNFSF13B);ENSSSCG00000009664(PTK2B);ENSSSCG00000010144(ACTN2);ENSSSCG00000011042(RSU1);ENSSSCG00000013425(MISP);ENSSSCG00000015013(RDX);ENSSSCG00000015862(LIMS2);ENSSSCG00000015886(ITGB6);ENSSSCG0…	0.69341	0.94084
GO:0000777	condensed chromosome kinetochore	4	22	ENSSSCG00000010863(AHCTF1);ENSSSCG00000028947(PELI1);ENSSSCG00000034217(SKA2);ENSSSCG00000034958(MIS12)	0.695682	0.94084
GO:0009925	basal plasma membrane	4	22	ENSSSCG00000000413(MYO1A);ENSSSCG00000005122(TEK);ENSSSCG00000006771(SLC16A1);ENSSSCG00000033190(-)	0.695682	0.94084
GO:0071007	U2-type catalytic step 2 spliceosome	4	22	ENSSSCG00000003596(SNRNP40);ENSSSCG00000037481(SYF2);ENSSSCG00000037602(SNRPB2);ENSSSCG00000038587(CRNKL1)	0.695682	0.94084
GO:0099738	cell cortex region	4	22	ENSSSCG00000003586(EPB41);ENSSSCG00000004736(SPTBN5);ENSSSCG00000010739(CTBP2);ENSSSCG00000030361(PRKCZ)	0.695682	0.94084
GO:1990391	DNA repair complex	4	22	ENSSSCG00000002378(MLH3);ENSSSCG00000006274(PRKDC);ENSSSCG00000020931(MSH6);ENSSSCG00000031949(TP53BP1)	0.695682	0.94084
GO:0009295	nucleoid	7	38	ENSSSCG00000008452(LRPPRC);ENSSSCG00000011342(DHX30);ENSSSCG00000012623(SLC25A5);ENSSSCG00000016488(SSBP1);ENSSSCG00000017118(TERT);ENSSSCG00000023775(TFB2M);ENSSSCG00000039109(MTERF2)	0.696346	0.94084
GO:0042645	mitochondrial nucleoid	7	38	ENSSSCG00000008452(LRPPRC);ENSSSCG00000011342(DHX30);ENSSSCG00000012623(SLC25A5);ENSSSCG00000016488(SSBP1);ENSSSCG00000017118(TERT);ENSSSCG00000023775(TFB2M);ENSSSCG00000039109(MTERF2)	0.696346	0.94084
GO:0000930	gamma-tubulin complex	2	11	ENSSSCG00000011004(TOPORS);ENSSSCG00000028117(CDK5RAP2)	0.697348	0.94084
GO:0005614	interstitial matrix	2	11	ENSSSCG00000006651(ADAMTSL4);ENSSSCG00000016848(EGFLAM)	0.697348	0.94084
GO:0005852	eukaryotic translation initiation factor 3 complex	2	11	ENSSSCG00000006033(EIF3E);ENSSSCG00000039390(EIF3B)	0.697348	0.94084
GO:0016442	RISC complex	2	11	ENSSSCG00000028225(DICER1);ENSSSCG00000042910(AGO4)	0.697348	0.94084
GO:0030914	STAGA complex	2	11	ENSSSCG00000027530(TAF12);ENSSSCG00000029630(TAF10)	0.697348	0.94084
GO:0031306	intrinsic component of mitochondrial outer membrane	2	11	ENSSSCG00000039285(MFN1);ENSSSCG00000040281(ARMCX3)	0.697348	0.94084
GO:0031307	integral component of mitochondrial outer membrane	2	11	ENSSSCG00000039285(MFN1);ENSSSCG00000040281(ARMCX3)	0.697348	0.94084
GO:0031332	RNAi effector complex	2	11	ENSSSCG00000028225(DICER1);ENSSSCG00000042910(AGO4)	0.697348	0.94084
GO:0032580	Golgi cisterna membrane	2	11	ENSSSCG00000004730(TMEM87A);ENSSSCG00000035454(B4GALT1)	0.697348	0.94084
GO:0035102	PRC1 complex	2	11	ENSSSCG00000020954(PCGF6);ENSSSCG00000039198(PCGF2)	0.697348	0.94084
GO:0042405	nuclear inclusion body	2	11	ENSSSCG00000001065(ATXN1);ENSSSCG00000015576(TPR)	0.697348	0.94084
GO:0098688	parallel fiber to Purkinje cell synapse	2	11	ENSSSCG00000009197(GRID2);ENSSSCG00000012638(GRIA3)	0.697348	0.94084
GO:0000793	condensed chromosome	19	100	ENSSSCG00000000693(NCAPD2);ENSSSCG00000001776(-);ENSSSCG00000002378(MLH3);ENSSSCG00000003775(MSH4);ENSSSCG00000006649(HORMAD1);ENSSSCG00000008452(LRPPRC);ENSSSCG00000009317(CDX2);ENSSSCG00000010863(AHCTF1);ENSSSCG00000014307(MACROH2A1);ENSSSCG00000016395(RIF1);ENSSSCG00000022445(TEX12);ENSSSCG00000023296(CENPE);ENSSSCG00000024253(CTCF);ENSSSCG00000027342(BAZ1B);ENSSSCG00000028947(PELI1);ENSSSCG00…	0.698611	0.941425
GO:0099512	supramolecular fiber	71	361	ENSSSCG00000000252(KRT8);ENSSSCG00000000413(MYO1A);ENSSSCG00000001075(DEK);ENSSSCG00000001100(CARMIL1);ENSSSCG00000001776(-);ENSSSCG00000001814(IQGAP1);ENSSSCG00000003379(KLHL21);ENSSSCG00000003479(MFAP2);ENSSSCG00000003566(NUDC);ENSSSCG00000003644(FHL3);ENSSSCG00000005122(TEK);ENSSSCG00000005173(HAUS6);ENSSSCG00000005501(TRIM32);ENSSSCG00000005753(CAMSAP1);ENSSSCG00000006496(LMNA);ENSSSCG0000000…	0.703554	0.945972
GO:0016604	nuclear body	113	569	ENSSSCG00000000403(BAZ2A);ENSSSCG00000000612(ATF7IP);ENSSSCG00000000902(NR2C1);ENSSSCG00000000950(E2F7);ENSSSCG00000001100(CARMIL1);ENSSSCG00000001423(NELFE);ENSSSCG00000001565(CDKN1A);ENSSSCG00000001613(TREML1);ENSSSCG00000001769(MORF4L1);ENSSSCG00000001912(PML);ENSSSCG00000002138(OSGEP);ENSSSCG00000002434(NRDE2);ENSSSCG00000002632(SLC28A1);ENSSSCG00000002675(DNAAF1);ENSSSCG00000003093(SYMPK);EN…	0.703795	0.945972
GO:0044451	nucleoplasm part	157	786	ENSSSCG00000000403(BAZ2A);ENSSSCG00000000612(ATF7IP);ENSSSCG00000000902(NR2C1);ENSSSCG00000000950(E2F7);ENSSSCG00000001100(CARMIL1);ENSSSCG00000001423(NELFE);ENSSSCG00000001533(TAF11);ENSSSCG00000001546(FANCE);ENSSSCG00000001565(CDKN1A);ENSSSCG00000001613(TREML1);ENSSSCG00000001769(MORF4L1);ENSSSCG00000001912(PML);ENSSSCG00000002127(CHD8);ENSSSCG00000002138(OSGEP);ENSSSCG00000002434(NRDE2);ENSSSC…	0.704692	0.945972
GO:0031984	organelle subcompartment	99	500	ENSSSCG00000000371(PMEL);ENSSSCG00000000555(ITPR2);ENSSSCG00000001817(FURIN);ENSSSCG00000001912(PML);ENSSSCG00000002050(DAD1);ENSSSCG00000002554(PLD4);ENSSSCG00000002622(TMEM14A);ENSSSCG00000002737(CHST4);ENSSSCG00000003271(TTYH1);ENSSSCG00000004339(UFL1);ENSSSCG00000004635(SPPL2A);ENSSSCG00000004730(TMEM87A);ENSSSCG00000004857(ATP9B);ENSSSCG00000004899(RELCH);ENSSSCG00000005020(ATL1);ENSSSCG0000…	0.705315	0.945972
GO:0044454	nuclear chromosome part	25	131	ENSSSCG00000001769(MORF4L1);ENSSSCG00000002378(MLH3);ENSSSCG00000003152(RUVBL2);ENSSSCG00000003216(POLD1);ENSSSCG00000003775(MSH4);ENSSSCG00000004344(MMS22L);ENSSSCG00000004432(HDAC2);ENSSSCG00000006649(HORMAD1);ENSSSCG00000010070(SMARCB1);ENSSSCG00000011358(TREX1);ENSSSCG00000012997(-);ENSSSCG00000013938(GATAD2A);ENSSSCG00000014882(RSF1);ENSSSCG00000016435(SMARCD3);ENSSSCG00000016753(POLD2);ENSS…	0.7069	0.946979
GO:0030027	lamellipodium	20	106	ENSSSCG00000001100(CARMIL1);ENSSSCG00000003577(WASF2);ENSSSCG00000003722(CDH2);ENSSSCG00000006283(SCYL3);ENSSSCG00000009300(WASF3);ENSSSCG00000009664(PTK2B);ENSSSCG00000009821(ARPC3);ENSSSCG00000009944(CORO1C);ENSSSCG00000014088(IQGAP2);ENSSSCG00000014430(ABLIM3);ENSSSCG00000015710(ACTR3);ENSSSCG00000016196(VIL1);ENSSSCG00000021944(RAC2);ENSSSCG00000024127(ABI1);ENSSSCG00000029571(AVIL);ENSSSCG00…	0.713838	0.954204
GO:0031201	SNARE complex	3	17	ENSSSCG00000003120(NAPA);ENSSSCG00000024927(STX12);ENSSSCG00000036828(SNX4)	0.713973	0.954204
GO:0032592	integral component of mitochondrial membrane	8	44	ENSSSCG00000001057(MCUR1);ENSSSCG00000003384(DNAJC11);ENSSSCG00000004309(CNR1);ENSSSCG00000012174(APOO);ENSSSCG00000012459(APOOL);ENSSSCG00000031572(MFF);ENSSSCG00000039285(MFN1);ENSSSCG00000040281(ARMCX3)	0.715567	0.955172
GO:0005730	nucleolus	125	630	ENSSSCG00000000161(PWP1);ENSSSCG00000000602(RERG);ENSSSCG00000000869(UTP20);ENSSSCG00000001041(PAK1IP1);ENSSSCG00000001065(ATXN1);ENSSSCG00000001219(TRIM27);ENSSSCG00000001565(CDKN1A);ENSSSCG00000001866(RCN2);ENSSSCG00000001912(PML);ENSSSCG00000002434(NRDE2);ENSSSCG00000002680(TAF1C);ENSSSCG00000003169(PIH1D1);ENSSSCG00000003204(VRK3);ENSSSCG00000003645(UTP11);ENSSSCG00000004489(EEF1A1);ENSSSCG00…	0.716379	0.955172
GO:0097431	mitotic spindle pole	4	23	ENSSSCG00000004738(MAPKBP1);ENSSSCG00000014372(IK);ENSSSCG00000028117(CDK5RAP2);ENSSSCG00000038766(MAD1L1)	0.730239	0.957815
GO:0098793	presynapse	28	148	ENSSSCG00000001401(ATP6V1G2-DDX39B);ENSSSCG00000003038(GRIK5);ENSSSCG00000004309(CNR1);ENSSSCG00000004839(-);ENSSSCG00000006203(COPS5);ENSSSCG00000006852(NTNG1);ENSSSCG00000009203(SNCA);ENSSSCG00000009679(FZD3);ENSSSCG00000009713(CLCN3);ENSSSCG00000010739(CTBP2);ENSSSCG00000013897(RAB3A);ENSSSCG00000014036(TMED9);ENSSSCG00000015079(BACE1);ENSSSCG00000015234(KIRREL3);ENSSSCG00000015346(ICA1);ENSSS…	0.732127	0.957815
GO:0034705	potassium channel complex	9	50	ENSSSCG00000003038(GRIK5);ENSSSCG00000008465(KCNG3);ENSSSCG00000013330(KCNA4);ENSSSCG00000020749(KCNAB2);ENSSSCG00000022545(CALM3);ENSSSCG00000031769(CTTN);ENSSSCG00000034883(AMIGO1);ENSSSCG00000037581(KCNE5);ENSSSCG00000042162(KCNJ11)	0.732668	0.957815
GO:0042734	presynaptic membrane	8	45	ENSSSCG00000003038(GRIK5);ENSSSCG00000004309(CNR1);ENSSSCG00000004839(-);ENSSSCG00000006852(NTNG1);ENSSSCG00000017948(EFNB3);ENSSSCG00000027970(-);ENSSSCG00000031290(GRIN2A);ENSSSCG00000031717(ADCY8)	0.739885	0.957815
GO:0019898	extrinsic component of membrane	22	118	ENSSSCG00000000029(SCUBE1);ENSSSCG00000000217(RACGAP1);ENSSSCG00000001814(IQGAP1);ENSSSCG00000001912(PML);ENSSSCG00000001934(SEC23A);ENSSSCG00000003137(PLEKHA4);ENSSSCG00000003722(CDH2);ENSSSCG00000003749(PIK3C3);ENSSSCG00000004038(PLG);ENSSSCG00000005282(VPS13A);ENSSSCG00000005319(GBA2);ENSSSCG00000005979(ANXA13);ENSSSCG00000006032(EMC2);ENSSSCG00000010581(PSD);ENSSSCG00000013415(AZU1);ENSSSCG00…	0.741342	0.957815
GO:0005779	integral component of peroxisomal membrane	2	12	ENSSSCG00000006687(ITGA10);ENSSSCG00000008387(PEX13)	0.74376	0.957815
GO:0031082	BLOC complex	2	12	ENSSSCG00000024927(STX12);ENSSSCG00000040593(BLOC1S5)	0.74376	0.957815
GO:0031941	filamentous actin	2	12	ENSSSCG00000000413(MYO1A);ENSSSCG00000001100(CARMIL1)	0.74376	0.957815
GO:0035267	NuA4 histone acetyltransferase complex	2	12	ENSSSCG00000001769(MORF4L1);ENSSSCG00000003152(RUVBL2)	0.74376	0.957815
GO:0035859	Seh1-associated complex	2	12	ENSSSCG00000007981(NPRL3);ENSSSCG00000021466(BMT2)	0.74376	0.957815
GO:0038201	TOR complex	2	12	ENSSSCG00000007340(TTI1);ENSSSCG00000013292(PRR5L)	0.74376	0.957815
GO:0043189	H4/H2A histone acetyltransferase complex	2	12	ENSSSCG00000001769(MORF4L1);ENSSSCG00000003152(RUVBL2)	0.74376	0.957815
GO:0031252	cell leading edge	40	210	ENSSSCG00000001100(CARMIL1);ENSSSCG00000001814(IQGAP1);ENSSSCG00000003577(WASF2);ENSSSCG00000003722(CDH2);ENSSSCG00000004489(EEF1A1);ENSSSCG00000004676(DUOXA2);ENSSSCG00000004732(PLA2G4F);ENSSSCG00000004839(-);ENSSSCG00000006283(SCYL3);ENSSSCG00000008274(-);ENSSSCG00000009300(WASF3);ENSSSCG00000009664(PTK2B);ENSSSCG00000009821(ARPC3);ENSSSCG00000009944(CORO1C);ENSSSCG00000010454(IFIT5);ENSSSCG000…	0.746152	0.957815
GO:0099080	supramolecular complex	71	366	ENSSSCG00000000252(KRT8);ENSSSCG00000000413(MYO1A);ENSSSCG00000001075(DEK);ENSSSCG00000001100(CARMIL1);ENSSSCG00000001776(-);ENSSSCG00000001814(IQGAP1);ENSSSCG00000003379(KLHL21);ENSSSCG00000003479(MFAP2);ENSSSCG00000003566(NUDC);ENSSSCG00000003644(FHL3);ENSSSCG00000005122(TEK);ENSSSCG00000005173(HAUS6);ENSSSCG00000005501(TRIM32);ENSSSCG00000005753(CAMSAP1);ENSSSCG00000006496(LMNA);ENSSSCG0000000…	0.748133	0.957815
GO:0099081	supramolecular polymer	71	366	ENSSSCG00000000252(KRT8);ENSSSCG00000000413(MYO1A);ENSSSCG00000001075(DEK);ENSSSCG00000001100(CARMIL1);ENSSSCG00000001776(-);ENSSSCG00000001814(IQGAP1);ENSSSCG00000003379(KLHL21);ENSSSCG00000003479(MFAP2);ENSSSCG00000003566(NUDC);ENSSSCG00000003644(FHL3);ENSSSCG00000005122(TEK);ENSSSCG00000005173(HAUS6);ENSSSCG00000005501(TRIM32);ENSSSCG00000005753(CAMSAP1);ENSSSCG00000006496(LMNA);ENSSSCG0000000…	0.748133	0.957815
GO:0000124	SAGA complex	1	6	ENSSSCG00000038444(ENY2)	0.750821	0.957815
GO:0000347	THO complex	1	6	ENSSSCG00000012639(THOC2)	0.750821	0.957815
GO:0000445	THO complex part of transcription export complex	1	6	ENSSSCG00000012639(THOC2)	0.750821	0.957815
GO:0000812	Swr1 complex	1	6	ENSSSCG00000003152(RUVBL2)	0.750821	0.957815
GO:0001533	cornified envelope	1	6	ENSSSCG00000028871(CSTA)	0.750821	0.957815
GO:0002178	palmitoyltransferase complex	1	6	ENSSSCG00000029080(-)	0.750821	0.957815
GO:0005675	transcription factor TFIIH holo complex	1	6	ENSSSCG00000009769(GTF2H3)	0.750821	0.957815
GO:0005686	U2 snRNP	1	6	ENSSSCG00000037602(SNRPB2)	0.750821	0.957815
GO:0005687	U4 snRNP	1	6	ENSSSCG00000003263(PRPF31)	0.750821	0.957815
GO:0005845	mRNA cap binding complex	1	6	ENSSSCG00000027323(NCBP2)	0.750821	0.957815
GO:0005952	cAMP-dependent protein kinase complex	1	6	ENSSSCG00000007542(PRKAR1B)	0.750821	0.957815
GO:0031371	ubiquitin conjugating enzyme complex	1	6	ENSSSCG00000022190(UBE2V2)	0.750821	0.957815
GO:0031415	NatA complex	1	6	ENSSSCG00000009435(NAA16)	0.750821	0.957815
GO:0031931	TORC1 complex	1	6	ENSSSCG00000007340(TTI1)	0.750821	0.957815
GO:0035032	phosphatidylinositol 3-kinase complex, class III	1	6	ENSSSCG00000003749(PIK3C3)	0.750821	0.957815
GO:0042622	photoreceptor outer segment membrane	1	6	ENSSSCG00000011590(RHO)	0.750821	0.957815
GO:0043256	laminin complex	1	6	ENSSSCG00000015618(LAMB3)	0.750821	0.957815
GO:0048787	presynaptic active zone membrane	1	6	ENSSSCG00000006852(NTNG1)	0.750821	0.957815
GO:0070761	pre-snoRNP complex	1	6	ENSSSCG00000003169(PIH1D1)	0.750821	0.957815
GO:0098691	dopaminergic synapse	1	6	ENSSSCG00000010629(ADRA2A)	0.750821	0.957815
GO:0098831	presynaptic active zone cytoplasmic component	1	6	ENSSSCG00000010739(CTBP2)	0.750821	0.957815
GO:0099523	presynaptic cytosol	1	6	ENSSSCG00000010739(CTBP2)	0.750821	0.957815
GO:1990712	HFE-transferrin receptor complex	1	6	ENSSSCG00000011848(TFRC)	0.750821	0.957815
GO:0032588	trans-Golgi network membrane	3	18	ENSSSCG00000002554(PLD4);ENSSSCG00000030511(LGR5);ENSSSCG00000032684(BOK)	0.751244	0.957815
GO:0005694	chromosome	136	690	ENSSSCG00000000693(NCAPD2);ENSSSCG00000000875(NR1H4);ENSSSCG00000001769(MORF4L1);ENSSSCG00000001776(-);ENSSSCG00000001912(PML);ENSSSCG00000002305(EXD2);ENSSSCG00000002340(PSEN1);ENSSSCG00000002378(MLH3);ENSSSCG00000002743(IST1);ENSSSCG00000002787(E2F4);ENSSSCG00000003152(RUVBL2);ENSSSCG00000003216(POLD1);ENSSSCG00000003383(ZBTB48);ENSSSCG00000003565(NR0B2);ENSSSCG00000003775(MSH4);ENSSSCG00000003…	0.75341	0.959499
GO:0044853	plasma membrane raft	12	67	ENSSSCG00000000413(MYO1A);ENSSSCG00000001048(ADTRP);ENSSSCG00000008115(MAL);ENSSSCG00000009944(CORO1C);ENSSSCG00000010081(MAPK1);ENSSSCG00000010432(-);ENSSSCG00000013417(PRTN3);ENSSSCG00000014004(PLPP2);ENSSSCG00000017121(SLC6A3);ENSSSCG00000025133(ITGB2);ENSSSCG00000033190(-);ENSSSCG00000035446(CAVIN1)	0.756591	0.962218
GO:0045111	intermediate filament cytoskeleton	16	88	ENSSSCG00000000252(KRT8);ENSSSCG00000001904(CLK3);ENSSSCG00000002305(EXD2);ENSSSCG00000005859(NDOR1);ENSSSCG00000006496(LMNA);ENSSSCG00000007084(BFSP1);ENSSSCG00000009720(DDX60);ENSSSCG00000011636(BFSP2);ENSSSCG00000011890(NR1I2);ENSSSCG00000014248(LMNB1);ENSSSCG00000017437(KRT36);ENSSSCG00000017448(KRT14);ENSSSCG00000022845(PJA2);ENSSSCG00000024610(KRT4);ENSSSCG00000033180(PSMD10);ENSSSCG0000004…	0.757238	0.962218
GO:0000795	synaptonemal complex	4	24	ENSSSCG00000002378(MLH3);ENSSSCG00000003775(MSH4);ENSSSCG00000006649(HORMAD1);ENSSSCG00000022445(TEX12)	0.761762	0.965805
GO:0099086	synaptonemal structure	4	24	ENSSSCG00000002378(MLH3);ENSSSCG00000003775(MSH4);ENSSSCG00000006649(HORMAD1);ENSSSCG00000022445(TEX12)	0.761762	0.965805
GO:0098573	intrinsic component of mitochondrial membrane	8	46	ENSSSCG00000001057(MCUR1);ENSSSCG00000003384(DNAJC11);ENSSSCG00000004309(CNR1);ENSSSCG00000012174(APOO);ENSSSCG00000012459(APOOL);ENSSSCG00000031572(MFF);ENSSSCG00000039285(MFN1);ENSSSCG00000040281(ARMCX3)	0.762728	0.965952
GO:0044455	mitochondrial membrane part	24	130	ENSSSCG00000001057(MCUR1);ENSSSCG00000003384(DNAJC11);ENSSSCG00000003653(NDUFS5);ENSSSCG00000004309(CNR1);ENSSSCG00000010597(TAF5);ENSSSCG00000012174(APOO);ENSSSCG00000012459(APOOL);ENSSSCG00000014371(NDUFA2);ENSSSCG00000016100(NDUFB3);ENSSSCG00000018065(ND1);ENSSSCG00000018069(ND2);ENSSSCG00000018075(COX1);ENSSSCG00000018081(ATP6);ENSSSCG00000018084(ND3);ENSSSCG00000018087(ND4);ENSSSCG0000001809…	0.765502	0.968386
GO:0031674	I band	10	57	ENSSSCG00000000252(KRT8);ENSSSCG00000003644(FHL3);ENSSSCG00000010144(ACTN2);ENSSSCG00000010359(LDB3);ENSSSCG00000010461(ANKRD1);ENSSSCG00000010686(BAG3);ENSSSCG00000015273(ATP2B4);ENSSSCG00000021232(SYNC);ENSSSCG00000024621(KAT2B);ENSSSCG00000038323(ACTN3)	0.768347	0.970904
GO:0001726	ruffle	16	89	ENSSSCG00000001814(IQGAP1);ENSSSCG00000003577(WASF2);ENSSSCG00000004489(EEF1A1);ENSSSCG00000004732(PLA2G4F);ENSSSCG00000010454(IFIT5);ENSSSCG00000010581(PSD);ENSSSCG00000012137(BMX);ENSSSCG00000012742(MTM1);ENSSSCG00000016196(VIL1);ENSSSCG00000027053(PACSIN1);ENSSSCG00000029541(PSD2);ENSSSCG00000031769(CTTN);ENSSSCG00000032269(LIMA1);ENSSSCG00000032341(AIF1);ENSSSCG00000034495(SNTG1);ENSSSCG00000…	0.773336	0.972753
GO:0034702	ion channel complex	26	141	ENSSSCG00000000499(BEST3);ENSSSCG00000001752(CHRNA3);ENSSSCG00000003038(GRIK5);ENSSSCG00000003257(CACNG6);ENSSSCG00000008465(KCNG3);ENSSSCG00000009197(GRID2);ENSSSCG00000009698(GLRA3);ENSSSCG00000010552(PKD2L1);ENSSSCG00000011040(CACNB2);ENSSSCG00000012638(GRIA3);ENSSSCG00000013330(KCNA4);ENSSSCG00000013586(LRRC8E);ENSSSCG00000013733(BEST2);ENSSSCG00000015402(CACNA2D1);ENSSSCG00000017282(SCN4A);E…	0.774516	0.972753
GO:0000790	nuclear chromatin	11	63	ENSSSCG00000001769(MORF4L1);ENSSSCG00000003152(RUVBL2);ENSSSCG00000004432(HDAC2);ENSSSCG00000010070(SMARCB1);ENSSSCG00000013938(GATAD2A);ENSSSCG00000014882(RSF1);ENSSSCG00000016435(SMARCD3);ENSSSCG00000024555(ING2);ENSSSCG00000033528(BPTF);ENSSSCG00000039137(SMARCE1);ENSSSCG00000039198(PCGF2)	0.780756	0.972753
GO:0090734	site of DNA damage	11	63	ENSSSCG00000002305(EXD2);ENSSSCG00000004339(UFL1);ENSSSCG00000014082(POLK);ENSSSCG00000016062(NABP1);ENSSSCG00000016395(RIF1);ENSSSCG00000016711(CBX3);ENSSSCG00000017364(HROB);ENSSSCG00000026194(INIP);ENSSSCG00000029198(CUL5);ENSSSCG00000031949(TP53BP1);ENSSSCG00000035501(SMARCAL1)	0.780756	0.972753
GO:0030662	coated vesicle membrane	6	36	ENSSSCG00000001934(SEC23A);ENSSSCG00000005193(TYRP1);ENSSSCG00000006165(SEC31B);ENSSSCG00000010260(SAR1A);ENSSSCG00000034948(RASSF9);ENSSSCG00000036206(DIPK2A)	0.78371	0.972753
GO:0032432	actin filament bundle	6	36	ENSSSCG00000003644(FHL3);ENSSSCG00000005122(TEK);ENSSSCG00000014430(ABLIM3);ENSSSCG00000016196(VIL1);ENSSSCG00000032269(LIMA1);ENSSSCG00000038618(RFLNB)	0.78371	0.972753
GO:0031231	intrinsic component of peroxisomal membrane	2	13	ENSSSCG00000006687(ITGA10);ENSSSCG00000008387(PEX13)	0.783923	0.972753
GO:0032281	AMPA glutamate receptor complex	2	13	ENSSSCG00000012638(GRIA3);ENSSSCG00000022569(GRIA1)	0.783923	0.972753
GO:0034706	sodium channel complex	2	13	ENSSSCG00000003038(GRIK5);ENSSSCG00000017282(SCN4A)	0.783923	0.972753
GO:0035327	transcriptionally active chromatin	2	13	ENSSSCG00000004577(ICE2);ENSSSCG00000026478(PADI2)	0.783923	0.972753
GO:0070603	SWI/SNF superfamily-type complex	8	47	ENSSSCG00000003152(RUVBL2);ENSSSCG00000004432(HDAC2);ENSSSCG00000010070(SMARCB1);ENSSSCG00000013938(GATAD2A);ENSSSCG00000014882(RSF1);ENSSSCG00000016435(SMARCD3);ENSSSCG00000033528(BPTF);ENSSSCG00000039137(SMARCE1)	0.784098	0.972753
GO:0045259	proton-transporting ATP synthase complex	3	19	ENSSSCG00000010597(TAF5);ENSSSCG00000018081(ATP6);ENSSSCG00000034019(-)	0.784504	0.972753
GO:0098685	Schaffer collateral - CA1 synapse	10	58	ENSSSCG00000002795(CDH11);ENSSSCG00000004038(PLG);ENSSSCG00000006852(NTNG1);ENSSSCG00000007542(PRKAR1B);ENSSSCG00000016521(DGKI);ENSSSCG00000016589(LRRC4);ENSSSCG00000017142(BAIAP2);ENSSSCG00000022785(GSG1L);ENSSSCG00000031717(ADCY8);ENSSSCG00000032842(GIPC1)	0.787447	0.972753
GO:0030136	clathrin-coated vesicle	9	53	ENSSSCG00000001817(FURIN);ENSSSCG00000004385(SNX3);ENSSSCG00000004587(MYO1E);ENSSSCG00000005193(TYRP1);ENSSSCG00000012812(-);ENSSSCG00000022178(NUMB);ENSSSCG00000025406(PIK3C2A);ENSSSCG00000032550(CLRN1);ENSSSCG00000034948(RASSF9)	0.795124	0.972753
GO:0030496	midbody	21	117	ENSSSCG00000000120(ANKRD54);ENSSSCG00000000217(RACGAP1);ENSSSCG00000001814(IQGAP1);ENSSSCG00000002743(IST1);ENSSSCG00000003566(NUDC);ENSSSCG00000007853(LYRM1);ENSSSCG00000007933(SEPTIN12);ENSSSCG00000008239(CAPG);ENSSSCG00000010186(URB2);ENSSSCG00000010877(HNRNPU);ENSSSCG00000010912(KIF14);ENSSSCG00000011379(KLHDC8B);ENSSSCG00000012377(KIF4A);ENSSSCG00000017645(TEX14);ENSSSCG00000022896(CRMP1);EN…	0.799205	0.972753
GO:0000439	transcription factor TFIIH core complex	1	7	ENSSSCG00000009769(GTF2H3)	0.80235	0.972753
GO:0002199	zona pellucida receptor complex	1	7	ENSSSCG00000017493(ZPBP2)	0.80235	0.972753
GO:0005751	mitochondrial respiratory chain complex IV	1	7	ENSSSCG00000018075(COX1)	0.80235	0.972753
GO:0030126	COPI vesicle coat	1	7	ENSSSCG00000036206(DIPK2A)	0.80235	0.972753
GO:0030877	beta-catenin destruction complex	1	7	ENSSSCG00000037263(SIAH1)	0.80235	0.972753
GO:0031143	pseudopodium	1	7	ENSSSCG00000039186(RAB25)	0.80235	0.972753
GO:0032797	SMN complex	1	7	ENSSSCG00000008482(GEMIN6)	0.80235	0.972753
GO:0033268	node of Ranvier	1	7	ENSSSCG00000035066(MYOC)	0.80235	0.972753
GO:0034518	RNA cap binding complex	1	7	ENSSSCG00000027323(NCBP2)	0.80235	0.972753
GO:0036513	Derlin-1 retrotranslocation complex	1	7	ENSSSCG00000027057(SYVN1)	0.80235	0.972753
GO:0042613	MHC class II protein complex	1	7	ENSSSCG00000001472(SLA-DOA)	0.80235	0.972753
GO:0043218	compact myelin	1	7	ENSSSCG00000026794(SIRT2)	0.80235	0.972753
GO:0043220	Schmidt-Lanterman incisure	1	7	ENSSSCG00000026794(SIRT2)	0.80235	0.972753
GO:0044666	MLL3/4 complex	1	7	ENSSSCG00000020663(KMT2C)	0.80235	0.972753
GO:0044754	autolysosome	1	7	ENSSSCG00000010399(NCOA4)	0.80235	0.972753
GO:0045254	pyruvate dehydrogenase complex	1	7	ENSSSCG00000015958(PDK1)	0.80235	0.972753
GO:0060077	inhibitory synapse	1	7	ENSSSCG00000028922(GABRA2)	0.80235	0.972753
GO:0070419	nonhomologous end joining complex	1	7	ENSSSCG00000006274(PRKDC)	0.80235	0.972753
GO:0070652	HAUS complex	1	7	ENSSSCG00000005173(HAUS6)	0.80235	0.972753
GO:0071541	eukaryotic translation initiation factor 3 complex, eIF3m	1	7	ENSSSCG00000039390(EIF3B)	0.80235	0.972753
GO:0072546	ER membrane protein complex	1	7	ENSSSCG00000006032(EMC2)	0.80235	0.972753
GO:0099026	anchored component of presynaptic membrane	1	7	ENSSSCG00000006852(NTNG1)	0.80235	0.972753
GO:1990316	Atg1/ULK1 kinase complex	1	7	ENSSSCG00000038189(SMCR8)	0.80235	0.972753
GO:0000794	condensed nuclear chromosome	8	48	ENSSSCG00000002378(MLH3);ENSSSCG00000003775(MSH4);ENSSSCG00000006649(HORMAD1);ENSSSCG00000008452(LRPPRC);ENSSSCG00000009317(CDX2);ENSSSCG00000022445(TEX12);ENSSSCG00000028947(PELI1);ENSSSCG00000040224(RSPH1)	0.804014	0.973732
GO:0097733	photoreceptor cell cilium	10	59	ENSSSCG00000001636(GUCA1A);ENSSSCG00000004469(LCA5);ENSSSCG00000004736(SPTBN5);ENSSSCG00000008020(IFT140);ENSSSCG00000011004(TOPORS);ENSSSCG00000011590(RHO);ENSSSCG00000016370(SEPTIN2);ENSSSCG00000017223(USH1G);ENSSSCG00000029843(NPHP4);ENSSSCG00000035369(RD3)	0.805378	0.974344
GO:0005667	transcription factor complex	41	221	ENSSSCG00000000612(ATF7IP);ENSSSCG00000000844(NFYB);ENSSSCG00000001533(TAF11);ENSSSCG00000002490(GSC);ENSSSCG00000004600(TCF12);ENSSSCG00000006256(SOX17);ENSSSCG00000006274(PRKDC);ENSSSCG00000007268(E2F1);ENSSSCG00000007815(GTF3C1);ENSSSCG00000008443(EPAS1);ENSSSCG00000009769(GTF2H3);ENSSSCG00000010461(ANKRD1);ENSSSCG00000010597(TAF5);ENSSSCG00000010877(HNRNPU);ENSSSCG00000011579(PPARG);ENSSSCG00…	0.806397	0.97454
GO:0032993	protein-DNA complex	15	86	ENSSSCG00000003216(POLD1);ENSSSCG00000006274(PRKDC);ENSSSCG00000009769(GTF2H3);ENSSSCG00000009867(TBX5);ENSSSCG00000011358(TREX1);ENSSSCG00000012997(-);ENSSSCG00000016753(POLD2);ENSSSCG00000026103(ZBTB17);ENSSSCG00000029590(ACD);ENSSSCG00000031751(-);ENSSSCG00000035501(SMARCAL1);ENSSSCG00000035639(TERB1);ENSSSCG00000036285(NKX2-5);ENSSSCG00000044553(DDIT3);ENSSSCG00000049384(-)	0.807734	0.975024
GO:0097731	9+0 non-motile cilium	12	70	ENSSSCG00000001636(GUCA1A);ENSSSCG00000004469(LCA5);ENSSSCG00000004736(SPTBN5);ENSSSCG00000008020(IFT140);ENSSSCG00000011004(TOPORS);ENSSSCG00000011590(RHO);ENSSSCG00000016201(TTLL4);ENSSSCG00000016370(SEPTIN2);ENSSSCG00000017223(USH1G);ENSSSCG00000027882(C1orf115);ENSSSCG00000029843(NPHP4);ENSSSCG00000035369(RD3)	0.808515	0.975024
GO:0017053	transcriptional repressor complex	9	54	ENSSSCG00000004432(HDAC2);ENSSSCG00000005375(CORO2A);ENSSSCG00000009317(CDX2);ENSSSCG00000010739(CTBP2);ENSSSCG00000013938(GATAD2A);ENSSSCG00000016691(JAZF1);ENSSSCG00000029130(ELANE);ENSSSCG00000034484(SPEN);ENSSSCG00000039348(H1-0)	0.813352	0.979026
GO:0030119	AP-type membrane coat adaptor complex	3	20	ENSSSCG00000004731(VPS39);ENSSSCG00000012978(AP5B1);ENSSSCG00000025838(AP1M2)	0.813992	0.979026
GO:0008076	voltage-gated potassium channel complex	7	43	ENSSSCG00000008465(KCNG3);ENSSSCG00000013330(KCNA4);ENSSSCG00000020749(KCNAB2);ENSSSCG00000022545(CALM3);ENSSSCG00000031769(CTTN);ENSSSCG00000034883(AMIGO1);ENSSSCG00000037581(KCNE5)	0.814419	0.979026
GO:0070161	anchoring junction	34	186	ENSSSCG00000001814(IQGAP1);ENSSSCG00000002812(KIFC3);ENSSSCG00000003722(CDH2);ENSSSCG00000003738(MAPRE2);ENSSSCG00000004587(MYO1E);ENSSSCG00000005317(TLN1);ENSSSCG00000006135(CPNE3);ENSSSCG00000007067(JAG1);ENSSSCG00000007162(UBOX5);ENSSSCG00000007253(MAPRE1);ENSSSCG00000007495(CASS4);ENSSSCG00000009542(TNFSF13B);ENSSSCG00000009664(PTK2B);ENSSSCG00000010144(ACTN2);ENSSSCG00000011042(RSU1);ENSSSCG…	0.815798	0.979647
GO:0031301	integral component of organelle membrane	16	92	ENSSSCG00000001057(MCUR1);ENSSSCG00000001401(ATP6V1G2-DDX39B);ENSSSCG00000003384(DNAJC11);ENSSSCG00000004309(CNR1);ENSSSCG00000006687(ITGA10);ENSSSCG00000008387(PEX13);ENSSSCG00000012174(APOO);ENSSSCG00000012459(APOOL);ENSSSCG00000021527(ATP10B);ENSSSCG00000025820(SLC15A4);ENSSSCG00000029145(POMGNT1);ENSSSCG00000031572(MFF);ENSSSCG00000033135(VAMP5);ENSSSCG00000037318(TRABD2B);ENSSSCG00000039285(…	0.817183	0.979711
GO:0035098	ESC/E(Z) complex	2	14	ENSSSCG00000004432(HDAC2);ENSSSCG00000023727(TRIM37)	0.818438	0.979711
GO:0043073	germ cell nucleus	2	14	ENSSSCG00000002378(MLH3);ENSSSCG00000031429(YAP1)	0.818438	0.979711
GO:0001772	immunological synapse	5	32	ENSSSCG00000003608(LCK);ENSSSCG00000011131(PRKCQ);ENSSSCG00000023187(VAV3);ENSSSCG00000038041(FYB2);ENSSSCG00000038055(CORO1A)	0.820852	0.981566
GO:0005881	cytoplasmic microtubule	6	38	ENSSSCG00000007253(MAPRE1);ENSSSCG00000008852(MAP9);ENSSSCG00000013425(MISP);ENSSSCG00000022402(GRAMD2B);ENSSSCG00000029185(MAPRE3);ENSSSCG00000032811(ODF3L2)	0.826752	0.9855
GO:0044427	chromosomal part	117	610	ENSSSCG00000000693(NCAPD2);ENSSSCG00000000875(NR1H4);ENSSSCG00000001769(MORF4L1);ENSSSCG00000001776(-);ENSSSCG00000001912(PML);ENSSSCG00000002305(EXD2);ENSSSCG00000002340(PSEN1);ENSSSCG00000002378(MLH3);ENSSSCG00000002743(IST1);ENSSSCG00000002787(E2F4);ENSSSCG00000003152(RUVBL2);ENSSSCG00000003216(POLD1);ENSSSCG00000003383(ZBTB48);ENSSSCG00000003565(NR0B2);ENSSSCG00000003775(MSH4);ENSSSCG00000003…	0.8374	0.9855
GO:0030120	vesicle coat	4	27	ENSSSCG00000001934(SEC23A);ENSSSCG00000006165(SEC31B);ENSSSCG00000010260(SAR1A);ENSSSCG00000036206(DIPK2A)	0.839195	0.9855
GO:0031305	integral component of mitochondrial inner membrane	4	27	ENSSSCG00000001057(MCUR1);ENSSSCG00000003384(DNAJC11);ENSSSCG00000012174(APOO);ENSSSCG00000012459(APOOL)	0.839195	0.9855
GO:0098562	cytoplasmic side of membrane	14	83	ENSSSCG00000000217(RACGAP1);ENSSSCG00000000730(PRMT8);ENSSSCG00000001814(IQGAP1);ENSSSCG00000002671(ATP2C2);ENSSSCG00000003137(PLEKHA4);ENSSSCG00000004635(SPPL2A);ENSSSCG00000005449(PTPN3);ENSSSCG00000006764(PTPN22);ENSSSCG00000007022(ANK1);ENSSSCG00000013464(SPPL2B);ENSSSCG00000013839(RASAL3);ENSSSCG00000027529(BIRC2);ENSSSCG00000032381(LITAF);ENSSSCG00000037241(RGS2)	0.840123	0.9855
GO:0000778	condensed nuclear chromosome kinetochore	1	8	ENSSSCG00000028947(PELI1)	0.843227	0.9855
GO:0000780	condensed nuclear chromosome, centromeric region	1	8	ENSSSCG00000028947(PELI1)	0.843227	0.9855
GO:0000796	condensin complex	1	8	ENSSSCG00000000693(NCAPD2)	0.843227	0.9855
GO:0000813	ESCRT I complex	1	8	ENSSSCG00000036926(MVB12B)	0.843227	0.9855
GO:0005767	secondary lysosome	1	8	ENSSSCG00000010399(NCOA4)	0.843227	0.9855
GO:0016010	dystrophin-associated glycoprotein complex	1	8	ENSSSCG00000038257(SGCZ)	0.843227	0.9855
GO:0043186	P granule	1	8	ENSSSCG00000026710(CARHSP1)	0.843227	0.9855
GO:0044305	calyx of Held	1	8	ENSSSCG00000033682(CPLX2)	0.843227	0.9855
GO:0045495	pole plasm	1	8	ENSSSCG00000026710(CARHSP1)	0.843227	0.9855
GO:0060293	germ plasm	1	8	ENSSSCG00000026710(CARHSP1)	0.843227	0.9855
GO:0070938	contractile ring	1	8	ENSSSCG00000029441(-)	0.843227	0.9855
GO:0071203	WASH complex	1	8	ENSSSCG00000036075(WASHC3)	0.843227	0.9855
GO:0072357	PTW/PP1 phosphatase complex	1	8	ENSSSCG00000009828(PPP1CC)	0.843227	0.9855
GO:0090665	glycoprotein complex	1	8	ENSSSCG00000038257(SGCZ)	0.843227	0.9855
GO:0097224	sperm connecting piece	1	8	ENSSSCG00000029847(SPATC1L)	0.843227	0.9855
GO:0097542	ciliary tip	1	8	ENSSSCG00000012156(CDKL5)	0.843227	0.9855
GO:0099144	anchored component of synaptic membrane	1	8	ENSSSCG00000006852(NTNG1)	0.843227	0.9855
GO:0005732	small nucleolar ribonucleoprotein complex	2	15	ENSSSCG00000006078(POP1);ENSSSCG00000036960(NOP10)	0.847923	0.987826
GO:0035145	exon-exon junction complex	2	15	ENSSSCG00000017155(EIF4A3);ENSSSCG00000028865(SAP18)	0.847923	0.987826
GO:0034703	cation channel complex	20	116	ENSSSCG00000003038(GRIK5);ENSSSCG00000003257(CACNG6);ENSSSCG00000008465(KCNG3);ENSSSCG00000010552(PKD2L1);ENSSSCG00000011040(CACNB2);ENSSSCG00000012638(GRIA3);ENSSSCG00000013330(KCNA4);ENSSSCG00000015402(CACNA2D1);ENSSSCG00000017282(SCN4A);ENSSSCG00000020749(KCNAB2);ENSSSCG00000022545(CALM3);ENSSSCG00000022569(GRIA1);ENSSSCG00000025532(CACNG7);ENSSSCG00000026537(CACNA2D4);ENSSSCG00000029635(GRIN3…	0.849365	0.987826
GO:0005882	intermediate filament	7	45	ENSSSCG00000000252(KRT8);ENSSSCG00000006496(LMNA);ENSSSCG00000007084(BFSP1);ENSSSCG00000011636(BFSP2);ENSSSCG00000014248(LMNB1);ENSSSCG00000017448(KRT14);ENSSSCG00000024610(KRT4)	0.850296	0.987826
GO:0005684	U2-type spliceosomal complex	10	62	ENSSSCG00000003263(PRPF31);ENSSSCG00000003596(SNRNP40);ENSSSCG00000010999(SMU1);ENSSSCG00000014372(IK);ENSSSCG00000015065(BUD13);ENSSSCG00000017155(EIF4A3);ENSSSCG00000029991(SNIP1);ENSSSCG00000037481(SYF2);ENSSSCG00000037602(SNRPB2);ENSSSCG00000038587(CRNKL1)	0.852385	0.987826
GO:0005901	caveola	8	51	ENSSSCG00000001048(ADTRP);ENSSSCG00000009944(CORO1C);ENSSSCG00000010081(MAPK1);ENSSSCG00000010432(-);ENSSSCG00000014004(PLPP2);ENSSSCG00000017121(SLC6A3);ENSSSCG00000033190(-);ENSSSCG00000035446(CAVIN1)	0.855402	0.987826
GO:0035770	ribonucleoprotein granule	24	138	ENSSSCG00000001814(IQGAP1);ENSSSCG00000002872(GARRE1);ENSSSCG00000003093(SYMPK);ENSSSCG00000003660(PABPC4);ENSSSCG00000006370(TSTD1);ENSSSCG00000006497(MEX3A);ENSSSCG00000008619(DDX1);ENSSSCG00000010877(HNRNPU);ENSSSCG00000011342(DHX30);ENSSSCG00000011769(FXR1);ENSSSCG00000013759(NANOS3);ENSSSCG00000015335(DYNC1I1);ENSSSCG00000015498(RC3H1);ENSSSCG00000015981(HOXD10);ENSSSCG00000016170(BARD1);ENS…	0.85673	0.987826
GO:0014704	intercalated disc	4	28	ENSSSCG00000022739(DSG2);ENSSSCG00000024800(DSC2);ENSSSCG00000033135(VAMP5);ENSSSCG00000040731(TMEM65)	0.859805	0.987826
GO:0044420	extracellular matrix component	5	34	ENSSSCG00000003479(MFAP2);ENSSSCG00000008557(EMILIN1);ENSSSCG00000014256(FBN2);ENSSSCG00000015618(LAMB3);ENSSSCG00000025523(COL2A1)	0.860322	0.987826
GO:0031300	intrinsic component of organelle membrane	17	101	ENSSSCG00000001057(MCUR1);ENSSSCG00000001401(ATP6V1G2-DDX39B);ENSSSCG00000003384(DNAJC11);ENSSSCG00000004309(CNR1);ENSSSCG00000006687(ITGA10);ENSSSCG00000008387(PEX13);ENSSSCG00000012174(APOO);ENSSSCG00000012459(APOOL);ENSSSCG00000013897(RAB3A);ENSSSCG00000021527(ATP10B);ENSSSCG00000025820(SLC15A4);ENSSSCG00000029145(POMGNT1);ENSSSCG00000031572(MFF);ENSSSCG00000033135(VAMP5);ENSSSCG00000037318(TR…	0.861078	0.987826
GO:0071005	U2-type precatalytic spliceosome	6	40	ENSSSCG00000003263(PRPF31);ENSSSCG00000010999(SMU1);ENSSSCG00000014372(IK);ENSSSCG00000015065(BUD13);ENSSSCG00000029991(SNIP1);ENSSSCG00000037602(SNRPB2)	0.862667	0.987826
GO:0000502	proteasome complex	7	46	ENSSSCG00000008412(PSME4);ENSSSCG00000011494(PSMD6);ENSSSCG00000015892(PSMD14);ENSSSCG00000016272(PSMD1);ENSSSCG00000017489(PSMD3);ENSSSCG00000027257(PSMB1);ENSSSCG00000033180(PSMD10)	0.866013	0.987826
GO:0030018	Z disc	8	52	ENSSSCG00000000252(KRT8);ENSSSCG00000003644(FHL3);ENSSSCG00000010144(ACTN2);ENSSSCG00000010359(LDB3);ENSSSCG00000010686(BAG3);ENSSSCG00000015273(ATP2B4);ENSSSCG00000021232(SYNC);ENSSSCG00000038323(ACTN3)	0.869909	0.987826
GO:0005680	anaphase-promoting complex	2	16	ENSSSCG00000007423(UBE2C);ENSSSCG00000017308(CDC27)	0.872981	0.987826
GO:0005912	adherens junction	31	177	ENSSSCG00000001814(IQGAP1);ENSSSCG00000002812(KIFC3);ENSSSCG00000003722(CDH2);ENSSSCG00000003738(MAPRE2);ENSSSCG00000004587(MYO1E);ENSSSCG00000005317(TLN1);ENSSSCG00000006135(CPNE3);ENSSSCG00000007067(JAG1);ENSSSCG00000007162(UBOX5);ENSSSCG00000007253(MAPRE1);ENSSSCG00000007495(CASS4);ENSSSCG00000009542(TNFSF13B);ENSSSCG00000009664(PTK2B);ENSSSCG00000010144(ACTN2);ENSSSCG00000011042(RSU1);ENSSSCG…	0.873736	0.987826
GO:0000346	transcription export complex	1	9	ENSSSCG00000012639(THOC2)	0.875652	0.987826
GO:0005641	nuclear envelope lumen	1	9	ENSSSCG00000050172(-)	0.875652	0.987826
GO:0005662	DNA replication factor A complex	1	9	ENSSSCG00000035501(SMARCAL1)	0.875652	0.987826
GO:0005665	RNA polymerase II, core complex	1	9	ENSSSCG00000022955(POLR2B)	0.875652	0.987826
GO:0005666	RNA polymerase III complex	1	9	ENSSSCG00000009622(POLR3D)	0.875652	0.987826
GO:0005685	U1 snRNP	1	9	ENSSSCG00000038702(-)	0.875652	0.987826
GO:0005797	Golgi medial cisterna	1	9	ENSSSCG00000028336(YIPF6)	0.875652	0.987826
GO:0005892	acetylcholine-gated channel complex	1	9	ENSSSCG00000001752(CHRNA3)	0.875652	0.987826
GO:0016342	catenin complex	1	9	ENSSSCG00000003722(CDH2)	0.875652	0.987826
GO:0017119	Golgi transport complex	1	9	ENSSSCG00000009369(COG6)	0.875652	0.987826
GO:0019908	nuclear cyclin-dependent protein kinase holoenzyme complex	1	9	ENSSSCG00000038181(CCNT1)	0.875652	0.987826
GO:0031080	nuclear pore outer ring	1	9	ENSSSCG00000010863(AHCTF1)	0.875652	0.987826
GO:0034045	phagophore assembly site membrane	1	9	ENSSSCG00000033912(ATG12)	0.875652	0.987826
GO:0034719	SMN-Sm protein complex	1	9	ENSSSCG00000008482(GEMIN6)	0.875652	0.987826
GO:0035631	CD40 receptor complex	1	9	ENSSSCG00000027529(BIRC2)	0.875652	0.987826
GO:0042611	MHC protein complex	1	9	ENSSSCG00000001472(SLA-DOA)	0.875652	0.987826
GO:0043020	NADPH oxidase complex	1	9	ENSSSCG00000000137(NCF4)	0.875652	0.987826
GO:0045120	pronucleus	1	9	ENSSSCG00000016395(RIF1)	0.875652	0.987826
GO:0071006	U2-type catalytic step 1 spliceosome	1	9	ENSSSCG00000017155(EIF4A3)	0.875652	0.987826
GO:0071012	catalytic step 1 spliceosome	1	9	ENSSSCG00000017155(EIF4A3)	0.875652	0.987826
GO:0031304	intrinsic component of mitochondrial inner membrane	4	29	ENSSSCG00000001057(MCUR1);ENSSSCG00000003384(DNAJC11);ENSSSCG00000012174(APOO);ENSSSCG00000012459(APOOL)	0.878113	0.989194
GO:0030117	membrane coat	7	47	ENSSSCG00000001934(SEC23A);ENSSSCG00000004731(VPS39);ENSSSCG00000006165(SEC31B);ENSSSCG00000010260(SAR1A);ENSSSCG00000012978(AP5B1);ENSSSCG00000025838(AP1M2);ENSSSCG00000036206(DIPK2A)	0.880348	0.989194
GO:0048475	coated membrane	7	47	ENSSSCG00000001934(SEC23A);ENSSSCG00000004731(VPS39);ENSSSCG00000006165(SEC31B);ENSSSCG00000010260(SAR1A);ENSSSCG00000012978(AP5B1);ENSSSCG00000025838(AP1M2);ENSSSCG00000036206(DIPK2A)	0.880348	0.989194
GO:1905369	endopeptidase complex	7	47	ENSSSCG00000008412(PSME4);ENSSSCG00000011494(PSMD6);ENSSSCG00000015892(PSMD14);ENSSSCG00000016272(PSMD1);ENSSSCG00000017489(PSMD3);ENSSSCG00000027257(PSMB1);ENSSSCG00000033180(PSMD10)	0.880348	0.989194
GO:0009898	cytoplasmic side of plasma membrane	11	70	ENSSSCG00000000217(RACGAP1);ENSSSCG00000000730(PRMT8);ENSSSCG00000001814(IQGAP1);ENSSSCG00000002671(ATP2C2);ENSSSCG00000003137(PLEKHA4);ENSSSCG00000005449(PTPN3);ENSSSCG00000006764(PTPN22);ENSSSCG00000007022(ANK1);ENSSSCG00000027529(BIRC2);ENSSSCG00000032381(LITAF);ENSSSCG00000037241(RGS2)	0.882744	0.990906
GO:0000151	ubiquitin ligase complex	28	163	ENSSSCG00000002467(ASB2);ENSSSCG00000002629(FBXO9);ENSSSCG00000003350(MIB2);ENSSSCG00000003379(KLHL21);ENSSSCG00000007423(UBE2C);ENSSSCG00000008061(ELOB);ENSSSCG00000009226(KLHL8);ENSSSCG00000011004(TOPORS);ENSSSCG00000011081(-);ENSSSCG00000011104(CUL2);ENSSSCG00000011930(ATG3);ENSSSCG00000013402(USP47);ENSSSCG00000014190(FBXL17);ENSSSCG00000015931(KLHL41);ENSSSCG00000016170(BARD1);ENSSSCG0000001…	0.887955	0.995102
GO:0035861	site of double-strand break	6	42	ENSSSCG00000004339(UFL1);ENSSSCG00000016062(NABP1);ENSSSCG00000016395(RIF1);ENSSSCG00000026194(INIP);ENSSSCG00000031949(TP53BP1);ENSSSCG00000035501(SMARCAL1)	0.892182	0.995102
GO:0005753	mitochondrial proton-transporting ATP synthase complex	2	17	ENSSSCG00000010597(TAF5);ENSSSCG00000018081(ATP6)	0.894182	0.995102
GO:0030665	clathrin-coated vesicle membrane	2	17	ENSSSCG00000005193(TYRP1);ENSSSCG00000034948(RASSF9)	0.894182	0.995102
GO:0045334	clathrin-coated endocytic vesicle	2	17	ENSSSCG00000004587(MYO1E);ENSSSCG00000005193(TYRP1)	0.894182	0.995102
GO:0043204	perikaryon	3	24	ENSSSCG00000015067(ZPR1);ENSSSCG00000026794(SIRT2);ENSSSCG00000037291(ELAVL4)	0.899911	0.995102
GO:0044304	main axon	3	24	ENSSSCG00000004839(-);ENSSSCG00000020749(KCNAB2);ENSSSCG00000035066(MYOC)	0.899911	0.995102
GO:0001673	male germ cell nucleus	1	10	ENSSSCG00000002378(MLH3)	0.901374	0.995102
GO:0005583	fibrillar collagen trimer	1	10	ENSSSCG00000025523(COL2A1)	0.901374	0.995102
GO:0005913	cell-cell adherens junction	1	10	ENSSSCG00000002812(KIFC3)	0.901374	0.995102
GO:0030131	clathrin adaptor complex	1	10	ENSSSCG00000025838(AP1M2)	0.901374	0.995102
GO:0030663	COPI-coated vesicle membrane	1	10	ENSSSCG00000036206(DIPK2A)	0.901374	0.995102
GO:0030669	clathrin-coated endocytic vesicle membrane	1	10	ENSSSCG00000005193(TYRP1)	0.901374	0.995102
GO:0045263	proton-transporting ATP synthase complex, coupling factor F(o)	1	10	ENSSSCG00000034019(-)	0.901374	0.995102
GO:0097038	perinuclear endoplasmic reticulum	1	10	ENSSSCG00000014861(MOGAT2)	0.901374	0.995102
GO:0098643	banded collagen fibril	1	10	ENSSSCG00000025523(COL2A1)	0.901374	0.995102
GO:0099522	region of cytosol	1	10	ENSSSCG00000010739(CTBP2)	0.901374	0.995102
GO:0098798	mitochondrial protein complex	27	160	ENSSSCG00000003384(DNAJC11);ENSSSCG00000003653(NDUFS5);ENSSSCG00000010330(PPIF);ENSSSCG00000010597(TAF5);ENSSSCG00000012174(APOO);ENSSSCG00000012459(APOOL);ENSSSCG00000014371(NDUFA2);ENSSSCG00000015958(PDK1);ENSSSCG00000016100(NDUFB3);ENSSSCG00000017196(MRPL38);ENSSSCG00000018065(ND1);ENSSSCG00000018069(ND2);ENSSSCG00000018075(COX1);ENSSSCG00000018081(ATP6);ENSSSCG00000018084(ND3);ENSSSCG00000018…	0.904255	0.996939
GO:0000932	P-body	6	43	ENSSSCG00000002872(GARRE1);ENSSSCG00000006497(MEX3A);ENSSSCG00000013759(NANOS3);ENSSSCG00000015498(RC3H1);ENSSSCG00000024596(NOCT);ENSSSCG00000042910(AGO4)	0.904793	0.996939
GO:0042641	actomyosin	5	37	ENSSSCG00000003644(FHL3);ENSSSCG00000005122(TEK);ENSSSCG00000014430(ABLIM3);ENSSSCG00000024621(KAT2B);ENSSSCG00000032269(LIMA1)	0.905673	0.996942
GO:0005794	Golgi apparatus	136	723	ENSSSCG00000000161(PWP1);ENSSSCG00000000371(PMEL);ENSSSCG00000001533(TAF11);ENSSSCG00000001613(TREML1);ENSSSCG00000001750(PAQR8);ENSSSCG00000001817(FURIN);ENSSSCG00000001921(NEO1);ENSSSCG00000002340(PSEN1);ENSSSCG00000002390(ANGEL1);ENSSSCG00000002476(SERPINA1);ENSSSCG00000002554(PLD4);ENSSSCG00000002667(ZDHHC7);ENSSSCG00000002737(CHST4);ENSSSCG00000002812(KIFC3);ENSSSCG00000002916(APLP1);ENSSSCG…	0.907916	0.997781
GO:0045171	intercellular bridge	9	61	ENSSSCG00000003586(EPB41);ENSSSCG00000009444(OLFM4);ENSSSCG00000011379(KLHDC8B);ENSSSCG00000016370(SEPTIN2);ENSSSCG00000017645(TEX14);ENSSSCG00000017761(UNC119);ENSSSCG00000027251(CDC7);ENSSSCG00000035854(RAB11FIP3);ENSSSCG00000039946(CD34)	0.908191	0.997781
GO:0000781	chromosome, telomeric region	11	73	ENSSSCG00000001912(PML);ENSSSCG00000003383(ZBTB48);ENSSSCG00000009828(PPP1CC);ENSSSCG00000012639(THOC2);ENSSSCG00000016062(NABP1);ENSSSCG00000016395(RIF1);ENSSSCG00000017118(TERT);ENSSSCG00000022955(POLR2B);ENSSSCG00000029590(ACD);ENSSSCG00000031949(TP53BP1);ENSSSCG00000035639(TERB1)	0.912669	1
GO:0000785	chromatin	66	367	ENSSSCG00000000875(NR1H4);ENSSSCG00000001769(MORF4L1);ENSSSCG00000001912(PML);ENSSSCG00000002743(IST1);ENSSSCG00000002787(E2F4);ENSSSCG00000003152(RUVBL2);ENSSSCG00000003565(NR0B2);ENSSSCG00000003987(-);ENSSSCG00000004432(HDAC2);ENSSSCG00000004528(MBD2);ENSSSCG00000004577(ICE2);ENSSSCG00000004600(TCF12);ENSSSCG00000004750(OIP5);ENSSSCG00000004942(TIPIN);ENSSSCG00000005198(KDM4C);ENSSSCG0000000520…	0.914259	1
GO:0031985	Golgi cisterna	3	25	ENSSSCG00000004730(TMEM87A);ENSSSCG00000028336(YIPF6);ENSSSCG00000035454(B4GALT1)	0.914853	1
GO:0071011	precatalytic spliceosome	6	44	ENSSSCG00000003263(PRPF31);ENSSSCG00000010999(SMU1);ENSSSCG00000014372(IK);ENSSSCG00000015065(BUD13);ENSSSCG00000029991(SNIP1);ENSSSCG00000037602(SNRPB2)	0.916109	1
GO:0001725	stress fiber	4	32	ENSSSCG00000003644(FHL3);ENSSSCG00000005122(TEK);ENSSSCG00000014430(ABLIM3);ENSSSCG00000032269(LIMA1)	0.921116	1
GO:0005788	endoplasmic reticulum lumen	4	32	ENSSSCG00000000142(FOXRED2);ENSSSCG00000013858(CALR3);ENSSSCG00000027860(ERAP2);ENSSSCG00000035934(TXNDC16)	0.921116	1
GO:0097517	contractile actin filament bundle	4	32	ENSSSCG00000003644(FHL3);ENSSSCG00000005122(TEK);ENSSSCG00000014430(ABLIM3);ENSSSCG00000032269(LIMA1)	0.921116	1
GO:0000940	condensed chromosome outer kinetochore	1	11	ENSSSCG00000034217(SKA2)	0.921776	1
GO:0017101	aminoacyl-tRNA synthetase multienzyme complex	1	11	ENSSSCG00000036257(-)	0.921776	1
GO:0098791	Golgi subcompartment	38	222	ENSSSCG00000001817(FURIN);ENSSSCG00000002554(PLD4);ENSSSCG00000002737(CHST4);ENSSSCG00000004730(TMEM87A);ENSSSCG00000004857(ATP9B);ENSSSCG00000004899(RELCH);ENSSSCG00000005319(GBA2);ENSSSCG00000006262(RGS20);ENSSSCG00000006283(SCYL3);ENSSSCG00000006506(SYT11);ENSSSCG00000006836(ELAPOR1);ENSSSCG00000009369(COG6);ENSSSCG00000010105(SMPD4);ENSSSCG00000010571(ARMH3);ENSSSCG00000010882(CNST);ENSSSCG00…	0.922269	1
GO:0005776	autophagosome	7	51	ENSSSCG00000010399(NCOA4);ENSSSCG00000011079(PIP4K2A);ENSSSCG00000022099(TP53INP2);ENSSSCG00000029539(RAB23);ENSSSCG00000033912(ATG12);ENSSSCG00000035933(MAPK15);ENSSSCG00000040732(WDR81)	0.925487	1
GO:0016592	mediator complex	2	19	ENSSSCG00000017505(MED1);ENSSSCG00000017672(MED13)	0.927055	1
GO:0090568	nuclear transcriptional repressor complex	2	19	ENSSSCG00000004432(HDAC2);ENSSSCG00000013938(GATAD2A)	0.927055	1
GO:0005791	rough endoplasmic reticulum	3	26	ENSSSCG00000002340(PSEN1);ENSSSCG00000003103(FKRP);ENSSSCG00000023186(CA4)	0.927734	1
GO:0031463	Cul3-RING ubiquitin ligase complex	3	26	ENSSSCG00000003379(KLHL21);ENSSSCG00000009226(KLHL8);ENSSSCG00000015931(KLHL41)	0.927734	1
GO:0001750	photoreceptor outer segment	5	39	ENSSSCG00000001636(GUCA1A);ENSSSCG00000004736(SPTBN5);ENSSSCG00000008020(IFT140);ENSSSCG00000011590(RHO);ENSSSCG00000035369(RD3)	0.928229	1
GO:1905368	peptidase complex	8	58	ENSSSCG00000008412(PSME4);ENSSSCG00000011494(PSMD6);ENSSSCG00000015892(PSMD14);ENSSSCG00000016272(PSMD1);ENSSSCG00000017489(PSMD3);ENSSSCG00000027257(PSMB1);ENSSSCG00000033180(PSMD10);ENSSSCG00000038444(ENY2)	0.933835	1
GO:0015935	small ribosomal subunit	6	46	ENSSSCG00000015648(EIF2D);ENSSSCG00000029425(MRPS18B);ENSSSCG00000029785(RPS9);ENSSSCG00000030833(MCTS1);ENSSSCG00000031435(MRPS14);ENSSSCG00000031860(MRPS12)	0.935268	1
GO:0044422	organelle part	1071	5340	ENSSSCG00000000073(-);ENSSSCG00000000080(GRAP2);ENSSSCG00000000137(NCF4);ENSSSCG00000000142(FOXRED2);ENSSSCG00000000161(PWP1);ENSSSCG00000000217(RACGAP1);ENSSSCG00000000252(KRT8);ENSSSCG00000000274(PCBP2);ENSSSCG00000000278(ATF7);ENSSSCG00000000363(GDF11);ENSSSCG00000000371(PMEL);ENSSSCG00000000403(BAZ2A);ENSSSCG00000000413(MYO1A);ENSSSCG00000000439(KIF5A);ENSSSCG00000000555(ITPR2);ENSSSCG0000000…	0.936255	1
GO:0010369	chromocenter	1	12	ENSSSCG00000004750(OIP5)	0.937959	1
GO:0031011	Ino80 complex	1	12	ENSSSCG00000003152(RUVBL2)	0.937959	1
GO:0033202	DNA helicase complex	1	12	ENSSSCG00000003152(RUVBL2)	0.937959	1
GO:0036464	cytoplasmic ribonucleoprotein granule	20	129	ENSSSCG00000001814(IQGAP1);ENSSSCG00000002872(GARRE1);ENSSSCG00000003660(PABPC4);ENSSSCG00000006370(TSTD1);ENSSSCG00000006497(MEX3A);ENSSSCG00000008619(DDX1);ENSSSCG00000010877(HNRNPU);ENSSSCG00000013759(NANOS3);ENSSSCG00000015335(DYNC1I1);ENSSSCG00000015498(RC3H1);ENSSSCG00000015981(HOXD10);ENSSSCG00000016170(BARD1);ENSSSCG00000021845(ATXN2L);ENSSSCG00000024596(NOCT);ENSSSCG00000025953(OGFOD1);E…	0.945454	1
GO:0071013	catalytic step 2 spliceosome	8	60	ENSSSCG00000003596(SNRNP40);ENSSSCG00000010877(HNRNPU);ENSSSCG00000016911(MTREX);ENSSSCG00000017155(EIF4A3);ENSSSCG00000023761(HNRNPR);ENSSSCG00000037481(SYF2);ENSSSCG00000037602(SNRPB2);ENSSSCG00000038587(CRNKL1)	0.947952	1
GO:0005905	clathrin-coated pit	3	28	ENSSSCG00000004146(REPS1);ENSSSCG00000011848(TFRC);ENSSSCG00000022178(NUMB)	0.948281	1
GO:0022627	cytosolic small ribosomal subunit	3	28	ENSSSCG00000015648(EIF2D);ENSSSCG00000029785(RPS9);ENSSSCG00000030833(MCTS1)	0.948281	1
GO:0005581	collagen trimer	2	21	ENSSSCG00000001473(COL11A2);ENSSSCG00000025523(COL2A1)	0.950105	1
GO:0033177	proton-transporting two-sector ATPase complex, proton-transporting domain	1	13	ENSSSCG00000034019(-)	0.950796	1
GO:0044431	Golgi apparatus part	43	258	ENSSSCG00000001817(FURIN);ENSSSCG00000002390(ANGEL1);ENSSSCG00000002554(PLD4);ENSSSCG00000002737(CHST4);ENSSSCG00000004730(TMEM87A);ENSSSCG00000004857(ATP9B);ENSSSCG00000004899(RELCH);ENSSSCG00000005319(GBA2);ENSSSCG00000005320(RGP1);ENSSSCG00000006262(RGS20);ENSSSCG00000006283(SCYL3);ENSSSCG00000006506(SYT11);ENSSSCG00000006836(ELAPOR1);ENSSSCG00000009369(COG6);ENSSSCG00000010105(SMPD4);ENSSSCG0…	0.956674	1
GO:0097546	ciliary base	2	22	ENSSSCG00000011069(ARMC4);ENSSSCG00000029843(NPHP4)	0.958839	1
GO:0101031	chaperone complex	2	22	ENSSSCG00000010686(BAG3);ENSSSCG00000013647(CDC37)	0.958839	1
GO:0044291	cell-cell contact zone	5	43	ENSSSCG00000022739(DSG2);ENSSSCG00000024800(DSC2);ENSSSCG00000033135(VAMP5);ENSSSCG00000038842(PCDH9);ENSSSCG00000040731(TMEM65)	0.959456	1
GO:0016459	myosin complex	1	14	ENSSSCG00000005501(TRIM32)	0.960977	1
GO:0030173	integral component of Golgi membrane	1	14	ENSSSCG00000029145(POMGNT1)	0.960977	1
GO:0043226	organelle	1566	7751	ENSSSCG00000000033(TSPO);ENSSSCG00000000073(-);ENSSSCG00000000080(GRAP2);ENSSSCG00000000120(ANKRD54);ENSSSCG00000000121(GALR3);ENSSSCG00000000137(NCF4);ENSSSCG00000000142(FOXRED2);ENSSSCG00000000161(PWP1);ENSSSCG00000000217(RACGAP1);ENSSSCG00000000252(KRT8);ENSSSCG00000000274(PCBP2);ENSSSCG00000000278(ATF7);ENSSSCG00000000363(GDF11);ENSSSCG00000000371(PMEL);ENSSSCG00000000400(MIP);ENSSSCG00000000…	0.961086	1
00032341(AIF1);ENSSSCG00000032360(PANX1);ENSSSCG00000032381(LITAF);ENSSSCG00000032392(-);ENSSSCG00000032475(CEP44);ENSSSCG00000032498(IDH3A);ENSSSCG00000032538(GCM1);ENSSSCG00000032550(CLRN1);ENSSSCG00000032583(SRSF5);ENSSSCG00000032613(SNAI1);ENSSSCG00000032637(EVC);ENSSSCG00000032643(SLC12A3);ENSSSCG00000032645(CHIC2);ENSSSCG00000032656(BRSK1);ENSSSCG00000032658(TRAF4);ENSSSCG00000032684(BOK);E…
GO:0043227	membrane-bounded organelle	1362	6772	ENSSSCG00000000033(TSPO);ENSSSCG00000000080(GRAP2);ENSSSCG00000000120(ANKRD54);ENSSSCG00000000137(NCF4);ENSSSCG00000000142(FOXRED2);ENSSSCG00000000161(PWP1);ENSSSCG00000000217(RACGAP1);ENSSSCG00000000274(PCBP2);ENSSSCG00000000278(ATF7);ENSSSCG00000000363(GDF11);ENSSSCG00000000371(PMEL);ENSSSCG00000000400(MIP);ENSSSCG00000000403(BAZ2A);ENSSSCG00000000475(IRAK3);ENSSSCG00000000509(ZFC3H1);ENSSSCG00…	0.961328	1
164(RAI1);ENSSSCG00000038172(PIP4P1);ENSSSCG00000038181(CCNT1);ENSSSCG00000038186(TIGD4);ENSSSCG00000038189(SMCR8);ENSSSCG00000038248(LSM11);ENSSSCG00000038287(RDH13);ENSSSCG00000038304(-);ENSSSCG00000038390(HELT);ENSSSCG00000038423(GLA);ENSSSCG00000038444(ENY2);ENSSSCG00000038474(AURKAIP1);ENSSSCG00000038489(BHLHA15);ENSSSCG00000038533(NAPG);ENSSSCG00000038562(RND1);ENSSSCG00000038579(DKKL1);ENS…
GO:0044429	mitochondrial part	71	410	ENSSSCG00000001057(MCUR1);ENSSSCG00000002305(EXD2);ENSSSCG00000002622(TMEM14A);ENSSSCG00000003384(DNAJC11);ENSSSCG00000003653(NDUFS5);ENSSSCG00000004309(CNR1);ENSSSCG00000004342(NDUFAF4);ENSSSCG00000004347(FBXL4);ENSSSCG00000005282(VPS13A);ENSSSCG00000007133(ACSS1);ENSSSCG00000007723(RCC1L);ENSSSCG00000008395(VRK2);ENSSSCG00000008452(LRPPRC);ENSSSCG00000009825(PPTC7);ENSSSCG00000009828(PPP1CC);EN…	0.963668	1
GO:0031981	nuclear lumen	588	3010	ENSSSCG00000000080(GRAP2);ENSSSCG00000000161(PWP1);ENSSSCG00000000217(RACGAP1);ENSSSCG00000000274(PCBP2);ENSSSCG00000000278(ATF7);ENSSSCG00000000363(GDF11);ENSSSCG00000000403(BAZ2A);ENSSSCG00000000555(ITPR2);ENSSSCG00000000602(RERG);ENSSSCG00000000612(ATF7IP);ENSSSCG00000000647(OLR1);ENSSSCG00000000693(NCAPD2);ENSSSCG00000000869(UTP20);ENSSSCG00000000890(NEDD1);ENSSSCG00000000900(VEZT);ENSSSCG000…	0.965255	1
GO:0045095	keratin filament	2	23	ENSSSCG00000017448(KRT14);ENSSSCG00000024610(KRT4)	0.966096	1
GO:0000139	Golgi membrane	18	123	ENSSSCG00000001817(FURIN);ENSSSCG00000002554(PLD4);ENSSSCG00000004730(TMEM87A);ENSSSCG00000005319(GBA2);ENSSSCG00000006283(SCYL3);ENSSSCG00000009369(COG6);ENSSSCG00000010571(ARMH3);ENSSSCG00000011183(ATP2C1);ENSSSCG00000012174(APOO);ENSSSCG00000014828(RAB6A);ENSSSCG00000015346(ICA1);ENSSSCG00000026281(SCAP);ENSSSCG00000029145(POMGNT1);ENSSSCG00000030420(GLG1);ENSSSCG00000030511(LGR5);ENSSSCG00000…	0.966327	1
GO:0005811	lipid droplet	6	51	ENSSSCG00000005282(VPS13A);ENSSSCG00000011664(RBP1);ENSSSCG00000012758(NSDHL);ENSSSCG00000017935(CTDNEP1);ENSSSCG00000021418(LSS);ENSSSCG00000027266(PNPLA3)	0.967236	1
GO:0030532	small nuclear ribonucleoprotein complex	4	38	ENSSSCG00000003263(PRPF31);ENSSSCG00000037602(SNRPB2);ENSSSCG00000038248(LSM11);ENSSSCG00000038702(-)	0.968827	1
GO:0000421	autophagosome membrane	1	15	ENSSSCG00000040732(WDR81)	0.969052	1
GO:0031228	intrinsic component of Golgi membrane	1	15	ENSSSCG00000029145(POMGNT1)	0.969052	1
GO:0036452	ESCRT complex	1	15	ENSSSCG00000036926(MVB12B)	0.969052	1
GO:0098644	complex of collagen trimers	1	15	ENSSSCG00000025523(COL2A1)	0.969052	1
GO:0005758	mitochondrial intermembrane space	3	31	ENSSSCG00000004347(FBXL4);ENSSSCG00000012494(TIMM8A);ENSSSCG00000035066(MYOC)	0.969134	1
GO:0031234	extrinsic component of cytoplasmic side of plasma membrane	3	31	ENSSSCG00000000217(RACGAP1);ENSSSCG00000001814(IQGAP1);ENSSSCG00000003137(PLEKHA4)	0.969134	1
GO:0120114	Sm-like protein family complex	5	45	ENSSSCG00000003263(PRPF31);ENSSSCG00000008482(GEMIN6);ENSSSCG00000037602(SNRPB2);ENSSSCG00000038248(LSM11);ENSSSCG00000038702(-)	0.969861	1
GO:0097346	INO80-type complex	1	16	ENSSSCG00000003152(RUVBL2)	0.975457	1
GO:0043228	non-membrane-bounded organelle	516	2669	ENSSSCG00000000073(-);ENSSSCG00000000161(PWP1);ENSSSCG00000000217(RACGAP1);ENSSSCG00000000252(KRT8);ENSSSCG00000000413(MYO1A);ENSSSCG00000000439(KIF5A);ENSSSCG00000000602(RERG);ENSSSCG00000000693(NCAPD2);ENSSSCG00000000709(PLEKHG6);ENSSSCG00000000869(UTP20);ENSSSCG00000000875(NR1H4);ENSSSCG00000000890(NEDD1);ENSSSCG00000000894(CCDC38);ENSSSCG00000001041(PAK1IP1);ENSSSCG00000001053(TBC1D7);ENSSSCG…	0.975929	1
GO:0019897	extrinsic component of plasma membrane	7	60	ENSSSCG00000000029(SCUBE1);ENSSSCG00000000217(RACGAP1);ENSSSCG00000001814(IQGAP1);ENSSSCG00000003137(PLEKHA4);ENSSSCG00000003722(CDH2);ENSSSCG00000004038(PLG);ENSSSCG00000022178(NUMB)	0.976923	1
GO:0031970	organelle envelope lumen	4	40	ENSSSCG00000004347(FBXL4);ENSSSCG00000012494(TIMM8A);ENSSSCG00000035066(MYOC);ENSSSCG00000050172(-)	0.977453	1
GO:0005634	nucleus	855	4339	ENSSSCG00000000080(GRAP2);ENSSSCG00000000120(ANKRD54);ENSSSCG00000000161(PWP1);ENSSSCG00000000217(RACGAP1);ENSSSCG00000000274(PCBP2);ENSSSCG00000000278(ATF7);ENSSSCG00000000363(GDF11);ENSSSCG00000000403(BAZ2A);ENSSSCG00000000475(IRAK3);ENSSSCG00000000509(ZFC3H1);ENSSSCG00000000522(NAP1L1);ENSSSCG00000000555(ITPR2);ENSSSCG00000000602(RERG);ENSSSCG00000000612(ATF7IP);ENSSSCG00000000647(OLR1);ENSSSC…	0.977518	1
GO:0044428	nuclear part	632	3246	ENSSSCG00000000080(GRAP2);ENSSSCG00000000161(PWP1);ENSSSCG00000000217(RACGAP1);ENSSSCG00000000274(PCBP2);ENSSSCG00000000278(ATF7);ENSSSCG00000000363(GDF11);ENSSSCG00000000403(BAZ2A);ENSSSCG00000000555(ITPR2);ENSSSCG00000000602(RERG);ENSSSCG00000000612(ATF7IP);ENSSSCG00000000647(OLR1);ENSSSCG00000000693(NCAPD2);ENSSSCG00000000844(NFYB);ENSSSCG00000000869(UTP20);ENSSSCG00000000890(NEDD1);ENSSSCG000…	0.978168	1
GO:0044446	intracellular organelle part	1017	5130	ENSSSCG00000000073(-);ENSSSCG00000000080(GRAP2);ENSSSCG00000000137(NCF4);ENSSSCG00000000142(FOXRED2);ENSSSCG00000000161(PWP1);ENSSSCG00000000217(RACGAP1);ENSSSCG00000000252(KRT8);ENSSSCG00000000274(PCBP2);ENSSSCG00000000278(ATF7);ENSSSCG00000000363(GDF11);ENSSSCG00000000371(PMEL);ENSSSCG00000000403(BAZ2A);ENSSSCG00000000413(MYO1A);ENSSSCG00000000439(KIF5A);ENSSSCG00000000555(ITPR2);ENSSSCG0000000…	0.978247	1
GO:0043232	intracellular non-membrane-bounded organelle	515	2668	ENSSSCG00000000073(-);ENSSSCG00000000161(PWP1);ENSSSCG00000000217(RACGAP1);ENSSSCG00000000252(KRT8);ENSSSCG00000000413(MYO1A);ENSSSCG00000000439(KIF5A);ENSSSCG00000000602(RERG);ENSSSCG00000000693(NCAPD2);ENSSSCG00000000709(PLEKHG6);ENSSSCG00000000869(UTP20);ENSSSCG00000000875(NR1H4);ENSSSCG00000000890(NEDD1);ENSSSCG00000000894(CCDC38);ENSSSCG00000001041(PAK1IP1);ENSSSCG00000001053(TBC1D7);ENSSSCG…	0.978312	1
GO:0031461	cullin-RING ubiquitin ligase complex	14	104	ENSSSCG00000002629(FBXO9);ENSSSCG00000003379(KLHL21);ENSSSCG00000007423(UBE2C);ENSSSCG00000008061(ELOB);ENSSSCG00000009226(KLHL8);ENSSSCG00000011104(CUL2);ENSSSCG00000013402(USP47);ENSSSCG00000014190(FBXL17);ENSSSCG00000015931(KLHL41);ENSSSCG00000016835(SKP2);ENSSSCG00000017308(CDC27);ENSSSCG00000020879(FBXW7);ENSSSCG00000023307(FBXW11);ENSSSCG00000029198(CUL5)	0.978654	1
GO:0016021	integral component of membrane	418	2187	ENSSSCG00000000137(NCF4);ENSSSCG00000000264(MFSD5);ENSSSCG00000000371(PMEL);ENSSSCG00000000499(BEST3);ENSSSCG00000000642(KLRD1);ENSSSCG00000000687(CD4);ENSSSCG00000000978(MLC1);ENSSSCG00000001057(MCUR1);ENSSSCG00000001401(ATP6V1G2-DDX39B);ENSSSCG00000001750(PAQR8);ENSSSCG00000001752(CHRNA3);ENSSSCG00000001841(RHCG);ENSSSCG00000001909(STRA6);ENSSSCG00000001913(STOML1);ENSSSCG00000002042(OXA1L);ENS…	0.979028	1
GO:0002102	podosome	1	17	ENSSSCG00000031769(CTTN)	0.980537	1
GO:0031224	intrinsic component of membrane	431	2256	ENSSSCG00000000137(NCF4);ENSSSCG00000000264(MFSD5);ENSSSCG00000000371(PMEL);ENSSSCG00000000499(BEST3);ENSSSCG00000000642(KLRD1);ENSSSCG00000000687(CD4);ENSSSCG00000000730(PRMT8);ENSSSCG00000000978(MLC1);ENSSSCG00000001057(MCUR1);ENSSSCG00000001401(ATP6V1G2-DDX39B);ENSSSCG00000001750(PAQR8);ENSSSCG00000001752(CHRNA3);ENSSSCG00000001841(RHCG);ENSSSCG00000001909(STRA6);ENSSSCG00000001913(STOML1);ENS…	0.981401	1
GO:0008287	protein serine/threonine phosphatase complex	3	34	ENSSSCG00000008398(PPP4R3B);ENSSSCG00000009828(PPP1CC);ENSSSCG00000017935(CTDNEP1)	0.98185	1
GO:0097525	spliceosomal snRNP complex	3	34	ENSSSCG00000003263(PRPF31);ENSSSCG00000037602(SNRPB2);ENSSSCG00000038702(-)	0.98185	1
GO:1903293	phosphatase complex	3	34	ENSSSCG00000008398(PPP4R3B);ENSSSCG00000009828(PPP1CC);ENSSSCG00000017935(CTDNEP1)	0.98185	1
GO:0005654	nucleoplasm	525	2728	ENSSSCG00000000080(GRAP2);ENSSSCG00000000217(RACGAP1);ENSSSCG00000000274(PCBP2);ENSSSCG00000000363(GDF11);ENSSSCG00000000403(BAZ2A);ENSSSCG00000000555(ITPR2);ENSSSCG00000000602(RERG);ENSSSCG00000000612(ATF7IP);ENSSSCG00000000647(OLR1);ENSSSCG00000000693(NCAPD2);ENSSSCG00000000890(NEDD1);ENSSSCG00000000900(VEZT);ENSSSCG00000000902(NR2C1);ENSSSCG00000000950(E2F7);ENSSSCG00000001065(ATXN1);ENSSSCG00…	0.983633	1
GO:0022625	cytosolic large ribosomal subunit	5	49	ENSSSCG00000000073(-);ENSSSCG00000009848(-);ENSSSCG00000015408(-);ENSSSCG00000034699(-);ENSSSCG00000036014(RPLP0)	0.983665	1
GO:0099023	tethering complex	4	42	ENSSSCG00000000985(EXOC2);ENSSSCG00000004731(VPS39);ENSSSCG00000009369(COG6);ENSSSCG00000024486(HOOK3)	0.983792	1
GO:0005839	proteasome core complex	1	18	ENSSSCG00000027257(PSMB1)	0.984566	1
GO:0030118	clathrin coat	1	18	ENSSSCG00000025838(AP1M2)	0.984566	1
GO:0005737	cytoplasm	1255	6301	ENSSSCG00000000033(TSPO);ENSSSCG00000000073(-);ENSSSCG00000000076(SGSM3);ENSSSCG00000000080(GRAP2);ENSSSCG00000000120(ANKRD54);ENSSSCG00000000137(NCF4);ENSSSCG00000000142(FOXRED2);ENSSSCG00000000161(PWP1);ENSSSCG00000000207(-);ENSSSCG00000000252(KRT8);ENSSSCG00000000274(PCBP2);ENSSSCG00000000371(PMEL);ENSSSCG00000000400(MIP);ENSSSCG00000000403(BAZ2A);ENSSSCG00000000413(MYO1A);ENSSSCG00000000439(K…	0.985799	1
GO:0000313	organellar ribosome	6	59	ENSSSCG00000017196(MRPL38);ENSSSCG00000029425(MRPS18B);ENSSSCG00000031435(MRPS14);ENSSSCG00000031860(MRPS12);ENSSSCG00000032275(MRPS30);ENSSSCG00000037369(MTG2)	0.989854	1
GO:0005761	mitochondrial ribosome	6	59	ENSSSCG00000017196(MRPL38);ENSSSCG00000029425(MRPS18B);ENSSSCG00000031435(MRPS14);ENSSSCG00000031860(MRPS12);ENSSSCG00000032275(MRPS30);ENSSSCG00000037369(MTG2)	0.989854	1
GO:0005739	mitochondrion	165	928	ENSSSCG00000000033(TSPO);ENSSSCG00000001009(RIPK1);ENSSSCG00000001057(MCUR1);ENSSSCG00000001087(MRS2);ENSSSCG00000001342(TRIM39);ENSSSCG00000001706(AARS2);ENSSSCG00000002013(DHRS4);ENSSSCG00000002035(C14orf119);ENSSSCG00000002042(OXA1L);ENSSSCG00000002305(EXD2);ENSSSCG00000002340(PSEN1);ENSSSCG00000002374(DLST);ENSSSCG00000002622(TMEM14A);ENSSSCG00000002746(DHODH);ENSSSCG00000003139(BCAT2);ENSSSC…	0.990353	1
GO:0005829	cytosol	436	2303	ENSSSCG00000000033(TSPO);ENSSSCG00000000073(-);ENSSSCG00000000076(SGSM3);ENSSSCG00000000080(GRAP2);ENSSSCG00000000137(NCF4);ENSSSCG00000000274(PCBP2);ENSSSCG00000000403(BAZ2A);ENSSSCG00000000602(RERG);ENSSSCG00000000612(ATF7IP);ENSSSCG00000000693(NCAPD2);ENSSSCG00000000900(VEZT);ENSSSCG00000000978(MLC1);ENSSSCG00000001009(RIPK1);ENSSSCG00000001024(RIOK1);ENSSSCG00000001065(ATXN1);ENSSSCG000000010…	0.99041	1
GO:0005795	Golgi stack	3	38	ENSSSCG00000004730(TMEM87A);ENSSSCG00000028336(YIPF6);ENSSSCG00000035454(B4GALT1)	0.99123	1
GO:0044815	DNA packaging complex	3	38	ENSSSCG00000000693(NCAPD2);ENSSSCG00000031751(-);ENSSSCG00000049384(-)	0.99123	1
GO:0000786	nucleosome	2	30	ENSSSCG00000031751(-);ENSSSCG00000049384(-)	0.991575	1
GO:0031974	membrane-enclosed lumen	617	3209	ENSSSCG00000000080(GRAP2);ENSSSCG00000000142(FOXRED2);ENSSSCG00000000161(PWP1);ENSSSCG00000000217(RACGAP1);ENSSSCG00000000274(PCBP2);ENSSSCG00000000278(ATF7);ENSSSCG00000000363(GDF11);ENSSSCG00000000403(BAZ2A);ENSSSCG00000000555(ITPR2);ENSSSCG00000000602(RERG);ENSSSCG00000000612(ATF7IP);ENSSSCG00000000647(OLR1);ENSSSCG00000000693(NCAPD2);ENSSSCG00000000869(UTP20);ENSSSCG00000000890(NEDD1);ENSSSCG…	0.991912	1
GO:0043233	organelle lumen	617	3209	ENSSSCG00000000080(GRAP2);ENSSSCG00000000142(FOXRED2);ENSSSCG00000000161(PWP1);ENSSSCG00000000217(RACGAP1);ENSSSCG00000000274(PCBP2);ENSSSCG00000000278(ATF7);ENSSSCG00000000363(GDF11);ENSSSCG00000000403(BAZ2A);ENSSSCG00000000555(ITPR2);ENSSSCG00000000602(RERG);ENSSSCG00000000612(ATF7IP);ENSSSCG00000000647(OLR1);ENSSSCG00000000693(NCAPD2);ENSSSCG00000000869(UTP20);ENSSSCG00000000890(NEDD1);ENSSSCG…	0.991912	1
GO:0070013	intracellular organelle lumen	617	3209	ENSSSCG00000000080(GRAP2);ENSSSCG00000000142(FOXRED2);ENSSSCG00000000161(PWP1);ENSSSCG00000000217(RACGAP1);ENSSSCG00000000274(PCBP2);ENSSSCG00000000278(ATF7);ENSSSCG00000000363(GDF11);ENSSSCG00000000403(BAZ2A);ENSSSCG00000000555(ITPR2);ENSSSCG00000000602(RERG);ENSSSCG00000000612(ATF7IP);ENSSSCG00000000647(OLR1);ENSSSCG00000000693(NCAPD2);ENSSSCG00000000869(UTP20);ENSSSCG00000000890(NEDD1);ENSSSCG…	0.991912	1
GO:0043229	intracellular organelle	1506	7536	ENSSSCG00000000033(TSPO);ENSSSCG00000000073(-);ENSSSCG00000000080(GRAP2);ENSSSCG00000000120(ANKRD54);ENSSSCG00000000137(NCF4);ENSSSCG00000000142(FOXRED2);ENSSSCG00000000161(PWP1);ENSSSCG00000000217(RACGAP1);ENSSSCG00000000252(KRT8);ENSSSCG00000000274(PCBP2);ENSSSCG00000000278(ATF7);ENSSSCG00000000363(GDF11);ENSSSCG00000000371(PMEL);ENSSSCG00000000400(MIP);ENSSSCG00000000403(BAZ2A);ENSSSCG00000000…	0.993443	1
12);ENSSSCG00000034019(-);ENSSSCG00000034090(CRTC3);ENSSSCG00000034105(TMEM127);ENSSSCG00000034191(SOX6);ENSSSCG00000034217(SKA2);ENSSSCG00000034262(FIGN);ENSSSCG00000034348(NBEA);ENSSSCG00000034364(SPECC1);ENSSSCG00000034414(PSME3IP1);ENSSSCG00000034484(SPEN);ENSSSCG00000034495(SNTG1);ENSSSCG00000034501(RIOX2);ENSSSCG00000034630(ABI2);ENSSSCG00000034654(MYOG);ENSSSCG00000034699(-);ENSSSCG0000003…
GO:0032991	protein-containing complex	602	3144	ENSSSCG00000000073(-);ENSSSCG00000000137(NCF4);ENSSSCG00000000217(RACGAP1);ENSSSCG00000000363(GDF11);ENSSSCG00000000413(MYO1A);ENSSSCG00000000499(BEST3);ENSSSCG00000000509(ZFC3H1);ENSSSCG00000000555(ITPR2);ENSSSCG00000000612(ATF7IP);ENSSSCG00000000642(KLRD1);ENSSSCG00000000647(OLR1);ENSSSCG00000000651(CLEC12B);ENSSSCG00000000667(AICDA);ENSSSCG00000000693(NCAPD2);ENSSSCG00000000844(NFYB);ENSSSCG00…	0.993833	1
GO:0046540	U4/U6 x U5 tri-snRNP complex	1	22	ENSSSCG00000003263(PRPF31)	0.993898	1
GO:0097526	spliceosomal tri-snRNP complex	1	22	ENSSSCG00000003263(PRPF31)	0.993898	1
GO:0044444	cytoplasmic part	1029	5248	ENSSSCG00000000033(TSPO);ENSSSCG00000000073(-);ENSSSCG00000000076(SGSM3);ENSSSCG00000000080(GRAP2);ENSSSCG00000000137(NCF4);ENSSSCG00000000142(FOXRED2);ENSSSCG00000000161(PWP1);ENSSSCG00000000252(KRT8);ENSSSCG00000000274(PCBP2);ENSSSCG00000000371(PMEL);ENSSSCG00000000400(MIP);ENSSSCG00000000403(BAZ2A);ENSSSCG00000000413(MYO1A);ENSSSCG00000000555(ITPR2);ENSSSCG00000000602(RERG);ENSSSCG00000000612(…	0.995121	1
GO:0005844	polysome	2	33	ENSSSCG00000010956(NAA35);ENSSSCG00000011769(FXR1)	0.995429	1
GO:0005681	spliceosomal complex	13	112	ENSSSCG00000003263(PRPF31);ENSSSCG00000003596(SNRNP40);ENSSSCG00000010877(HNRNPU);ENSSSCG00000010999(SMU1);ENSSSCG00000014372(IK);ENSSSCG00000015065(BUD13);ENSSSCG00000016911(MTREX);ENSSSCG00000017155(EIF4A3);ENSSSCG00000023761(HNRNPR);ENSSSCG00000029991(SNIP1);ENSSSCG00000037481(SYF2);ENSSSCG00000037602(SNRPB2);ENSSSCG00000038587(CRNKL1)	0.996011	1
GO:0022626	cytosolic ribosome	8	79	ENSSSCG00000000073(-);ENSSSCG00000009848(-);ENSSSCG00000015408(-);ENSSSCG00000015648(EIF2D);ENSSSCG00000029785(RPS9);ENSSSCG00000030833(MCTS1);ENSSSCG00000034699(-);ENSSSCG00000036014(RPLP0)	0.996013	1
GO:0044445	cytosolic part	18	145	ENSSSCG00000000073(-);ENSSSCG00000001009(RIPK1);ENSSSCG00000001236(TRIM40);ENSSSCG00000008002(CIAO3);ENSSSCG00000008866(GUCY1A1);ENSSSCG00000009848(-);ENSSSCG00000010454(IFIT5);ENSSSCG00000010739(CTBP2);ENSSSCG00000015408(-);ENSSSCG00000015648(EIF2D);ENSSSCG00000024927(STX12);ENSSSCG00000026940(CASP10);ENSSSCG00000028197(PFKL);ENSSSCG00000029785(RPS9);ENSSSCG00000030833(MCTS1);ENSSSCG00000034699(…	0.99669	1
GO:0043231	intracellular membrane-bounded organelle	1253	6354	ENSSSCG00000000033(TSPO);ENSSSCG00000000080(GRAP2);ENSSSCG00000000120(ANKRD54);ENSSSCG00000000142(FOXRED2);ENSSSCG00000000161(PWP1);ENSSSCG00000000217(RACGAP1);ENSSSCG00000000274(PCBP2);ENSSSCG00000000278(ATF7);ENSSSCG00000000363(GDF11);ENSSSCG00000000371(PMEL);ENSSSCG00000000400(MIP);ENSSSCG00000000403(BAZ2A);ENSSSCG00000000475(IRAK3);ENSSSCG00000000509(ZFC3H1);ENSSSCG00000000522(NAP1L1);ENSSSCG…	0.997335	1
GO:0008180	COP9 signalosome	1	27	ENSSSCG00000006203(COPS5)	0.998088	1
GO:0031594	neuromuscular junction	2	38	ENSSSCG00000021232(SYNC);ENSSSCG00000040173(DLGAP3)	0.998374	1
GO:0005759	mitochondrial matrix	18	155	ENSSSCG00000007133(ACSS1);ENSSSCG00000008452(LRPPRC);ENSSSCG00000009825(PPTC7);ENSSSCG00000011342(DHX30);ENSSSCG00000012623(SLC25A5);ENSSSCG00000015958(PDK1);ENSSSCG00000016488(SSBP1);ENSSSCG00000017118(TERT);ENSSSCG00000017196(MRPL38);ENSSSCG00000023775(TFB2M);ENSSSCG00000024529(TRMT5);ENSSSCG00000029425(MRPS18B);ENSSSCG00000031435(MRPS14);ENSSSCG00000031860(MRPS12);ENSSSCG00000032275(MRPS30);EN…	0.998993	1
GO:0044424	intracellular part	1729	8660	ENSSSCG00000000033(TSPO);ENSSSCG00000000073(-);ENSSSCG00000000076(SGSM3);ENSSSCG00000000080(GRAP2);ENSSSCG00000000120(ANKRD54);ENSSSCG00000000137(NCF4);ENSSSCG00000000142(FOXRED2);ENSSSCG00000000161(PWP1);ENSSSCG00000000207(-);ENSSSCG00000000217(RACGAP1);ENSSSCG00000000252(KRT8);ENSSSCG00000000274(PCBP2);ENSSSCG00000000278(ATF7);ENSSSCG00000000363(GDF11);ENSSSCG00000000371(PMEL);ENSSSCG0000000040…	0.999267	1
57(SYVN1);ENSSSCG00000027161(PIP5K1B);ENSSSCG00000027251(CDC7);ENSSSCG00000027257(PSMB1);ENSSSCG00000027266(PNPLA3);ENSSSCG00000027314(CAMSAP2);ENSSSCG00000027323(NCBP2);ENSSSCG00000027342(BAZ1B);ENSSSCG00000027361(OVOL1);ENSSSCG00000027409(TCF23);ENSSSCG00000027410(CBFA2T2);ENSSSCG00000027439(HAO1);ENSSSCG00000027486(TRIP6);ENSSSCG00000027529(BIRC2);ENSSSCG00000027530(TAF12);ENSSSCG00000027556(R…
GO:0005622	intracellular	1729	8661	ENSSSCG00000000033(TSPO);ENSSSCG00000000073(-);ENSSSCG00000000076(SGSM3);ENSSSCG00000000080(GRAP2);ENSSSCG00000000120(ANKRD54);ENSSSCG00000000137(NCF4);ENSSSCG00000000142(FOXRED2);ENSSSCG00000000161(PWP1);ENSSSCG00000000207(-);ENSSSCG00000000217(RACGAP1);ENSSSCG00000000252(KRT8);ENSSSCG00000000274(PCBP2);ENSSSCG00000000278(ATF7);ENSSSCG00000000363(GDF11);ENSSSCG00000000371(PMEL);ENSSSCG0000000040…	0.999294	1
57(SYVN1);ENSSSCG00000027161(PIP5K1B);ENSSSCG00000027251(CDC7);ENSSSCG00000027257(PSMB1);ENSSSCG00000027266(PNPLA3);ENSSSCG00000027314(CAMSAP2);ENSSSCG00000027323(NCBP2);ENSSSCG00000027342(BAZ1B);ENSSSCG00000027361(OVOL1);ENSSSCG00000027409(TCF23);ENSSSCG00000027410(CBFA2T2);ENSSSCG00000027439(HAO1);ENSSSCG00000027486(TRIP6);ENSSSCG00000027529(BIRC2);ENSSSCG00000027530(TAF12);ENSSSCG00000027556(R…
GO:0000315	organellar large ribosomal subunit	2	42	ENSSSCG00000017196(MRPL38);ENSSSCG00000032275(MRPS30)	0.999297	1
GO:0005762	mitochondrial large ribosomal subunit	2	42	ENSSSCG00000017196(MRPL38);ENSSSCG00000032275(MRPS30)	0.999297	1
GO:0015934	large ribosomal subunit	7	95	ENSSSCG00000000073(-);ENSSSCG00000009848(-);ENSSSCG00000015408(-);ENSSSCG00000017196(MRPL38);ENSSSCG00000032275(MRPS30);ENSSSCG00000034699(-);ENSSSCG00000036014(RPLP0)	0.999904	1
GO:0044391	ribosomal subunit	13	141	ENSSSCG00000000073(-);ENSSSCG00000009848(-);ENSSSCG00000015408(-);ENSSSCG00000015648(EIF2D);ENSSSCG00000017196(MRPL38);ENSSSCG00000029425(MRPS18B);ENSSSCG00000029785(RPS9);ENSSSCG00000030833(MCTS1);ENSSSCG00000031435(MRPS14);ENSSSCG00000031860(MRPS12);ENSSSCG00000032275(MRPS30);ENSSSCG00000034699(-);ENSSSCG00000036014(RPLP0)	0.999928	1
GO:1990904	ribonucleoprotein complex	84	585	ENSSSCG00000000073(-);ENSSSCG00000000998(RPP40);ENSSSCG00000001024(RIOK1);ENSSSCG00000001814(IQGAP1);ENSSSCG00000002142(TEP1);ENSSSCG00000002872(GARRE1);ENSSSCG00000003093(SYMPK);ENSSSCG00000003152(RUVBL2);ENSSSCG00000003169(PIH1D1);ENSSSCG00000003263(PRPF31);ENSSSCG00000003596(SNRNP40);ENSSSCG00000003660(PABPC4);ENSSSCG00000006078(POP1);ENSSSCG00000006274(PRKDC);ENSSSCG00000006370(TSTD1);ENSSSCG…	0.999977	1
GO:0005840	ribosome	16	197	ENSSSCG00000000073(-);ENSSSCG00000009848(-);ENSSSCG00000015408(-);ENSSSCG00000015648(EIF2D);ENSSSCG00000017196(MRPL38);ENSSSCG00000029425(MRPS18B);ENSSSCG00000029785(RPS9);ENSSSCG00000030833(MCTS1);ENSSSCG00000031435(MRPS14);ENSSSCG00000031860(MRPS12);ENSSSCG00000032275(MRPS30);ENSSSCG00000034699(-);ENSSSCG00000036014(RPLP0);ENSSSCG00000037369(MTG2);ENSSSCG00000039365(-);ENSSSCG00000051671(-)	1	1
GO:0005575	cellular_component	2416	11689	ENSSSCG00000000029(SCUBE1);ENSSSCG00000000033(TSPO);ENSSSCG00000000067(CHADL);ENSSSCG00000000073(-);ENSSSCG00000000076(SGSM3);ENSSSCG00000000080(GRAP2);ENSSSCG00000000092(NPTXR);ENSSSCG00000000120(ANKRD54);ENSSSCG00000000121(GALR3);ENSSSCG00000000137(NCF4);ENSSSCG00000000142(FOXRED2);ENSSSCG00000000161(PWP1);ENSSSCG00000000207(-);ENSSSCG00000000217(RACGAP1);ENSSSCG00000000252(KRT8);ENSSSCG0000000…	1	1
ALK1);ENSSSCG00000017223(USH1G);ENSSSCG00000017232(SLC9A3R1);ENSSSCG00000017233(RAB37);ENSSSCG00000017249(SSTR2);ENSSSCG00000017251(SOX9);ENSSSCG00000017258(FAM20A);ENSSSCG00000017282(SCN4A);ENSSSCG00000017290(STRADA);ENSSSCG00000017298(TANC2);ENSSSCG00000017308(CDC27);ENSSSCG00000017313(-);ENSSSCG00000017316(NSF);ENSSSCG00000017333(FMNL1);ENSSSCG00000017339(NMT1);ENSSSCG00000017355(GRN);ENSSSCG0…

## Sheet: Molecular Function
GO analysis for DE lncRNAs between theH and L groups
GO ID	Description	H-VS-L (1820)	Background number(8747)	Genes	pvalue	p.adjust
GO:0022857	transmembrane transporter activity	149	553	ENSSSCG00000000264(MFSD5);ENSSSCG00000000400(MIP);ENSSSCG00000000499(BEST3);ENSSSCG00000000555(ITPR2);ENSSSCG00000000585(SLCO1C1);ENSSSCG00000000871(SLC5A8);ENSSSCG00000001087(MRS2);ENSSSCG00000001401(ATP6V1G2-DDX39B);ENSSSCG00000001419(SLC44A4);ENSSSCG00000001752(CHRNA3);ENSSSCG00000001841(RHCG);ENSSSCG00000001909(STRA6);ENSSSCG00000002340(PSEN1);ENSSSCG00000002632(SLC28A1);ENSSSCG00000002827(SL…	0.000214228	0.287487
GO:0005215	transporter activity	159	599	ENSSSCG00000000264(MFSD5);ENSSSCG00000000400(MIP);ENSSSCG00000000499(BEST3);ENSSSCG00000000555(ITPR2);ENSSSCG00000000585(SLCO1C1);ENSSSCG00000000871(SLC5A8);ENSSSCG00000001087(MRS2);ENSSSCG00000001401(ATP6V1G2-DDX39B);ENSSSCG00000001419(SLC44A4);ENSSSCG00000001752(CHRNA3);ENSSSCG00000001841(RHCG);ENSSSCG00000001909(STRA6);ENSSSCG00000002042(OXA1L);ENSSSCG00000002340(PSEN1);ENSSSCG00000002632(SLC2…	0.0002872	0.287487
GO:0022804	active transmembrane transporter activity	45	142	ENSSSCG00000000585(SLCO1C1);ENSSSCG00000000871(SLC5A8);ENSSSCG00000001401(ATP6V1G2-DDX39B);ENSSSCG00000002827(SLC6A2);ENSSSCG00000003669(MFSD2A);ENSSSCG00000003852(SLC1A7);ENSSSCG00000004041(SLC22A1);ENSSSCG00000004304(SLC35A1);ENSSSCG00000004673(SLC28A2);ENSSSCG00000004937(SLC24A1);ENSSSCG00000005167(SLC24A2);ENSSSCG00000005222(SLC1A1);ENSSSCG00000005930(SLC45A4);ENSSSCG00000006106(CDH17);ENSSSC…	0.00143873	0.641847
GO:0015075	ion transmembrane transporter activity	123	470	ENSSSCG00000000264(MFSD5);ENSSSCG00000000499(BEST3);ENSSSCG00000000555(ITPR2);ENSSSCG00000000871(SLC5A8);ENSSSCG00000001087(MRS2);ENSSSCG00000001401(ATP6V1G2-DDX39B);ENSSSCG00000001419(SLC44A4);ENSSSCG00000001752(CHRNA3);ENSSSCG00000001841(RHCG);ENSSSCG00000002340(PSEN1);ENSSSCG00000002864(SLC7A10);ENSSSCG00000003038(GRIK5);ENSSSCG00000003105(SLC1A5);ENSSSCG00000003271(TTYH1);ENSSSCG00000003640(G…	0.00239958	0.641847
GO:1901474	azole transmembrane transporter activity	6	9	ENSSSCG00000001419(SLC44A4);ENSSSCG00000002632(SLC28A1);ENSSSCG00000011397(SLC38A3);ENSSSCG00000021968(SLC19A3);ENSSSCG00000025820(SLC15A4);ENSSSCG00000029456(SLC7A1)	0.00377379	0.641847
GO:0015318	inorganic molecular entity transmembrane transporter activity	115	443	ENSSSCG00000000264(MFSD5);ENSSSCG00000000400(MIP);ENSSSCG00000000499(BEST3);ENSSSCG00000000555(ITPR2);ENSSSCG00000000871(SLC5A8);ENSSSCG00000001087(MRS2);ENSSSCG00000001401(ATP6V1G2-DDX39B);ENSSSCG00000001752(CHRNA3);ENSSSCG00000001909(STRA6);ENSSSCG00000002340(PSEN1);ENSSSCG00000002864(SLC7A10);ENSSSCG00000003038(GRIK5);ENSSSCG00000003105(SLC1A5);ENSSSCG00000003271(TTYH1);ENSSSCG00000003640(GRIK…	0.00434633	0.641847
GO:0004896	cytokine receptor activity	18	47	ENSSSCG00000000687(CD4);ENSSSCG00000003801(IL23R);ENSSSCG00000004158(IL22RA2);ENSSSCG00000007816(IL21R);ENSSSCG00000010974(CNTFR);ENSSSCG00000011316(CCR9);ENSSSCG00000011559(-);ENSSSCG00000013618(EPOR);ENSSSCG00000016832(IL7R);ENSSSCG00000016916(IL6ST);ENSSSCG00000017392(CCR10);ENSSSCG00000022849(IL2RA);ENSSSCG00000024562(CCR6);ENSSSCG00000025846(CCR8);ENSSSCG00000027628(IL6R);ENSSSCG00000030906(…	0.00445707	0.641847
GO:0004190	aspartic-type endopeptidase activity	9	18	ENSSSCG00000002340(PSEN1);ENSSSCG00000003461(RSC1A1);ENSSSCG00000004635(SPPL2A);ENSSSCG00000013464(SPPL2B);ENSSSCG00000015079(BACE1);ENSSSCG00000031235(REN);ENSSSCG00000033099(ASPRV1);ENSSSCG00000044339(-);ENSSSCG00000046348(-)	0.00556667	0.641847
GO:0070001	aspartic-type peptidase activity	9	18	ENSSSCG00000002340(PSEN1);ENSSSCG00000003461(RSC1A1);ENSSSCG00000004635(SPPL2A);ENSSSCG00000013464(SPPL2B);ENSSSCG00000015079(BACE1);ENSSSCG00000031235(REN);ENSSSCG00000033099(ASPRV1);ENSSSCG00000044339(-);ENSSSCG00000046348(-)	0.00556667	0.641847
GO:1901618	organic hydroxy compound transmembrane transporter activity	9	18	ENSSSCG00000000871(SLC5A8);ENSSSCG00000001909(STRA6);ENSSSCG00000006771(SLC16A1);ENSSSCG00000011846(SLC51A);ENSSSCG00000013338(SLC5A12);ENSSSCG00000015926(ABCB11);ENSSSCG00000017121(SLC6A3);ENSSSCG00000027024(ASIC3);ENSSSCG00000032298(ABCC11)	0.00556667	0.641847
GO:0120013	intermembrane lipid transfer activity	10	22	ENSSSCG00000008051(ABCA3);ENSSSCG00000008453(ABCG8);ENSSSCG00000008595(APOB);ENSSSCG00000009179(MTTP);ENSSSCG00000009967(PITPNB);ENSSSCG00000030921(APOA1);ENSSSCG00000031518(STARD4);ENSSSCG00000035912(ABCG5);ENSSSCG00000039012(GLTP);ENSSSCG00000040689(APOA4)	0.00813664	0.641847
GO:0008527	taste receptor activity	7	13	ENSSSCG00000003341(TAS1R3);ENSSSCG00000010478(FFAR4);ENSSSCG00000010552(PKD2L1);ENSSSCG00000021525(TAS2R4);ENSSSCG00000028394(TAS2R3);ENSSSCG00000039973(TAS1R2);ENSSSCG00000044781(-)	0.00873595	0.641847
GO:0101020	estrogen 16-alpha-hydroxylase activity	3	3	ENSSSCG00000001901(CYP1A2);ENSSSCG00000001906(CYP1A1);ENSSSCG00000033844(CYP1B1)	0.00899642	0.641847
GO:0015291	secondary active transmembrane transporter activity	27	84	ENSSSCG00000000585(SLCO1C1);ENSSSCG00000000871(SLC5A8);ENSSSCG00000003669(MFSD2A);ENSSSCG00000003852(SLC1A7);ENSSSCG00000004304(SLC35A1);ENSSSCG00000004673(SLC28A2);ENSSSCG00000004937(SLC24A1);ENSSSCG00000005167(SLC24A2);ENSSSCG00000005222(SLC1A1);ENSSSCG00000005930(SLC45A4);ENSSSCG00000006106(CDH17);ENSSSCG00000007466(SLC9A8);ENSSSCG00000008758(SLC34A2);ENSSSCG00000009513(SLC15A1);ENSSSCG0000000…	0.00973324	0.641847
GO:0000987	proximal promoter sequence-specific DNA binding	114	452	ENSSSCG00000000875(NR1H4);ENSSSCG00000000902(NR2C1);ENSSSCG00000000950(E2F7);ENSSSCG00000002490(GSC);ENSSSCG00000002507(BCL11B);ENSSSCG00000002787(E2F4);ENSSSCG00000003152(RUVBL2);ENSSSCG00000003211(NR1H2);ENSSSCG00000003987(-);ENSSSCG00000004540(ONECUT2);ENSSSCG00000004600(TCF12);ENSSSCG00000004859(ZNF516);ENSSSCG00000005089(SIX4);ENSSSCG00000005109(ESR2);ENSSSCG00000005236(DMRT1);ENSSSCG0000000…	0.0114903	0.641847
GO:0008227	G protein-coupled amine receptor activity	10	23	ENSSSCG00000003713(HRH4);ENSSSCG00000008122(ADRA2B);ENSSSCG00000010629(ADRA2A);ENSSSCG00000013261(CHRM4);ENSSSCG00000014428(HTR4);ENSSSCG00000025500(-);ENSSSCG00000030227(HTR1F);ENSSSCG00000032532(CHRM2);ENSSSCG00000037452(HTR2A);ENSSSCG00000038598(ADRB2)	0.0117565	0.641847
GO:0032813	tumor necrosis factor receptor superfamily binding	9	20	ENSSSCG00000001009(RIPK1);ENSSSCG00000009429(TNFSF11);ENSSSCG00000012528(BEX3);ENSSSCG00000022226(FASLG);ENSSSCG00000022419(FEM1B);ENSSSCG00000023727(TRIM37);ENSSSCG00000026465(BABAM2);ENSSSCG00000030172(CD40LG);ENSSSCG00000032658(TRAF4)	0.0128686	0.641847
GO:0000978	RNA polymerase II proximal promoter sequence-specific DNA binding	108	430	ENSSSCG00000000875(NR1H4);ENSSSCG00000000902(NR2C1);ENSSSCG00000000950(E2F7);ENSSSCG00000002490(GSC);ENSSSCG00000002507(BCL11B);ENSSSCG00000002787(E2F4);ENSSSCG00000003152(RUVBL2);ENSSSCG00000003211(NR1H2);ENSSSCG00000003987(-);ENSSSCG00000004540(ONECUT2);ENSSSCG00000004600(TCF12);ENSSSCG00000005089(SIX4);ENSSSCG00000005109(ESR2);ENSSSCG00000005586(LHX2);ENSSSCG00000007114(FOXA2);ENSSSCG000000073…	0.0153998	0.641847
GO:0005515	protein binding	892	4091	ENSSSCG00000000029(SCUBE1);ENSSSCG00000000033(TSPO);ENSSSCG00000000076(SGSM3);ENSSSCG00000000118(MICALL1);ENSSSCG00000000161(PWP1);ENSSSCG00000000217(RACGAP1);ENSSSCG00000000252(KRT8);ENSSSCG00000000274(PCBP2);ENSSSCG00000000278(ATF7);ENSSSCG00000000371(PMEL);ENSSSCG00000000403(BAZ2A);ENSSSCG00000000413(MYO1A);ENSSSCG00000000439(KIF5A);ENSSSCG00000000475(IRAK3);ENSSSCG00000000555(ITPR2);ENSSSCG00…	0.0167733	0.641847
GO:0015081	sodium ion transmembrane transporter activity	22	68	ENSSSCG00000000871(SLC5A8);ENSSSCG00000003038(GRIK5);ENSSSCG00000003640(GRIK3);ENSSSCG00000004673(SLC28A2);ENSSSCG00000004937(SLC24A1);ENSSSCG00000005167(SLC24A2);ENSSSCG00000005222(SLC1A1);ENSSSCG00000006740(ATP1A1);ENSSSCG00000007466(SLC9A8);ENSSSCG00000008758(SLC34A2);ENSSSCG00000008869(ASIC5);ENSSSCG00000010552(PKD2L1);ENSSSCG00000010960(SLC28A3);ENSSSCG00000015914(SCN7A);ENSSSCG00000017121(S…	0.0170925	0.641847
GO:0042623	ATPase activity, coupled	33	112	ENSSSCG00000001401(ATP6V1G2-DDX39B);ENSSSCG00000002127(CHD8);ENSSSCG00000005307(-);ENSSSCG00000006740(ATP1A1);ENSSSCG00000008051(ABCA3);ENSSSCG00000008453(ABCG8);ENSSSCG00000008634(ATP6V1C2);ENSSSCG00000008788(RFC1);ENSSSCG00000009854(RFC5);ENSSSCG00000010543(ABCC2);ENSSSCG00000010912(KIF14);ENSSSCG00000011183(ATP2C1);ENSSSCG00000012434(ATRX);ENSSSCG00000014211(YTHDC2);ENSSSCG00000015273(ATP2B4);…	0.0184116	0.641847
GO:0000981	DNA-binding transcription factor activity, RNA polymerase II-specific	136	557	ENSSSCG00000000844(NFYB);ENSSSCG00000000875(NR1H4);ENSSSCG00000000902(NR2C1);ENSSSCG00000000950(E2F7);ENSSSCG00000001561(ETV7);ENSSSCG00000002490(GSC);ENSSSCG00000002507(BCL11B);ENSSSCG00000002787(E2F4);ENSSSCG00000003211(NR1H2);ENSSSCG00000003987(-);ENSSSCG00000004540(ONECUT2);ENSSSCG00000004600(TCF12);ENSSSCG00000005089(SIX4);ENSSSCG00000005109(ESR2);ENSSSCG00000005236(DMRT1);ENSSSCG00000005385…	0.0185062	0.641847
GO:0003689	DNA clamp loader activity	4	6	ENSSSCG00000008788(RFC1);ENSSSCG00000009854(RFC5);ENSSSCG00000028504(RFC2);ENSSSCG00000047247(DSCC1)	0.0195287	0.641847
GO:0005138	interleukin-6 receptor binding	4	6	ENSSSCG00000014171(ERAP1);ENSSSCG00000016916(IL6ST);ENSSSCG00000020970(IL6);ENSSSCG00000027628(IL6R)	0.0195287	0.641847
GO:0016884	carbon-nitrogen ligase activity, with glutamine as amido-N-donor	4	6	ENSSSCG00000009015(GATB);ENSSSCG00000015340(ASNS);ENSSSCG00000032747(GATC);ENSSSCG00000049011(-)	0.0195287	0.641847
GO:0033170	protein-DNA loading ATPase activity	4	6	ENSSSCG00000008788(RFC1);ENSSSCG00000009854(RFC5);ENSSSCG00000028504(RFC2);ENSSSCG00000047247(DSCC1)	0.0195287	0.641847
GO:0099528	G protein-coupled neurotransmitter receptor activity	8	18	ENSSSCG00000003713(HRH4);ENSSSCG00000013261(CHRM4);ENSSSCG00000014428(HTR4);ENSSSCG00000025500(-);ENSSSCG00000027558(GABBR2);ENSSSCG00000030227(HTR1F);ENSSSCG00000032532(CHRM2);ENSSSCG00000037452(HTR2A)	0.0204159	0.641847
GO:0017127	cholesterol transporter activity	7	15	ENSSSCG00000008453(ABCG8);ENSSSCG00000008595(APOB);ENSSSCG00000009179(MTTP);ENSSSCG00000030921(APOA1);ENSSSCG00000031518(STARD4);ENSSSCG00000035912(ABCG5);ENSSSCG00000040689(APOA4)	0.022188	0.641847
GO:0120020	intermembrane cholesterol transfer activity	7	15	ENSSSCG00000008453(ABCG8);ENSSSCG00000008595(APOB);ENSSSCG00000009179(MTTP);ENSSSCG00000030921(APOA1);ENSSSCG00000031518(STARD4);ENSSSCG00000035912(ABCG5);ENSSSCG00000040689(APOA4)	0.022188	0.641847
GO:0003700	DNA-binding transcription factor activity	150	623	ENSSSCG00000000844(NFYB);ENSSSCG00000000875(NR1H4);ENSSSCG00000000902(NR2C1);ENSSSCG00000000950(E2F7);ENSSSCG00000001561(ETV7);ENSSSCG00000001798(BNC1);ENSSSCG00000002490(GSC);ENSSSCG00000002507(BCL11B);ENSSSCG00000002787(E2F4);ENSSSCG00000003211(NR1H2);ENSSSCG00000003987(-);ENSSSCG00000004540(ONECUT2);ENSSSCG00000004600(TCF12);ENSSSCG00000005089(SIX4);ENSSSCG00000005109(ESR2);ENSSSCG00000005236(…	0.0221985	0.641847
GO:0008483	transaminase activity	5	9	ENSSSCG00000002736(TAT);ENSSSCG00000003139(BCAT2);ENSSSCG00000016402(AGXT);ENSSSCG00000016829(AGXT2);ENSSSCG00000032985(GOT2)	0.0230579	0.641847
GO:0051015	actin filament binding	26	86	ENSSSCG00000000413(MYO1A);ENSSSCG00000004587(MYO1E);ENSSSCG00000004736(SPTBN5);ENSSSCG00000006307(RCSD1);ENSSSCG00000009821(ARPC3);ENSSSCG00000009944(CORO1C);ENSSSCG00000010144(ACTN2);ENSSSCG00000011022(SVIL);ENSSSCG00000011040(CACNB2);ENSSSCG00000012462(POF1B);ENSSSCG00000013425(MISP);ENSSSCG00000014088(IQGAP2);ENSSSCG00000014287(SHROOM1);ENSSSCG00000015710(ACTR3);ENSSSCG00000015720(BIN1);ENSSSC…	0.0246517	0.641847
GO:0061659	ubiquitin-like protein ligase activity	39	139	ENSSSCG00000001063(MYLIP);ENSSSCG00000001971(HECTD1);ENSSSCG00000002467(ASB2);ENSSSCG00000003083(CBLC);ENSSSCG00000003350(MIB2);ENSSSCG00000004339(UFL1);ENSSSCG00000004502(RNF165);ENSSSCG00000004832(UBE3A);ENSSSCG00000004958(PIAS1);ENSSSCG00000005201(UHRF2);ENSSSCG00000005501(TRIM32);ENSSSCG00000007162(UBOX5);ENSSSCG00000007735(-);ENSSSCG00000007830(RBBP6);ENSSSCG00000011004(TOPORS);ENSSSCG000000…	0.0246566	0.641847
GO:0008509	anion transmembrane transporter activity	49	181	ENSSSCG00000000264(MFSD5);ENSSSCG00000000499(BEST3);ENSSSCG00000000871(SLC5A8);ENSSSCG00000001419(SLC44A4);ENSSSCG00000002864(SLC7A10);ENSSSCG00000003105(SLC1A5);ENSSSCG00000003271(TTYH1);ENSSSCG00000003669(MFSD2A);ENSSSCG00000004304(SLC35A1);ENSSSCG00000005222(SLC1A1);ENSSSCG00000006771(SLC16A1);ENSSSCG00000006935(CLCA2);ENSSSCG00000008599(-);ENSSSCG00000009698(GLRA3);ENSSSCG00000009713(CLCN3);E…	0.0249658	0.641847
GO:0030165	PDZ domain binding	15	44	ENSSSCG00000002340(PSEN1);ENSSSCG00000005457(LPAR1);ENSSSCG00000006693(PDZK1);ENSSSCG00000009197(GRID2);ENSSSCG00000009679(FZD3);ENSSSCG00000009713(CLCN3);ENSSSCG00000009839(CIT);ENSSSCG00000010912(KIF14);ENSSSCG00000013025(SLC22A12);ENSSSCG00000016543(EXOC4);ENSSSCG00000016626(CFTR);ENSSSCG00000017232(SLC9A3R1);ENSSSCG00000017249(SSTR2);ENSSSCG00000017316(NSF);ENSSSCG00000036575(USHBP1)	0.028079	0.641847
GO:0008201	heparin binding	22	71	ENSSSCG00000002815(ADGRG1);ENSSSCG00000004789(THBS1);ENSSSCG00000008032(-);ENSSSCG00000008595(APOB);ENSSSCG00000010466(FGFBP3);ENSSSCG00000011793(LIPH);ENSSSCG00000011801(HRG);ENSSSCG00000013252(F2);ENSSSCG00000013260(-);ENSSSCG00000013415(AZU1);ENSSSCG00000013916(COMP);ENSSSCG00000014117(THBS4);ENSSSCG00000015250(ADAMTS15);ENSSSCG00000016442(AOC1);ENSSSCG00000017637(MPO);ENSSSCG00000020780(PRSS5…	0.0280882	0.641847
GO:0001228	DNA-binding transcription activator activity, RNA polymerase II-specific	82	325	ENSSSCG00000000844(NFYB);ENSSSCG00000000875(NR1H4);ENSSSCG00000002507(BCL11B);ENSSSCG00000002787(E2F4);ENSSSCG00000003211(NR1H2);ENSSSCG00000004540(ONECUT2);ENSSSCG00000004600(TCF12);ENSSSCG00000005089(SIX4);ENSSSCG00000005236(DMRT1);ENSSSCG00000005385(NR4A3);ENSSSCG00000005586(LHX2);ENSSSCG00000006256(SOX17);ENSSSCG00000006329(LMX1A);ENSSSCG00000006353(NR1I3);ENSSSCG00000006914(BARHL2);ENSSSCG00…	0.0286043	0.641847
GO:0004062	aryl sulfotransferase activity	3	4	ENSSSCG00000028691(-);ENSSSCG00000032374(SULT1B1);ENSSSCG00000039518(-)	0.0303773	0.641847
GO:0004897	ciliary neurotrophic factor receptor activity	3	4	ENSSSCG00000010974(CNTFR);ENSSSCG00000016916(IL6ST);ENSSSCG00000027628(IL6R)	0.0303773	0.641847
GO:0015125	bile acid transmembrane transporter activity	3	4	ENSSSCG00000011846(SLC51A);ENSSSCG00000015926(ABCB11);ENSSSCG00000032298(ABCC11)	0.0303773	0.641847
GO:0015129	lactate transmembrane transporter activity	3	4	ENSSSCG00000000871(SLC5A8);ENSSSCG00000006771(SLC16A1);ENSSSCG00000013338(SLC5A12)	0.0303773	0.641847
GO:0016406	carnitine O-acyltransferase activity	3	4	ENSSSCG00000005671(CRAT);ENSSSCG00000012880(CPT1A);ENSSSCG00000015391(CROT)	0.0303773	0.641847
GO:0042809	vitamin D receptor binding	3	4	ENSSSCG00000001533(TAF11);ENSSSCG00000017505(MED1);ENSSSCG00000028168(TAF7)	0.0303773	0.641847
GO:0106018	phosphatidylinositol-3,5-bisphosphate phosphatase activity	3	4	ENSSSCG00000012742(MTM1);ENSSSCG00000014970(MTMR2);ENSSSCG00000035119(MTMR6)	0.0303773	0.641847
GO:0019787	ubiquitin-like protein transferase activity	62	239	ENSSSCG00000001063(MYLIP);ENSSSCG00000001219(TRIM27);ENSSSCG00000001971(HECTD1);ENSSSCG00000002467(ASB2);ENSSSCG00000003083(CBLC);ENSSSCG00000003350(MIB2);ENSSSCG00000003379(KLHL21);ENSSSCG00000003923(HECTD3);ENSSSCG00000004154(TNFAIP3);ENSSSCG00000004339(UFL1);ENSSSCG00000004502(RNF165);ENSSSCG00000004681(TRIM69);ENSSSCG00000004832(UBE3A);ENSSSCG00000004958(PIAS1);ENSSSCG00000005201(UHRF2);ENSSS…	0.0309151	0.641847
GO:0046873	metal ion transmembrane transporter activity	55	209	ENSSSCG00000000555(ITPR2);ENSSSCG00000000871(SLC5A8);ENSSSCG00000001087(MRS2);ENSSSCG00000002340(PSEN1);ENSSSCG00000003038(GRIK5);ENSSSCG00000003640(GRIK3);ENSSSCG00000004309(CNR1);ENSSSCG00000004673(SLC28A2);ENSSSCG00000004937(SLC24A1);ENSSSCG00000005167(SLC24A2);ENSSSCG00000005222(SLC1A1);ENSSSCG00000005905(SLC39A4);ENSSSCG00000006186(TRPA1);ENSSSCG00000006740(ATP1A1);ENSSSCG00000007466(SLC9A8)…	0.0312319	0.641847
GO:0000976	transcription regulatory region sequence-specific DNA binding	151	635	ENSSSCG00000000403(BAZ2A);ENSSSCG00000000844(NFYB);ENSSSCG00000000875(NR1H4);ENSSSCG00000000902(NR2C1);ENSSSCG00000000950(E2F7);ENSSSCG00000001561(ETV7);ENSSSCG00000002490(GSC);ENSSSCG00000002507(BCL11B);ENSSSCG00000002680(TAF1C);ENSSSCG00000002787(E2F4);ENSSSCG00000003152(RUVBL2);ENSSSCG00000003169(PIH1D1);ENSSSCG00000003211(NR1H2);ENSSSCG00000003383(ZBTB48);ENSSSCG00000003987(-);ENSSSCG00000004…	0.0324538	0.641847
GO:0015248	sterol transporter activity	7	16	ENSSSCG00000008453(ABCG8);ENSSSCG00000008595(APOB);ENSSSCG00000009179(MTTP);ENSSSCG00000030921(APOA1);ENSSSCG00000031518(STARD4);ENSSSCG00000035912(ABCG5);ENSSSCG00000040689(APOA4)	0.0325097	0.641847
GO:0030507	spectrin binding	7	16	ENSSSCG00000004736(SPTBN5);ENSSSCG00000005753(CAMSAP1);ENSSSCG00000007022(ANK1);ENSSSCG00000009613(DMTN);ENSSSCG00000013377(USH1C);ENSSSCG00000015335(DYNC1I1);ENSSSCG00000017223(USH1G)	0.0325097	0.641847
GO:0120015	intermembrane sterol transfer activity	7	16	ENSSSCG00000008453(ABCG8);ENSSSCG00000008595(APOB);ENSSSCG00000009179(MTTP);ENSSSCG00000030921(APOA1);ENSSSCG00000031518(STARD4);ENSSSCG00000035912(ABCG5);ENSSSCG00000040689(APOA4)	0.0325097	0.641847
GO:0017022	myosin binding	14	41	ENSSSCG00000004736(SPTBN5);ENSSSCG00000005501(TRIM32);ENSSSCG00000013897(RAB3A);ENSSSCG00000014287(SHROOM1);ENSSSCG00000014828(RAB6A);ENSSSCG00000016746(NPC1L1);ENSSSCG00000031796(RAB3C);ENSSSCG00000032842(GIPC1);ENSSSCG00000032849(MLPH);ENSSSCG00000035066(MYOC);ENSSSCG00000038055(CORO1A);ENSSSCG00000039186(RAB25);ENSSSCG00000039416(CXCR4);ENSSSCG00000048439(RALA)	0.0327759	0.641847
GO:0044212	transcription regulatory region DNA binding	152	640	ENSSSCG00000000403(BAZ2A);ENSSSCG00000000844(NFYB);ENSSSCG00000000875(NR1H4);ENSSSCG00000000902(NR2C1);ENSSSCG00000000950(E2F7);ENSSSCG00000001561(ETV7);ENSSSCG00000002490(GSC);ENSSSCG00000002507(BCL11B);ENSSSCG00000002680(TAF1C);ENSSSCG00000002787(E2F4);ENSSSCG00000003152(RUVBL2);ENSSSCG00000003169(PIH1D1);ENSSSCG00000003211(NR1H2);ENSSSCG00000003383(ZBTB48);ENSSSCG00000003987(-);ENSSSCG00000004…	0.0332171	0.641847
GO:0008134	transcription factor binding	100	407	ENSSSCG00000000278(ATF7);ENSSSCG00000000875(NR1H4);ENSSSCG00000001095(GMNN);ENSSSCG00000001533(TAF11);ENSSSCG00000002490(GSC);ENSSSCG00000002787(E2F4);ENSSSCG00000003152(RUVBL2);ENSSSCG00000003211(NR1H2);ENSSSCG00000004432(HDAC2);ENSSSCG00000004600(TCF12);ENSSSCG00000004608(DNAAF4);ENSSSCG00000004859(ZNF516);ENSSSCG00000004958(PIAS1);ENSSSCG00000005198(KDM4C);ENSSSCG00000005201(UHRF2);ENSSSCG0000…	0.033756	0.641847
GO:0140110	transcription regulator activity	207	891	ENSSSCG00000000612(ATF7IP);ENSSSCG00000000844(NFYB);ENSSSCG00000000875(NR1H4);ENSSSCG00000000902(NR2C1);ENSSSCG00000000950(E2F7);ENSSSCG00000001095(GMNN);ENSSSCG00000001219(TRIM27);ENSSSCG00000001235(TRIM15);ENSSSCG00000001498(BEND6);ENSSSCG00000001533(TAF11);ENSSSCG00000001561(ETV7);ENSSSCG00000001798(BNC1);ENSSSCG00000002490(GSC);ENSSSCG00000002507(BCL11B);ENSSSCG00000002680(TAF1C);ENSSSCG00000…	0.0341407	0.641847
GO:0001067	regulatory region nucleic acid binding	152	641	ENSSSCG00000000403(BAZ2A);ENSSSCG00000000844(NFYB);ENSSSCG00000000875(NR1H4);ENSSSCG00000000902(NR2C1);ENSSSCG00000000950(E2F7);ENSSSCG00000001561(ETV7);ENSSSCG00000002490(GSC);ENSSSCG00000002507(BCL11B);ENSSSCG00000002680(TAF1C);ENSSSCG00000002787(E2F4);ENSSSCG00000003152(RUVBL2);ENSSSCG00000003169(PIH1D1);ENSSSCG00000003211(NR1H2);ENSSSCG00000003383(ZBTB48);ENSSSCG00000003987(-);ENSSSCG00000004…	0.0348567	0.641847
GO:1901681	sulfur compound binding	30	105	ENSSSCG00000000730(PRMT8);ENSSSCG00000002815(ADGRG1);ENSSSCG00000004789(THBS1);ENSSSCG00000008032(-);ENSSSCG00000008595(APOB);ENSSSCG00000010466(FGFBP3);ENSSSCG00000011793(LIPH);ENSSSCG00000011801(HRG);ENSSSCG00000013252(F2);ENSSSCG00000013260(-);ENSSSCG00000013415(AZU1);ENSSSCG00000013916(COMP);ENSSSCG00000014117(THBS4);ENSSSCG00000015250(ADAMTS15);ENSSSCG00000016442(AOC1);ENSSSCG00000017637(MPO…	0.035583	0.641847
GO:0004970	ionotropic glutamate receptor activity	6	13	ENSSSCG00000003038(GRIK5);ENSSSCG00000003640(GRIK3);ENSSSCG00000012638(GRIA3);ENSSSCG00000022569(GRIA1);ENSSSCG00000024685(GRIA2);ENSSSCG00000031290(GRIN2A)	0.0358733	0.641847
GO:0016701	oxidoreductase activity, acting on single donors with incorporation of molecular oxygen	6	13	ENSSSCG00000008868(TDO2);ENSSSCG00000012136(PIR);ENSSSCG00000017978(ALOX15B);ENSSSCG00000017980(ALOX12B);ENSSSCG00000023749(-);ENSSSCG00000047075(-)	0.0358733	0.641847
GO:0061630	ubiquitin protein ligase activity	36	130	ENSSSCG00000001063(MYLIP);ENSSSCG00000001971(HECTD1);ENSSSCG00000002467(ASB2);ENSSSCG00000003083(CBLC);ENSSSCG00000003350(MIB2);ENSSSCG00000004502(RNF165);ENSSSCG00000004832(UBE3A);ENSSSCG00000005201(UHRF2);ENSSSCG00000005501(TRIM32);ENSSSCG00000007162(UBOX5);ENSSSCG00000007735(-);ENSSSCG00000007830(RBBP6);ENSSSCG00000011004(TOPORS);ENSSSCG00000012328(HUWE1);ENSSSCG00000012551(RNF128);ENSSSCG0000…	0.036089	0.641847
GO:0005319	lipid transporter activity	18	57	ENSSSCG00000000871(SLC5A8);ENSSSCG00000001909(STRA6);ENSSSCG00000003669(MFSD2A);ENSSSCG00000005307(-);ENSSSCG00000008051(ABCA3);ENSSSCG00000008453(ABCG8);ENSSSCG00000008595(APOB);ENSSSCG00000009179(MTTP);ENSSSCG00000009967(PITPNB);ENSSSCG00000011846(SLC51A);ENSSSCG00000015926(ABCB11);ENSSSCG00000024569(ANO9);ENSSSCG00000030921(APOA1);ENSSSCG00000031518(STARD4);ENSSSCG00000032298(ABCC11);ENSSSCG00…	0.0369879	0.641847
GO:0005337	nucleoside transmembrane transporter activity	4	7	ENSSSCG00000002632(SLC28A1);ENSSSCG00000004041(SLC22A1);ENSSSCG00000004673(SLC28A2);ENSSSCG00000010960(SLC28A3)	0.0381221	0.641847
GO:0005545	1-phosphatidylinositol binding	4	7	ENSSSCG00000003586(EPB41);ENSSSCG00000012812(-);ENSSSCG00000014121(ZFYVE16);ENSSSCG00000037598(SNX10)	0.0381221	0.641847
GO:0015214	pyrimidine nucleoside transmembrane transporter activity	4	7	ENSSSCG00000002632(SLC28A1);ENSSSCG00000004041(SLC22A1);ENSSSCG00000004673(SLC28A2);ENSSSCG00000010960(SLC28A3)	0.0381221	0.641847
GO:0035727	lysophosphatidic acid binding	4	7	ENSSSCG00000005457(LPAR1);ENSSSCG00000016196(VIL1);ENSSSCG00000023080(TPP1);ENSSSCG00000027266(PNPLA3)	0.0381221	0.641847
GO:0000977	RNA polymerase II regulatory region sequence-specific DNA binding	131	548	ENSSSCG00000000875(NR1H4);ENSSSCG00000000902(NR2C1);ENSSSCG00000000950(E2F7);ENSSSCG00000001561(ETV7);ENSSSCG00000002490(GSC);ENSSSCG00000002507(BCL11B);ENSSSCG00000002787(E2F4);ENSSSCG00000003152(RUVBL2);ENSSSCG00000003211(NR1H2);ENSSSCG00000003987(-);ENSSSCG00000004540(ONECUT2);ENSSSCG00000004600(TCF12);ENSSSCG00000005089(SIX4);ENSSSCG00000005109(ESR2);ENSSSCG00000005236(DMRT1);ENSSSCG000000055…	0.0381892	0.641847
GO:0001012	RNA polymerase II regulatory region DNA binding	131	548	ENSSSCG00000000875(NR1H4);ENSSSCG00000000902(NR2C1);ENSSSCG00000000950(E2F7);ENSSSCG00000001561(ETV7);ENSSSCG00000002490(GSC);ENSSSCG00000002507(BCL11B);ENSSSCG00000002787(E2F4);ENSSSCG00000003152(RUVBL2);ENSSSCG00000003211(NR1H2);ENSSSCG00000003987(-);ENSSSCG00000004540(ONECUT2);ENSSSCG00000004600(TCF12);ENSSSCG00000005089(SIX4);ENSSSCG00000005109(ESR2);ENSSSCG00000005236(DMRT1);ENSSSCG000000055…	0.0381892	0.641847
GO:0001216	bacterial-type RNA polymerase transcriptional activator activity, sequence-specific DNA binding	5	10	ENSSSCG00000001798(BNC1);ENSSSCG00000002787(E2F4);ENSSSCG00000007268(E2F1);ENSSSCG00000022383(GATA4);ENSSSCG00000036285(NKX2-5)	0.0383364	0.641847
GO:0016769	transferase activity, transferring nitrogenous groups	5	10	ENSSSCG00000002736(TAT);ENSSSCG00000003139(BCAT2);ENSSSCG00000016402(AGXT);ENSSSCG00000016829(AGXT2);ENSSSCG00000032985(GOT2)	0.0383364	0.641847
GO:1901338	catecholamine binding	5	10	ENSSSCG00000008122(ADRA2B);ENSSSCG00000010629(ADRA2A);ENSSSCG00000017121(SLC6A3);ENSSSCG00000029037(DRD1);ENSSSCG00000038598(ADRB2)	0.0383364	0.641847
GO:0003777	microtubule motor activity	8	20	ENSSSCG00000010912(KIF14);ENSSSCG00000021724(KIF19);ENSSSCG00000023296(CENPE);ENSSSCG00000031483(-);ENSSSCG00000032827(DNAH5);ENSSSCG00000042067(-);ENSSSCG00000046747(-);ENSSSCG00000047810(-)	0.0397102	0.641847
GO:0019894	kinesin binding	8	20	ENSSSCG00000000439(KIF5A);ENSSSCG00000003468(PLEKHM2);ENSSSCG00000004736(SPTBN5);ENSSSCG00000005587(NEK6);ENSSSCG00000013269(MAPK8IP1);ENSSSCG00000026269(RAB29);ENSSSCG00000031660(MAPK8IP2);ENSSSCG00000039864(KLC3)	0.0397102	0.641847
GO:0070888	E-box binding	11	31	ENSSSCG00000004600(TCF12);ENSSSCG00000008230(ATOH8);ENSSSCG00000011025(ZEB1);ENSSSCG00000011514(MITF);ENSSSCG00000013375(MYOD1);ENSSSCG00000026092(SREBF2);ENSSSCG00000032613(SNAI1);ENSSSCG00000033258(TCF21);ENSSSCG00000033507(ASCL2);ENSSSCG00000034654(MYOG);ENSSSCG00000036136(BHLHE40)	0.042227	0.641847
GO:0008092	cytoskeletal protein binding	108	447	ENSSSCG00000000217(RACGAP1);ENSSSCG00000000413(MYO1A);ENSSSCG00000000439(KIF5A);ENSSSCG00000001063(MYLIP);ENSSSCG00000001841(RHCG);ENSSSCG00000002827(SLC6A2);ENSSSCG00000003100(CCDC61);ENSSSCG00000003468(PLEKHM2);ENSSSCG00000003644(FHL3);ENSSSCG00000003738(MAPRE2);ENSSSCG00000004587(MYO1E);ENSSSCG00000004736(SPTBN5);ENSSSCG00000005124(IFT74);ENSSSCG00000005317(TLN1);ENSSSCG00000005446(EPB41L4B);E…	0.0432394	0.641847
GO:0000293	ferric-chelate reductase activity	2	2	ENSSSCG00000017297(CYB561);ENSSSCG00000025049(CYBRD1)	0.0432748	0.641847
GO:0000825	inositol tetrakisphosphate 6-kinase activity	2	2	ENSSSCG00000002457(ITPK1);ENSSSCG00000040863(IPMK)	0.0432748	0.641847
GO:0001097	TFIIH-class transcription factor complex binding	2	2	ENSSSCG00000010877(HNRNPU);ENSSSCG00000028168(TAF7)	0.0432748	0.641847
GO:0004419	hydroxymethylglutaryl-CoA lyase activity	2	2	ENSSSCG00000001479(HMGCLL1);ENSSSCG00000026025(HMGCL)	0.0432748	0.641847
GO:0004915	interleukin-6 receptor activity	2	2	ENSSSCG00000016916(IL6ST);ENSSSCG00000027628(IL6R)	0.0432748	0.641847
GO:0004994	somatostatin receptor activity	2	2	ENSSSCG00000001938(SSTR1);ENSSSCG00000017249(SSTR2)	0.0432748	0.641847
GO:0005415	nucleoside:sodium symporter activity	2	2	ENSSSCG00000004673(SLC28A2);ENSSSCG00000010960(SLC28A3)	0.0432748	0.641847
GO:0005427	proton-dependent oligopeptide secondary active transmembrane transporter activity	2	2	ENSSSCG00000006106(CDH17);ENSSSCG00000009513(SLC15A1)	0.0432748	0.641847
GO:0008453	alanine-glyoxylate transaminase activity	2	2	ENSSSCG00000016402(AGXT);ENSSSCG00000016829(AGXT2)	0.0432748	0.641847
GO:0015322	secondary active oligopeptide transmembrane transporter activity	2	2	ENSSSCG00000006106(CDH17);ENSSSCG00000009513(SLC15A1)	0.0432748	0.641847
GO:0015389	pyrimidine- and adenine-specific:sodium symporter activity	2	2	ENSSSCG00000004673(SLC28A2);ENSSSCG00000010960(SLC28A3)	0.0432748	0.641847
GO:0015391	nucleobase:cation symporter activity	2	2	ENSSSCG00000004673(SLC28A2);ENSSSCG00000010960(SLC28A3)	0.0432748	0.641847
GO:0015432	bile acid-exporting ATPase activity	2	2	ENSSSCG00000015926(ABCB11);ENSSSCG00000032298(ABCC11)	0.0432748	0.641847
GO:0016907	G protein-coupled acetylcholine receptor activity	2	2	ENSSSCG00000013261(CHRM4);ENSSSCG00000032532(CHRM2)	0.0432748	0.641847
GO:0019972	interleukin-12 binding	2	2	ENSSSCG00000011730(IL12A);ENSSSCG00000017044(IL12B)	0.0432748	0.641847
GO:0019981	interleukin-6 binding	2	2	ENSSSCG00000016916(IL6ST);ENSSSCG00000027628(IL6R)	0.0432748	0.641847
GO:0022852	glycine-gated chloride ion channel activity	2	2	ENSSSCG00000009698(GLRA3);ENSSSCG00000012129(GLRA2)	0.0432748	0.641847
GO:0030249	guanylate cyclase regulator activity	2	2	ENSSSCG00000001636(GUCA1A);ENSSSCG00000027710(PDZD3)	0.0432748	0.641847
GO:0030298	receptor signaling protein tyrosine kinase activator activity	2	2	ENSSSCG00000033922(ALKAL1);ENSSSCG00000039057(ALKAL2)	0.0432748	0.641847
GO:0031696	alpha-2C adrenergic receptor binding	2	2	ENSSSCG00000002916(APLP1);ENSSSCG00000010629(ADRA2A)	0.0432748	0.641847
GO:0033041	sweet taste receptor activity	2	2	ENSSSCG00000003341(TAS1R3);ENSSSCG00000039973(TAS1R2)	0.0432748	0.641847
GO:0033283	organic acid-transporting ATPase activity	2	2	ENSSSCG00000015926(ABCB11);ENSSSCG00000032298(ABCC11)	0.0432748	0.641847
GO:0033284	carboxylic acid-transporting ATPase activity	2	2	ENSSSCG00000015926(ABCB11);ENSSSCG00000032298(ABCC11)	0.0432748	0.641847
GO:0033285	monocarboxylic acid-transporting ATPase activity	2	2	ENSSSCG00000015926(ABCB11);ENSSSCG00000032298(ABCC11)	0.0432748	0.641847
GO:0034040	lipid-transporting ATPase activity	2	2	ENSSSCG00000015926(ABCB11);ENSSSCG00000032298(ABCC11)	0.0432748	0.641847
GO:0038181	bile acid receptor activity	2	2	ENSSSCG00000000875(NR1H4);ENSSSCG00000022483(GPBAR1)	0.0432748	0.641847
GO:0045519	interleukin-23 receptor binding	2	2	ENSSSCG00000017044(IL12B);ENSSSCG00000033520(IL23A)	0.0432748	0.641847
GO:0050113	inositol oxygenase activity	2	2	ENSSSCG00000023749(-);ENSSSCG00000047075(-)	0.0432748	0.641847
GO:0050254	rhodopsin kinase activity	2	2	ENSSSCG00000009562(GRK1);ENSSSCG00000011675(GRK7)	0.0432748	0.641847
GO:0051765	inositol tetrakisphosphate kinase activity	2	2	ENSSSCG00000002457(ITPK1);ENSSSCG00000040863(IPMK)	0.0432748	0.641847
GO:0071568	UFM1 transferase activity	2	2	ENSSSCG00000004339(UFL1);ENSSSCG00000006363(UFC1)	0.0432748	0.641847
GO:0072320	volume-sensitive chloride channel activity	2	2	ENSSSCG00000003271(TTYH1);ENSSSCG00000009713(CLCN3)	0.0432748	0.641847
GO:0090541	MIT domain binding	2	2	ENSSSCG00000002743(IST1);ENSSSCG00000030697(CAPN7)	0.0432748	0.641847
GO:0097603	temperature-gated ion channel activity	2	2	ENSSSCG00000006186(TRPA1);ENSSSCG00000017863(TRPV1)	0.0432748	0.641847
GO:0101021	estrogen 2-hydroxylase activity	2	2	ENSSSCG00000001901(CYP1A2);ENSSSCG00000001906(CYP1A1)	0.0432748	0.641847
GO:1990136	linoleate 9S-lipoxygenase activity	2	2	ENSSSCG00000017978(ALOX15B);ENSSSCG00000017980(ALOX12B)	0.0432748	0.641847
GO:0030594	neurotransmitter receptor activity	20	66	ENSSSCG00000001752(CHRNA3);ENSSSCG00000003038(GRIK5);ENSSSCG00000003640(GRIK3);ENSSSCG00000003713(HRH4);ENSSSCG00000004839(-);ENSSSCG00000009698(GLRA3);ENSSSCG00000012129(GLRA2);ENSSSCG00000012638(GRIA3);ENSSSCG00000013261(CHRM4);ENSSSCG00000014428(HTR4);ENSSSCG00000022569(GRIA1);ENSSSCG00000024685(GRIA2);ENSSSCG00000025500(-);ENSSSCG00000027558(GABBR2);ENSSSCG00000029037(DRD1);ENSSSCG00000030227…	0.0439354	0.641847
GO:0098631	cell adhesion mediator activity	7	17	ENSSSCG00000004632(GLDN);ENSSSCG00000006687(ITGA10);ENSSSCG00000006852(NTNG1);ENSSSCG00000008557(EMILIN1);ENSSSCG00000012780(PLXNB3);ENSSSCG00000016885(ITGA1);ENSSSCG00000020657(BCAM)	0.0455951	0.641847
GO:0003727	single-stranded RNA binding	24	83	ENSSSCG00000001065(ATXN1);ENSSSCG00000003660(PABPC4);ENSSSCG00000009720(DDX60);ENSSSCG00000010454(IFIT5);ENSSSCG00000010877(HNRNPU);ENSSSCG00000011769(FXR1);ENSSSCG00000017155(EIF4A3);ENSSSCG00000034962(-);ENSSSCG00000035722(-);ENSSSCG00000035734(-);ENSSSCG00000035923(JMJD6);ENSSSCG00000036134(-);ENSSSCG00000036856(-);ENSSSCG00000037517(RBM11);ENSSSCG00000038906(-);ENSSSCG00000040285(-);ENSSSCG00…	0.0491777	0.641847
GO:0042626	ATPase activity, coupled to transmembrane movement of substances	16	51	ENSSSCG00000001401(ATP6V1G2-DDX39B);ENSSSCG00000006740(ATP1A1);ENSSSCG00000008051(ABCA3);ENSSSCG00000008453(ABCG8);ENSSSCG00000008634(ATP6V1C2);ENSSSCG00000010543(ABCC2);ENSSSCG00000011183(ATP2C1);ENSSSCG00000015273(ATP2B4);ENSSSCG00000015926(ABCB11);ENSSSCG00000017874(ATP2A3);ENSSSCG00000018081(ATP6);ENSSSCG00000022638(ATP12A);ENSSSCG00000032298(ABCC11);ENSSSCG00000035073(-);ENSSSCG00000035912(A…	0.0502178	0.641847
GO:0051117	ATPase binding	16	51	ENSSSCG00000002340(PSEN1);ENSSSCG00000003152(RUVBL2);ENSSSCG00000003169(PIH1D1);ENSSSCG00000003211(NR1H2);ENSSSCG00000003608(LCK);ENSSSCG00000005449(PTPN3);ENSSSCG00000007022(ANK1);ENSSSCG00000013784(DNAJB1);ENSSSCG00000015013(RDX);ENSSSCG00000017951(ATP1B2);ENSSSCG00000025455(RALB);ENSSSCG00000027057(SYVN1);ENSSSCG00000032193(NKAIN1);ENSSSCG00000037598(SNX10);ENSSSCG00000038300(ALDOB);ENSSSCG000…	0.0502178	0.641847
GO:0043492	ATPase activity, coupled to movement of substances	17	55	ENSSSCG00000001401(ATP6V1G2-DDX39B);ENSSSCG00000005307(-);ENSSSCG00000006740(ATP1A1);ENSSSCG00000008051(ABCA3);ENSSSCG00000008453(ABCG8);ENSSSCG00000008634(ATP6V1C2);ENSSSCG00000010543(ABCC2);ENSSSCG00000011183(ATP2C1);ENSSSCG00000015273(ATP2B4);ENSSSCG00000015926(ABCB11);ENSSSCG00000017874(ATP2A3);ENSSSCG00000018081(ATP6);ENSSSCG00000022638(ATP12A);ENSSSCG00000032298(ABCC11);ENSSSCG00000035073(-…	0.0506776	0.641847
GO:0001130	bacterial-type RNA polymerase transcription factor activity, sequence-specific DNA binding	6	14	ENSSSCG00000000950(E2F7);ENSSSCG00000001798(BNC1);ENSSSCG00000002787(E2F4);ENSSSCG00000007268(E2F1);ENSSSCG00000022383(GATA4);ENSSSCG00000036285(NKX2-5)	0.0519992	0.641847
GO:0004177	aminopeptidase activity	6	14	ENSSSCG00000006132(MMP16);ENSSSCG00000009132(ENPEP);ENSSSCG00000014171(ERAP1);ENSSSCG00000027860(ERAP2);ENSSSCG00000030608(METAP2);ENSSSCG00000033823(XPNPEP3)	0.0519992	0.641847
GO:0008514	organic anion transmembrane transporter activity	33	121	ENSSSCG00000000871(SLC5A8);ENSSSCG00000001419(SLC44A4);ENSSSCG00000002864(SLC7A10);ENSSSCG00000003105(SLC1A5);ENSSSCG00000003669(MFSD2A);ENSSSCG00000004304(SLC35A1);ENSSSCG00000005222(SLC1A1);ENSSSCG00000006771(SLC16A1);ENSSSCG00000008599(-);ENSSSCG00000011256(SLC22A13);ENSSSCG00000011397(SLC38A3);ENSSSCG00000011846(SLC51A);ENSSSCG00000013025(SLC22A12);ENSSSCG00000013338(SLC5A12);ENSSSCG000000159…	0.0525944	0.641847
GO:0033293	monocarboxylic acid binding	8	21	ENSSSCG00000000875(NR1H4);ENSSSCG00000002481(SERPINA5);ENSSSCG00000007371(HNF4A);ENSSSCG00000008311(CYP26B1);ENSSSCG00000009203(SNCA);ENSSSCG00000010475(CYP26A1);ENSSSCG00000010478(FFAR4);ENSSSCG00000037272(FABP2)	0.0527985	0.641847
GO:0004842	ubiquitin-protein transferase activity	57	225	ENSSSCG00000001063(MYLIP);ENSSSCG00000001219(TRIM27);ENSSSCG00000001971(HECTD1);ENSSSCG00000002467(ASB2);ENSSSCG00000003083(CBLC);ENSSSCG00000003350(MIB2);ENSSSCG00000003379(KLHL21);ENSSSCG00000003923(HECTD3);ENSSSCG00000004154(TNFAIP3);ENSSSCG00000004502(RNF165);ENSSSCG00000004681(TRIM69);ENSSSCG00000004832(UBE3A);ENSSSCG00000005201(UHRF2);ENSSSCG00000005501(TRIM32);ENSSSCG00000006544(UBE2Q1);EN…	0.0559723	0.641847
GO:0015293	symporter activity	14	44	ENSSSCG00000000871(SLC5A8);ENSSSCG00000003669(MFSD2A);ENSSSCG00000003852(SLC1A7);ENSSSCG00000004673(SLC28A2);ENSSSCG00000005222(SLC1A1);ENSSSCG00000005930(SLC45A4);ENSSSCG00000008758(SLC34A2);ENSSSCG00000009513(SLC15A1);ENSSSCG00000010960(SLC28A3);ENSSSCG00000017121(SLC6A3);ENSSSCG00000025820(SLC15A4);ENSSSCG00000026169(MFSD12);ENSSSCG00000037535(SLC34A1);ENSSSCG00000037705(SLC6A5)	0.0578677	0.641847
GO:0008324	cation transmembrane transporter activity	82	336	ENSSSCG00000000555(ITPR2);ENSSSCG00000000871(SLC5A8);ENSSSCG00000001087(MRS2);ENSSSCG00000001401(ATP6V1G2-DDX39B);ENSSSCG00000001419(SLC44A4);ENSSSCG00000001752(CHRNA3);ENSSSCG00000001841(RHCG);ENSSSCG00000002340(PSEN1);ENSSSCG00000003038(GRIK5);ENSSSCG00000003105(SLC1A5);ENSSSCG00000003640(GRIK3);ENSSSCG00000004041(SLC22A1);ENSSSCG00000004309(CNR1);ENSSSCG00000004673(SLC28A2);ENSSSCG00000004839(…	0.0580729	0.641847
GO:0004707	MAP kinase activity	5	11	ENSSSCG00000010081(MAPK1);ENSSSCG00000014010(MAPK9);ENSSSCG00000017756(NLK);ENSSSCG00000035933(MAPK15);ENSSSCG00000038774(MAPK13)	0.0585108	0.641847
GO:0030296	protein tyrosine kinase activator activity	5	11	ENSSSCG00000011843(PAK2);ENSSSCG00000020725(ERBB3);ENSSSCG00000024127(ABI1);ENSSSCG00000033922(ALKAL1);ENSSSCG00000039057(ALKAL2)	0.0585108	0.641847
GO:1990939	ATP-dependent microtubule motor activity	5	11	ENSSSCG00000010912(KIF14);ENSSSCG00000021724(KIF19);ENSSSCG00000031483(-);ENSSSCG00000046747(-);ENSSSCG00000047810(-)	0.0585108	0.641847
GO:0001653	peptide receptor activity	19	64	ENSSSCG00000000121(GALR3);ENSSSCG00000001938(SSTR1);ENSSSCG00000003601(HCRTR1);ENSSSCG00000008888(NPY1R);ENSSSCG00000011316(CCR9);ENSSSCG00000011695(AGTR1);ENSSSCG00000012144(GRPR);ENSSSCG00000013420(KISS1R);ENSSSCG00000017249(SSTR2);ENSSSCG00000017392(CCR10);ENSSSCG00000020924(MC1R);ENSSSCG00000022064(MLNR);ENSSSCG00000023501(CCKAR);ENSSSCG00000024562(CCR6);ENSSSCG00000025846(CCR8);ENSSSCG000000…	0.058829	0.641847
GO:0015399	primary active transmembrane transporter activity	16	52	ENSSSCG00000001401(ATP6V1G2-DDX39B);ENSSSCG00000006740(ATP1A1);ENSSSCG00000008051(ABCA3);ENSSSCG00000008453(ABCG8);ENSSSCG00000008634(ATP6V1C2);ENSSSCG00000010543(ABCC2);ENSSSCG00000011183(ATP2C1);ENSSSCG00000015273(ATP2B4);ENSSSCG00000015926(ABCB11);ENSSSCG00000017874(ATP2A3);ENSSSCG00000018081(ATP6);ENSSSCG00000022638(ATP12A);ENSSSCG00000032298(ABCC11);ENSSSCG00000035073(-);ENSSSCG00000035912(A…	0.0590362	0.641847
GO:0015405	P-P-bond-hydrolysis-driven transmembrane transporter activity	16	52	ENSSSCG00000001401(ATP6V1G2-DDX39B);ENSSSCG00000006740(ATP1A1);ENSSSCG00000008051(ABCA3);ENSSSCG00000008453(ABCG8);ENSSSCG00000008634(ATP6V1C2);ENSSSCG00000010543(ABCC2);ENSSSCG00000011183(ATP2C1);ENSSSCG00000015273(ATP2B4);ENSSSCG00000015926(ABCB11);ENSSSCG00000017874(ATP2A3);ENSSSCG00000018081(ATP6);ENSSSCG00000022638(ATP12A);ENSSSCG00000032298(ABCC11);ENSSSCG00000035073(-);ENSSSCG00000035912(A…	0.0590362	0.641847
GO:0016830	carbon-carbon lyase activity	10	29	ENSSSCG00000001479(HMGCLL1);ENSSSCG00000001596(MOCS1);ENSSSCG00000004644(HDC);ENSSSCG00000009316(-);ENSSSCG00000009469(ACOD1);ENSSSCG00000015699(ACMSD);ENSSSCG00000022009(DDC);ENSSSCG00000026025(HMGCL);ENSSSCG00000034905(MVD);ENSSSCG00000038300(ALDOB)	0.0619238	0.641847
GO:0005212	structural constituent of eye lens	4	8	ENSSSCG00000000400(MIP);ENSSSCG00000007084(BFSP1);ENSSSCG00000011636(BFSP2);ENSSSCG00000040431(CRYGS)	0.0638998	0.641847
GO:0008559	xenobiotic transmembrane transporting ATPase activity	4	8	ENSSSCG00000008051(ABCA3);ENSSSCG00000010543(ABCC2);ENSSSCG00000015926(ABCB11);ENSSSCG00000032298(ABCC11)	0.0638998	0.641847
GO:0015556	C4-dicarboxylate transmembrane transporter activity	4	8	ENSSSCG00000005222(SLC1A1);ENSSSCG00000015949(SLC25A12);ENSSSCG00000017763(SLC13A2);ENSSSCG00000017888(SLC13A5)	0.0638998	0.641847
GO:0045505	dynein intermediate chain binding	4	8	ENSSSCG00000004736(SPTBN5);ENSSSCG00000012558(DNAAF6);ENSSSCG00000024486(HOOK3);ENSSSCG00000031483(-)	0.0638998	0.641847
GO:0004438	phosphatidylinositol-3-phosphatase activity	3	5	ENSSSCG00000012742(MTM1);ENSSSCG00000014970(MTMR2);ENSSSCG00000035119(MTMR6)	0.0642522	0.641847
GO:0004563	beta-N-acetylhexosaminidase activity	3	5	ENSSSCG00000014073(HEXB);ENSSSCG00000017087(GM2A);ENSSSCG00000017128(-)	0.0642522	0.641847
GO:0005078	MAP-kinase scaffold activity	3	5	ENSSSCG00000001814(IQGAP1);ENSSSCG00000013269(MAPK8IP1);ENSSSCG00000031660(MAPK8IP2)	0.0642522	0.641847
GO:0005123	death receptor binding	3	5	ENSSSCG00000001009(RIPK1);ENSSSCG00000012528(BEX3);ENSSSCG00000022419(FEM1B)	0.0642522	0.641847
GO:0005290	L-histidine transmembrane transporter activity	3	5	ENSSSCG00000011397(SLC38A3);ENSSSCG00000025820(SLC15A4);ENSSSCG00000029456(SLC7A1)	0.0642522	0.641847
GO:0008656	cysteine-type endopeptidase activator activity involved in apoptotic process	3	5	ENSSSCG00000001770(CTSH);ENSSSCG00000013033(BAD);ENSSSCG00000017874(ATP2A3)	0.0642522	0.641847
GO:0015213	uridine transmembrane transporter activity	3	5	ENSSSCG00000002632(SLC28A1);ENSSSCG00000004673(SLC28A2);ENSSSCG00000010960(SLC28A3)	0.0642522	0.641847
GO:0016725	oxidoreductase activity, acting on CH or CH2 groups	3	5	ENSSSCG00000001901(CYP1A2);ENSSSCG00000008522(XDH);ENSSSCG00000036139(RRM2B)	0.0642522	0.641847
GO:0042500	aspartic endopeptidase activity, intramembrane cleaving	3	5	ENSSSCG00000002340(PSEN1);ENSSSCG00000004635(SPPL2A);ENSSSCG00000013464(SPPL2B)	0.0642522	0.641847
GO:0050693	LBD domain binding	3	5	ENSSSCG00000011579(PPARG);ENSSSCG00000012409(CITED1);ENSSSCG00000017505(MED1)	0.0642522	0.641847
GO:0052744	phosphatidylinositol monophosphate phosphatase activity	3	5	ENSSSCG00000012742(MTM1);ENSSSCG00000014970(MTMR2);ENSSSCG00000035119(MTMR6)	0.0642522	0.641847
GO:0097157	pre-mRNA intronic binding	3	5	ENSSSCG00000017251(SOX9);ENSSSCG00000023126(TARDBP);ENSSSCG00000035570(HNRNPL)	0.0642522	0.641847
GO:0120014	intermembrane phospholipid transfer activity	3	5	ENSSSCG00000008051(ABCA3);ENSSSCG00000009179(MTTP);ENSSSCG00000009967(PITPNB)	0.0642522	0.641847
GO:0120019	intermembrane phosphotidylcholine transfer activity	3	5	ENSSSCG00000008051(ABCA3);ENSSSCG00000009179(MTTP);ENSSSCG00000009967(PITPNB)	0.0642522	0.641847
GO:0015103	inorganic anion transmembrane transporter activity	21	73	ENSSSCG00000000264(MFSD5);ENSSSCG00000000499(BEST3);ENSSSCG00000003271(TTYH1);ENSSSCG00000005222(SLC1A1);ENSSSCG00000006935(CLCA2);ENSSSCG00000009698(GLRA3);ENSSSCG00000009713(CLCN3);ENSSSCG00000012129(GLRA2);ENSSSCG00000013586(LRRC8E);ENSSSCG00000013733(BEST2);ENSSSCG00000015537(XPR1);ENSSSCG00000015598(PACC1);ENSSSCG00000016464(CLCN1);ENSSSCG00000016609(SLC13A1);ENSSSCG00000016626(CFTR);ENSSSCG…	0.065926	0.641847
GO:0008528	G protein-coupled peptide receptor activity	18	61	ENSSSCG00000000121(GALR3);ENSSSCG00000001938(SSTR1);ENSSSCG00000003601(HCRTR1);ENSSSCG00000008888(NPY1R);ENSSSCG00000011316(CCR9);ENSSSCG00000011695(AGTR1);ENSSSCG00000012144(GRPR);ENSSSCG00000013420(KISS1R);ENSSSCG00000017249(SSTR2);ENSSSCG00000017392(CCR10);ENSSSCG00000020924(MC1R);ENSSSCG00000022064(MLNR);ENSSSCG00000023501(CCKAR);ENSSSCG00000024562(CCR6);ENSSSCG00000025846(CCR8);ENSSSCG000000…	0.0681511	0.641847
GO:0061980	regulatory RNA binding	9	26	ENSSSCG00000004528(MBD2);ENSSSCG00000005662(SPOUT1);ENSSSCG00000007895(ZC3H7A);ENSSSCG00000014046(ZNF346);ENSSSCG00000015498(RC3H1);ENSSSCG00000028225(DICER1);ENSSSCG00000033036(ZC3H7B);ENSSSCG00000033568(ZC3H10);ENSSSCG00000042910(AGO4)	0.0730349	0.641847
GO:0005488	binding	1324	6242	ENSSSCG00000000029(SCUBE1);ENSSSCG00000000033(TSPO);ENSSSCG00000000067(CHADL);ENSSSCG00000000076(SGSM3);ENSSSCG00000000118(MICALL1);ENSSSCG00000000120(ANKRD54);ENSSSCG00000000121(GALR3);ENSSSCG00000000137(NCF4);ENSSSCG00000000142(FOXRED2);ENSSSCG00000000161(PWP1);ENSSSCG00000000207(-);ENSSSCG00000000217(RACGAP1);ENSSSCG00000000252(KRT8);ENSSSCG00000000274(PCBP2);ENSSSCG00000000278(ATF7);ENSSSCG00…	0.0745164	0.641847
BP);ENSSSCG00000040885(-);ENSSSCG00000040904(CLDN1);ENSSSCG00000040910(APOH);ENSSSCG00000040926(-);ENSSSCG00000040934(ISX);ENSSSCG00000040940(CCL16);ENSSSCG00000040947(REG4);ENSSSCG00000041974(-);ENSSSCG00000042162(KCNJ11);ENSSSCG00000042754(-);ENSSSCG00000042756(-);ENSSSCG00000042910(AGO4);ENSSSCG00000043781(RHOB);ENSSSCG00000043992(-);ENSSSCG00000044045(-);ENSSSCG00000044339(-);ENSSSCG000000445…
GO:0019955	cytokine binding	21	74	ENSSSCG00000000660(A2M);ENSSSCG00000000687(CD4);ENSSSCG00000003801(IL23R);ENSSSCG00000004158(IL22RA2);ENSSSCG00000005382(TGFBR1);ENSSSCG00000006203(COPS5);ENSSSCG00000010974(CNTFR);ENSSSCG00000011730(IL12A);ENSSSCG00000013909(CRLF1);ENSSSCG00000013916(COMP);ENSSSCG00000016915(IL31RA);ENSSSCG00000016916(IL6ST);ENSSSCG00000017044(IL12B);ENSSSCG00000022208(TNFRSF1B);ENSSSCG00000024562(CCR6);ENSSSCG0…	0.0747093	0.641847
GO:0004867	serine-type endopeptidase inhibitor activity	10	30	ENSSSCG00000000660(A2M);ENSSSCG00000001817(FURIN);ENSSSCG00000002476(SERPINA1);ENSSSCG00000002481(SERPINA5);ENSSSCG00000010997(SPINK4);ENSSSCG00000014422(SPINK5);ENSSSCG00000031615(SERPINB9);ENSSSCG00000034371(-);ENSSSCG00000034511(SPINK1);ENSSSCG00000039674(SPINK6)	0.0762271	0.641847
GO:0004866	endopeptidase inhibitor activity	18	62	ENSSSCG00000000660(A2M);ENSSSCG00000001817(FURIN);ENSSSCG00000002476(SERPINA1);ENSSSCG00000002481(SERPINA5);ENSSSCG00000010997(SPINK4);ENSSSCG00000011802(KNG1);ENSSSCG00000012163(RPS6KA3);ENSSSCG00000014422(SPINK5);ENSSSCG00000015720(BIN1);ENSSSCG00000016196(VIL1);ENSSSCG00000021893(ROCK1);ENSSSCG00000021971(DPEP1);ENSSSCG00000028871(CSTA);ENSSSCG00000031615(SERPINB9);ENSSSCG00000034371(-);ENSSSC…	0.0781027	0.641847
GO:0008083	growth factor activity	11	34	ENSSSCG00000003819(ANGPTL3);ENSSSCG00000010816(TGFB2);ENSSSCG00000011730(IL12A);ENSSSCG00000017044(IL12B);ENSSSCG00000020970(IL6);ENSSSCG00000021082(NRG2);ENSSSCG00000032115(OSGIN1);ENSSSCG00000033327(PDGFB);ENSSSCG00000036146(FGF8);ENSSSCG00000038614(NENF);ENSSSCG00000040725(IL11)	0.0783219	0.641847
GO:0008146	sulfotransferase activity	12	38	ENSSSCG00000002737(CHST4);ENSSSCG00000007648(GAL3ST4);ENSSSCG00000010009(GAL3ST1);ENSSSCG00000011625(CHST13);ENSSSCG00000013273(CHST1);ENSSSCG00000022153(SULT1C2);ENSSSCG00000023280(SULT2B1);ENSSSCG00000028691(-);ENSSSCG00000029482(CHST15);ENSSSCG00000032374(SULT1B1);ENSSSCG00000035222(CHST8);ENSSSCG00000039518(-)	0.0795941	0.641847
GO:0043621	protein self-association	12	38	ENSSSCG00000001065(ATXN1);ENSSSCG00000004154(TNFAIP3);ENSSSCG00000004736(SPTBN5);ENSSSCG00000005501(TRIM32);ENSSSCG00000009314(FLT3);ENSSSCG00000009613(DMTN);ENSSSCG00000010528(ZFYVE27);ENSSSCG00000011579(PPARG);ENSSSCG00000013461(PEAK3);ENSSSCG00000016030(ZSWIM2);ENSSSCG00000016402(AGXT);ENSSSCG00000017232(SLC9A3R1)	0.0795941	0.641847
GO:0003725	double-stranded RNA binding	15	50	ENSSSCG00000006084(MTDH);ENSSSCG00000006179(STAU2);ENSSSCG00000008619(DDX1);ENSSSCG00000009720(DDX60);ENSSSCG00000010877(HNRNPU);ENSSSCG00000011198(RFTN1);ENSSSCG00000011342(DHX30);ENSSSCG00000011769(FXR1);ENSSSCG00000011848(TFRC);ENSSSCG00000014046(ZNF346);ENSSSCG00000015498(RC3H1);ENSSSCG00000017957(EIF4A1);ENSSSCG00000028225(DICER1);ENSSSCG00000042910(AGO4);ENSSSCG00000046640(OAS1)	0.0802069	0.641847
GO:0008188	neuropeptide receptor activity	7	19	ENSSSCG00000000121(GALR3);ENSSSCG00000001938(SSTR1);ENSSSCG00000008888(NPY1R);ENSSSCG00000012144(GRPR);ENSSSCG00000013420(KISS1R);ENSSSCG00000017249(SSTR2);ENSSSCG00000036008(TACR1)	0.080661	0.641847
GO:0043028	cysteine-type endopeptidase regulator activity involved in apoptotic process	7	19	ENSSSCG00000001770(CTSH);ENSSSCG00000012163(RPS6KA3);ENSSSCG00000013033(BAD);ENSSSCG00000016196(VIL1);ENSSSCG00000017874(ATP2A3);ENSSSCG00000021971(DPEP1);ENSSSCG00000031615(SERPINB9)	0.080661	0.641847
GO:0043394	proteoglycan binding	7	19	ENSSSCG00000011801(HRG);ENSSSCG00000013415(AZU1);ENSSSCG00000013916(COMP);ENSSSCG00000025523(COL2A1);ENSSSCG00000026819(NID1);ENSSSCG00000035218(ADA2);ENSSSCG00000040631(LPL)	0.080661	0.641847
GO:0015085	calcium ion transmembrane transporter activity	22	79	ENSSSCG00000000555(ITPR2);ENSSSCG00000002340(PSEN1);ENSSSCG00000004309(CNR1);ENSSSCG00000004937(SLC24A1);ENSSSCG00000005167(SLC24A2);ENSSSCG00000006186(TRPA1);ENSSSCG00000010552(PKD2L1);ENSSSCG00000011040(CACNB2);ENSSSCG00000011183(ATP2C1);ENSSSCG00000012875(-);ENSSSCG00000015273(ATP2B4);ENSSSCG00000015402(CACNA2D1);ENSSSCG00000016314(TRPM8);ENSSSCG00000017863(TRPV1);ENSSSCG00000017874(ATP2A3);EN…	0.0825755	0.641847
GO:0005543	phospholipid binding	53	213	ENSSSCG00000000137(NCF4);ENSSSCG00000000217(RACGAP1);ENSSSCG00000000555(ITPR2);ENSSSCG00000001723(PLA2G7);ENSSSCG00000001814(IQGAP1);ENSSSCG00000002481(SERPINA5);ENSSSCG00000003107(ARHGAP35);ENSSSCG00000003137(PLEKHA4);ENSSSCG00000003586(EPB41);ENSSSCG00000004232(CLVS2);ENSSSCG00000004385(SNX3);ENSSSCG00000004587(MYO1E);ENSSSCG00000004789(THBS1);ENSSSCG00000005317(TLN1);ENSSSCG00000005457(LPAR1);…	0.0830809	0.641847
GO:0004529	exodeoxyribonuclease activity	5	12	ENSSSCG00000002305(EXD2);ENSSSCG00000002554(PLD4);ENSSSCG00000010644(DCLRE1A);ENSSSCG00000010865(EXO1);ENSSSCG00000011358(TREX1)	0.0836268	0.641847
GO:0004806	triglyceride lipase activity	5	12	ENSSSCG00000004509(LIPG);ENSSSCG00000010660(PNLIPRP2);ENSSSCG00000027266(PNPLA3);ENSSSCG00000031367(AADAC);ENSSSCG00000040631(LPL)	0.0836268	0.641847
GO:0016895	exodeoxyribonuclease activity, producing 5'-phosphomonoesters	5	12	ENSSSCG00000002305(EXD2);ENSSSCG00000002554(PLD4);ENSSSCG00000010644(DCLRE1A);ENSSSCG00000010865(EXO1);ENSSSCG00000011358(TREX1)	0.0836268	0.641847
GO:0042974	retinoic acid receptor binding	5	12	ENSSSCG00000000875(NR1H4);ENSSSCG00000003211(NR1H2);ENSSSCG00000010739(CTBP2);ENSSSCG00000011579(PPARG);ENSSSCG00000017505(MED1)	0.0836268	0.641847
GO:0015175	neutral amino acid transmembrane transporter activity	8	23	ENSSSCG00000002864(SLC7A10);ENSSSCG00000003105(SLC1A5);ENSSSCG00000005222(SLC1A1);ENSSSCG00000011397(SLC38A3);ENSSSCG00000017120(SLC6A19);ENSSSCG00000022948(SLC7A9);ENSSSCG00000036359(SLC43A1);ENSSSCG00000037705(SLC6A5)	0.0864308	0.641847
GO:0030414	peptidase inhibitor activity	19	67	ENSSSCG00000000660(A2M);ENSSSCG00000000664(A2ML1);ENSSSCG00000001817(FURIN);ENSSSCG00000002476(SERPINA1);ENSSSCG00000002481(SERPINA5);ENSSSCG00000010997(SPINK4);ENSSSCG00000011802(KNG1);ENSSSCG00000012163(RPS6KA3);ENSSSCG00000014422(SPINK5);ENSSSCG00000015720(BIN1);ENSSSCG00000016196(VIL1);ENSSSCG00000021893(ROCK1);ENSSSCG00000021971(DPEP1);ENSSSCG00000028871(CSTA);ENSSSCG00000031615(SERPINB9);EN…	0.0874653	0.641847
GO:0008017	microtubule binding	28	105	ENSSSCG00000000217(RACGAP1);ENSSSCG00000000439(KIF5A);ENSSSCG00000003100(CCDC61);ENSSSCG00000003738(MAPRE2);ENSSSCG00000005753(CAMSAP1);ENSSSCG00000007253(MAPRE1);ENSSSCG00000007514(VAPB);ENSSSCG00000008274(-);ENSSSCG00000008852(MAP9);ENSSSCG00000010351(CCSER2);ENSSSCG00000010912(KIF14);ENSSSCG00000013505(FSD1);ENSSSCG00000014946(CEP295);ENSSSCG00000015448(NME8);ENSSSCG00000016869(-);ENSSSCG00000…	0.088444	0.641847
GO:0004879	nuclear receptor activity	9	27	ENSSSCG00000000875(NR1H4);ENSSSCG00000003211(NR1H2);ENSSSCG00000005109(ESR2);ENSSSCG00000006353(NR1I3);ENSSSCG00000011579(PPARG);ENSSSCG00000011890(NR1I2);ENSSSCG00000020864(VDR);ENSSSCG00000033626(SREBF1);ENSSSCG00000036033(THRB)	0.0901452	0.641847
GO:0008028	monocarboxylic acid transmembrane transporter activity	9	27	ENSSSCG00000000871(SLC5A8);ENSSSCG00000003669(MFSD2A);ENSSSCG00000006771(SLC16A1);ENSSSCG00000011256(SLC22A13);ENSSSCG00000011397(SLC38A3);ENSSSCG00000011846(SLC51A);ENSSSCG00000013338(SLC5A12);ENSSSCG00000015926(ABCB11);ENSSSCG00000032298(ABCC11)	0.0901452	0.641847
GO:0005102	signaling receptor binding	179	788	ENSSSCG00000000642(KLRD1);ENSSSCG00000000660(A2M);ENSSSCG00000000687(CD4);ENSSSCG00000000875(NR1H4);ENSSSCG00000000932(NTS);ENSSSCG00000001009(RIPK1);ENSSSCG00000001483(FAM83B);ENSSSCG00000001533(TAF11);ENSSSCG00000001651(CNPY3);ENSSSCG00000002340(PSEN1);ENSSSCG00000002524(AMN);ENSSSCG00000002916(APLP1);ENSSSCG00000003035(-);ENSSSCG00000003083(CBLC);ENSSSCG00000003211(NR1H2);ENSSSCG00000003608(LC…	0.0913943	0.641847
GO:0042910	xenobiotic transmembrane transporter activity	6	16	ENSSSCG00000004041(SLC22A1);ENSSSCG00000008051(ABCA3);ENSSSCG00000010543(ABCC2);ENSSSCG00000015926(ABCB11);ENSSSCG00000032298(ABCC11);ENSSSCG00000037547(SLC17A3)	0.0954914	0.641847
GO:0005539	glycosaminoglycan binding	25	93	ENSSSCG00000002815(ADGRG1);ENSSSCG00000004789(THBS1);ENSSSCG00000008032(-);ENSSSCG00000008595(APOB);ENSSSCG00000010466(FGFBP3);ENSSSCG00000011793(LIPH);ENSSSCG00000011801(HRG);ENSSSCG00000013252(F2);ENSSSCG00000013260(-);ENSSSCG00000013415(AZU1);ENSSSCG00000013916(COMP);ENSSSCG00000014117(THBS4);ENSSSCG00000015022(LAYN);ENSSSCG00000015250(ADAMTS15);ENSSSCG00000016442(AOC1);ENSSSCG00000016848(EGFL…	0.0955525	0.641847
GO:0031690	adrenergic receptor binding	4	9	ENSSSCG00000002916(APLP1);ENSSSCG00000010629(ADRA2A);ENSSSCG00000015821(-);ENSSSCG00000017232(SLC9A3R1)	0.0965733	0.641847
GO:0043395	heparan sulfate proteoglycan binding	4	9	ENSSSCG00000011801(HRG);ENSSSCG00000013415(AZU1);ENSSSCG00000013916(COMP);ENSSSCG00000040631(LPL)	0.0965733	0.641847
GO:0015267	channel activity	61	251	ENSSSCG00000000400(MIP);ENSSSCG00000000499(BEST3);ENSSSCG00000000555(ITPR2);ENSSSCG00000001752(CHRNA3);ENSSSCG00000002340(PSEN1);ENSSSCG00000003038(GRIK5);ENSSSCG00000003271(TTYH1);ENSSSCG00000003640(GRIK3);ENSSSCG00000004309(CNR1);ENSSSCG00000004330(GJA10);ENSSSCG00000004839(-);ENSSSCG00000005167(SLC24A2);ENSSSCG00000006186(TRPA1);ENSSSCG00000006935(CLCA2);ENSSSCG00000008465(KCNG3);ENSSSCG000000…	0.0974242	0.641847
GO:0022803	passive transmembrane transporter activity	61	251	ENSSSCG00000000400(MIP);ENSSSCG00000000499(BEST3);ENSSSCG00000000555(ITPR2);ENSSSCG00000001752(CHRNA3);ENSSSCG00000002340(PSEN1);ENSSSCG00000003038(GRIK5);ENSSSCG00000003271(TTYH1);ENSSSCG00000003640(GRIK3);ENSSSCG00000004309(CNR1);ENSSSCG00000004330(GJA10);ENSSSCG00000004839(-);ENSSSCG00000005167(SLC24A2);ENSSSCG00000006186(TRPA1);ENSSSCG00000006935(CLCA2);ENSSSCG00000008465(KCNG3);ENSSSCG000000…	0.0974242	0.641847
GO:0061134	peptidase regulator activity	24	89	ENSSSCG00000000660(A2M);ENSSSCG00000000664(A2ML1);ENSSSCG00000001770(CTSH);ENSSSCG00000001817(FURIN);ENSSSCG00000002476(SERPINA1);ENSSSCG00000002481(SERPINA5);ENSSSCG00000008412(PSME4);ENSSSCG00000010997(SPINK4);ENSSSCG00000011802(KNG1);ENSSSCG00000012163(RPS6KA3);ENSSSCG00000013033(BAD);ENSSSCG00000014422(SPINK5);ENSSSCG00000015720(BIN1);ENSSSCG00000015892(PSMD14);ENSSSCG00000016196(VIL1);ENSSSC…	0.0980169	0.641847
GO:0022890	inorganic cation transmembrane transporter activity	71	296	ENSSSCG00000000555(ITPR2);ENSSSCG00000000871(SLC5A8);ENSSSCG00000001087(MRS2);ENSSSCG00000001401(ATP6V1G2-DDX39B);ENSSSCG00000001752(CHRNA3);ENSSSCG00000002340(PSEN1);ENSSSCG00000003038(GRIK5);ENSSSCG00000003640(GRIK3);ENSSSCG00000004309(CNR1);ENSSSCG00000004673(SLC28A2);ENSSSCG00000004839(-);ENSSSCG00000004937(SLC24A1);ENSSSCG00000005167(SLC24A2);ENSSSCG00000005222(SLC1A1);ENSSSCG00000005905(SLC…	0.0985343	0.641847
GO:0003682	chromatin binding	80	337	ENSSSCG00000001095(GMNN);ENSSSCG00000001498(BEND6);ENSSSCG00000001769(MORF4L1);ENSSSCG00000002127(CHD8);ENSSSCG00000002378(MLH3);ENSSSCG00000002787(E2F4);ENSSSCG00000003152(RUVBL2);ENSSSCG00000004528(MBD2);ENSSSCG00000005124(IFT74);ENSSSCG00000005236(DMRT1);ENSSSCG00000005586(LHX2);ENSSSCG00000005749(BRD3);ENSSSCG00000006853(PRMT6);ENSSSCG00000007371(HNF4A);ENSSSCG00000007438(NCOA5);ENSSSCG000000…	0.100886	0.641847
GO:0035198	miRNA binding	7	20	ENSSSCG00000005662(SPOUT1);ENSSSCG00000007895(ZC3H7A);ENSSSCG00000014046(ZNF346);ENSSSCG00000015498(RC3H1);ENSSSCG00000033036(ZC3H7B);ENSSSCG00000033568(ZC3H10);ENSSSCG00000042910(AGO4)	0.102711	0.641847
GO:0140223	general transcription initiation factor activity	7	20	ENSSSCG00000002680(TAF1C);ENSSSCG00000009769(GTF2H3);ENSSSCG00000010597(TAF5);ENSSSCG00000013539(GTF2F1);ENSSSCG00000027530(TAF12);ENSSSCG00000028168(TAF7);ENSSSCG00000029630(TAF10)	0.102711	0.641847
GO:0033613	activating transcription factor binding	15	52	ENSSSCG00000004859(ZNF516);ENSSSCG00000005587(NEK6);ENSSSCG00000007371(HNF4A);ENSSSCG00000008230(ATOH8);ENSSSCG00000011579(PPARG);ENSSSCG00000013375(MYOD1);ENSSSCG00000014149(MEF2C);ENSSSCG00000016662(TBX20);ENSSSCG00000016883(ISL1);ENSSSCG00000027409(TCF23);ENSSSCG00000028771(MEF2A);ENSSSCG00000031949(TP53BP1);ENSSSCG00000034774(TBX6);ENSSSCG00000036136(BHLHE40);ENSSSCG00000040713(TXLNG)	0.106351	0.641847
GO:0001013	RNA polymerase I regulatory region DNA binding	3	6	ENSSSCG00000000403(BAZ2A);ENSSSCG00000002680(TAF1C);ENSSSCG00000003169(PIH1D1)	0.108976	0.641847
GO:0001163	RNA polymerase I regulatory region sequence-specific DNA binding	3	6	ENSSSCG00000000403(BAZ2A);ENSSSCG00000002680(TAF1C);ENSSSCG00000003169(PIH1D1)	0.108976	0.641847
GO:0001164	RNA polymerase I CORE element sequence-specific DNA binding	3	6	ENSSSCG00000000403(BAZ2A);ENSSSCG00000002680(TAF1C);ENSSSCG00000003169(PIH1D1)	0.108976	0.641847
GO:0004935	adrenergic receptor activity	3	6	ENSSSCG00000008122(ADRA2B);ENSSSCG00000010629(ADRA2A);ENSSSCG00000038598(ADRB2)	0.108976	0.641847
GO:0008143	poly(A) binding	3	6	ENSSSCG00000003660(PABPC4);ENSSSCG00000010877(HNRNPU);ENSSSCG00000017155(EIF4A3)	0.108976	0.641847
GO:0008525	phosphatidylcholine transporter activity	3	6	ENSSSCG00000008051(ABCA3);ENSSSCG00000009179(MTTP);ENSSSCG00000009967(PITPNB)	0.108976	0.641847
GO:0010181	FMN binding	3	6	ENSSSCG00000005859(NDOR1);ENSSSCG00000027439(HAO1);ENSSSCG00000032782(PNPO)	0.108976	0.641847
GO:0016505	peptidase activator activity involved in apoptotic process	3	6	ENSSSCG00000001770(CTSH);ENSSSCG00000013033(BAD);ENSSSCG00000017874(ATP2A3)	0.108976	0.641847
GO:0016805	dipeptidase activity	3	6	ENSSSCG00000004314(PM20D2);ENSSSCG00000004870(CNDP2);ENSSSCG00000021971(DPEP1)	0.108976	0.641847
GO:0030548	acetylcholine receptor regulator activity	3	6	ENSSSCG00000015677(LYPD6B);ENSSSCG00000031510(FNTA);ENSSSCG00000040885(-)	0.108976	0.641847
GO:0031432	titin binding	3	6	ENSSSCG00000010144(ACTN2);ENSSSCG00000010461(ANKRD1);ENSSSCG00000022545(CALM3)	0.108976	0.641847
GO:0034452	dynactin binding	3	6	ENSSSCG00000004736(SPTBN5);ENSSSCG00000016538(-);ENSSSCG00000024486(HOOK3)	0.108976	0.641847
GO:0035312	5'-3' exodeoxyribonuclease activity	3	6	ENSSSCG00000002554(PLD4);ENSSSCG00000010644(DCLRE1A);ENSSSCG00000010865(EXO1)	0.108976	0.641847
GO:0046965	retinoid X receptor binding	3	6	ENSSSCG00000000875(NR1H4);ENSSSCG00000003211(NR1H2);ENSSSCG00000011579(PPARG)	0.108976	0.641847
GO:0047372	acylglycerol lipase activity	3	6	ENSSSCG00000001835(ABHD2);ENSSSCG00000010660(PNLIPRP2);ENSSSCG00000034923(ABHD16A)	0.108976	0.641847
GO:0051959	dynein light intermediate chain binding	3	6	ENSSSCG00000031483(-);ENSSSCG00000035854(RAB11FIP3);ENSSSCG00000050487(RILP)	0.108976	0.641847
GO:0071933	Arp2/3 complex binding	3	6	ENSSSCG00000006950(DNAI3);ENSSSCG00000014088(IQGAP2);ENSSSCG00000029571(AVIL)	0.108976	0.641847
GO:0099602	neurotransmitter receptor regulator activity	3	6	ENSSSCG00000015677(LYPD6B);ENSSSCG00000031510(FNTA);ENSSSCG00000040885(-)	0.108976	0.641847
GO:1901567	fatty acid derivative binding	3	6	ENSSSCG00000009203(SNCA);ENSSSCG00000021464(SOAT1);ENSSSCG00000027266(PNPLA3)	0.108976	0.641847
GO:0046943	carboxylic acid transmembrane transporter activity	23	86	ENSSSCG00000000871(SLC5A8);ENSSSCG00000002864(SLC7A10);ENSSSCG00000003105(SLC1A5);ENSSSCG00000003669(MFSD2A);ENSSSCG00000005222(SLC1A1);ENSSSCG00000006771(SLC16A1);ENSSSCG00000008599(-);ENSSSCG00000011256(SLC22A13);ENSSSCG00000011397(SLC38A3);ENSSSCG00000011846(SLC51A);ENSSSCG00000013338(SLC5A12);ENSSSCG00000015926(ABCB11);ENSSSCG00000015949(SLC25A12);ENSSSCG00000017120(SLC6A19);ENSSSCG0000001776…	0.111402	0.641847
GO:0003747	translation release factor activity	2	3	ENSSSCG00000014337(ETF1);ENSSSCG00000021118(GSPT1)	0.111832	0.641847
GO:0004060	arylamine N-acetyltransferase activity	2	3	ENSSSCG00000017176(AANAT);ENSSSCG00000026893(-)	0.111832	0.641847
GO:0004938	alpha2-adrenergic receptor activity	2	3	ENSSSCG00000008122(ADRA2B);ENSSSCG00000010629(ADRA2A)	0.111832	0.641847
GO:0004971	AMPA glutamate receptor activity	2	3	ENSSSCG00000012638(GRIA3);ENSSSCG00000022569(GRIA1)	0.111832	0.641847
GO:0005345	purine nucleobase transmembrane transporter activity	2	3	ENSSSCG00000004673(SLC28A2);ENSSSCG00000010960(SLC28A3)	0.111832	0.641847
GO:0005350	pyrimidine nucleobase transmembrane transporter activity	2	3	ENSSSCG00000004673(SLC28A2);ENSSSCG00000010960(SLC28A3)	0.111832	0.641847
GO:0008079	translation termination factor activity	2	3	ENSSSCG00000014337(ETF1);ENSSSCG00000021118(GSPT1)	0.111832	0.641847
GO:0008391	arachidonic acid monooxygenase activity	2	3	ENSSSCG00000001906(CYP1A1);ENSSSCG00000003825(CYP2J34)	0.111832	0.641847
GO:0008556	potassium-transporting ATPase activity	2	3	ENSSSCG00000006740(ATP1A1);ENSSSCG00000022638(ATP12A)	0.111832	0.641847
GO:0010851	cyclase regulator activity	2	3	ENSSSCG00000001636(GUCA1A);ENSSSCG00000027710(PDZD3)	0.111832	0.641847
GO:0015141	succinate transmembrane transporter activity	2	3	ENSSSCG00000017763(SLC13A2);ENSSSCG00000017888(SLC13A5)	0.111832	0.641847
GO:0015205	nucleobase transmembrane transporter activity	2	3	ENSSSCG00000004673(SLC28A2);ENSSSCG00000010960(SLC28A3)	0.111832	0.641847
GO:0015277	kainate selective glutamate receptor activity	2	3	ENSSSCG00000003038(GRIK5);ENSSSCG00000003640(GRIK3)	0.111832	0.641847
GO:0015333	peptide:proton symporter activity	2	3	ENSSSCG00000009513(SLC15A1);ENSSSCG00000025820(SLC15A4)	0.111832	0.641847
GO:0016647	oxidoreductase activity, acting on the CH-NH group of donors, oxygen as acceptor	2	3	ENSSSCG00000007140(SMOX);ENSSSCG00000017781(PIPOX)	0.111832	0.641847
GO:0023026	MHC class II protein complex binding	2	3	ENSSSCG00000000687(CD4);ENSSSCG00000001472(SLA-DOA)	0.111832	0.641847
GO:0030235	nitric-oxide synthase regulator activity	2	3	ENSSSCG00000015273(ATP2B4);ENSSSCG00000022126(EGFR)	0.111832	0.641847
GO:0032036	myosin heavy chain binding	2	3	ENSSSCG00000004736(SPTBN5);ENSSSCG00000038055(CORO1A)	0.111832	0.641847
GO:0032552	deoxyribonucleotide binding	2	3	ENSSSCG00000007795(DCTPP1);ENSSSCG00000011358(TREX1)	0.111832	0.641847
GO:0035014	phosphatidylinositol 3-kinase regulator activity	2	3	ENSSSCG00000017990(PIK3R6);ENSSSCG00000040732(WDR81)	0.111832	0.641847
GO:0035242	protein-arginine omega-N asymmetric methyltransferase activity	2	3	ENSSSCG00000000730(PRMT8);ENSSSCG00000006853(PRMT6)	0.111832	0.641847
GO:0042806	fucose binding	2	3	ENSSSCG00000013777(CLEC17A);ENSSSCG00000025629(COLEC11)	0.111832	0.641847
GO:0042895	antibiotic transmembrane transporter activity	2	3	ENSSSCG00000000871(SLC5A8);ENSSSCG00000017888(SLC13A5)	0.111832	0.641847
GO:0043546	molybdopterin cofactor binding	2	3	ENSSSCG00000008522(XDH);ENSSSCG00000010826(MTARC2)	0.111832	0.641847
GO:0046934	phosphatidylinositol-4,5-bisphosphate 3-kinase activity	2	3	ENSSSCG00000017990(PIK3R6);ENSSSCG00000025406(PIK3C2A)	0.111832	0.641847
GO:0050567	glutaminyl-tRNA synthase (glutamine-hydrolyzing) activity	2	3	ENSSSCG00000009015(GATB);ENSSSCG00000032747(GATC)	0.111832	0.641847
GO:0051380	norepinephrine binding	2	3	ENSSSCG00000010629(ADRA2A);ENSSSCG00000038598(ADRB2)	0.111832	0.641847
GO:0052629	phosphatidylinositol-3,5-bisphosphate 3-phosphatase activity	2	3	ENSSSCG00000012742(MTM1);ENSSSCG00000014970(MTMR2)	0.111832	0.641847
GO:0052813	phosphatidylinositol bisphosphate kinase activity	2	3	ENSSSCG00000017990(PIK3R6);ENSSSCG00000025406(PIK3C2A)	0.111832	0.641847
GO:0060228	phosphatidylcholine-sterol O-acyltransferase activator activity	2	3	ENSSSCG00000030921(APOA1);ENSSSCG00000040689(APOA4)	0.111832	0.641847
GO:0070061	fructose binding	2	3	ENSSSCG00000028197(PFKL);ENSSSCG00000038300(ALDOB)	0.111832	0.641847
GO:0086007	voltage-gated calcium channel activity involved in cardiac muscle cell action potential	2	3	ENSSSCG00000011040(CACNB2);ENSSSCG00000015402(CACNA2D1)	0.111832	0.641847
GO:0099635	voltage-gated calcium channel activity involved in positive regulation of presynaptic cytosolic calcium levels	2	3	ENSSSCG00000004309(CNR1);ENSSSCG00000011040(CACNB2)	0.111832	0.641847
GO:0106140	P-TEFb complex binding	2	3	ENSSSCG00000028168(TAF7);ENSSSCG00000035923(JMJD6)	0.111832	0.641847
GO:1990239	steroid hormone binding	2	3	ENSSSCG00000006740(ATP1A1);ENSSSCG00000023280(SULT2B1)	0.111832	0.641847
GO:1990460	leptin receptor binding	2	3	ENSSSCG00000036828(SNX4);ENSSSCG00000040464(LEP)	0.111832	0.641847
GO:0005164	tumor necrosis factor receptor binding	5	13	ENSSSCG00000022226(FASLG);ENSSSCG00000023727(TRIM37);ENSSSCG00000026465(BABAM2);ENSSSCG00000030172(CD40LG);ENSSSCG00000032658(TRAF4)	0.113473	0.641847
GO:0015662	ATPase activity, coupled to transmembrane movement of ions, phosphorylative mechanism	5	13	ENSSSCG00000006740(ATP1A1);ENSSSCG00000011183(ATP2C1);ENSSSCG00000015273(ATP2B4);ENSSSCG00000017874(ATP2A3);ENSSSCG00000022638(ATP12A)	0.113473	0.641847
GO:0005216	ion channel activity	55	227	ENSSSCG00000000499(BEST3);ENSSSCG00000000555(ITPR2);ENSSSCG00000001752(CHRNA3);ENSSSCG00000002340(PSEN1);ENSSSCG00000003038(GRIK5);ENSSSCG00000003271(TTYH1);ENSSSCG00000003640(GRIK3);ENSSSCG00000004309(CNR1);ENSSSCG00000004839(-);ENSSSCG00000005167(SLC24A2);ENSSSCG00000006186(TRPA1);ENSSSCG00000006935(CLCA2);ENSSSCG00000008465(KCNG3);ENSSSCG00000008563(KCNK3);ENSSSCG00000008869(ASIC5);ENSSSCG0000…	0.115443	0.641847
GO:0008519	ammonium transmembrane transporter activity	6	17	ENSSSCG00000001419(SLC44A4);ENSSSCG00000001841(RHCG);ENSSSCG00000004041(SLC22A1);ENSSSCG00000013639(SLC44A2);ENSSSCG00000017121(SLC6A3);ENSSSCG00000035121(RHBG)	0.122708	0.641847
GO:0016831	carboxy-lyase activity	6	17	ENSSSCG00000004644(HDC);ENSSSCG00000009316(-);ENSSSCG00000009469(ACOD1);ENSSSCG00000015699(ACMSD);ENSSSCG00000022009(DDC);ENSSSCG00000034905(MVD)	0.122708	0.641847
GO:0090482	vitamin transmembrane transporter activity	6	17	ENSSSCG00000001419(SLC44A4);ENSSSCG00000001909(STRA6);ENSSSCG00000011256(SLC22A13);ENSSSCG00000020927(SLC2A2);ENSSSCG00000021968(SLC19A3);ENSSSCG00000022925(-)	0.122708	0.641847
GO:0003690	double-stranded DNA binding	193	862	ENSSSCG00000000278(ATF7);ENSSSCG00000000403(BAZ2A);ENSSSCG00000000844(NFYB);ENSSSCG00000000875(NR1H4);ENSSSCG00000000902(NR2C1);ENSSSCG00000000950(E2F7);ENSSSCG00000001561(ETV7);ENSSSCG00000001798(BNC1);ENSSSCG00000002378(MLH3);ENSSSCG00000002490(GSC);ENSSSCG00000002507(BCL11B);ENSSSCG00000002680(TAF1C);ENSSSCG00000002787(E2F4);ENSSSCG00000003152(RUVBL2);ENSSSCG00000003169(PIH1D1);ENSSSCG00000003…	0.123184	0.641847
GO:0016782	transferase activity, transferring sulfur-containing groups	14	49	ENSSSCG00000002737(CHST4);ENSSSCG00000007648(GAL3ST4);ENSSSCG00000010009(GAL3ST1);ENSSSCG00000011625(CHST13);ENSSSCG00000013273(CHST1);ENSSSCG00000016863(OXCT1);ENSSSCG00000022153(SULT1C2);ENSSSCG00000023280(SULT2B1);ENSSSCG00000028691(-);ENSSSCG00000029482(CHST15);ENSSSCG00000032374(SULT1B1);ENSSSCG00000035222(CHST8);ENSSSCG00000038757(-);ENSSSCG00000039518(-)	0.123532	0.641847
GO:0061135	endopeptidase regulator activity	19	70	ENSSSCG00000000660(A2M);ENSSSCG00000001817(FURIN);ENSSSCG00000002476(SERPINA1);ENSSSCG00000002481(SERPINA5);ENSSSCG00000010997(SPINK4);ENSSSCG00000011802(KNG1);ENSSSCG00000012163(RPS6KA3);ENSSSCG00000014422(SPINK5);ENSSSCG00000015720(BIN1);ENSSSCG00000015892(PSMD14);ENSSSCG00000016196(VIL1);ENSSSCG00000021893(ROCK1);ENSSSCG00000021971(DPEP1);ENSSSCG00000028871(CSTA);ENSSSCG00000031615(SERPINB9);E…	0.123886	0.641847
GO:0003714	transcription corepressor activity	25	96	ENSSSCG00000000612(ATF7IP);ENSSSCG00000001095(GMNN);ENSSSCG00000001498(BEND6);ENSSSCG00000003152(RUVBL2);ENSSSCG00000003565(NR0B2);ENSSSCG00000005598(SCAI);ENSSSCG00000010461(ANKRD1);ENSSSCG00000010513(LCOR);ENSSSCG00000010739(CTBP2);ENSSSCG00000010877(HNRNPU);ENSSSCG00000013784(DNAJB1);ENSSSCG00000013867(SIN3B);ENSSSCG00000016691(JAZF1);ENSSSCG00000017505(MED1);ENSSSCG00000024588(-);ENSSSCG00000…	0.127496	0.641847
GO:0008066	glutamate receptor activity	7	21	ENSSSCG00000003038(GRIK5);ENSSSCG00000003640(GRIK3);ENSSSCG00000012638(GRIA3);ENSSSCG00000022569(GRIA1);ENSSSCG00000022865(GRM8);ENSSSCG00000024685(GRIA2);ENSSSCG00000031290(GRIN2A)	0.127668	0.641847
GO:0008235	metalloexopeptidase activity	7	21	ENSSSCG00000006132(MMP16);ENSSSCG00000009132(ENPEP);ENSSSCG00000014171(ERAP1);ENSSSCG00000016135(CPO);ENSSSCG00000021971(DPEP1);ENSSSCG00000030608(METAP2);ENSSSCG00000033823(XPNPEP3)	0.127668	0.641847
GO:0048487	beta-tubulin binding	7	21	ENSSSCG00000000217(RACGAP1);ENSSSCG00000005124(IFT74);ENSSSCG00000006506(SYT11);ENSSSCG00000007514(VAPB);ENSSSCG00000008452(LRPPRC);ENSSSCG00000036474(GJB6);ENSSSCG00000038153(PACRG)	0.127668	0.641847
GO:0015370	solute:sodium symporter activity	8	25	ENSSSCG00000000871(SLC5A8);ENSSSCG00000004673(SLC28A2);ENSSSCG00000005222(SLC1A1);ENSSSCG00000008758(SLC34A2);ENSSSCG00000010960(SLC28A3);ENSSSCG00000017121(SLC6A3);ENSSSCG00000037535(SLC34A1);ENSSSCG00000037705(SLC6A5)	0.130047	0.641847
GO:0098531	transcription factor activity, direct ligand regulated sequence-specific DNA binding	9	29	ENSSSCG00000000875(NR1H4);ENSSSCG00000003211(NR1H2);ENSSSCG00000005109(ESR2);ENSSSCG00000006353(NR1I3);ENSSSCG00000011579(PPARG);ENSSSCG00000011890(NR1I2);ENSSSCG00000020864(VDR);ENSSSCG00000033626(SREBF1);ENSSSCG00000036033(THRB)	0.130779	0.641847
GO:1990837	sequence-specific double-stranded DNA binding	184	823	ENSSSCG00000000278(ATF7);ENSSSCG00000000403(BAZ2A);ENSSSCG00000000844(NFYB);ENSSSCG00000000875(NR1H4);ENSSSCG00000000902(NR2C1);ENSSSCG00000000950(E2F7);ENSSSCG00000001561(ETV7);ENSSSCG00000001798(BNC1);ENSSSCG00000002378(MLH3);ENSSSCG00000002490(GSC);ENSSSCG00000002507(BCL11B);ENSSSCG00000002680(TAF1C);ENSSSCG00000002787(E2F4);ENSSSCG00000003152(RUVBL2);ENSSSCG00000003169(PIH1D1);ENSSSCG00000003…	0.134706	0.641847
GO:0005342	organic acid transmembrane transporter activity	23	88	ENSSSCG00000000871(SLC5A8);ENSSSCG00000002864(SLC7A10);ENSSSCG00000003105(SLC1A5);ENSSSCG00000003669(MFSD2A);ENSSSCG00000005222(SLC1A1);ENSSSCG00000006771(SLC16A1);ENSSSCG00000008599(-);ENSSSCG00000011256(SLC22A13);ENSSSCG00000011397(SLC38A3);ENSSSCG00000011846(SLC51A);ENSSSCG00000013338(SLC5A12);ENSSSCG00000015926(ABCB11);ENSSSCG00000015949(SLC25A12);ENSSSCG00000017120(SLC6A19);ENSSSCG0000001776…	0.135273	0.641847
GO:0004993	G protein-coupled serotonin receptor activity	4	10	ENSSSCG00000014428(HTR4);ENSSSCG00000025500(-);ENSSSCG00000030227(HTR1F);ENSSSCG00000037452(HTR2A)	0.135398	0.641847
GO:0005243	gap junction channel activity	4	10	ENSSSCG00000004330(GJA10);ENSSSCG00000035068(GJB4);ENSSSCG00000036239(GJA8);ENSSSCG00000036474(GJB6)	0.135398	0.641847
GO:0016307	phosphatidylinositol phosphate kinase activity	4	10	ENSSSCG00000011079(PIP4K2A);ENSSSCG00000016147(PIKFYVE);ENSSSCG00000025406(PIK3C2A);ENSSSCG00000027161(PIP5K1B)	0.135398	0.641847
GO:0016628	oxidoreductase activity, acting on the CH-CH group of donors, NAD or NADP as acceptor	4	10	ENSSSCG00000013004(TM7SF2);ENSSSCG00000016756(BLVRA);ENSSSCG00000021386(PTGR1);ENSSSCG00000022758(PECR)	0.135398	0.641847
GO:0016638	oxidoreductase activity, acting on the CH-NH2 group of donors	4	10	ENSSSCG00000005199(GLDC);ENSSSCG00000009942(DAO);ENSSSCG00000016442(AOC1);ENSSSCG00000032782(PNPO)	0.135398	0.641847
GO:0034593	phosphatidylinositol bisphosphate phosphatase activity	4	10	ENSSSCG00000012742(MTM1);ENSSSCG00000014970(MTMR2);ENSSSCG00000035119(MTMR6);ENSSSCG00000038172(PIP4P1)	0.135398	0.641847
GO:0070410	co-SMAD binding	4	10	ENSSSCG00000012251(USP9X);ENSSSCG00000012409(CITED1);ENSSSCG00000013320(PAX6);ENSSSCG00000022383(GATA4)	0.135398	0.641847
GO:0099589	serotonin receptor activity	4	10	ENSSSCG00000014428(HTR4);ENSSSCG00000025500(-);ENSSSCG00000030227(HTR1F);ENSSSCG00000037452(HTR2A)	0.135398	0.641847
GO:0022838	substrate-specific channel activity	56	235	ENSSSCG00000000400(MIP);ENSSSCG00000000499(BEST3);ENSSSCG00000000555(ITPR2);ENSSSCG00000001752(CHRNA3);ENSSSCG00000002340(PSEN1);ENSSSCG00000003038(GRIK5);ENSSSCG00000003271(TTYH1);ENSSSCG00000003640(GRIK3);ENSSSCG00000004309(CNR1);ENSSSCG00000004839(-);ENSSSCG00000005167(SLC24A2);ENSSSCG00000006186(TRPA1);ENSSSCG00000006935(CLCA2);ENSSSCG00000008465(KCNG3);ENSSSCG00000008563(KCNK3);ENSSSCG000000…	0.141447	0.641847
GO:0035257	nuclear hormone receptor binding	24	93	ENSSSCG00000000875(NR1H4);ENSSSCG00000001533(TAF11);ENSSSCG00000003211(NR1H2);ENSSSCG00000004608(DNAAF4);ENSSSCG00000005198(KDM4C);ENSSSCG00000007284(NCOA6);ENSSSCG00000008221(KDM3A);ENSSSCG00000008499(STRN);ENSSSCG00000010513(LCOR);ENSSSCG00000010739(CTBP2);ENSSSCG00000011579(PPARG);ENSSSCG00000011890(NR1I2);ENSSSCG00000013375(MYOD1);ENSSSCG00000015871(NR4A2);ENSSSCG00000016435(SMARCD3);ENSSSCG0…	0.143759	0.641847
GO:0003676	nucleic acid binding	364	1671	ENSSSCG00000000274(PCBP2);ENSSSCG00000000278(ATF7);ENSSSCG00000000403(BAZ2A);ENSSSCG00000000668(APOBEC1);ENSSSCG00000000844(NFYB);ENSSSCG00000000875(NR1H4);ENSSSCG00000000902(NR2C1);ENSSSCG00000000950(E2F7);ENSSSCG00000000998(RPP40);ENSSSCG00000001065(ATXN1);ENSSSCG00000001561(ETV7);ENSSSCG00000001798(BNC1);ENSSSCG00000002127(CHD8);ENSSSCG00000002142(TEP1);ENSSSCG00000002377(EIF2B2);ENSSSCG000000…	0.144786	0.641847
GO:0005262	calcium channel activity	17	63	ENSSSCG00000000555(ITPR2);ENSSSCG00000002340(PSEN1);ENSSSCG00000004309(CNR1);ENSSSCG00000005167(SLC24A2);ENSSSCG00000006186(TRPA1);ENSSSCG00000010552(PKD2L1);ENSSSCG00000011040(CACNB2);ENSSSCG00000012875(-);ENSSSCG00000015402(CACNA2D1);ENSSSCG00000016314(TRPM8);ENSSSCG00000017863(TRPV1);ENSSSCG00000018032(TRPV2);ENSSSCG00000026537(CACNA2D4);ENSSSCG00000029635(GRIN3B);ENSSSCG00000031290(GRIN2A);EN…	0.145773	0.641847
GO:0001618	virus receptor activity	5	14	ENSSSCG00000012138(ACE2);ENSSSCG00000015537(XPR1);ENSSSCG00000023743(CLDN6);ENSSSCG00000038806(AXL);ENSSSCG00000040904(CLDN1)	0.147625	0.641847
GO:0104005	hijacked molecular function	5	14	ENSSSCG00000012138(ACE2);ENSSSCG00000015537(XPR1);ENSSSCG00000023743(CLDN6);ENSSSCG00000038806(AXL);ENSSSCG00000040904(CLDN1)	0.147625	0.641847
GO:0015077	monovalent inorganic cation transmembrane transporter activity	42	173	ENSSSCG00000000871(SLC5A8);ENSSSCG00000001401(ATP6V1G2-DDX39B);ENSSSCG00000003038(GRIK5);ENSSSCG00000003640(GRIK3);ENSSSCG00000004673(SLC28A2);ENSSSCG00000004937(SLC24A1);ENSSSCG00000005167(SLC24A2);ENSSSCG00000005222(SLC1A1);ENSSSCG00000005930(SLC45A4);ENSSSCG00000006740(ATP1A1);ENSSSCG00000007466(SLC9A8);ENSSSCG00000008314(ATP6V1B1);ENSSSCG00000008465(KCNG3);ENSSSCG00000008563(KCNK3);ENSSSCG000…	0.149108	0.641847
GO:0022824	transmitter-gated ion channel activity	11	38	ENSSSCG00000001752(CHRNA3);ENSSSCG00000003038(GRIK5);ENSSSCG00000003640(GRIK3);ENSSSCG00000004839(-);ENSSSCG00000009698(GLRA3);ENSSSCG00000012129(GLRA2);ENSSSCG00000012638(GRIA3);ENSSSCG00000022569(GRIA1);ENSSSCG00000024685(GRIA2);ENSSSCG00000031290(GRIN2A);ENSSSCG00000035018(GABRD)	0.14958	0.641847
GO:0022835	transmitter-gated channel activity	11	38	ENSSSCG00000001752(CHRNA3);ENSSSCG00000003038(GRIK5);ENSSSCG00000003640(GRIK3);ENSSSCG00000004839(-);ENSSSCG00000009698(GLRA3);ENSSSCG00000012129(GLRA2);ENSSSCG00000012638(GRIA3);ENSSSCG00000022569(GRIA1);ENSSSCG00000024685(GRIA2);ENSSSCG00000031290(GRIN2A);ENSSSCG00000035018(GABRD)	0.14958	0.641847
GO:0043130	ubiquitin binding	11	38	ENSSSCG00000004154(TNFAIP3);ENSSSCG00000005501(TRIM32);ENSSSCG00000016217(DNAJB2);ENSSSCG00000017671(RNFT1);ENSSSCG00000022099(TP53INP2);ENSSSCG00000022945(UCHL1);ENSSSCG00000026794(SIRT2);ENSSSCG00000027529(BIRC2);ENSSSCG00000032903(-);ENSSSCG00000039416(CXCR4);ENSSSCG00000040087(SPRTN)	0.14958	0.641847
GO:0005516	calmodulin binding	10	34	ENSSSCG00000001814(IQGAP1);ENSSSCG00000004489(EEF1A1);ENSSSCG00000004587(MYO1E);ENSSSCG00000007056(PLCB1);ENSSSCG00000012411(PHKA1);ENSSSCG00000014088(IQGAP2);ENSSSCG00000015273(ATP2B4);ENSSSCG00000017863(TRPV1);ENSSSCG00000028117(CDK5RAP2);ENSSSCG00000032328(MAP6D1)	0.152128	0.641847
GO:0016796	exonuclease activity, active with either ribo- or deoxyribonucleic acids and producing 5'-phosphomonoesters	10	34	ENSSSCG00000002305(EXD2);ENSSSCG00000002554(PLD4);ENSSSCG00000007109(XRN2);ENSSSCG00000008989(CNOT6L);ENSSSCG00000009319(PAN3);ENSSSCG00000010644(DCLRE1A);ENSSSCG00000010865(EXO1);ENSSSCG00000011358(TREX1);ENSSSCG00000017067(CNOT8);ENSSSCG00000024596(NOCT)	0.152128	0.641847
GO:0015631	tubulin binding	39	160	ENSSSCG00000000217(RACGAP1);ENSSSCG00000000439(KIF5A);ENSSSCG00000003100(CCDC61);ENSSSCG00000003738(MAPRE2);ENSSSCG00000005124(IFT74);ENSSSCG00000005753(CAMSAP1);ENSSSCG00000006204(PPP1R42);ENSSSCG00000006506(SYT11);ENSSSCG00000007253(MAPRE1);ENSSSCG00000007514(VAPB);ENSSSCG00000008274(-);ENSSSCG00000008452(LRPPRC);ENSSSCG00000008852(MAP9);ENSSSCG00000009818(IFT81);ENSSSCG00000010351(CCSER2);ENSS…	0.153034	0.641847
GO:0016887	ATPase activity	39	160	ENSSSCG00000000612(ATF7IP);ENSSSCG00000001401(ATP6V1G2-DDX39B);ENSSSCG00000002127(CHD8);ENSSSCG00000003152(RUVBL2);ENSSSCG00000004587(MYO1E);ENSSSCG00000005307(-);ENSSSCG00000006740(ATP1A1);ENSSSCG00000008051(ABCA3);ENSSSCG00000008453(ABCG8);ENSSSCG00000008634(ATP6V1C2);ENSSSCG00000008788(RFC1);ENSSSCG00000009854(RFC5);ENSSSCG00000010543(ABCC2);ENSSSCG00000010912(KIF14);ENSSSCG00000011183(ATP2C1)…	0.153034	0.641847
GO:0016251	RNA polymerase II general transcription initiation factor activity	6	18	ENSSSCG00000009769(GTF2H3);ENSSSCG00000010597(TAF5);ENSSSCG00000013539(GTF2F1);ENSSSCG00000027530(TAF12);ENSSSCG00000028168(TAF7);ENSSSCG00000029630(TAF10)	0.153252	0.641847
GO:0005547	phosphatidylinositol-3,4,5-trisphosphate binding	7	22	ENSSSCG00000000217(RACGAP1);ENSSSCG00000001814(IQGAP1);ENSSSCG00000008768(ARAP2);ENSSSCG00000014088(IQGAP2);ENSSSCG00000014121(ZFYVE16);ENSSSCG00000026742(BTK);ENSSSCG00000034285(RAG2)	0.155348	0.641847
GO:0015932	nucleobase-containing compound transmembrane transporter activity	7	22	ENSSSCG00000002632(SLC28A1);ENSSSCG00000004041(SLC22A1);ENSSSCG00000004304(SLC35A1);ENSSSCG00000004673(SLC28A2);ENSSSCG00000010960(SLC28A3);ENSSSCG00000012623(SLC25A5);ENSSSCG00000032298(ABCC11)	0.155348	0.641847
GO:0008289	lipid binding	74	319	ENSSSCG00000000137(NCF4);ENSSSCG00000000217(RACGAP1);ENSSSCG00000000555(ITPR2);ENSSSCG00000000875(NR1H4);ENSSSCG00000001723(PLA2G7);ENSSSCG00000001814(IQGAP1);ENSSSCG00000002481(SERPINA5);ENSSSCG00000003107(ARHGAP35);ENSSSCG00000003137(PLEKHA4);ENSSSCG00000003586(EPB41);ENSSSCG00000004232(CLVS2);ENSSSCG00000004234(FABP7);ENSSSCG00000004385(SNX3);ENSSSCG00000004587(MYO1E);ENSSSCG00000004789(THBS1)…	0.158312	0.641847
GO:0015108	chloride transmembrane transporter activity	14	51	ENSSSCG00000000499(BEST3);ENSSSCG00000003271(TTYH1);ENSSSCG00000005222(SLC1A1);ENSSSCG00000006935(CLCA2);ENSSSCG00000009698(GLRA3);ENSSSCG00000009713(CLCN3);ENSSSCG00000012129(GLRA2);ENSSSCG00000013733(BEST2);ENSSSCG00000015598(PACC1);ENSSSCG00000016464(CLCN1);ENSSSCG00000016626(CFTR);ENSSSCG00000017121(SLC6A3);ENSSSCG00000021813(SLC26A3);ENSSSCG00000024569(ANO9)	0.15842	0.641847
GO:0001972	retinoic acid binding	3	7	ENSSSCG00000002481(SERPINA5);ENSSSCG00000008311(CYP26B1);ENSSSCG00000010475(CYP26A1)	0.162116	0.641847
GO:0005225	volume-sensitive anion channel activity	3	7	ENSSSCG00000003271(TTYH1);ENSSSCG00000009713(CLCN3);ENSSSCG00000013586(LRRC8E)	0.162116	0.641847
GO:0008297	single-stranded DNA exodeoxyribonuclease activity	3	7	ENSSSCG00000002305(EXD2);ENSSSCG00000002554(PLD4);ENSSSCG00000010865(EXO1)	0.162116	0.641847
GO:0008504	monoamine transmembrane transporter activity	3	7	ENSSSCG00000002827(SLC6A2);ENSSSCG00000004041(SLC22A1);ENSSSCG00000017121(SLC6A3)	0.162116	0.641847
GO:0008569	ATP-dependent microtubule motor activity, minus-end-directed	3	7	ENSSSCG00000031483(-);ENSSSCG00000046747(-);ENSSSCG00000047810(-)	0.162116	0.641847
GO:0008641	ubiquitin-like modifier activating enzyme activity	3	7	ENSSSCG00000003111(SAE1);ENSSSCG00000008924(UBA6);ENSSSCG00000011506(UBA3)	0.162116	0.641847
GO:0015095	magnesium ion transmembrane transporter activity	3	7	ENSSSCG00000001087(MRS2);ENSSSCG00000020783(SLC41A1);ENSSSCG00000040778(NIPA1)	0.162116	0.641847
GO:0015173	aromatic amino acid transmembrane transporter activity	3	7	ENSSSCG00000011397(SLC38A3);ENSSSCG00000025820(SLC15A4);ENSSSCG00000029456(SLC7A1)	0.162116	0.641847
GO:0016308	1-phosphatidylinositol-4-phosphate 5-kinase activity	3	7	ENSSSCG00000011079(PIP4K2A);ENSSSCG00000016147(PIKFYVE);ENSSSCG00000027161(PIP5K1B)	0.162116	0.641847
GO:0017081	chloride channel regulator activity	3	7	ENSSSCG00000016626(CFTR);ENSSSCG00000017232(SLC9A3R1);ENSSSCG00000034964(STX8)	0.162116	0.641847
GO:0023023	MHC protein complex binding	3	7	ENSSSCG00000000642(KLRD1);ENSSSCG00000000687(CD4);ENSSSCG00000001472(SLA-DOA)	0.162116	0.641847
GO:0034450	ubiquitin-ubiquitin ligase activity	3	7	ENSSSCG00000007162(UBOX5);ENSSSCG00000022479(UBR5);ENSSSCG00000033602(UBE2K)	0.162116	0.641847
GO:0035004	phosphatidylinositol 3-kinase activity	3	7	ENSSSCG00000003749(PIK3C3);ENSSSCG00000017990(PIK3R6);ENSSSCG00000025406(PIK3C2A)	0.162116	0.641847
GO:0035673	oligopeptide transmembrane transporter activity	3	7	ENSSSCG00000006106(CDH17);ENSSSCG00000009513(SLC15A1);ENSSSCG00000025820(SLC15A4)	0.162116	0.641847
GO:0052742	phosphatidylinositol kinase activity	3	7	ENSSSCG00000003749(PIK3C3);ENSSSCG00000016147(PIKFYVE);ENSSSCG00000025406(PIK3C2A)	0.162116	0.641847
GO:0070006	metalloaminopeptidase activity	3	7	ENSSSCG00000006132(MMP16);ENSSSCG00000009132(ENPEP);ENSSSCG00000033823(XPNPEP3)	0.162116	0.641847
GO:0098634	cell-matrix adhesion mediator activity	3	7	ENSSSCG00000006687(ITGA10);ENSSSCG00000008557(EMILIN1);ENSSSCG00000016885(ITGA1)	0.162116	0.641847
GO:0008238	exopeptidase activity	13	47	ENSSSCG00000004314(PM20D2);ENSSSCG00000004870(CNDP2);ENSSSCG00000006132(MMP16);ENSSSCG00000009132(ENPEP);ENSSSCG00000009413(CPB2);ENSSSCG00000012138(ACE2);ENSSSCG00000014171(ERAP1);ENSSSCG00000016135(CPO);ENSSSCG00000021971(DPEP1);ENSSSCG00000023080(TPP1);ENSSSCG00000027860(ERAP2);ENSSSCG00000030608(METAP2);ENSSSCG00000033823(XPNPEP3)	0.162747	0.641847
GO:0070851	growth factor receptor binding	20	77	ENSSSCG00000001483(FAM83B);ENSSSCG00000002340(PSEN1);ENSSSCG00000003083(CBLC);ENSSSCG00000003801(IL23R);ENSSSCG00000008326(TGFA);ENSSSCG00000008437(SOCS5);ENSSSCG00000014171(ERAP1);ENSSSCG00000016916(IL6ST);ENSSSCG00000017232(SLC9A3R1);ENSSSCG00000020970(IL6);ENSSSCG00000023187(VAV3);ENSSSCG00000026612(TIMM50);ENSSSCG00000027486(TRIP6);ENSSSCG00000027628(IL6R);ENSSSCG00000031272(FGF5);ENSSSCG0000…	0.162831	0.641847
GO:0004175	endopeptidase activity	44	184	ENSSSCG00000001770(CTSH);ENSSSCG00000001817(FURIN);ENSSSCG00000001982(-);ENSSSCG00000002340(PSEN1);ENSSSCG00000002983(LGALS13);ENSSSCG00000003461(RSC1A1);ENSSSCG00000004635(SPPL2A);ENSSSCG00000006132(MMP16);ENSSSCG00000006203(COPS5);ENSSSCG00000007436(MMP9);ENSSSCG00000007760(PRSS36);ENSSSCG00000009558(F10);ENSSSCG00000009646(ADAM7);ENSSSCG00000011806(MASP1);ENSSSCG00000012138(ACE2);ENSSSCG000000…	0.168786	0.641847
GO:0016298	lipase activity	18	69	ENSSSCG00000001723(PLA2G7);ENSSSCG00000001835(ABHD2);ENSSSCG00000004509(LIPG);ENSSSCG00000004596(LIPC);ENSSSCG00000004732(PLA2G4F);ENSSSCG00000006001(ENPP2);ENSSSCG00000007056(PLCB1);ENSSSCG00000010105(SMPD4);ENSSSCG00000010660(PNLIPRP2);ENSSSCG00000011793(LIPH);ENSSSCG00000017163(ENPP7);ENSSSCG00000027266(PNPLA3);ENSSSCG00000031367(AADAC);ENSSSCG00000033887(PLA2G2E);ENSSSCG00000034923(ABHD16A);E…	0.173554	0.641847
GO:0004535	poly(A)-specific ribonuclease activity	4	11	ENSSSCG00000008989(CNOT6L);ENSSSCG00000009319(PAN3);ENSSSCG00000017067(CNOT8);ENSSSCG00000024596(NOCT)	0.179333	0.641847
GO:0004653	polypeptide N-acetylgalactosaminyltransferase activity	4	11	ENSSSCG00000013403(GALNT18);ENSSSCG00000017072(GALNT10);ENSSSCG00000021805(GALNTL6);ENSSSCG00000026146(GALNT5)	0.179333	0.641847
GO:0005504	fatty acid binding	4	11	ENSSSCG00000007371(HNF4A);ENSSSCG00000009203(SNCA);ENSSSCG00000010478(FFAR4);ENSSSCG00000037272(FABP2)	0.179333	0.641847
GO:0016702	oxidoreductase activity, acting on single donors with incorporation of molecular oxygen, incorporation of two atoms of oxygen	4	11	ENSSSCG00000008868(TDO2);ENSSSCG00000012136(PIR);ENSSSCG00000017978(ALOX15B);ENSSSCG00000017980(ALOX12B)	0.179333	0.641847
GO:0022829	wide pore channel activity	4	11	ENSSSCG00000004330(GJA10);ENSSSCG00000035068(GJB4);ENSSSCG00000036239(GJA8);ENSSSCG00000036474(GJB6)	0.179333	0.641847
GO:1990381	ubiquitin-specific protease binding	4	11	ENSSSCG00000010513(LCOR);ENSSSCG00000017094(MARCHF6);ENSSSCG00000027057(SYVN1);ENSSSCG00000027710(PDZD3)	0.179333	0.641847
GO:0019829	cation-transporting ATPase activity	8	27	ENSSSCG00000001401(ATP6V1G2-DDX39B);ENSSSCG00000006740(ATP1A1);ENSSSCG00000008634(ATP6V1C2);ENSSSCG00000011183(ATP2C1);ENSSSCG00000015273(ATP2B4);ENSSSCG00000017874(ATP2A3);ENSSSCG00000018081(ATP6);ENSSSCG00000022638(ATP12A)	0.182855	0.641847
GO:0022853	active ion transmembrane transporter activity	8	27	ENSSSCG00000001401(ATP6V1G2-DDX39B);ENSSSCG00000006740(ATP1A1);ENSSSCG00000008634(ATP6V1C2);ENSSSCG00000011183(ATP2C1);ENSSSCG00000015273(ATP2B4);ENSSSCG00000017874(ATP2A3);ENSSSCG00000018081(ATP6);ENSSSCG00000022638(ATP12A)	0.182855	0.641847
GO:0042625	ATPase coupled ion transmembrane transporter activity	8	27	ENSSSCG00000001401(ATP6V1G2-DDX39B);ENSSSCG00000006740(ATP1A1);ENSSSCG00000008634(ATP6V1C2);ENSSSCG00000011183(ATP2C1);ENSSSCG00000015273(ATP2B4);ENSSSCG00000017874(ATP2A3);ENSSSCG00000018081(ATP6);ENSSSCG00000022638(ATP12A)	0.182855	0.641847
GO:0008187	poly-pyrimidine tract binding	5	15	ENSSSCG00000001065(ATXN1);ENSSSCG00000003660(PABPC4);ENSSSCG00000010454(IFIT5);ENSSSCG00000010877(HNRNPU);ENSSSCG00000037517(RBM11)	0.185501	0.641847
GO:0031489	myosin V binding	5	15	ENSSSCG00000013897(RAB3A);ENSSSCG00000014828(RAB6A);ENSSSCG00000016746(NPC1L1);ENSSSCG00000031796(RAB3C);ENSSSCG00000039186(RAB25)	0.185501	0.641847
GO:0036002	pre-mRNA binding	5	15	ENSSSCG00000003748(CELF4);ENSSSCG00000010877(HNRNPU);ENSSSCG00000017251(SOX9);ENSSSCG00000023126(TARDBP);ENSSSCG00000035570(HNRNPL)	0.185501	0.641847
GO:0046966	thyroid hormone receptor binding	5	15	ENSSSCG00000001533(TAF11);ENSSSCG00000007284(NCOA6);ENSSSCG00000017505(MED1);ENSSSCG00000017672(MED13);ENSSSCG00000028168(TAF7)	0.185501	0.641847
GO:0035035	histone acetyltransferase binding	6	19	ENSSSCG00000008443(EPAS1);ENSSSCG00000013320(PAX6);ENSSSCG00000026794(SIRT2);ENSSSCG00000028168(TAF7);ENSSSCG00000028771(MEF2A);ENSSSCG00000031988(MYOCD)	0.186756	0.641847
GO:0035591	signaling adaptor activity	6	19	ENSSSCG00000001814(IQGAP1);ENSSSCG00000009612(DOK2);ENSSSCG00000013269(MAPK8IP1);ENSSSCG00000024127(ABI1);ENSSSCG00000031660(MAPK8IP2);ENSSSCG00000036686(CDC42SE2)	0.186756	0.641847
GO:0050661	NADP binding	6	19	ENSSSCG00000000994(GMDS);ENSSSCG00000003780(CRYZ);ENSSSCG00000005859(NDOR1);ENSSSCG00000014080(HMGCR);ENSSSCG00000015616(HSD11B1);ENSSSCG00000016877(NNT)	0.186756	0.641847
GO:0050839	cell adhesion molecule binding	28	114	ENSSSCG00000002340(PSEN1);ENSSSCG00000003819(ANGPTL3);ENSSSCG00000004491(SLC14A2);ENSSSCG00000004789(THBS1);ENSSSCG00000005317(TLN1);ENSSSCG00000006106(CDH17);ENSSSCG00000006852(NTNG1);ENSSSCG00000008557(EMILIN1);ENSSSCG00000008844(KDR);ENSSSCG00000008998(FGA);ENSSSCG00000009216(SPP1);ENSSSCG00000009219(IBSP);ENSSSCG00000009444(OLFM4);ENSSSCG00000012852(CDHR5);ENSSSCG00000013658(S1PR2);ENSSSCG000…	0.188561	0.641847
GO:0004620	phospholipase activity	15	57	ENSSSCG00000001723(PLA2G7);ENSSSCG00000004509(LIPG);ENSSSCG00000004732(PLA2G4F);ENSSSCG00000006001(ENPP2);ENSSSCG00000007056(PLCB1);ENSSSCG00000010105(SMPD4);ENSSSCG00000010660(PNLIPRP2);ENSSSCG00000011793(LIPH);ENSSSCG00000017163(ENPP7);ENSSSCG00000027266(PNPLA3);ENSSSCG00000033887(PLA2G2E);ENSSSCG00000034923(ABHD16A);ENSSSCG00000036504(PLA2G2F);ENSSSCG00000039878(PLD6);ENSSSCG00000040631(LPL)	0.191396	0.641847
GO:0017111	nucleoside-triphosphatase activity	70	305	ENSSSCG00000000602(RERG);ENSSSCG00000000612(ATF7IP);ENSSSCG00000001401(ATP6V1G2-DDX39B);ENSSSCG00000002016(THTPA);ENSSSCG00000002127(CHD8);ENSSSCG00000002996(-);ENSSSCG00000003152(RUVBL2);ENSSSCG00000004587(MYO1E);ENSSSCG00000005020(ATL1);ENSSSCG00000005307(-);ENSSSCG00000005852(ENTPD8);ENSSSCG00000006740(ATP1A1);ENSSSCG00000006785(RAP1A);ENSSSCG00000007513(RAB22A);ENSSSCG00000008051(ABCA3);ENSSS…	0.192065	0.641847
GO:0000828	inositol hexakisphosphate kinase activity	2	4	ENSSSCG00000011390(IP6K1);ENSSSCG00000039272(IP6K3)	0.193286	0.641847
GO:0001537	N-acetylgalactosamine 4-O-sulfotransferase activity	2	4	ENSSSCG00000011625(CHST13);ENSSSCG00000035222(CHST8)	0.193286	0.641847
GO:0003680	AT DNA binding	2	4	ENSSSCG00000014149(MEF2C);ENSSSCG00000039348(H1-0)	0.193286	0.641847
GO:0003720	telomerase activity	2	4	ENSSSCG00000002142(TEP1);ENSSSCG00000017118(TERT)	0.193286	0.641847
GO:0004936	alpha-adrenergic receptor activity	2	4	ENSSSCG00000008122(ADRA2B);ENSSSCG00000010629(ADRA2A)	0.193286	0.641847
GO:0005127	ciliary neurotrophic factor receptor binding	2	4	ENSSSCG00000013909(CRLF1);ENSSSCG00000016916(IL6ST)	0.193286	0.641847
GO:0005436	sodium:phosphate symporter activity	2	4	ENSSSCG00000008758(SLC34A2);ENSSSCG00000037535(SLC34A1)	0.193286	0.641847
GO:0005452	inorganic anion exchanger activity	2	4	ENSSSCG00000023571(SLC22A6);ENSSSCG00000029516(SLC22A8)	0.193286	0.641847
GO:0008296	3'-5'-exodeoxyribonuclease activity	2	4	ENSSSCG00000002305(EXD2);ENSSSCG00000011358(TREX1)	0.193286	0.641847
GO:0008401	retinoic acid 4-hydroxylase activity	2	4	ENSSSCG00000008311(CYP26B1);ENSSSCG00000010475(CYP26A1)	0.193286	0.641847
GO:0008574	ATP-dependent microtubule motor activity, plus-end-directed	2	4	ENSSSCG00000010912(KIF14);ENSSSCG00000021724(KIF19)	0.193286	0.641847
GO:0015143	urate transmembrane transporter activity	2	4	ENSSSCG00000013025(SLC22A12);ENSSSCG00000037547(SLC17A3)	0.193286	0.641847
GO:0016176	superoxide-generating NADPH oxidase activator activity	2	4	ENSSSCG00000000137(NCF4);ENSSSCG00000033327(PDGFB)	0.193286	0.641847
GO:0019828	aspartic-type endopeptidase inhibitor activity	2	4	ENSSSCG00000015720(BIN1);ENSSSCG00000021893(ROCK1)	0.193286	0.641847
GO:0022840	leak channel activity	2	4	ENSSSCG00000008563(KCNK3);ENSSSCG00000032360(PANX1)	0.193286	0.641847
GO:0022842	narrow pore channel activity	2	4	ENSSSCG00000008563(KCNK3);ENSSSCG00000032360(PANX1)	0.193286	0.641847
GO:0030274	LIM domain binding	2	4	ENSSSCG00000005317(TLN1);ENSSSCG00000010144(ACTN2)	0.193286	0.641847
GO:0031543	peptidyl-proline dioxygenase activity	2	4	ENSSSCG00000001963(EGLN3);ENSSSCG00000025953(OGFOD1)	0.193286	0.641847
GO:0031728	CCR3 chemokine receptor binding	2	4	ENSSSCG00000039874(CCL26);ENSSSCG00000044762(CCL11)	0.193286	0.641847
GO:0032190	acrosin binding	2	4	ENSSSCG00000002481(SERPINA5);ENSSSCG00000007691(ZP3)	0.193286	0.641847
GO:0034191	apolipoprotein A-I receptor binding	2	4	ENSSSCG00000003211(NR1H2);ENSSSCG00000030921(APOA1)	0.193286	0.641847
GO:0035241	protein-arginine omega-N monomethyltransferase activity	2	4	ENSSSCG00000000730(PRMT8);ENSSSCG00000006853(PRMT6)	0.193286	0.641847
GO:0042289	MHC class II protein binding	2	4	ENSSSCG00000000687(CD4);ENSSSCG00000025523(COL2A1)	0.193286	0.641847
GO:0042296	ISG15 transferase activity	2	4	ENSSSCG00000030084(-);ENSSSCG00000030548(HERC5)	0.193286	0.641847
GO:0045145	single-stranded DNA 5'-3' exodeoxyribonuclease activity	2	4	ENSSSCG00000002554(PLD4);ENSSSCG00000010865(EXO1)	0.193286	0.641847
GO:0045504	dynein heavy chain binding	2	4	ENSSSCG00000011233(DYNC1LI1);ENSSSCG00000039034(DNALI1)	0.193286	0.641847
GO:0046912	transferase activity, transferring acyl groups, acyl groups converted into alkyl on transfer	2	4	ENSSSCG00000017421(ACLY);ENSSSCG00000036808(HMGCS2)	0.193286	0.641847
GO:0050694	galactose 3-O-sulfotransferase activity	2	4	ENSSSCG00000007648(GAL3ST4);ENSSSCG00000010009(GAL3ST1)	0.193286	0.641847
GO:0050780	dopamine receptor binding	2	4	ENSSSCG00000017232(SLC9A3R1);ENSSSCG00000039575(PALM)	0.193286	0.641847
GO:0051371	muscle alpha-actinin binding	2	4	ENSSSCG00000010359(LDB3);ENSSSCG00000010552(PKD2L1)	0.193286	0.641847
GO:0071916	dipeptide transmembrane transporter activity	2	4	ENSSSCG00000009513(SLC15A1);ENSSSCG00000025820(SLC15A4)	0.193286	0.641847
GO:0098639	collagen binding involved in cell-matrix adhesion	2	4	ENSSSCG00000006687(ITGA10);ENSSSCG00000016885(ITGA1)	0.193286	0.641847
GO:0099122	RNA polymerase II C-terminal domain binding	2	4	ENSSSCG00000010877(HNRNPU);ENSSSCG00000038807(SCAF1)	0.193286	0.641847
GO:0099511	voltage-gated calcium channel activity involved in regulation of cytosolic calcium levels	2	4	ENSSSCG00000004309(CNR1);ENSSSCG00000011040(CACNB2)	0.193286	0.641847
GO:0099626	voltage-gated calcium channel activity involved in regulation of presynaptic cytosolic calcium levels	2	4	ENSSSCG00000004309(CNR1);ENSSSCG00000011040(CACNB2)	0.193286	0.641847
GO:1901702	salt transmembrane transporter activity	2	4	ENSSSCG00000013025(SLC22A12);ENSSSCG00000037547(SLC17A3)	0.193286	0.641847
GO:0042802	identical protein binding	282	1297	ENSSSCG00000000029(SCUBE1);ENSSSCG00000000371(PMEL);ENSSSCG00000000475(IRAK3);ENSSSCG00000000647(OLR1);ENSSSCG00000000667(AICDA);ENSSSCG00000000687(CD4);ENSSSCG00000000730(PRMT8);ENSSSCG00000000902(NR2C1);ENSSSCG00000000950(E2F7);ENSSSCG00000000955(TBC1D22A);ENSSSCG00000000978(MLC1);ENSSSCG00000000994(GMDS);ENSSSCG00000001009(RIPK1);ENSSSCG00000001065(ATXN1);ENSSSCG00000001219(TRIM27);ENSSSCG0000…	0.193951	0.641847
GO:0097159	organic cyclic compound binding	473	2203	ENSSSCG00000000142(FOXRED2);ENSSSCG00000000274(PCBP2);ENSSSCG00000000278(ATF7);ENSSSCG00000000403(BAZ2A);ENSSSCG00000000475(IRAK3);ENSSSCG00000000668(APOBEC1);ENSSSCG00000000844(NFYB);ENSSSCG00000000875(NR1H4);ENSSSCG00000000902(NR2C1);ENSSSCG00000000950(E2F7);ENSSSCG00000000994(GMDS);ENSSSCG00000000998(RPP40);ENSSSCG00000001065(ATXN1);ENSSSCG00000001561(ETV7);ENSSSCG00000001776(-);ENSSSCG0000000…	0.195579	0.641847
GO:1901363	heterocyclic compound binding	464	2162	ENSSSCG00000000142(FOXRED2);ENSSSCG00000000274(PCBP2);ENSSSCG00000000278(ATF7);ENSSSCG00000000403(BAZ2A);ENSSSCG00000000475(IRAK3);ENSSSCG00000000668(APOBEC1);ENSSSCG00000000844(NFYB);ENSSSCG00000000875(NR1H4);ENSSSCG00000000902(NR2C1);ENSSSCG00000000950(E2F7);ENSSSCG00000000994(GMDS);ENSSSCG00000000998(RPP40);ENSSSCG00000001065(ATXN1);ENSSSCG00000001561(ETV7);ENSSSCG00000001776(-);ENSSSCG0000000…	0.202027	0.641847
GO:0005253	anion channel activity	13	49	ENSSSCG00000000499(BEST3);ENSSSCG00000003271(TTYH1);ENSSSCG00000006935(CLCA2);ENSSSCG00000009698(GLRA3);ENSSSCG00000009713(CLCN3);ENSSSCG00000012129(GLRA2);ENSSSCG00000013586(LRRC8E);ENSSSCG00000013733(BEST2);ENSSSCG00000015598(PACC1);ENSSSCG00000016464(CLCN1);ENSSSCG00000016626(CFTR);ENSSSCG00000024569(ANO9);ENSSSCG00000037547(SLC17A3)	0.204632	0.641847
GO:0000215	tRNA 2'-phosphotransferase activity	1	1	ENSSSCG00000013040(TRPT1)	0.208071	0.641847
GO:0000250	lanosterol synthase activity	1	1	ENSSSCG00000021418(LSS)	0.208071	0.641847
GO:0000253	3-keto sterol reductase activity	1	1	ENSSSCG00000006337(HSD17B7)	0.208071	0.641847
GO:0000285	1-phosphatidylinositol-3-phosphate 5-kinase activity	1	1	ENSSSCG00000016147(PIKFYVE)	0.208071	0.641847
GO:0000822	inositol hexakisphosphate binding	1	1	ENSSSCG00000015537(XPR1)	0.208071	0.641847
GO:0000831	inositol hexakisphosphate 6-kinase activity	1	1	ENSSSCG00000039272(IP6K3)	0.208071	0.641847
GO:0001596	angiotensin type I receptor activity	1	1	ENSSSCG00000011695(AGTR1)	0.208071	0.641847
GO:0001665	alpha-N-acetylgalactosaminide alpha-2,6-sialyltransferase activity	1	1	ENSSSCG00000017172(ST6GALNAC1)	0.208071	0.641847
GO:0001733	galactosylceramide sulfotransferase activity	1	1	ENSSSCG00000010009(GAL3ST1)	0.208071	0.641847
GO:0001760	aminocarboxymuconate-semialdehyde decarboxylase activity	1	1	ENSSSCG00000015699(ACMSD)	0.208071	0.641847
GO:0001792	polymeric immunoglobulin receptor activity	1	1	ENSSSCG00000015657(PIGR)	0.208071	0.641847
GO:0001847	opsonin receptor activity	1	1	ENSSSCG00000029371(C5AR1)	0.208071	0.641847
GO:0001918	farnesylated protein binding	1	1	ENSSSCG00000022026(AIPL1)	0.208071	0.641847
GO:0003721	telomerase RNA reverse transcriptase activity	1	1	ENSSSCG00000017118(TERT)	0.208071	0.641847
GO:0003837	beta-ureidopropionase activity	1	1	ENSSSCG00000010060(UPB1)	0.208071	0.641847
GO:0003845	11-beta-hydroxysteroid dehydrogenase [NAD(P)] activity	1	1	ENSSSCG00000015616(HSD11B1)	0.208071	0.641847
GO:0003878	ATP citrate synthase activity	1	1	ENSSSCG00000017421(ACLY)	0.208071	0.641847
GO:0003882	CDP-diacylglycerol-serine O-phosphatidyltransferase activity	1	1	ENSSSCG00000037427(PTDSS2)	0.208071	0.641847
GO:0003912	DNA nucleotidylexotransferase activity	1	1	ENSSSCG00000010505(DNTT)	0.208071	0.641847
GO:0003968	RNA-directed 5'-3' RNA polymerase activity	1	1	ENSSSCG00000017118(TERT)	0.208071	0.641847
GO:0003983	UTP:glucose-1-phosphate uridylyltransferase activity	1	1	ENSSSCG00000008368(UGP2)	0.208071	0.641847
GO:0003986	acetyl-CoA hydrolase activity	1	1	ENSSSCG00000036095(ACOT12)	0.208071	0.641847
GO:0003989	acetyl-CoA carboxylase activity	1	1	ENSSSCG00000017694(ACACA)	0.208071	0.641847
GO:0004058	aromatic-L-amino-acid decarboxylase activity	1	1	ENSSSCG00000022009(DDC)	0.208071	0.641847
GO:0004059	aralkylamine N-acetyltransferase activity	1	1	ENSSSCG00000017176(AANAT)	0.208071	0.641847
GO:0004066	asparagine synthase (glutamine-hydrolyzing) activity	1	1	ENSSSCG00000015340(ASNS)	0.208071	0.641847
GO:0004074	biliverdin reductase activity	1	1	ENSSSCG00000016756(BLVRA)	0.208071	0.641847
GO:0004084	branched-chain-amino-acid transaminase activity	1	1	ENSSSCG00000003139(BCAT2)	0.208071	0.641847
GO:0004092	carnitine O-acetyltransferase activity	1	1	ENSSSCG00000005671(CRAT)	0.208071	0.641847
GO:0004113	2',3'-cyclic-nucleotide 3'-phosphodiesterase activity	1	1	ENSSSCG00000017420(CNP)	0.208071	0.641847
GO:0004123	cystathionine gamma-lyase activity	1	1	ENSSSCG00000003789(CTH)	0.208071	0.641847
GO:0004149	dihydrolipoyllysine-residue succinyltransferase activity	1	1	ENSSSCG00000002374(DLST)	0.208071	0.641847
GO:0004163	diphosphomevalonate decarboxylase activity	1	1	ENSSSCG00000034905(MVD)	0.208071	0.641847
GO:0004315	3-oxoacyl-[acyl-carrier-protein] synthase activity	1	1	ENSSSCG00000011215(OXSM)	0.208071	0.641847
GO:0004325	ferrochelatase activity	1	1	ENSSSCG00000004541(FECH)	0.208071	0.641847
GO:0004334	fumarylacetoacetase activity	1	1	ENSSSCG00000001780(FAH)	0.208071	0.641847
GO:0004341	gluconolactonase activity	1	1	ENSSSCG00000022390(RGN)	0.208071	0.641847
GO:0004349	glutamate 5-kinase activity	1	1	ENSSSCG00000010495(ALDH18A1)	0.208071	0.641847
GO:0004350	glutamate-5-semialdehyde dehydrogenase activity	1	1	ENSSSCG00000010495(ALDH18A1)	0.208071	0.641847
GO:0004375	glycine dehydrogenase (decarboxylating) activity	1	1	ENSSSCG00000005199(GLDC)	0.208071	0.641847
GO:0004392	heme oxygenase (decyclizing) activity	1	1	ENSSSCG00000039745(HMOX1)	0.208071	0.641847
GO:0004398	histidine decarboxylase activity	1	1	ENSSSCG00000004644(HDC)	0.208071	0.641847
GO:0004420	hydroxymethylglutaryl-CoA reductase (NADPH) activity	1	1	ENSSSCG00000014080(HMGCR)	0.208071	0.641847
GO:0004421	hydroxymethylglutaryl-CoA synthase activity	1	1	ENSSSCG00000036808(HMGCS2)	0.208071	0.641847
GO:0004461	lactose synthase activity	1	1	ENSSSCG00000035454(B4GALT1)	0.208071	0.641847
GO:0004465	lipoprotein lipase activity	1	1	ENSSSCG00000040631(LPL)	0.208071	0.641847
GO:0004493	methylmalonyl-CoA epimerase activity	1	1	ENSSSCG00000035696(MCEE)	0.208071	0.641847
GO:0004502	kynurenine 3-monooxygenase activity	1	1	ENSSSCG00000025686(KMO)	0.208071	0.641847
GO:0004514	nicotinate-nucleotide diphosphorylase (carboxylating) activity	1	1	ENSSSCG00000027454(QPRT)	0.208071	0.641847
GO:0004531	deoxyribonuclease II activity	1	1	ENSSSCG00000013731(DNASE2)	0.208071	0.641847
GO:0004555	alpha,alpha-trehalase activity	1	1	ENSSSCG00000028204(TREH)	0.208071	0.641847
GO:0004585	ornithine carbamoyltransferase activity	1	1	ENSSSCG00000012236(OTC)	0.208071	0.641847
GO:0004642	phosphoribosylformylglycinamidine synthase activity	1	1	ENSSSCG00000049011(-)	0.208071	0.641847
GO:0004660	protein farnesyltransferase activity	1	1	ENSSSCG00000031510(FNTA)	0.208071	0.641847
GO:0004731	purine-nucleoside phosphorylase activity	1	1	ENSSSCG00000002135(PNP)	0.208071	0.641847
GO:0004733	pyridoxamine-phosphate oxidase activity	1	1	ENSSSCG00000032782(PNPO)	0.208071	0.641847
GO:0004800	thyroxine 5'-deiodinase activity	1	1	ENSSSCG00000040638(DIO2)	0.208071	0.641847
GO:0004801	sedoheptulose-7-phosphate:D-glyceraldehyde-3-phosphate glyceronetransferase activity	1	1	ENSSSCG00000012847(TALDO1)	0.208071	0.641847
GO:0004815	aspartate-tRNA ligase activity	1	1	ENSSSCG00000015492(DARS2)	0.208071	0.641847
GO:0004817	cysteine-tRNA ligase activity	1	1	ENSSSCG00000012857(CARS1)	0.208071	0.641847
GO:0004838	L-tyrosine:2-oxoglutarate aminotransferase activity	1	1	ENSSSCG00000002736(TAT)	0.208071	0.641847
GO:0004854	xanthine dehydrogenase activity	1	1	ENSSSCG00000008522(XDH)	0.208071	0.641847
GO:0004855	xanthine oxidase activity	1	1	ENSSSCG00000008522(XDH)	0.208071	0.641847
GO:0004878	complement component C5a receptor activity	1	1	ENSSSCG00000029371(C5AR1)	0.208071	0.641847
GO:0004900	erythropoietin receptor activity	1	1	ENSSSCG00000013618(EPOR)	0.208071	0.641847
GO:0004911	interleukin-2 receptor activity	1	1	ENSSSCG00000022849(IL2RA)	0.208071	0.641847
GO:0004921	interleukin-11 receptor activity	1	1	ENSSSCG00000016916(IL6ST)	0.208071	0.641847
GO:0004941	beta2-adrenergic receptor activity	1	1	ENSSSCG00000038598(ADRB2)	0.208071	0.641847
GO:0004951	cholecystokinin receptor activity	1	1	ENSSSCG00000023501(CCKAR)	0.208071	0.641847
GO:0004969	histamine receptor activity	1	1	ENSSSCG00000003713(HRH4)	0.208071	0.641847
GO:0004995	tachykinin receptor activity	1	1	ENSSSCG00000036008(TACR1)	0.208071	0.641847
GO:0005055	laminin receptor activity	1	1	ENSSSCG00000020657(BCAM)	0.208071	0.641847
GO:0005142	interleukin-11 receptor binding	1	1	ENSSSCG00000040725(IL11)	0.208071	0.641847
GO:0005260	intracellularly ATP-gated chloride channel activity	1	1	ENSSSCG00000016626(CFTR)	0.208071	0.641847
GO:0005330	dopamine:sodium symporter activity	1	1	ENSSSCG00000017121(SLC6A3)	0.208071	0.641847
GO:0005456	CMP-N-acetylneuraminate transmembrane transporter activity	1	1	ENSSSCG00000004304(SLC35A1)	0.208071	0.641847
GO:0008048	calcium sensitive guanylate cyclase activator activity	1	1	ENSSSCG00000001636(GUCA1A)	0.208071	0.641847
GO:0008112	nicotinamide N-methyltransferase activity	1	1	ENSSSCG00000015054(NNMT)	0.208071	0.641847
GO:0008115	sarcosine oxidase activity	1	1	ENSSSCG00000017781(PIPOX)	0.208071	0.641847
GO:0008127	quercetin 2,3-dioxygenase activity	1	1	ENSSSCG00000012136(PIR)	0.208071	0.641847
GO:0008260	3-oxoacid CoA-transferase activity	1	1	ENSSSCG00000016863(OXCT1)	0.208071	0.641847
GO:0008271	secondary active sulfate transmembrane transporter activity	1	1	ENSSSCG00000016609(SLC13A1)	0.208071	0.641847
GO:0008294	calcium- and calmodulin-responsive adenylate cyclase activity	1	1	ENSSSCG00000031717(ADCY8)	0.208071	0.641847
GO:0008386	cholesterol monooxygenase (side-chain-cleaving) activity	1	1	ENSSSCG00000025273(CYP11A1)	0.208071	0.641847
GO:0008404	arachidonic acid 14,15-epoxygenase activity	1	1	ENSSSCG00000003825(CYP2J34)	0.208071	0.641847
GO:0008405	arachidonic acid 11,12-epoxygenase activity	1	1	ENSSSCG00000003825(CYP2J34)	0.208071	0.641847
GO:0008446	GDP-mannose 4,6-dehydratase activity	1	1	ENSSSCG00000000994(GMDS)	0.208071	0.641847
GO:0008458	carnitine O-octanoyltransferase activity	1	1	ENSSSCG00000015391(CROT)	0.208071	0.641847
GO:0008800	beta-lactamase activity	1	1	ENSSSCG00000021971(DPEP1)	0.208071	0.641847
GO:0008843	endochitinase activity	1	1	ENSSSCG00000015477(CHIT1)	0.208071	0.641847
GO:0008891	glycolate oxidase activity	1	1	ENSSSCG00000027439(HAO1)	0.208071	0.641847
GO:0008892	guanine deaminase activity	1	1	ENSSSCG00000034919(GDA)	0.208071	0.641847
GO:0008900	potassium:proton exchanging ATPase activity	1	1	ENSSSCG00000022638(ATP12A)	0.208071	0.641847
GO:0008940	nitrate reductase activity	1	1	ENSSSCG00000010826(MTARC2)	0.208071	0.641847
GO:0010852	cyclase inhibitor activity	1	1	ENSSSCG00000027710(PDZD3)	0.208071	0.641847
GO:0010853	cyclase activator activity	1	1	ENSSSCG00000001636(GUCA1A)	0.208071	0.641847
GO:0015056	corticotrophin-releasing factor receptor activity	1	1	ENSSSCG00000017313(-)	0.208071	0.641847
GO:0015065	uridine nucleotide receptor activity	1	1	ENSSSCG00000012380(P2RY4)	0.208071	0.641847
GO:0015098	molybdate ion transmembrane transporter activity	1	1	ENSSSCG00000000264(MFSD5)	0.208071	0.641847
GO:0015126	canalicular bile acid transmembrane transporter activity	1	1	ENSSSCG00000015926(ABCB11)	0.208071	0.641847
GO:0015137	citrate transmembrane transporter activity	1	1	ENSSSCG00000017888(SLC13A5)	0.208071	0.641847
GO:0015142	tricarboxylic acid transmembrane transporter activity	1	1	ENSSSCG00000017888(SLC13A5)	0.208071	0.641847
GO:0015212	cytidine transmembrane transporter activity	1	1	ENSSSCG00000002632(SLC28A1)	0.208071	0.641847
GO:0015343	siderophore transmembrane transporter activity	1	1	ENSSSCG00000027024(ASIC3)	0.208071	0.641847
GO:0015375	glycine:sodium symporter activity	1	1	ENSSSCG00000037705(SLC6A5)	0.208071	0.641847
GO:0015390	purine-specific nucleoside:sodium symporter activity	1	1	ENSSSCG00000010960(SLC28A3)	0.208071	0.641847
GO:0015552	propionate transmembrane transporter activity	1	1	ENSSSCG00000000871(SLC5A8)	0.208071	0.641847
GO:0015665	alcohol transmembrane transporter activity	1	1	ENSSSCG00000001909(STRA6)	0.208071	0.641847
GO:0015927	trehalase activity	1	1	ENSSSCG00000028204(TREH)	0.208071	0.641847
GO:0016005	phospholipase A2 activator activity	1	1	ENSSSCG00000005126(PLAA)	0.208071	0.641847
GO:0016151	nickel cation binding	1	1	ENSSSCG00000006141(CA3)	0.208071	0.641847
GO:0016309	1-phosphatidylinositol-5-phosphate 4-kinase activity	1	1	ENSSSCG00000011079(PIP4K2A)	0.208071	0.641847
GO:0016412	serine O-acyltransferase activity	1	1	ENSSSCG00000015847(MBOAT4)	0.208071	0.641847
GO:0016414	O-octanoyltransferase activity	1	1	ENSSSCG00000015391(CROT)	0.208071	0.641847
GO:0016415	octanoyltransferase activity	1	1	ENSSSCG00000015391(CROT)	0.208071	0.641847
GO:0016496	substance P receptor activity	1	1	ENSSSCG00000036008(TACR1)	0.208071	0.641847
GO:0016642	oxidoreductase activity, acting on the CH-NH2 group of donors, disulfide as acceptor	1	1	ENSSSCG00000005199(GLDC)	0.208071	0.641847
GO:0016726	oxidoreductase activity, acting on CH or CH2 groups, NAD or NADP as acceptor	1	1	ENSSSCG00000008522(XDH)	0.208071	0.641847
GO:0016727	oxidoreductase activity, acting on CH or CH2 groups, oxygen as acceptor	1	1	ENSSSCG00000008522(XDH)	0.208071	0.641847
GO:0016743	carboxyl- or carbamoyltransferase activity	1	1	ENSSSCG00000012236(OTC)	0.208071	0.641847
GO:0016751	S-succinyltransferase activity	1	1	ENSSSCG00000002374(DLST)	0.208071	0.641847
GO:0017130	poly(C) RNA binding	1	1	ENSSSCG00000010877(HNRNPU)	0.208071	0.641847
GO:0018601	4-nitrophenol 2-monooxygenase activity	1	1	ENSSSCG00000010780(CYP2E1)	0.208071	0.641847
GO:0019178	NADP phosphatase activity	1	1	ENSSSCG00000024596(NOCT)	0.208071	0.641847
GO:0019202	amino acid kinase activity	1	1	ENSSSCG00000010495(ALDH18A1)	0.208071	0.641847
GO:0019776	Atg8 ligase activity	1	1	ENSSSCG00000011930(ATG3)	0.208071	0.641847
GO:0019777	Atg12 transferase activity	1	1	ENSSSCG00000011930(ATG3)	0.208071	0.641847
GO:0019780	FAT10 activating enzyme activity	1	1	ENSSSCG00000008924(UBA6)	0.208071	0.641847
GO:0019781	NEDD8 activating enzyme activity	1	1	ENSSSCG00000011506(UBA3)	0.208071	0.641847
GO:0019911	structural constituent of myelin sheath	1	1	ENSSSCG00000008115(MAL)	0.208071	0.641847
GO:0019912	cyclin-dependent protein kinase activating kinase activity	1	1	ENSSSCG00000001565(CDKN1A)	0.208071	0.641847
GO:0019948	SUMO activating enzyme activity	1	1	ENSSSCG00000003111(SAE1)	0.208071	0.641847
GO:0019959	interleukin-8 binding	1	1	ENSSSCG00000000660(A2M)	0.208071	0.641847
GO:0019970	interleukin-11 binding	1	1	ENSSSCG00000016916(IL6ST)	0.208071	0.641847
GO:0019975	interleukin-17 binding	1	1	ENSSSCG00000011730(IL12A)	0.208071	0.641847
GO:0023025	MHC class Ib protein complex binding	1	1	ENSSSCG00000000642(KLRD1)	0.208071	0.641847
GO:0023030	MHC class Ib protein binding, via antigen binding groove	1	1	ENSSSCG00000000642(KLRD1)	0.208071	0.641847
GO:0030023	extracellular matrix constituent conferring elasticity	1	1	ENSSSCG00000008557(EMILIN1)	0.208071	0.641847
GO:0030151	molybdenum ion binding	1	1	ENSSSCG00000010826(MTARC2)	0.208071	0.641847
GO:0030250	guanylate cyclase activator activity	1	1	ENSSSCG00000001636(GUCA1A)	0.208071	0.641847
GO:0030251	guanylate cyclase inhibitor activity	1	1	ENSSSCG00000027710(PDZD3)	0.208071	0.641847
GO:0030549	acetylcholine receptor activator activity	1	1	ENSSSCG00000040885(-)	0.208071	0.641847
GO:0030899	calcium-dependent ATPase activity	1	1	ENSSSCG00000017874(ATP2A3)	0.208071	0.641847
GO:0031559	oxidosqualene cyclase activity	1	1	ENSSSCG00000021418(LSS)	0.208071	0.641847
GO:0031695	alpha-2B adrenergic receptor binding	1	1	ENSSSCG00000002916(APLP1)	0.208071	0.641847
GO:0031704	apelin receptor binding	1	1	ENSSSCG00000048443(APLN)	0.208071	0.641847
GO:0031716	calcitonin receptor binding	1	1	ENSSSCG00000013390(-)	0.208071	0.641847
GO:0031732	CCR7 chemokine receptor binding	1	1	ENSSSCG00000038162(CCL21)	0.208071	0.641847
GO:0031750	D3 dopamine receptor binding	1	1	ENSSSCG00000039575(PALM)	0.208071	0.641847
GO:0031799	type 2 metabotropic glutamate receptor binding	1	1	ENSSSCG00000017232(SLC9A3R1)	0.208071	0.641847
GO:0031800	type 3 metabotropic glutamate receptor binding	1	1	ENSSSCG00000017232(SLC9A3R1)	0.208071	0.641847
GO:0032029	myosin tail binding	1	1	ENSSSCG00000004736(SPTBN5)	0.208071	0.641847
GO:0032556	pyrimidine deoxyribonucleotide binding	1	1	ENSSSCG00000007795(DCTPP1)	0.208071	0.641847
GO:0032558	adenyl deoxyribonucleotide binding	1	1	ENSSSCG00000011358(TREX1)	0.208071	0.641847
GO:0032810	sterol response element binding	1	1	ENSSSCG00000033626(SREBF1)	0.208071	0.641847
GO:0033040	sour taste receptor activity	1	1	ENSSSCG00000010552(PKD2L1)	0.208071	0.641847
GO:0033229	cysteine transmembrane transporter activity	1	1	ENSSSCG00000005222(SLC1A1)	0.208071	0.641847
GO:0033695	oxidoreductase activity, acting on CH or CH2 groups, quinone or similar compound as acceptor	1	1	ENSSSCG00000001901(CYP1A2)	0.208071	0.641847
GO:0033721	aldehyde dehydrogenase (NADP+) activity	1	1	ENSSSCG00000002296(-)	0.208071	0.641847
GO:0033746	histone demethylase activity (H3-R2 specific)	1	1	ENSSSCG00000035923(JMJD6)	0.208071	0.641847
GO:0033749	histone demethylase activity (H4-R3 specific)	1	1	ENSSSCG00000035923(JMJD6)	0.208071	0.641847
GO:0034602	oxoglutarate dehydrogenase (NAD+) activity	1	1	ENSSSCG00000016743(OGDH)	0.208071	0.641847
GO:0034632	retinol transmembrane transporter activity	1	1	ENSSSCG00000001909(STRA6)	0.208071	0.641847
GO:0034875	caffeine oxidase activity	1	1	ENSSSCG00000001901(CYP1A2)	0.208071	0.641847
GO:0035256	G protein-coupled glutamate receptor binding	1	1	ENSSSCG00000017232(SLC9A3R1)	0.208071	0.641847
GO:0035718	macrophage migration inhibitory factor binding	1	1	ENSSSCG00000006203(COPS5)	0.208071	0.641847
GO:0035755	cardiolipin hydrolase activity	1	1	ENSSSCG00000039878(PLD6)	0.208071	0.641847
GO:0035798	2-alkenal reductase (NADP+) activity	1	1	ENSSSCG00000021386(PTGR1)	0.208071	0.641847
GO:0036139	peptidyl-histidine dioxygenase activity	1	1	ENSSSCG00000010555(HIF1AN)	0.208071	0.641847
GO:0036140	peptidyl-asparagine 3-dioxygenase activity	1	1	ENSSSCG00000010555(HIF1AN)	0.208071	0.641847
GO:0036403	arachidonate 8(S)-lipoxygenase activity	1	1	ENSSSCG00000017978(ALOX15B)	0.208071	0.641847
GO:0036468	L-dopa decarboxylase activity	1	1	ENSSSCG00000022009(DDC)	0.208071	0.641847
GO:0036487	nitric-oxide synthase inhibitor activity	1	1	ENSSSCG00000015273(ATP2B4)	0.208071	0.641847
GO:0038131	neuregulin receptor activity	1	1	ENSSSCG00000034656(RTN4R)	0.208071	0.641847
GO:0038147	C-X-C motif chemokine 12 receptor activity	1	1	ENSSSCG00000039416(CXCR4)	0.208071	0.641847
GO:0038164	thrombopoietin receptor activity	1	1	ENSSSCG00000030906(MPL)	0.208071	0.641847
GO:0038182	G protein-coupled bile acid receptor activity	1	1	ENSSSCG00000022483(GPBAR1)	0.208071	0.641847
GO:0042011	interleukin-16 binding	1	1	ENSSSCG00000000687(CD4)	0.208071	0.641847
GO:0042012	interleukin-16 receptor activity	1	1	ENSSSCG00000000687(CD4)	0.208071	0.641847
GO:0042015	interleukin-20 binding	1	1	ENSSSCG00000038848(IL22RA1)	0.208071	0.641847
GO:0042017	interleukin-22 binding	1	1	ENSSSCG00000004158(IL22RA2)	0.208071	0.641847
GO:0042018	interleukin-22 receptor activity	1	1	ENSSSCG00000004158(IL22RA2)	0.208071	0.641847
GO:0042134	rRNA primary transcript binding	1	1	ENSSSCG00000035446(CAVIN1)	0.208071	0.641847
GO:0042163	interleukin-12 beta subunit binding	1	1	ENSSSCG00000011730(IL12A)	0.208071	0.641847
GO:0042164	interleukin-12 alpha subunit binding	1	1	ENSSSCG00000017044(IL12B)	0.208071	0.641847
GO:0042610	CD8 receptor binding	1	1	ENSSSCG00000003608(LCK)	0.208071	0.641847
GO:0042931	enterobactin transmembrane transporter activity	1	1	ENSSSCG00000027024(ASIC3)	0.208071	0.641847
GO:0043035	chromatin insulator sequence binding	1	1	ENSSSCG00000024253(CTCF)	0.208071	0.641847
GO:0043533	inositol 1,3,4,5 tetrakisphosphate binding	1	1	ENSSSCG00000005502(ASTN2)	0.208071	0.641847
GO:0044540	L-cystine L-cysteine-lyase (deaminating)	1	1	ENSSSCG00000003789(CTH)	0.208071	0.641847
GO:0044547	DNA topoisomerase binding	1	1	ENSSSCG00000011004(TOPORS)	0.208071	0.641847
GO:0045030	UTP-activated nucleotide receptor activity	1	1	ENSSSCG00000012380(P2RY4)	0.208071	0.641847
GO:0045130	keratan sulfotransferase activity	1	1	ENSSSCG00000013273(CHST1)	0.208071	0.641847
GO:0045513	interleukin-27 binding	1	1	ENSSSCG00000011730(IL12A)	0.208071	0.641847
GO:0045517	interleukin-20 receptor binding	1	1	ENSSSCG00000015654(IL20)	0.208071	0.641847
GO:0045518	interleukin-22 receptor binding	1	1	ENSSSCG00000015654(IL20)	0.208071	0.641847
GO:0045523	interleukin-27 receptor binding	1	1	ENSSSCG00000039300(IL27)	0.208071	0.641847
GO:0046935	1-phosphatidylinositol-3-kinase regulator activity	1	1	ENSSSCG00000017990(PIK3R6)	0.208071	0.641847
GO:0046970	NAD-dependent histone deacetylase activity (H4-K16 specific)	1	1	ENSSSCG00000026794(SIRT2)	0.208071	0.641847
GO:0046972	histone acetyltransferase activity (H4-K16 specific)	1	1	ENSSSCG00000012114(MSL3)	0.208071	0.641847
GO:0047150	betaine-homocysteine S-methyltransferase activity	1	1	ENSSSCG00000014108(BHMT)	0.208071	0.641847
GO:0047173	phosphatidylcholine-retinol O-acyltransferase activity	1	1	ENSSSCG00000008995(LRAT)	0.208071	0.641847
GO:0047223	beta-1,3-galactosyl-O-glycosyl-glycoprotein beta-1,3-N-acetylglucosaminyltransferase activity	1	1	ENSSSCG00000029145(POMGNT1)	0.208071	0.641847
GO:0047560	3-dehydrosphinganine reductase activity	1	1	ENSSSCG00000025744(KDSR)	0.208071	0.641847
GO:0047613	aconitate decarboxylase activity	1	1	ENSSSCG00000009469(ACOD1)	0.208071	0.641847
GO:0047631	ADP-ribose diphosphatase activity	1	1	ENSSSCG00000002557(NUDT14)	0.208071	0.641847
GO:0047677	arachidonate 8(R)-lipoxygenase activity	1	1	ENSSSCG00000017980(ALOX12B)	0.208071	0.641847
GO:0047690	aspartyltransferase activity	1	1	ENSSSCG00000003083(CBLC)	0.208071	0.641847
GO:0047714	galactolipase activity	1	1	ENSSSCG00000010660(PNLIPRP2)	0.208071	0.641847
GO:0047840	dCTP diphosphatase activity	1	1	ENSSSCG00000007795(DCTPP1)	0.208071	0.641847
GO:0047933	glucose-1,6-bisphosphate synthase activity	1	1	ENSSSCG00000014838(PGM2L1)	0.208071	0.641847
GO:0050031	L-pipecolate oxidase activity	1	1	ENSSSCG00000017781(PIPOX)	0.208071	0.641847
GO:0050152	omega-amidase activity	1	1	ENSSSCG00000011968(NIT2)	0.208071	0.641847
GO:0050290	sphingomyelin phosphodiesterase D activity	1	1	ENSSSCG00000010105(SMPD4)	0.208071	0.641847
GO:0050333	thiamin-triphosphatase activity	1	1	ENSSSCG00000002016(THTPA)	0.208071	0.641847
GO:0050459	ethanolamine-phosphate phospho-lyase activity	1	1	ENSSSCG00000009144(ETNPPL)	0.208071	0.641847
GO:0050542	icosanoid binding	1	1	ENSSSCG00000009203(SNCA)	0.208071	0.641847
GO:0050543	icosatetraenoic acid binding	1	1	ENSSSCG00000009203(SNCA)	0.208071	0.641847
GO:0050544	arachidonic acid binding	1	1	ENSSSCG00000009203(SNCA)	0.208071	0.641847
GO:0050560	aspartate-tRNA(Asn) ligase activity	1	1	ENSSSCG00000015492(DARS2)	0.208071	0.641847
GO:0051021	GDP-dissociation inhibitor binding	1	1	ENSSSCG00000012780(PLXNB3)	0.208071	0.641847
GO:0051022	Rho GDP-dissociation inhibitor binding	1	1	ENSSSCG00000012780(PLXNB3)	0.208071	0.641847
GO:0051264	mono-olein transacylation activity	1	1	ENSSSCG00000027266(PNPLA3)	0.208071	0.641847
GO:0051265	diolein transacylation activity	1	1	ENSSSCG00000027266(PNPLA3)	0.208071	0.641847
GO:0051424	corticotropin-releasing hormone binding	1	1	ENSSSCG00000014093(CRHBP)	0.208071	0.641847
GO:0051499	D-aminoacyl-tRNA deacylase activity	1	1	ENSSSCG00000026663(DTD2)	0.208071	0.641847
GO:0051500	D-tyrosyl-tRNA(Tyr) deacylase activity	1	1	ENSSSCG00000026663(DTD2)	0.208071	0.641847
GO:0051748	UTP-monosaccharide-1-phosphate uridylyltransferase activity	1	1	ENSSSCG00000008368(UGP2)	0.208071	0.641847
GO:0051786	all-trans-retinol 13,14-reductase activity	1	1	ENSSSCG00000008237(RETSAT)	0.208071	0.641847
GO:0051908	double-stranded DNA 5'-3' exodeoxyribonuclease activity	1	1	ENSSSCG00000010865(EXO1)	0.208071	0.641847
GO:0051978	lysophospholipid transporter activity	1	1	ENSSSCG00000003669(MFSD2A)	0.208071	0.641847
GO:0051997	2-oxo-4-hydroxy-4-carboxy-5-ureidoimidazoline decarboxylase activity	1	1	ENSSSCG00000009316(-)	0.208071	0.641847
GO:0052597	diamine oxidase activity	1	1	ENSSSCG00000016442(AOC1)	0.208071	0.641847
GO:0052810	1-phosphatidylinositol-5-kinase activity	1	1	ENSSSCG00000016147(PIKFYVE)	0.208071	0.641847
GO:0060230	lipoprotein lipase activator activity	1	1	ENSSSCG00000040910(APOH)	0.208071	0.641847
GO:0061609	fructose-1-phosphate aldolase activity	1	1	ENSSSCG00000038300(ALDOB)	0.208071	0.641847
GO:0061657	UFM1 conjugating enzyme activity	1	1	ENSSSCG00000006363(UFC1)	0.208071	0.641847
GO:0061666	UFM1 ligase activity	1	1	ENSSSCG00000004339(UFL1)	0.208071	0.641847
GO:0061768	magnesium:sodium antiporter activity	1	1	ENSSSCG00000020783(SLC41A1)	0.208071	0.641847
GO:0061797	pH-gated chloride channel activity	1	1	ENSSSCG00000015598(PACC1)	0.208071	0.641847
GO:0061798	GTP 3',8'-cyclase activity	1	1	ENSSSCG00000001596(MOCS1)	0.208071	0.641847
GO:0061799	cyclic pyranopterin monophosphate synthase activity	1	1	ENSSSCG00000001596(MOCS1)	0.208071	0.641847
GO:0070080	titin Z domain binding	1	1	ENSSSCG00000010144(ACTN2)	0.208071	0.641847
GO:0070089	chloride-activated potassium channel activity	1	1	ENSSSCG00000010892(KCNT2)	0.208071	0.641847
GO:0070095	fructose-6-phosphate binding	1	1	ENSSSCG00000028197(PFKL)	0.208071	0.641847
GO:0070119	ciliary neurotrophic factor binding	1	1	ENSSSCG00000027628(IL6R)	0.208071	0.641847
GO:0070524	11-beta-hydroxysteroid dehydrogenase (NADP+) activity	1	1	ENSSSCG00000015616(HSD11B1)	0.208071	0.641847
GO:0070547	L-tyrosine aminotransferase activity	1	1	ENSSSCG00000002736(TAT)	0.208071	0.641847
GO:0070611	histone methyltransferase activity (H3-R2 specific)	1	1	ENSSSCG00000006853(PRMT6)	0.208071	0.641847
GO:0070612	histone methyltransferase activity (H2A-R3 specific)	1	1	ENSSSCG00000006853(PRMT6)	0.208071	0.641847
GO:0070653	high-density lipoprotein particle receptor binding	1	1	ENSSSCG00000030921(APOA1)	0.208071	0.641847
GO:0070674	hypoxanthine dehydrogenase activity	1	1	ENSSSCG00000008522(XDH)	0.208071	0.641847
GO:0070675	hypoxanthine oxidase activity	1	1	ENSSSCG00000008522(XDH)	0.208071	0.641847
GO:0070774	phytoceramidase activity	1	1	ENSSSCG00000032723(ACER3)	0.208071	0.641847
GO:0070990	snRNP binding	1	1	ENSSSCG00000003263(PRPF31)	0.208071	0.641847
GO:0071553	G protein-coupled pyrimidinergic nucleotide receptor activity	1	1	ENSSSCG00000012380(P2RY4)	0.208071	0.641847
GO:0071614	linoleic acid epoxygenase activity	1	1	ENSSSCG00000003825(CYP2J34)	0.208071	0.641847
GO:0072591	citrate-L-glutamate ligase activity	1	1	ENSSSCG00000000665(RIMKLB)	0.208071	0.641847
GO:0080132	fatty acid alpha-hydroxylase activity	1	1	ENSSSCG00000002718(FA2H)	0.208071	0.641847
GO:0080146	L-cysteine desulfhydrase activity	1	1	ENSSSCG00000003789(CTH)	0.208071	0.641847
GO:0086056	voltage-gated calcium channel activity involved in AV node cell action potential	1	1	ENSSSCG00000011040(CACNB2)	0.208071	0.641847
GO:0086057	voltage-gated calcium channel activity involved in bundle of His cell action potential	1	1	ENSSSCG00000015402(CACNA2D1)	0.208071	0.641847
GO:0086080	protein binding involved in heterotypic cell-cell adhesion	1	1	ENSSSCG00000004632(GLDN)	0.208071	0.641847
GO:0090416	nicotinate transmembrane transporter activity	1	1	ENSSSCG00000011256(SLC22A13)	0.208071	0.641847
GO:0090422	thiamine pyrophosphate transmembrane transporter activity	1	1	ENSSSCG00000001419(SLC44A4)	0.208071	0.641847
GO:0097493	structural molecule activity conferring elasticity	1	1	ENSSSCG00000008557(EMILIN1)	0.208071	0.641847
GO:0097604	temperature-gated cation channel activity	1	1	ENSSSCG00000006186(TRPA1)	0.208071	0.641847
GO:0098633	collagen fibril binding	1	1	ENSSSCG00000000067(CHADL)	0.208071	0.641847
GO:0098680	template-free RNA nucleotidyltransferase	1	1	ENSSSCG00000017118(TERT)	0.208071	0.641847
GO:0099142	intracellularly ATP-gated ion channel activity	1	1	ENSSSCG00000016626(CFTR)	0.208071	0.641847
GO:0099567	calcium ion binding involved in regulation of postsynaptic cytosolic calcium ion concentration	1	1	ENSSSCG00000006125(CALB1)	0.208071	0.641847
GO:0102757	NADPH phosphatase activity	1	1	ENSSSCG00000024596(NOCT)	0.208071	0.641847
GO:0106105	Ala-tRNA(Thr) hydrolase activity	1	1	ENSSSCG00000026663(DTD2)	0.208071	0.641847
GO:0106138	Sec61 translocon complex binding	1	1	ENSSSCG00000016626(CFTR)	0.208071	0.641847
GO:0120048	U6 snRNA (adenine-(43)-N(6))-methyltransferase activity	1	1	ENSSSCG00000017832(METTL16)	0.208071	0.641847
GO:0120153	calcium-dependent carbohydrate binding	1	1	ENSSSCG00000025629(COLEC11)	0.208071	0.641847
GO:0140010	D-aspartate transmembrane transporter activity	1	1	ENSSSCG00000005222(SLC1A1)	0.208071	0.641847
GO:0140161	monocarboxylate:sodium symporter activity	1	1	ENSSSCG00000000871(SLC5A8)	0.208071	0.641847
GO:1902122	chenodeoxycholic acid binding	1	1	ENSSSCG00000000875(NR1H4)	0.208071	0.641847
GO:1902388	ceramide 1-phosphate transporter activity	1	1	ENSSSCG00000009179(MTTP)	0.208071	0.641847
GO:1905762	CCR4-NOT complex binding	1	1	ENSSSCG00000002872(GARRE1)	0.208071	0.641847
GO:1990439	MAP kinase serine/threonine phosphatase activity	1	1	ENSSSCG00000015850(DUSP4)	0.208071	0.641847
GO:1990699	palmitoleyl hydrolase activity	1	1	ENSSSCG00000039013(NOTUM)	0.208071	0.641847
GO:1990829	C-rich single-stranded DNA binding	1	1	ENSSSCG00000000274(PCBP2)	0.208071	0.641847
GO:0015297	antiporter activity	8	28	ENSSSCG00000004304(SLC35A1);ENSSSCG00000004937(SLC24A1);ENSSSCG00000005167(SLC24A2);ENSSSCG00000007466(SLC9A8);ENSSSCG00000009713(CLCN3);ENSSSCG00000020783(SLC41A1);ENSSSCG00000021813(SLC26A3);ENSSSCG00000029567(SLC8A2)	0.212233	0.653677
GO:0015238	drug transmembrane transporter activity	17	67	ENSSSCG00000000871(SLC5A8);ENSSSCG00000003105(SLC1A5);ENSSSCG00000005222(SLC1A1);ENSSSCG00000008051(ABCA3);ENSSSCG00000010543(ABCC2);ENSSSCG00000011256(SLC22A13);ENSSSCG00000011397(SLC38A3);ENSSSCG00000015926(ABCB11);ENSSSCG00000015949(SLC25A12);ENSSSCG00000017121(SLC6A3);ENSSSCG00000017763(SLC13A2);ENSSSCG00000017888(SLC13A5);ENSSSCG00000021968(SLC19A3);ENSSSCG00000025820(SLC15A4);ENSSSCG0000002…	0.216238	0.664989
GO:0004869	cysteine-type endopeptidase inhibitor activity	7	24	ENSSSCG00000011802(KNG1);ENSSSCG00000012163(RPS6KA3);ENSSSCG00000016196(VIL1);ENSSSCG00000021971(DPEP1);ENSSSCG00000028871(CSTA);ENSSSCG00000031615(SERPINB9);ENSSSCG00000037360(CST3)	0.217814	0.667785
GO:1904315	transmitter-gated ion channel activity involved in regulation of postsynaptic membrane potential	7	24	ENSSSCG00000001752(CHRNA3);ENSSSCG00000003038(GRIK5);ENSSSCG00000004839(-);ENSSSCG00000012129(GLRA2);ENSSSCG00000012638(GRIA3);ENSSSCG00000022569(GRIA1);ENSSSCG00000035018(GABRD)	0.217814	0.667785
GO:0005254	chloride channel activity	11	41	ENSSSCG00000000499(BEST3);ENSSSCG00000003271(TTYH1);ENSSSCG00000006935(CLCA2);ENSSSCG00000009698(GLRA3);ENSSSCG00000009713(CLCN3);ENSSSCG00000012129(GLRA2);ENSSSCG00000013733(BEST2);ENSSSCG00000015598(PACC1);ENSSSCG00000016464(CLCN1);ENSSSCG00000016626(CFTR);ENSSSCG00000024569(ANO9)	0.219089	0.66949
GO:0015294	solute:cation symporter activity	11	41	ENSSSCG00000000871(SLC5A8);ENSSSCG00000004673(SLC28A2);ENSSSCG00000005222(SLC1A1);ENSSSCG00000005930(SLC45A4);ENSSSCG00000008758(SLC34A2);ENSSSCG00000009513(SLC15A1);ENSSSCG00000010960(SLC28A3);ENSSSCG00000017121(SLC6A3);ENSSSCG00000025820(SLC15A4);ENSSSCG00000037535(SLC34A1);ENSSSCG00000037705(SLC6A5)	0.219089	0.66949
GO:0004089	carbonate dehydratase activity	3	8	ENSSSCG00000012141(CA5B);ENSSSCG00000023186(CA4);ENSSSCG00000035629(CA5A)	0.221045	0.66949
GO:0005388	calcium-transporting ATPase activity	3	8	ENSSSCG00000011183(ATP2C1);ENSSSCG00000015273(ATP2B4);ENSSSCG00000017874(ATP2A3)	0.221045	0.66949
GO:0033038	bitter taste receptor activity	3	8	ENSSSCG00000021525(TAS2R4);ENSSSCG00000028394(TAS2R3);ENSSSCG00000044781(-)	0.221045	0.66949
GO:0043176	amine binding	3	8	ENSSSCG00000025500(-);ENSSSCG00000030227(HTR1F);ENSSSCG00000037452(HTR2A)	0.221045	0.66949
GO:0051378	serotonin binding	3	8	ENSSSCG00000025500(-);ENSSSCG00000030227(HTR1F);ENSSSCG00000037452(HTR2A)	0.221045	0.66949
GO:1990226	histone methyltransferase binding	3	8	ENSSSCG00000005703(PRDM12);ENSSSCG00000010513(LCOR);ENSSSCG00000016711(CBX3)	0.221045	0.66949
GO:0008376	acetylgalactosaminyltransferase activity	6	20	ENSSSCG00000004825(CHSY1);ENSSSCG00000013403(GALNT18);ENSSSCG00000017072(GALNT10);ENSSSCG00000021805(GALNTL6);ENSSSCG00000026146(GALNT5);ENSSSCG00000033780(B4GALNT4)	0.222775	0.673709
GO:0001637	G protein-coupled chemoattractant receptor activity	5	16	ENSSSCG00000011316(CCR9);ENSSSCG00000017392(CCR10);ENSSSCG00000024562(CCR6);ENSSSCG00000025846(CCR8);ENSSSCG00000039416(CXCR4)	0.226414	0.676826
GO:0004950	chemokine receptor activity	5	16	ENSSSCG00000011316(CCR9);ENSSSCG00000017392(CCR10);ENSSSCG00000024562(CCR6);ENSSSCG00000025846(CCR8);ENSSSCG00000039416(CXCR4)	0.226414	0.676826
GO:0015298	solute:cation antiporter activity	5	16	ENSSSCG00000004937(SLC24A1);ENSSSCG00000005167(SLC24A2);ENSSSCG00000007466(SLC9A8);ENSSSCG00000020783(SLC41A1);ENSSSCG00000029567(SLC8A2)	0.226414	0.676826
GO:0015491	cation:cation antiporter activity	5	16	ENSSSCG00000004937(SLC24A1);ENSSSCG00000005167(SLC24A2);ENSSSCG00000007466(SLC9A8);ENSSSCG00000020783(SLC41A1);ENSSSCG00000029567(SLC8A2)	0.226414	0.676826
GO:0001540	amyloid-beta binding	10	37	ENSSSCG00000006366(PFDN2);ENSSSCG00000010816(TGFB2);ENSSSCG00000012811(VBP1);ENSSSCG00000015079(BACE1);ENSSSCG00000016267(ITM2C);ENSSSCG00000030921(APOA1);ENSSSCG00000037360(CST3);ENSSSCG00000038493(PFDN1);ENSSSCG00000038598(ADRB2);ENSSSCG00000040173(DLGAP3)	0.226811	0.676826
GO:0016493	C-C chemokine receptor activity	4	12	ENSSSCG00000011316(CCR9);ENSSSCG00000017392(CCR10);ENSSSCG00000024562(CCR6);ENSSSCG00000025846(CCR8)	0.227186	0.676826
GO:0051393	alpha-actinin binding	4	12	ENSSSCG00000010359(LDB3);ENSSSCG00000010552(PKD2L1);ENSSSCG00000011579(PPARG);ENSSSCG00000038990(PTPRT)	0.227186	0.676826
GO:0070034	telomerase RNA binding	4	12	ENSSSCG00000002142(TEP1);ENSSSCG00000010877(HNRNPU);ENSSSCG00000017118(TERT);ENSSSCG00000036960(NOP10)	0.227186	0.676826
GO:0070717	poly-purine tract binding	4	12	ENSSSCG00000001065(ATXN1);ENSSSCG00000003660(PABPC4);ENSSSCG00000010877(HNRNPU);ENSSSCG00000017155(EIF4A3)	0.227186	0.676826
GO:0140035	ubiquitination-like modification-dependent protein binding	4	12	ENSSSCG00000001912(PML);ENSSSCG00000009924(ANKRD13A);ENSSSCG00000016217(DNAJB2);ENSSSCG00000031949(TP53BP1)	0.227186	0.676826
GO:0043168	anion binding	175	800	ENSSSCG00000000137(NCF4);ENSSSCG00000000142(FOXRED2);ENSSSCG00000000217(RACGAP1);ENSSSCG00000000475(IRAK3);ENSSSCG00000000555(ITPR2);ENSSSCG00000000875(NR1H4);ENSSSCG00000000994(GMDS);ENSSSCG00000001723(PLA2G7);ENSSSCG00000001776(-);ENSSSCG00000001814(IQGAP1);ENSSSCG00000002127(CHD8);ENSSSCG00000002135(PNP);ENSSSCG00000002377(EIF2B2);ENSSSCG00000002481(SERPINA5);ENSSSCG00000002815(ADGRG1);ENSSSCG…	0.230179	0.683784
GO:0003723	RNA binding	114	514	ENSSSCG00000000274(PCBP2);ENSSSCG00000000668(APOBEC1);ENSSSCG00000000998(RPP40);ENSSSCG00000001065(ATXN1);ENSSSCG00000002142(TEP1);ENSSSCG00000002377(EIF2B2);ENSSSCG00000003235(-);ENSSSCG00000003263(PRPF31);ENSSSCG00000003660(PABPC4);ENSSSCG00000003748(CELF4);ENSSSCG00000003780(CRYZ);ENSSSCG00000004489(EEF1A1);ENSSSCG00000004528(MBD2);ENSSSCG00000004549(RBPMS2);ENSSSCG00000005501(TRIM32);ENSSSCG0…	0.230205	0.683784
GO:0015276	ligand-gated ion channel activity	19	77	ENSSSCG00000000555(ITPR2);ENSSSCG00000001752(CHRNA3);ENSSSCG00000003038(GRIK5);ENSSSCG00000003640(GRIK3);ENSSSCG00000004839(-);ENSSSCG00000006186(TRPA1);ENSSSCG00000006935(CLCA2);ENSSSCG00000009698(GLRA3);ENSSSCG00000012129(GLRA2);ENSSSCG00000012638(GRIA3);ENSSSCG00000012875(-);ENSSSCG00000016626(CFTR);ENSSSCG00000017089(ANXA6);ENSSSCG00000017188(ZACN);ENSSSCG00000022569(GRIA1);ENSSSCG00000024685…	0.238047	0.691827
GO:0022834	ligand-gated channel activity	19	77	ENSSSCG00000000555(ITPR2);ENSSSCG00000001752(CHRNA3);ENSSSCG00000003038(GRIK5);ENSSSCG00000003640(GRIK3);ENSSSCG00000004839(-);ENSSSCG00000006186(TRPA1);ENSSSCG00000006935(CLCA2);ENSSSCG00000009698(GLRA3);ENSSSCG00000012129(GLRA2);ENSSSCG00000012638(GRIA3);ENSSSCG00000012875(-);ENSSSCG00000016626(CFTR);ENSSSCG00000017089(ANXA6);ENSSSCG00000017188(ZACN);ENSSSCG00000022569(GRIA1);ENSSSCG00000024685…	0.238047	0.691827
GO:0005509	calcium ion binding	41	177	ENSSSCG00000000207(-);ENSSSCG00000001814(IQGAP1);ENSSSCG00000002257(MCTP2);ENSSSCG00000003083(CBLC);ENSSSCG00000003271(TTYH1);ENSSSCG00000004013(SMOC2);ENSSSCG00000005502(ASTN2);ENSSSCG00000005979(ANXA13);ENSSSCG00000006001(ENPP2);ENSSSCG00000006125(CALB1);ENSSSCG00000006403(CRP);ENSSSCG00000008312(DYSF);ENSSSCG00000009558(F10);ENSSSCG00000010552(PKD2L1);ENSSSCG00000010660(PNLIPRP2);ENSSSCG000000…	0.243229	0.691827
GO:0019905	syntaxin binding	8	29	ENSSSCG00000003120(NAPA);ENSSSCG00000003923(HECTD3);ENSSSCG00000013752(STX10);ENSSSCG00000014036(TMED9);ENSSSCG00000017316(NSF);ENSSSCG00000027970(-);ENSSSCG00000034964(STX8);ENSSSCG00000035684(TMED10)	0.243263	0.691827
GO:0004252	serine-type endopeptidase activity	16	64	ENSSSCG00000001770(CTSH);ENSSSCG00000001817(FURIN);ENSSSCG00000001982(-);ENSSSCG00000007760(PRSS36);ENSSSCG00000009558(F10);ENSSSCG00000011806(MASP1);ENSSSCG00000013252(F2);ENSSSCG00000013417(PRTN3);ENSSSCG00000016902(GZMA);ENSSSCG00000016903(GZMA);ENSSSCG00000020780(PRSS57);ENSSSCG00000021867(HPN);ENSSSCG00000029130(ELANE);ENSSSCG00000029675(MMP8);ENSSSCG00000030518(PRSS33);ENSSSCG00000043557(-)	0.244839	0.691827
GO:0008270	zinc ion binding	45	196	ENSSSCG00000000687(CD4);ENSSSCG00000001715(ENPP5);ENSSSCG00000001934(SEC23A);ENSSSCG00000005198(KDM4C);ENSSSCG00000006001(ENPP2);ENSSSCG00000006125(CALB1);ENSSSCG00000006132(MMP16);ENSSSCG00000007436(MMP9);ENSSSCG00000007830(RBBP6);ENSSSCG00000009045(HHIP);ENSSSCG00000010555(HIF1AN);ENSSSCG00000011579(PPARG);ENSSSCG00000011801(HRG);ENSSSCG00000014108(BHMT);ENSSSCG00000015067(ZPR1);ENSSSCG00000015…	0.251142	0.691827
GO:0017069	snRNA binding	7	25	ENSSSCG00000003263(PRPF31);ENSSSCG00000010877(HNRNPU);ENSSSCG00000017832(METTL16);ENSSSCG00000027323(NCBP2);ENSSSCG00000038181(CCNT1);ENSSSCG00000038248(LSM11);ENSSSCG00000038702(-)	0.251946	0.691827
GO:0030331	estrogen receptor binding	7	25	ENSSSCG00000004608(DNAAF4);ENSSSCG00000008499(STRN);ENSSSCG00000010513(LCOR);ENSSSCG00000017505(MED1);ENSSSCG00000026478(PADI2);ENSSSCG00000029630(TAF10);ENSSSCG00000036026(SRARP)	0.251946	0.691827
GO:0005126	cytokine receptor binding	31	132	ENSSSCG00000001009(RIPK1);ENSSSCG00000003801(IL23R);ENSSSCG00000005382(TGFBR1);ENSSSCG00000006582(S100A14);ENSSSCG00000009429(TNFSF11);ENSSSCG00000010816(TGFB2);ENSSSCG00000012528(BEX3);ENSSSCG00000013909(CRLF1);ENSSSCG00000014171(ERAP1);ENSSSCG00000015654(IL20);ENSSSCG00000016916(IL6ST);ENSSSCG00000017044(IL12B);ENSSSCG00000020970(IL6);ENSSSCG00000022226(FASLG);ENSSSCG00000022419(FEM1B);ENSSSCG0…	0.252341	0.691827
GO:0016829	lyase activity	23	96	ENSSSCG00000000994(GMDS);ENSSSCG00000001479(HMGCLL1);ENSSSCG00000001596(MOCS1);ENSSSCG00000003789(CTH);ENSSSCG00000004541(FECH);ENSSSCG00000004644(HDC);ENSSSCG00000008866(GUCY1A1);ENSSSCG00000009144(ETNPPL);ENSSSCG00000009316(-);ENSSSCG00000009469(ACOD1);ENSSSCG00000010664(ENO4);ENSSSCG00000012141(CA5B);ENSSSCG00000015699(ACMSD);ENSSSCG00000022009(DDC);ENSSSCG00000023186(CA4);ENSSSCG00000023807(A…	0.257043	0.691827
GO:0002020	protease binding	19	78	ENSSSCG00000000660(A2M);ENSSSCG00000001817(FURIN);ENSSSCG00000002476(SERPINA1);ENSSSCG00000002481(SERPINA5);ENSSSCG00000004154(TNFAIP3);ENSSSCG00000006651(ADAMTSL4);ENSSSCG00000010513(LCOR);ENSSSCG00000013916(COMP);ENSSSCG00000015493(SERPINC1);ENSSSCG00000015720(BIN1);ENSSSCG00000017094(MARCHF6);ENSSSCG00000023391(LONP2);ENSSSCG00000027057(SYVN1);ENSSSCG00000027710(PDZD3);ENSSSCG00000028871(CSTA)…	0.257237	0.691827
GO:0005230	extracellular ligand-gated ion channel activity	12	47	ENSSSCG00000001752(CHRNA3);ENSSSCG00000003038(GRIK5);ENSSSCG00000003640(GRIK3);ENSSSCG00000004839(-);ENSSSCG00000009698(GLRA3);ENSSSCG00000012129(GLRA2);ENSSSCG00000012638(GRIA3);ENSSSCG00000017188(ZACN);ENSSSCG00000022569(GRIA1);ENSSSCG00000024685(GRIA2);ENSSSCG00000031290(GRIN2A);ENSSSCG00000035018(GABRD)	0.260759	0.691827
GO:0005154	epidermal growth factor receptor binding	6	21	ENSSSCG00000001483(FAM83B);ENSSSCG00000003083(CBLC);ENSSSCG00000008326(TGFA);ENSSSCG00000008437(SOCS5);ENSSSCG00000023187(VAV3);ENSSSCG00000036828(SNX4)	0.260818	0.691827
GO:0032452	histone demethylase activity	6	21	ENSSSCG00000005198(KDM4C);ENSSSCG00000008221(KDM3A);ENSSSCG00000012262(KDM6A);ENSSSCG00000026449(-);ENSSSCG00000029803(KDM2B);ENSSSCG00000035923(JMJD6)	0.260818	0.691827
GO:0071813	lipoprotein particle binding	6	21	ENSSSCG00000004789(THBS1);ENSSSCG00000005229(VLDLR);ENSSSCG00000006403(CRP);ENSSSCG00000011443(STAB1);ENSSSCG00000030921(APOA1);ENSSSCG00000040631(LPL)	0.260818	0.691827
GO:0071814	protein-lipid complex binding	6	21	ENSSSCG00000004789(THBS1);ENSSSCG00000005229(VLDLR);ENSSSCG00000006403(CRP);ENSSSCG00000011443(STAB1);ENSSSCG00000030921(APOA1);ENSSSCG00000040631(LPL)	0.260818	0.691827
GO:0051087	chaperone binding	14	56	ENSSSCG00000005297(DNAJB5);ENSSSCG00000006740(ATP1A1);ENSSSCG00000010686(BAG3);ENSSSCG00000013784(DNAJB1);ENSSSCG00000014269(FNIP1);ENSSSCG00000015720(BIN1);ENSSSCG00000016217(DNAJB2);ENSSSCG00000016626(CFTR);ENSSSCG00000017118(TERT);ENSSSCG00000017355(GRN);ENSSSCG00000027057(SYVN1);ENSSSCG00000027529(BIRC2);ENSSSCG00000035493(SACS);ENSSSCG00000038153(PACRG)	0.26437	0.691827
GO:0046982	protein heterodimerization activity	38	165	ENSSSCG00000000475(IRAK3);ENSSSCG00000000844(NFYB);ENSSSCG00000003111(SAE1);ENSSSCG00000004600(TCF12);ENSSSCG00000005503(TLR4);ENSSSCG00000005669(MIGA2);ENSSSCG00000007030(IKBKB);ENSSSCG00000007514(VAPB);ENSSSCG00000008443(EPAS1);ENSSSCG00000008453(ABCG8);ENSSSCG00000009179(MTTP);ENSSSCG00000010629(ADRA2A);ENSSSCG00000011506(UBA3);ENSSSCG00000011695(AGTR1);ENSSSCG00000011730(IL12A);ENSSSCG0000001…	0.266118	0.691827
GO:0001085	RNA polymerase II transcription factor binding	22	92	ENSSSCG00000002490(GSC);ENSSSCG00000003152(RUVBL2);ENSSSCG00000004432(HDAC2);ENSSSCG00000006084(MTDH);ENSSSCG00000007371(HNF4A);ENSSSCG00000010461(ANKRD1);ENSSSCG00000010877(HNRNPU);ENSSSCG00000013375(MYOD1);ENSSSCG00000016319(GBX2);ENSSSCG00000016662(TBX20);ENSSSCG00000016883(ISL1);ENSSSCG00000022383(GATA4);ENSSSCG00000027409(TCF23);ENSSSCG00000028168(TAF7);ENSSSCG00000028771(MEF2A);ENSSSCG00000…	0.266329	0.691827
GO:0008409	5'-3' exonuclease activity	5	17	ENSSSCG00000002554(PLD4);ENSSSCG00000007109(XRN2);ENSSSCG00000010644(DCLRE1A);ENSSSCG00000010865(EXO1);ENSSSCG00000020799(CPSF3)	0.269625	0.691827
GO:0050699	WW domain binding	5	17	ENSSSCG00000011358(TREX1);ENSSSCG00000025295(NDFIP1);ENSSSCG00000032381(LITAF);ENSSSCG00000032658(TRAF4);ENSSSCG00000035061(WBP1)	0.269625	0.691827
GO:0001046	core promoter sequence-specific DNA binding	8	30	ENSSSCG00000000403(BAZ2A);ENSSSCG00000002680(TAF1C);ENSSSCG00000003152(RUVBL2);ENSSSCG00000003169(PIH1D1);ENSSSCG00000013320(PAX6);ENSSSCG00000014307(MACROH2A1);ENSSSCG00000016319(GBX2);ENSSSCG00000026103(ZBTB17)	0.275664	0.691827
GO:0001047	core promoter binding	8	30	ENSSSCG00000000403(BAZ2A);ENSSSCG00000002680(TAF1C);ENSSSCG00000003152(RUVBL2);ENSSSCG00000003169(PIH1D1);ENSSSCG00000013320(PAX6);ENSSSCG00000014307(MACROH2A1);ENSSSCG00000016319(GBX2);ENSSSCG00000026103(ZBTB17)	0.275664	0.691827
GO:0070405	ammonium ion binding	8	30	ENSSSCG00000002481(SERPINA5);ENSSSCG00000009967(PITPNB);ENSSSCG00000017121(SLC6A3);ENSSSCG00000025500(-);ENSSSCG00000029037(DRD1);ENSSSCG00000030227(HTR1F);ENSSSCG00000037452(HTR2A);ENSSSCG00000040689(APOA4)	0.275664	0.691827
GO:0017056	structural constituent of nuclear pore	4	13	ENSSSCG00000012557(-);ENSSSCG00000015576(TPR);ENSSSCG00000030295(NUTF2);ENSSSCG00000035318(NUP58)	0.277726	0.691827
GO:0030170	pyridoxal phosphate binding	4	13	ENSSSCG00000003789(CTH);ENSSSCG00000016402(AGXT);ENSSSCG00000032782(PNPO);ENSSSCG00000032985(GOT2)	0.277726	0.691827
GO:0035254	glutamate receptor binding	4	13	ENSSSCG00000017232(SLC9A3R1);ENSSSCG00000017316(NSF);ENSSSCG00000027654(NETO1);ENSSSCG00000035924(SHISA7)	0.277726	0.691827
GO:0043015	gamma-tubulin binding	4	13	ENSSSCG00000000217(RACGAP1);ENSSSCG00000016869(-);ENSSSCG00000028117(CDK5RAP2);ENSSSCG00000032656(BRSK1)	0.277726	0.691827
GO:0043027	cysteine-type endopeptidase inhibitor activity involved in apoptotic process	4	13	ENSSSCG00000012163(RPS6KA3);ENSSSCG00000016196(VIL1);ENSSSCG00000021971(DPEP1);ENSSSCG00000031615(SERPINB9)	0.277726	0.691827
GO:0044390	ubiquitin-like protein conjugating enzyme binding	4	13	ENSSSCG00000016941(RNF180);ENSSSCG00000017094(MARCHF6);ENSSSCG00000021814(ZMYM2);ENSSSCG00000026346(UBE3D)	0.277726	0.691827
GO:0052866	phosphatidylinositol phosphate phosphatase activity	4	13	ENSSSCG00000012742(MTM1);ENSSSCG00000014970(MTMR2);ENSSSCG00000035119(MTMR6);ENSSSCG00000038172(PIP4P1)	0.277726	0.691827
GO:0070279	vitamin B6 binding	4	13	ENSSSCG00000003789(CTH);ENSSSCG00000016402(AGXT);ENSSSCG00000032782(PNPO);ENSSSCG00000032985(GOT2)	0.277726	0.691827
GO:0070840	dynein complex binding	4	13	ENSSSCG00000002675(DNAAF1);ENSSSCG00000006204(PPP1R42);ENSSSCG00000015576(TPR);ENSSSCG00000026269(RAB29)	0.277726	0.691827
GO:1904680	peptide transmembrane transporter activity	4	13	ENSSSCG00000006106(CDH17);ENSSSCG00000009513(SLC15A1);ENSSSCG00000025820(SLC15A4);ENSSSCG00000035684(TMED10)	0.277726	0.691827
GO:0000062	fatty-acyl-CoA binding	2	5	ENSSSCG00000021464(SOAT1);ENSSSCG00000027266(PNPLA3)	0.279309	0.691827
GO:0000099	sulfur amino acid transmembrane transporter activity	2	5	ENSSSCG00000005222(SLC1A1);ENSSSCG00000022948(SLC7A9)	0.279309	0.691827
GO:0003828	alpha-N-acetylneuraminate alpha-2,8-sialyltransferase activity	2	5	ENSSSCG00000032053(ST8SIA5);ENSSSCG00000038971(ST8SIA3)	0.279309	0.691827
GO:0005021	vascular endothelial growth factor-activated receptor activity	2	5	ENSSSCG00000008844(KDR);ENSSSCG00000014007(FLT4)	0.279309	0.691827
GO:0005114	type II transforming growth factor beta receptor binding	2	5	ENSSSCG00000005382(TGFBR1);ENSSSCG00000010816(TGFB2)	0.279309	0.691827
GO:0005237	inhibitory extracellular ligand-gated ion channel activity	2	5	ENSSSCG00000009698(GLRA3);ENSSSCG00000012129(GLRA2)	0.279309	0.691827
GO:0008140	cAMP response element binding protein binding	2	5	ENSSSCG00000013915(CRTC1);ENSSSCG00000044553(DDIT3)	0.279309	0.691827
GO:0008273	calcium, potassium:sodium antiporter activity	2	5	ENSSSCG00000004937(SLC24A1);ENSSSCG00000005167(SLC24A2)	0.279309	0.691827
GO:0009008	DNA-methyltransferase activity	2	5	ENSSSCG00000029413(DNMT3A);ENSSSCG00000034816(METTL4)	0.279309	0.691827
GO:0015183	L-aspartate transmembrane transporter activity	2	5	ENSSSCG00000005222(SLC1A1);ENSSSCG00000015949(SLC25A12)	0.279309	0.691827
GO:0015186	L-glutamine transmembrane transporter activity	2	5	ENSSSCG00000003105(SLC1A5);ENSSSCG00000011397(SLC38A3)	0.279309	0.691827
GO:0015220	choline transmembrane transporter activity	2	5	ENSSSCG00000001419(SLC44A4);ENSSSCG00000013639(SLC44A2)	0.279309	0.691827
GO:0015232	heme transporter activity	2	5	ENSSSCG00000021606(FLVCR2);ENSSSCG00000036775(SLC48A1)	0.279309	0.691827
GO:0016723	oxidoreductase activity, oxidizing metal ions, NAD or NADP as acceptor	2	5	ENSSSCG00000017297(CYB561);ENSSSCG00000025049(CYBRD1)	0.279309	0.691827
GO:0016812	hydrolase activity, acting on carbon-nitrogen (but not peptide) bonds, in cyclic amides	2	5	ENSSSCG00000009316(-);ENSSSCG00000021971(DPEP1)	0.279309	0.691827
GO:0016833	oxo-acid-lyase activity	2	5	ENSSSCG00000001479(HMGCLL1);ENSSSCG00000026025(HMGCL)	0.279309	0.691827
GO:0016846	carbon-sulfur lyase activity	2	5	ENSSSCG00000003789(CTH);ENSSSCG00000031736(MGST2)	0.279309	0.691827
GO:0016933	extracellularly glycine-gated ion channel activity	2	5	ENSSSCG00000009698(GLRA3);ENSSSCG00000012129(GLRA2)	0.279309	0.691827
GO:0016934	extracellularly glycine-gated chloride channel activity	2	5	ENSSSCG00000009698(GLRA3);ENSSSCG00000012129(GLRA2)	0.279309	0.691827
GO:0019215	intermediate filament binding	2	5	ENSSSCG00000012742(MTM1);ENSSSCG00000017448(KRT14)	0.279309	0.691827
GO:0022821	potassium ion antiporter activity	2	5	ENSSSCG00000004937(SLC24A1);ENSSSCG00000005167(SLC24A2)	0.279309	0.691827
GO:0030280	structural constituent of epidermis	2	5	ENSSSCG00000001559(PNPLA1);ENSSSCG00000017437(KRT36)	0.279309	0.691827
GO:0030284	estrogen receptor activity	2	5	ENSSSCG00000005109(ESR2);ENSSSCG00000026422(GPER1)	0.279309	0.691827
GO:0031419	cobalamin binding	2	5	ENSSSCG00000010011(TCN2);ENSSSCG00000013117(CBLIF)	0.279309	0.691827
GO:0032027	myosin light chain binding	2	5	ENSSSCG00000035066(MYOC);ENSSSCG00000039416(CXCR4)	0.279309	0.691827
GO:0033300	dehydroascorbic acid transmembrane transporter activity	2	5	ENSSSCG00000020927(SLC2A2);ENSSSCG00000022925(-)	0.279309	0.691827
GO:0034190	apolipoprotein receptor binding	2	5	ENSSSCG00000003211(NR1H2);ENSSSCG00000030921(APOA1)	0.279309	0.691827
GO:0035240	dopamine binding	2	5	ENSSSCG00000017121(SLC6A3);ENSSSCG00000029037(DRD1)	0.279309	0.691827
GO:0035374	chondroitin sulfate binding	2	5	ENSSSCG00000013260(-);ENSSSCG00000034656(RTN4R)	0.279309	0.691827
GO:0036041	long-chain fatty acid binding	2	5	ENSSSCG00000009203(SNCA);ENSSSCG00000037272(FABP2)	0.279309	0.691827
GO:0042392	sphingosine-1-phosphate phosphatase activity	2	5	ENSSSCG00000014004(PLPP2);ENSSSCG00000025993(SGPP2)	0.279309	0.691827
GO:0043120	tumor necrosis factor binding	2	5	ENSSSCG00000000660(A2M);ENSSSCG00000022208(TNFRSF1B)	0.279309	0.691827
GO:0051011	microtubule minus-end binding	2	5	ENSSSCG00000005753(CAMSAP1);ENSSSCG00000027314(CAMSAP2)	0.279309	0.691827
GO:0051379	epinephrine binding	2	5	ENSSSCG00000008122(ADRA2B);ENSSSCG00000010629(ADRA2A)	0.279309	0.691827
GO:0055056	D-glucose transmembrane transporter activity	2	5	ENSSSCG00000020927(SLC2A2);ENSSSCG00000022925(-)	0.279309	0.691827
GO:0060229	lipase activator activity	2	5	ENSSSCG00000005126(PLAA);ENSSSCG00000040910(APOH)	0.279309	0.691827
GO:0070087	chromo shadow domain binding	2	5	ENSSSCG00000012434(ATRX);ENSSSCG00000037920(TRIM28)	0.279309	0.691827
GO:0070324	thyroid hormone binding	2	5	ENSSSCG00000023686(TTR);ENSSSCG00000036033(THRB)	0.279309	0.691827
GO:0097027	ubiquitin-protein transferase activator activity	2	5	ENSSSCG00000011081(-);ENSSSCG00000020879(FBXW7)	0.279309	0.691827
GO:1904121	phosphatidylethanolamine transporter activity	2	5	ENSSSCG00000005307(-);ENSSSCG00000009179(MTTP)	0.279309	0.691827
GO:0035091	phosphatidylinositol binding	31	134	ENSSSCG00000000137(NCF4);ENSSSCG00000000217(RACGAP1);ENSSSCG00000000555(ITPR2);ENSSSCG00000001814(IQGAP1);ENSSSCG00000003137(PLEKHA4);ENSSSCG00000003586(EPB41);ENSSSCG00000004232(CLVS2);ENSSSCG00000004385(SNX3);ENSSSCG00000004587(MYO1E);ENSSSCG00000005317(TLN1);ENSSSCG00000007056(PLCB1);ENSSSCG00000008768(ARAP2);ENSSSCG00000009967(PITPNB);ENSSSCG00000010144(ACTN2);ENSSSCG00000012742(MTM1);ENSSSCG…	0.282573	0.691827
GO:0005355	glucose transmembrane transporter activity	3	9	ENSSSCG00000020927(SLC2A2);ENSSSCG00000022925(-);ENSSSCG00000023920(P3H1)	0.283282	0.691827
GO:0015278	calcium-release channel activity	3	9	ENSSSCG00000000555(ITPR2);ENSSSCG00000006186(TRPA1);ENSSSCG00000012875(-)	0.283282	0.691827
GO:0015368	calcium:cation antiporter activity	3	9	ENSSSCG00000004937(SLC24A1);ENSSSCG00000005167(SLC24A2);ENSSSCG00000029567(SLC8A2)	0.283282	0.691827
GO:0015464	acetylcholine receptor activity	3	9	ENSSSCG00000001752(CHRNA3);ENSSSCG00000013261(CHRM4);ENSSSCG00000032532(CHRM2)	0.283282	0.691827
GO:0016641	oxidoreductase activity, acting on the CH-NH2 group of donors, oxygen as acceptor	3	9	ENSSSCG00000009942(DAO);ENSSSCG00000016442(AOC1);ENSSSCG00000032782(PNPO)	0.283282	0.691827
GO:0016712	oxidoreductase activity, acting on paired donors, with incorporation or reduction of molecular oxygen, reduced flavin or flavoprotein as one donor, and incorporation of one atom of oxygen	3	9	ENSSSCG00000001901(CYP1A2);ENSSSCG00000001906(CYP1A1);ENSSSCG00000033844(CYP1B1)	0.283282	0.691827
GO:0019239	deaminase activity	3	9	ENSSSCG00000000667(AICDA);ENSSSCG00000034919(GDA);ENSSSCG00000035218(ADA2)	0.283282	0.691827
GO:0019865	immunoglobulin binding	3	9	ENSSSCG00000005485(AMBP);ENSSSCG00000007859(UMOD);ENSSSCG00000011801(HRG)	0.283282	0.691827
GO:0030228	lipoprotein particle receptor activity	3	9	ENSSSCG00000005229(VLDLR);ENSSSCG00000011443(STAB1);ENSSSCG00000025436(ILDR1)	0.283282	0.691827
GO:0035255	ionotropic glutamate receptor binding	3	9	ENSSSCG00000017316(NSF);ENSSSCG00000027654(NETO1);ENSSSCG00000035924(SHISA7)	0.283282	0.691827
GO:0045294	alpha-catenin binding	3	9	ENSSSCG00000003722(CDH2);ENSSSCG00000022178(NUMB);ENSSSCG00000038990(PTPRT)	0.283282	0.691827
GO:0098632	cell-cell adhesion mediator activity	3	9	ENSSSCG00000004632(GLDN);ENSSSCG00000006852(NTNG1);ENSSSCG00000012780(PLXNB3)	0.283282	0.691827
GO:0032182	ubiquitin-like protein binding	12	48	ENSSSCG00000001912(PML);ENSSSCG00000004154(TNFAIP3);ENSSSCG00000005501(TRIM32);ENSSSCG00000016217(DNAJB2);ENSSSCG00000017671(RNFT1);ENSSSCG00000022099(TP53INP2);ENSSSCG00000022945(UCHL1);ENSSSCG00000026794(SIRT2);ENSSSCG00000027529(BIRC2);ENSSSCG00000032903(-);ENSSSCG00000039416(CXCR4);ENSSSCG00000040087(SPRTN)	0.28664	0.691827
GO:0005272	sodium channel activity	7	26	ENSSSCG00000003038(GRIK5);ENSSSCG00000003640(GRIK3);ENSSSCG00000008869(ASIC5);ENSSSCG00000010552(PKD2L1);ENSSSCG00000015914(SCN7A);ENSSSCG00000017282(SCN4A);ENSSSCG00000029419(SCN11A)	0.287521	0.691827
GO:0099529	neurotransmitter receptor activity involved in regulation of postsynaptic membrane potential	7	26	ENSSSCG00000001752(CHRNA3);ENSSSCG00000003038(GRIK5);ENSSSCG00000004839(-);ENSSSCG00000012129(GLRA2);ENSSSCG00000012638(GRIA3);ENSSSCG00000022569(GRIA1);ENSSSCG00000035018(GABRD)	0.287521	0.691827
GO:0005125	cytokine activity	18	75	ENSSSCG00000009429(TNFSF11);ENSSSCG00000011730(IL12A);ENSSSCG00000013909(CRLF1);ENSSSCG00000014278(IL5);ENSSSCG00000015654(IL20);ENSSSCG00000017044(IL12B);ENSSSCG00000020970(IL6);ENSSSCG00000022226(FASLG);ENSSSCG00000023032(SCG2);ENSSSCG00000023737(CSF2);ENSSSCG00000025308(IL17D);ENSSSCG00000030172(CD40LG);ENSSSCG00000038162(CCL21);ENSSSCG00000039010(WNT7A);ENSSSCG00000039874(CCL26);ENSSSCG000000…	0.287643	0.691827
GO:0015079	potassium ion transmembrane transporter activity	16	66	ENSSSCG00000003038(GRIK5);ENSSSCG00000003640(GRIK3);ENSSSCG00000004937(SLC24A1);ENSSSCG00000005167(SLC24A2);ENSSSCG00000006740(ATP1A1);ENSSSCG00000008465(KCNG3);ENSSSCG00000008563(KCNK3);ENSSSCG00000010552(PKD2L1);ENSSSCG00000010892(KCNT2);ENSSSCG00000013330(KCNA4);ENSSSCG00000013864(TMEM38A);ENSSSCG00000022638(ATP12A);ENSSSCG00000031858(KCNJ10);ENSSSCG00000033190(-);ENSSSCG00000037581(KCNE5);ENS…	0.288311	0.691827
GO:0051427	hormone receptor binding	25	107	ENSSSCG00000000875(NR1H4);ENSSSCG00000001533(TAF11);ENSSSCG00000003211(NR1H2);ENSSSCG00000004608(DNAAF4);ENSSSCG00000005198(KDM4C);ENSSSCG00000007284(NCOA6);ENSSSCG00000008221(KDM3A);ENSSSCG00000008499(STRN);ENSSSCG00000010513(LCOR);ENSSSCG00000010739(CTBP2);ENSSSCG00000011277(CCK);ENSSSCG00000011579(PPARG);ENSSSCG00000011890(NR1I2);ENSSSCG00000013375(MYOD1);ENSSSCG00000015871(NR4A2);ENSSSCG00000…	0.290521	0.691827
GO:0008135	translation factor activity, RNA binding	9	35	ENSSSCG00000002377(EIF2B2);ENSSSCG00000006033(EIF3E);ENSSSCG00000014337(ETF1);ENSSSCG00000015648(EIF2D);ENSSSCG00000021118(GSPT1);ENSSSCG00000025651(GFM1);ENSSSCG00000026617(EIF2S2);ENSSSCG00000033295(EIF2S1);ENSSSCG00000039390(EIF3B)	0.295516	0.691827
GO:0038024	cargo receptor activity	11	44	ENSSSCG00000005229(VLDLR);ENSSSCG00000010109(SCARF2);ENSSSCG00000011443(STAB1);ENSSSCG00000011848(TFRC);ENSSSCG00000022236(FOLR1);ENSSSCG00000025436(ILDR1);ENSSSCG00000035171(-);ENSSSCG00000036046(-);ENSSSCG00000039162(-);MSTRG.4734(DMBT1);MSTRG.4735(DMBT1)	0.299053	0.691827
GO:0004540	ribonuclease activity	16	67	ENSSSCG00000000998(RPP40);ENSSSCG00000002305(EXD2);ENSSSCG00000006078(POP1);ENSSSCG00000007109(XRN2);ENSSSCG00000008989(CNOT6L);ENSSSCG00000009319(PAN3);ENSSSCG00000016590(SND1);ENSSSCG00000017067(CNOT8);ENSSSCG00000020799(CPSF3);ENSSSCG00000021866(EDDM3B);ENSSSCG00000024596(NOCT);ENSSSCG00000028225(DICER1);ENSSSCG00000033116(YBEY);ENSSSCG00000044339(-);ENSSSCG00000045819(-);ENSSSCG00000049831(-)	0.310922	0.691827
[truncated: 1,233 more rows]

## Sheet: Biological Process
GO analysis for DE lncRNAs between theH and L groups
GO ID	Description	H-VS-L (2237)	Background number (10501)	Genes	pvalue	p.adjust
[truncated: 9,299 more rows]
