# Supplementary material for: Identification of Candidate Genes and Regulatory Competitive Endogenous RNA (ceRNA) Networks Underlying Intramuscular Fat Content in Yorkshire Pigs with Extreme Fat Deposition Phenotypes
Source: Int J Mol Sci. 2022 Oct 20;23(20):12596. doi: 10.3390/ijms232012596 (PMC9603960; doi:10.3390/ijms232012596)
Supplement: Supplementary file 1 [file ijms-23-12596-s001.zip › Supplementary File S3 KEGG analysis for DE lncRNAs.xlsx]

## Sheet: Kegg
KEGG pathway analysis for DE lncRNAs between H and L groups
KEGG_A_class	KEGG_B_class	Pathway	H-VS-L (1709)	Background number (8780)	Genes	Pvalue	Qvalue	Pathway ID
Organismal Systems	Immune system	Complement and coagulation cascades	72	164	ENSSSCG00000000660(A2M);ENSSSCG00000001427(C4A);ENSSSCG00000002476(SERPINA1);ENSSSCG00000002481(SERPINA5);ENSSSCG00000003524(C1QA);ENSSSCG00000003834(C8B);ENSSSCG00000003835(C8A);ENSSSCG00000004038(PLG);ENSSSCG00000004890(SERPINB2);ENSSSCG00000008998(FGA);ENSSSCG00000009413(CPB2);ENSSSCG00000009558(F10);ENSSSCG00000010093(SERPIND1);ENSSSCG00000010427(MBL2);ENSSSCG00000010893(-);ENSSSCG00000011802…	5.13139e-13	1.77546e-10	ko04610
Environmental Information Processing	Signaling molecules and interaction	Cell adhesion molecules (CAMs)	95	281	ENSSSCG00000000687(CD4);ENSSSCG00000001229(-);ENSSSCG00000001455(-);ENSSSCG00000001469(SLA-DMB);ENSSSCG00000001472(SLA-DOA);ENSSSCG00000001921(NEO1);ENSSSCG00000002077(-);ENSSSCG00000002081(-);ENSSSCG00000002099(-);ENSSSCG00000003722(CDH2);ENSSSCG00000006352(MPZ);ENSSSCG00000006736(CD2);ENSSSCG00000006852(NTNG1);ENSSSCG00000006966(CLDN23);ENSSSCG00000011046(ITGA8);ENSSSCG00000011245(ITGA9);ENSSSC…	5.88206e-09	8.50451e-07	ko04514
Human Diseases	Infectious diseases	Staphylococcus aureus infection	76	210	ENSSSCG00000001427(C4A);ENSSSCG00000001455(-);ENSSSCG00000001469(SLA-DMB);ENSSSCG00000001472(SLA-DOA);ENSSSCG00000002077(-);ENSSSCG00000002081(-);ENSSSCG00000002099(-);ENSSSCG00000003284(FCAR);ENSSSCG00000003524(C1QA);ENSSSCG00000004038(PLG);ENSSSCG00000010427(MBL2);ENSSSCG00000010893(-);ENSSSCG00000011806(MASP1);ENSSSCG00000017437(KRT36);ENSSSCG00000017445(-);ENSSSCG00000017448(KRT14);ENSSSCG000…	7.37385e-09	8.50451e-07	ko05150
Human Diseases	Infectious diseases	Malaria	70	194	ENSSSCG00000002077(-);ENSSSCG00000002081(-);ENSSSCG00000002099(-);ENSSSCG00000004789(THBS1);ENSSSCG00000005503(TLR4);ENSSSCG00000010816(TGFB2);ENSSSCG00000011730(IL12A);ENSSSCG00000013916(COMP);ENSSSCG00000014117(THBS4);ENSSSCG00000015294(-);ENSSSCG00000020970(IL6);ENSSSCG00000021202(-);ENSSSCG00000023790(-);ENSSSCG00000025133(ITGB2);ENSSSCG00000027788(TRAV36DV7);ENSSSCG00000030172(CD40LG);ENSSSC…	3.33151e-08	2.48921e-06	ko05144
Human Diseases	Immune diseases	Rheumatoid arthritis	80	232	ENSSSCG00000001401(ATP6V1G2-DDX39B);ENSSSCG00000001455(-);ENSSSCG00000001469(SLA-DMB);ENSSSCG00000001472(SLA-DOA);ENSSSCG00000002077(-);ENSSSCG00000002081(-);ENSSSCG00000002099(-);ENSSSCG00000005122(TEK);ENSSSCG00000005503(TLR4);ENSSSCG00000008314(ATP6V1B1);ENSSSCG00000008634(ATP6V1C2);ENSSSCG00000009429(TNFSF11);ENSSSCG00000009542(TNFSF13B);ENSSSCG00000010816(TGFB2);ENSSSCG00000011171(CTSV);ENSS…	3.59713e-08	2.48921e-06	ko05323
Environmental Information Processing	Signaling molecules and interaction	Neuroactive ligand-receptor interaction	119	405	ENSSSCG00000000033(TSPO);ENSSSCG00000000121(GALR3);ENSSSCG00000000418(TAC3);ENSSSCG00000000932(NTS);ENSSSCG00000001521(-);ENSSSCG00000001752(CHRNA3);ENSSSCG00000001938(SSTR1);ENSSSCG00000003038(GRIK5);ENSSSCG00000003601(HCRTR1);ENSSSCG00000003640(GRIK3);ENSSSCG00000003713(HRH4);ENSSSCG00000004038(PLG);ENSSSCG00000004309(CNR1);ENSSSCG00000004839(-);ENSSSCG00000005216(-);ENSSSCG00000005457(LPAR1);E…	5.9197e-07	3.41369e-05	ko04080
Human Diseases	Cardiovascular diseases	Viral myocarditis	66	200	ENSSSCG00000001229(-);ENSSSCG00000001455(-);ENSSSCG00000001469(SLA-DMB);ENSSSCG00000001472(SLA-DOA);ENSSSCG00000002077(-);ENSSSCG00000002081(-);ENSSSCG00000002099(-);ENSSSCG00000021202(-);ENSSSCG00000021944(RAC2);ENSSSCG00000023790(-);ENSSSCG00000024161(-);ENSSSCG00000025133(ITGB2);ENSSSCG00000027788(TRAV36DV7);ENSSSCG00000030172(CD40LG);ENSSSCG00000031276(-);ENSSSCG00000032112(-);ENSSSCG00000032…	3.26869e-06	0.000161567	ko05416
Human Diseases	Immune diseases	Allograft rejection	35	90	ENSSSCG00000001229(-);ENSSSCG00000001455(-);ENSSSCG00000001469(SLA-DMB);ENSSSCG00000001472(SLA-DOA);ENSSSCG00000001979(-);ENSSSCG00000002077(-);ENSSSCG00000002081(-);ENSSSCG00000002099(-);ENSSSCG00000010448(-);ENSSSCG00000011730(IL12A);ENSSSCG00000014278(IL5);ENSSSCG00000017044(IL12B);ENSSSCG00000021202(-);ENSSSCG00000022226(FASLG);ENSSSCG00000023790(-);ENSSSCG00000024161(-);ENSSSCG00000027788(TR…	1.42252e-05	0.000615241	ko05330
Human Diseases	Infectious diseases	Pertussis	55	167	ENSSSCG00000001427(C4A);ENSSSCG00000003524(C1QA);ENSSSCG00000005503(TLR4);ENSSSCG00000010081(MAPK1);ENSSSCG00000011730(IL12A);ENSSSCG00000014010(MAPK9);ENSSSCG00000014277(IRF1);ENSSSCG00000014369(CD14);ENSSSCG00000015661(C4BPB);ENSSSCG00000017044(IL12B);ENSSSCG00000020970(IL6);ENSSSCG00000022545(CALM3);ENSSSCG00000022701(-);ENSSSCG00000025133(ITGB2);ENSSSCG00000026517(CALML4);ENSSSCG00000032736(-…	2.25594e-05	0.000867285	ko05133
Organismal Systems	Immune system	Intestinal immune network for IgA production	37	100	ENSSSCG00000000667(AICDA);ENSSSCG00000001455(-);ENSSSCG00000001469(SLA-DMB);ENSSSCG00000001472(SLA-DOA);ENSSSCG00000002077(-);ENSSSCG00000002081(-);ENSSSCG00000002099(-);ENSSSCG00000009542(TNFSF13B);ENSSSCG00000011316(CCR9);ENSSSCG00000014278(IL5);ENSSSCG00000015657(PIGR);ENSSSCG00000017392(CCR10);ENSSSCG00000020970(IL6);ENSSSCG00000021202(-);ENSSSCG00000023790(-);ENSSSCG00000027788(TRAV36DV7);EN…	3.01991e-05	0.00104489	ko04672
Cellular Processes	Transport and catabolism	Phagosome	71	236	ENSSSCG00000000137(NCF4);ENSSSCG00000000647(OLR1);ENSSSCG00000001229(-);ENSSSCG00000001401(ATP6V1G2-DDX39B);ENSSSCG00000001455(-);ENSSSCG00000001469(SLA-DMB);ENSSSCG00000001472(SLA-DOA);ENSSSCG00000003284(FCAR);ENSSSCG00000003749(PIK3C3);ENSSSCG00000004789(THBS1);ENSSSCG00000005503(TLR4);ENSSSCG00000008314(ATP6V1B1);ENSSSCG00000008634(ATP6V1C2);ENSSSCG00000010099(-);ENSSSCG00000010334(SFTPD);ENSS…	4.95973e-05	0.00143818	ko04145
Human Diseases	Infectious diseases	HTLV-I infection	98	350	ENSSSCG00000000033(TSPO);ENSSSCG00000000687(CD4);ENSSSCG00000000844(NFYB);ENSSSCG00000001229(-);ENSSSCG00000001455(-);ENSSSCG00000001469(SLA-DMB);ENSSSCG00000001472(SLA-DOA);ENSSSCG00000001565(CDKN1A);ENSSSCG00000002077(-);ENSSSCG00000002081(-);ENSSSCG00000002099(-);ENSSSCG00000002729(VAC14);ENSSSCG00000003608(LCK);ENSSSCG00000005059(TBPL2);ENSSSCG00000005317(TLN1);ENSSSCG00000005382(TGFBR1);ENSS…	5.16337e-05	0.00143818	ko05166
Human Diseases	Immune diseases	Graft-versus-host disease	33	88	ENSSSCG00000001229(-);ENSSSCG00000001455(-);ENSSSCG00000001469(SLA-DMB);ENSSSCG00000001472(SLA-DOA);ENSSSCG00000001979(-);ENSSSCG00000002077(-);ENSSSCG00000002081(-);ENSSSCG00000002099(-);ENSSSCG00000010448(-);ENSSSCG00000020970(IL6);ENSSSCG00000021202(-);ENSSSCG00000022226(FASLG);ENSSSCG00000023790(-);ENSSSCG00000024161(-);ENSSSCG00000027788(TRAV36DV7);ENSSSCG00000031276(-);ENSSSCG00000032112(-)…	5.87195e-05	0.00143818	ko05332
Cellular Processes	Cell motility	Regulation of actin cytoskeleton	83	288	ENSSSCG00000001814(IQGAP1);ENSSSCG00000003107(ARHGAP35);ENSSSCG00000003577(WASF2);ENSSSCG00000004781(PAK6);ENSSSCG00000005015(SOS2);ENSSSCG00000005457(LPAR1);ENSSSCG00000006461(ARHGEF11);ENSSSCG00000006687(ITGA10);ENSSSCG00000007061(PAK5);ENSSSCG00000009278(FGF9);ENSSSCG00000009821(ARPC3);ENSSSCG00000009828(PPP1CC);ENSSSCG00000010081(MAPK1);ENSSSCG00000011046(ITGA8);ENSSSCG00000011079(PIP4K2A);EN…	6.52749e-05	0.00143818	ko04810
Human Diseases	Infectious diseases	Legionellosis	50	153	ENSSSCG00000004489(EEF1A1);ENSSSCG00000005503(TLR4);ENSSSCG00000008359(RAB1A);ENSSSCG00000010260(SAR1A);ENSSSCG00000011730(IL12A);ENSSSCG00000013992(ARF1);ENSSSCG00000014028(CLK4);ENSSSCG00000014369(CD14);ENSSSCG00000015294(-);ENSSSCG00000017044(IL12B);ENSSSCG00000020970(IL6);ENSSSCG00000025133(ITGB2);ENSSSCG00000028786(-);ENSSSCG00000031893(-);ENSSSCG00000032736(-);ENSSSCG00000033101(-);ENSSSCG0…	6.56914e-05	0.00143818	ko05134
Human Diseases	Infectious diseases	Amoebiasis	61	197	ENSSSCG00000003834(C8B);ENSSSCG00000003835(C8A);ENSSSCG00000004889(SERPINB10);ENSSSCG00000005503(TLR4);ENSSSCG00000005710(LAMC3);ENSSSCG00000007056(PLCB1);ENSSSCG00000007520(GNAS);ENSSSCG00000010816(TGFB2);ENSSSCG00000011730(IL12A);ENSSSCG00000014369(CD14);ENSSSCG00000015618(LAMB3);ENSSSCG00000016856(C9);ENSSSCG00000017044(IL12B);ENSSSCG00000020970(IL6);ENSSSCG00000022163(GNAL);ENSSSCG00000023737…	6.65054e-05	0.00143818	ko05146
Organismal Systems	Digestive system	Fat digestion and absorption	20	44	ENSSSCG00000008214(-);ENSSSCG00000008453(ABCG8);ENSSSCG00000008595(APOB);ENSSSCG00000009179(MTTP);ENSSSCG00000010291(PLA2G12B);ENSSSCG00000010660(PNLIPRP2);ENSSSCG00000014004(PLPP2);ENSSSCG00000014861(MOGAT2);ENSSSCG00000016746(NPC1L1);ENSSSCG00000028671(CEL);ENSSSCG00000030709(-);ENSSSCG00000030921(APOA1);ENSSSCG00000032985(GOT2);ENSSSCG00000033887(PLA2G2E);ENSSSCG00000034102(DGAT2);ENSSSCG00000…	7.7635e-05	0.00150411	ko04975
Organismal Systems	Immune system	Leukocyte transendothelial migration	61	198	ENSSSCG00000000137(NCF4);ENSSSCG00000001966(ARHGAP5);ENSSSCG00000003107(ARHGAP35);ENSSSCG00000006785(RAP1A);ENSSSCG00000006966(CLDN23);ENSSSCG00000007436(MMP9);ENSSSCG00000009664(PTK2B);ENSSSCG00000012744(CD99L2);ENSSSCG00000020680(CLDN14);ENSSSCG00000021514(OCLN);ENSSSCG00000021893(ROCK1);ENSSSCG00000021944(RAC2);ENSSSCG00000023187(VAV3);ENSSSCG00000023743(CLDN6);ENSSSCG00000025133(ITGB2);ENSSSC…	7.82487e-05	0.00150411	ko04670
Organismal Systems	Digestive system	Bile secretion	30	79	ENSSSCG00000000875(NR1H4);ENSSSCG00000002313(SLC10A1);ENSSSCG00000003045(-);ENSSSCG00000003565(NR0B2);ENSSSCG00000004041(SLC22A1);ENSSSCG00000004923(SLC51B);ENSSSCG00000006740(ATP1A1);ENSSSCG00000007520(GNAS);ENSSSCG00000008453(ABCG8);ENSSSCG00000009497(-);ENSSSCG00000009498(-);ENSSSCG00000010543(ABCC2);ENSSSCG00000011846(SLC51A);ENSSSCG00000012606(ATP1B4);ENSSSCG00000014080(HMGCR);ENSSSCG0000001…	9.60991e-05	0.00175001	ko04976
Human Diseases	Cancers	Transcriptional misregulation in cancers	66	222	ENSSSCG00000001561(ETV7);ENSSSCG00000001565(CDKN1A);ENSSSCG00000001650(PTCRA);ENSSSCG00000001912(PML);ENSSSCG00000001979(-);ENSSSCG00000002077(-);ENSSSCG00000002081(-);ENSSSCG00000002099(-);ENSSSCG00000002507(BCL11B);ENSSSCG00000004432(HDAC2);ENSSSCG00000004759(SPINT1);ENSSSCG00000005089(SIX4);ENSSSCG00000005385(NR4A3);ENSSSCG00000006467(PRCC);ENSSSCG00000007436(MMP9);ENSSSCG00000009314(FLT3);ENS…	0.000133393	0.0023077	ko05202
Human Diseases	Endocrine and metabolic diseases	Type I diabetes mellitus	35	99	ENSSSCG00000001229(-);ENSSSCG00000001455(-);ENSSSCG00000001469(SLA-DMB);ENSSSCG00000001472(SLA-DOA);ENSSSCG00000001979(-);ENSSSCG00000002077(-);ENSSSCG00000002081(-);ENSSSCG00000002099(-);ENSSSCG00000010448(-);ENSSSCG00000011730(IL12A);ENSSSCG00000015346(ICA1);ENSSSCG00000017044(IL12B);ENSSSCG00000021202(-);ENSSSCG00000022226(FASLG);ENSSSCG00000023790(-);ENSSSCG00000024161(-);ENSSSCG00000027788(T…	0.000142812	0.002353	ko04940
Metabolism	Lipid metabolism	Steroid hormone biosynthesis	21	50	ENSSSCG00000001428(CYP21A2);ENSSSCG00000001901(CYP1A2);ENSSSCG00000001906(CYP1A1);ENSSSCG00000006337(HSD17B7);ENSSSCG00000008935(-);ENSSSCG00000010780(CYP2E1);ENSSSCG00000010937(HSD17B3);ENSSSCG00000015616(HSD11B1);ENSSSCG00000022724(-);ENSSSCG00000023280(SULT2B1);ENSSSCG00000025273(CYP11A1);ENSSSCG00000031563(-);ENSSSCG00000031919(-);ENSSSCG00000033844(CYP1B1);ENSSSCG00000034735(-);ENSSSCG000000…	0.000207374	0.00326143	ko00140
Environmental Information Processing	Signal transduction	Rap1 signaling pathway	95	351	ENSSSCG00000002077(-);ENSSSCG00000002081(-);ENSSSCG00000002099(-);ENSSSCG00000004309(CNR1);ENSSSCG00000004789(THBS1);ENSSSCG00000005122(TEK);ENSSSCG00000005317(TLN1);ENSSSCG00000005457(LPAR1);ENSSSCG00000005719(RAPGEF1);ENSSSCG00000006767(MAGI3);ENSSSCG00000006785(RAP1A);ENSSSCG00000007056(PLCB1);ENSSSCG00000007520(GNAS);ENSSSCG00000008844(KDR);ENSSSCG00000008881(RAPGEF2);ENSSSCG00000009278(FGF9)…	0.000258342	0.00388636	ko04015
Human Diseases	Immune diseases	Autoimmune thyroid disease	34	100	ENSSSCG00000001229(-);ENSSSCG00000001455(-);ENSSSCG00000001469(SLA-DMB);ENSSSCG00000001472(SLA-DOA);ENSSSCG00000001979(-);ENSSSCG00000002077(-);ENSSSCG00000002081(-);ENSSSCG00000002099(-);ENSSSCG00000005152(IFN-DELTA-1);ENSSSCG00000010448(-);ENSSSCG00000014278(IL5);ENSSSCG00000021202(-);ENSSSCG00000022226(FASLG);ENSSSCG00000023790(-);ENSSSCG00000024161(-);ENSSSCG00000027788(TRAV36DV7);ENSSSCG0000…	0.000410255	0.00591451	ko05320
Human Diseases	Infectious diseases	Leishmaniasis	50	168	ENSSSCG00000000137(NCF4);ENSSSCG00000001455(-);ENSSSCG00000001469(SLA-DMB);ENSSSCG00000001472(SLA-DOA);ENSSSCG00000004489(EEF1A1);ENSSSCG00000005503(TLR4);ENSSSCG00000010081(MAPK1);ENSSSCG00000010816(TGFB2);ENSSSCG00000011730(IL12A);ENSSSCG00000015294(-);ENSSSCG00000017044(IL12B);ENSSSCG00000025133(ITGB2);ENSSSCG00000032736(-);ENSSSCG00000032963(IFNG);ENSSSCG00000033101(-);ENSSSCG00000036442(-);E…	0.0008095	0.0112035	ko05140
Organismal Systems	Digestive system	Mineral absorption	23	62	ENSSSCG00000003045(-);ENSSSCG00000003153(FTL);ENSSSCG00000005905(SLC39A4);ENSSSCG00000006740(ATP1A1);ENSSSCG00000008758(SLC34A2);ENSSSCG00000012147(S100G);ENSSSCG00000012363(HEPH);ENSSSCG00000012606(ATP1B4);ENSSSCG00000015273(ATP2B4);ENSSSCG00000015301(STEAP1);ENSSSCG00000017120(SLC6A19);ENSSSCG00000017951(ATP1B2);ENSSSCG00000020864(VDR);ENSSSCG00000021813(SLC26A3);ENSSSCG00000024860(-);ENSSSCG00…	0.000891415	0.0117601	ko04978
Organismal Systems	Immune system	Th1 and Th2 cell differentiation	42	136	ENSSSCG00000000687(CD4);ENSSSCG00000001455(-);ENSSSCG00000001469(SLA-DMB);ENSSSCG00000001472(SLA-DOA);ENSSSCG00000002077(-);ENSSSCG00000002081(-);ENSSSCG00000002099(-);ENSSSCG00000002987(DLL3);ENSSSCG00000003608(LCK);ENSSSCG00000007030(IKBKB);ENSSSCG00000007067(JAG1);ENSSSCG00000010081(MAPK1);ENSSSCG00000011131(PRKCQ);ENSSSCG00000011730(IL12A);ENSSSCG00000014010(MAPK9);ENSSSCG00000014019(MAML1);E…	0.000917694	0.0117601	ko04658
Human Diseases	Immune diseases	Asthma	28	81	ENSSSCG00000001455(-);ENSSSCG00000001469(SLA-DMB);ENSSSCG00000001472(SLA-DOA);ENSSSCG00000002077(-);ENSSSCG00000002081(-);ENSSSCG00000002099(-);ENSSSCG00000014278(IL5);ENSSSCG00000021202(-);ENSSSCG00000023790(-);ENSSSCG00000027788(TRAV36DV7);ENSSSCG00000030172(CD40LG);ENSSSCG00000031276(-);ENSSSCG00000032112(-);ENSSSCG00000032592(TRAV3);ENSSSCG00000033153(-);ENSSSCG00000033721(-);ENSSSCG000000358…	0.000959615	0.0118581	ko05310
Organismal Systems	Immune system	Natural killer cell mediated cytotoxicity	54	187	ENSSSCG00000000642(KLRD1);ENSSSCG00000001979(-);ENSSSCG00000003608(LCK);ENSSSCG00000005015(SOS2);ENSSSCG00000005152(IFN-DELTA-1);ENSSSCG00000009633(-);ENSSSCG00000009664(PTK2B);ENSSSCG00000010081(MAPK1);ENSSSCG00000010448(-);ENSSSCG00000021944(RAC2);ENSSSCG00000022226(FASLG);ENSSSCG00000023187(VAV3);ENSSSCG00000023737(CSF2);ENSSSCG00000025133(ITGB2);ENSSSCG00000032525(-);ENSSSCG00000032736(-);ENS…	0.00111881	0.0133486	ko04650
Organismal Systems	Digestive system	Protein digestion and absorption	32	101	ENSSSCG00000001473(COL11A2);ENSSSCG00000001724(-);ENSSSCG00000002041(SLC7A7);ENSSSCG00000003045(-);ENSSSCG00000003105(SLC1A5);ENSSSCG00000003732(MEP1B);ENSSSCG00000004436(COL10A1);ENSSSCG00000004484(COL12A1);ENSSSCG00000005222(SLC1A1);ENSSSCG00000005380(COL15A1);ENSSSCG00000005938(COL22A1);ENSSSCG00000005997(COL14A1);ENSSSCG00000006740(ATP1A1);ENSSSCG00000008599(-);ENSSSCG00000009413(CPB2);ENSSSC…	0.00226476	0.0261202	ko04974
Metabolism	Lipid metabolism	Synthesis and degradation of ketone bodies	6	9	ENSSSCG00000001479(HMGCLL1);ENSSSCG00000016863(OXCT1);ENSSSCG00000016872(HMGCS1);ENSSSCG00000022282(BDH2);ENSSSCG00000026025(HMGCL);ENSSSCG00000036808(HMGCS2)	0.0026344	0.0290267	ko00072
Organismal Systems	Digestive system	Vitamin digestion and absorption	12	27	ENSSSCG00000008595(APOB);ENSSSCG00000008995(LRAT);ENSSSCG00000010011(TCN2);ENSSSCG00000011663(RBP2);ENSSSCG00000013117(CBLIF);ENSSSCG00000021968(SLC19A3);ENSSSCG00000027118(-);ENSSSCG00000030921(APOA1);ENSSSCG00000034756(PLB1);ENSSSCG00000036046(-);ENSSSCG00000039252(TCN1);ENSSSCG00000040689(APOA4)	0.00268455	0.0290267	ko04977
Metabolism	Carbohydrate metabolism	Galactose metabolism	14	34	ENSSSCG00000004729(-);ENSSSCG00000008368(UGP2);ENSSSCG00000010252(HKDC1);ENSSSCG00000011158(PFKP);ENSSSCG00000011735(SI);ENSSSCG00000015691(-);ENSSSCG00000016487(MGAM2);ENSSSCG00000017203(GALK1);ENSSSCG00000028197(PFKL);ENSSSCG00000030013(-);ENSSSCG00000034639(MGAM);ENSSSCG00000035454(B4GALT1);ENSSSCG00000038423(GLA);ENSSSCG00000050322(-)	0.00291477	0.0305609	ko00052
Human Diseases	Immune diseases	Inflammatiory bowel disease (IBD)	36	119	ENSSSCG00000001455(-);ENSSSCG00000001469(SLA-DMB);ENSSSCG00000001472(SLA-DOA);ENSSSCG00000002077(-);ENSSSCG00000002081(-);ENSSSCG00000002099(-);ENSSSCG00000003801(IL23R);ENSSSCG00000005503(TLR4);ENSSSCG00000007816(IL21R);ENSSSCG00000010816(TGFB2);ENSSSCG00000011730(IL12A);ENSSSCG00000014278(IL5);ENSSSCG00000017044(IL12B);ENSSSCG00000020970(IL6);ENSSSCG00000021202(-);ENSSSCG00000023790(-);ENSSSCG0…	0.00304278	0.0309647	ko05321
Organismal Systems	Immune system	Th17 cell differentiation	45	159	ENSSSCG00000000687(CD4);ENSSSCG00000001455(-);ENSSSCG00000001469(SLA-DMB);ENSSSCG00000001472(SLA-DOA);ENSSSCG00000002077(-);ENSSSCG00000002081(-);ENSSSCG00000002099(-);ENSSSCG00000003608(LCK);ENSSSCG00000003801(IL23R);ENSSSCG00000005382(TGFBR1);ENSSSCG00000007030(IKBKB);ENSSSCG00000007816(IL21R);ENSSSCG00000010081(MAPK1);ENSSSCG00000011131(PRKCQ);ENSSSCG00000014010(MAPK9);ENSSSCG00000016916(IL6ST…	0.00422658	0.0417828	ko04659
Metabolism	Carbohydrate metabolism	Ascorbate and aldarate metabolism	10	22	ENSSSCG00000008935(-);ENSSSCG00000018041(ALDH3A2);ENSSSCG00000022390(RGN);ENSSSCG00000022724(-);ENSSSCG00000023749(-);ENSSSCG00000031919(-);ENSSSCG00000034735(-);ENSSSCG00000034976(-);ENSSSCG00000036274(-);ENSSSCG00000047075(-)	0.00496279	0.0464088	ko00053
Genetic Information Processing	Replication and repair	Mismatch repair	10	22	ENSSSCG00000002378(MLH3);ENSSSCG00000003128(LIG1);ENSSSCG00000003216(POLD1);ENSSSCG00000008788(RFC1);ENSSSCG00000009854(RFC5);ENSSSCG00000010865(EXO1);ENSSSCG00000016488(SSBP1);ENSSSCG00000016753(POLD2);ENSSSCG00000020931(MSH6);ENSSSCG00000028504(RFC2)	0.00496279	0.0464088	ko03430
Organismal Systems	Immune system	T cell receptor signaling pathway	43	152	ENSSSCG00000000080(GRAP2);ENSSSCG00000000687(CD4);ENSSSCG00000002077(-);ENSSSCG00000002081(-);ENSSSCG00000002099(-);ENSSSCG00000003608(LCK);ENSSSCG00000004781(PAK6);ENSSSCG00000005015(SOS2);ENSSSCG00000007030(IKBKB);ENSSSCG00000007061(PAK5);ENSSSCG00000010081(MAPK1);ENSSSCG00000011131(PRKCQ);ENSSSCG00000011843(PAK2);ENSSSCG00000014010(MAPK9);ENSSSCG00000014278(IL5);ENSSSCG00000021202(-);ENSSSCG00…	0.00513316	0.0467388	ko04660
Organismal Systems	Digestive system	Pancreatic secretion	31	102	ENSSSCG00000000555(ITPR2);ENSSSCG00000003045(-);ENSSSCG00000006740(ATP1A1);ENSSSCG00000006785(RAP1A);ENSSSCG00000006932(CLCA4);ENSSSCG00000006933(CLCA1);ENSSSCG00000006935(CLCA2);ENSSSCG00000007056(PLCB1);ENSSSCG00000007520(GNAS);ENSSSCG00000009413(CPB2);ENSSSCG00000010291(PLA2G12B);ENSSSCG00000010325(KCNMA1);ENSSSCG00000010660(PNLIPRP2);ENSSSCG00000011277(CCK);ENSSSCG00000012606(ATP1B4);ENSSSCG0…	0.0052897	0.0469292	ko04972
Organismal Systems	Immune system	Antigen processing and presentation	32	108	ENSSSCG00000000642(KLRD1);ENSSSCG00000000687(CD4);ENSSSCG00000000844(NFYB);ENSSSCG00000001229(-);ENSSSCG00000001455(-);ENSSSCG00000001469(SLA-DMB);ENSSSCG00000001472(SLA-DOA);ENSSSCG00000002077(-);ENSSSCG00000002081(-);ENSSSCG00000002099(-);ENSSSCG00000011171(CTSV);ENSSSCG00000021202(-);ENSSSCG00000023790(-);ENSSSCG00000024161(-);ENSSSCG00000027788(TRAV36DV7);ENSSSCG00000031276(-);ENSSSCG00000032…	0.00705596	0.061034	ko04612
Organismal Systems	Sensory system	Phototransduction	12	30	ENSSSCG00000001636(GUCA1A);ENSSSCG00000004937(SLC24A1);ENSSSCG00000006823(GNAT2);ENSSSCG00000009562(GRK1);ENSSSCG00000011590(RHO);ENSSSCG00000011675(GRK7);ENSSSCG00000014438(PDE6A);ENSSSCG00000015323(GNGT1);ENSSSCG00000022545(CALM3);ENSSSCG00000026517(CALML4);ENSSSCG00000035402(RGS9);ENSSSCG00000045526(-)	0.00751687	0.063435	ko04744
Human Diseases	Infectious diseases	Tuberculosis	68	268	ENSSSCG00000000844(NFYB);ENSSSCG00000001455(-);ENSSSCG00000001469(SLA-DMB);ENSSSCG00000001472(SLA-DOA);ENSSSCG00000003749(PIK3C3);ENSSSCG00000005152(IFN-DELTA-1);ENSSSCG00000005503(TLR4);ENSSSCG00000006461(ARHGEF11);ENSSSCG00000010081(MAPK1);ENSSSCG00000010816(TGFB2);ENSSSCG00000011730(IL12A);ENSSSCG00000013033(BAD);ENSSSCG00000014010(MAPK9);ENSSSCG00000014369(CD14);ENSSSCG00000014443(CAMK2A);ENS…	0.00962385	0.0774997	ko05152
Environmental Information Processing	Signal transduction	Calcium signaling pathway	64	250	ENSSSCG00000000555(ITPR2);ENSSSCG00000002077(-);ENSSSCG00000002081(-);ENSSSCG00000002099(-);ENSSSCG00000004839(-);ENSSSCG00000007056(PLCB1);ENSSSCG00000007520(GNAS);ENSSSCG00000009664(PTK2B);ENSSSCG00000010101(P2RX6);ENSSSCG00000010330(PPIF);ENSSSCG00000011695(AGTR1);ENSSSCG00000012144(GRPR);ENSSSCG00000012411(PHKA1);ENSSSCG00000012623(SLC25A5);ENSSSCG00000012875(-);ENSSSCG00000013754(-);ENSSSCG0…	0.00963147	0.0774997	ko04020
Organismal Systems	Digestive system	Cholesterol metabolism	18	54	ENSSSCG00000000033(TSPO);ENSSSCG00000001063(MYLIP);ENSSSCG00000003086(-);ENSSSCG00000003819(ANGPTL3);ENSSSCG00000004509(LIPG);ENSSSCG00000004596(LIPC);ENSSSCG00000007514(VAPB);ENSSSCG00000008453(ABCG8);ENSSSCG00000008595(APOB);ENSSSCG00000015926(ABCB11);ENSSSCG00000017499(STARD3);ENSSSCG00000021464(SOAT1);ENSSSCG00000030921(APOA1);ENSSSCG00000035912(ABCG5);ENSSSCG00000040631(LPL);ENSSSCG000000406…	0.0111487	0.0876691	ko04979
Metabolism	Amino acid metabolism	Phenylalanine metabolism	9	21	ENSSSCG00000000856(PAH);ENSSSCG00000002736(TAT);ENSSSCG00000009805(HPD);ENSSSCG00000013976(-);ENSSSCG00000017383(-);ENSSSCG00000022009(DDC);ENSSSCG00000032985(GOT2);ENSSSCG00000037487(-);ENSSSCG00000040088(-)	0.0119898	0.0921885	ko00360
Human Diseases	Immune diseases	Systemic lupus erythematosus	43	160	ENSSSCG00000001427(C4A);ENSSSCG00000001455(-);ENSSSCG00000001469(SLA-DMB);ENSSSCG00000001472(SLA-DOA);ENSSSCG00000002077(-);ENSSSCG00000002081(-);ENSSSCG00000002099(-);ENSSSCG00000003524(C1QA);ENSSSCG00000003834(C8B);ENSSSCG00000003835(C8A);ENSSSCG00000014307(MACROH2A1);ENSSSCG00000016856(C9);ENSSSCG00000016861(C6);ENSSSCG00000021202(-);ENSSSCG00000023790(-);ENSSSCG00000027788(TRAV36DV7);ENSSSCG0…	0.0132739	0.0998424	ko05322
Environmental Information Processing	Signaling molecules and interaction	Cytokine-cytokine receptor interaction	67	270	ENSSSCG00000000363(GDF11);ENSSSCG00000000687(CD4);ENSSSCG00000003801(IL23R);ENSSSCG00000005152(IFN-DELTA-1);ENSSSCG00000005382(TGFBR1);ENSSSCG00000007816(IL21R);ENSSSCG00000009429(TNFSF11);ENSSSCG00000009542(TNFSF13B);ENSSSCG00000009633(-);ENSSSCG00000010375(GDF2);ENSSSCG00000010448(-);ENSSSCG00000010816(TGFB2);ENSSSCG00000010968(-);ENSSSCG00000010974(CNTFR);ENSSSCG00000011257(ACVR2B);ENSSSCG0000…	0.0166557	0.122614	ko04060
Human Diseases	Infectious diseases	Chagas disease (American trypanosomiasis)	44	167	ENSSSCG00000002077(-);ENSSSCG00000002081(-);ENSSSCG00000002099(-);ENSSSCG00000003524(C1QA);ENSSSCG00000005382(TGFBR1);ENSSSCG00000005503(TLR4);ENSSSCG00000007030(IKBKB);ENSSSCG00000007056(PLCB1);ENSSSCG00000007520(GNAS);ENSSSCG00000010081(MAPK1);ENSSSCG00000010448(-);ENSSSCG00000010816(TGFB2);ENSSSCG00000011730(IL12A);ENSSSCG00000011802(KNG1);ENSSSCG00000014010(MAPK9);ENSSSCG00000017044(IL12B);EN…	0.0174879	0.126059	ko05142
Environmental Information Processing	Signal transduction	NF-kappa B signaling pathway	41	155	ENSSSCG00000001009(RIPK1);ENSSSCG00000002077(-);ENSSSCG00000002081(-);ENSSSCG00000002099(-);ENSSSCG00000003608(LCK);ENSSSCG00000004154(TNFAIP3);ENSSSCG00000005503(TLR4);ENSSSCG00000007030(IKBKB);ENSSSCG00000009429(TNFSF11);ENSSSCG00000009542(TNFSF13B);ENSSSCG00000011131(PRKCQ);ENSSSCG00000014369(CD14);ENSSSCG00000017154(CARD14);ENSSSCG00000021202(-);ENSSSCG00000023790(-);ENSSSCG00000025986(EDARAD…	0.0199256	0.140699	ko04064
Human Diseases	Infectious disease: bacterial	Yersinia infection	46	178	ENSSSCG00000002077(-);ENSSSCG00000002081(-);ENSSSCG00000002099(-);ENSSSCG00000003577(WASF2);ENSSSCG00000003608(LCK);ENSSSCG00000005503(TLR4);ENSSSCG00000006461(ARHGEF11);ENSSSCG00000007030(IKBKB);ENSSSCG00000009664(PTK2B);ENSSSCG00000010081(MAPK1);ENSSSCG00000012163(RPS6KA3);ENSSSCG00000014010(MAPK9);ENSSSCG00000015129(ARHGEF12);ENSSSCG00000015710(ACTR3);ENSSSCG00000016708(SKAP2);ENSSSCG000000171…	0.0215502	0.149127	ko05135
Organismal Systems	Immune system	Hematopoietic cell lineage	30	108	ENSSSCG00000000687(CD4);ENSSSCG00000001455(-);ENSSSCG00000001469(SLA-DMB);ENSSSCG00000001472(SLA-DOA);ENSSSCG00000001849(ANPEP);ENSSSCG00000006736(CD2);ENSSSCG00000009314(FLT3);ENSSSCG00000010505(DNTT);ENSSSCG00000010968(-);ENSSSCG00000011528(IL5RA);ENSSSCG00000011848(TFRC);ENSSSCG00000013618(EPOR);ENSSSCG00000014278(IL5);ENSSSCG00000014369(CD14);ENSSSCG00000015294(-);ENSSSCG00000016832(IL7R);ENS…	0.0223553	0.151665	ko04640
Metabolism	Amino acid metabolism	Tyrosine metabolism	13	38	ENSSSCG00000001780(FAH);ENSSSCG00000002736(TAT);ENSSSCG00000005193(TYRP1);ENSSSCG00000009490(DCT);ENSSSCG00000009805(HPD);ENSSSCG00000013976(-);ENSSSCG00000017383(-);ENSSSCG00000017501(PNMT);ENSSSCG00000021227(HGD);ENSSSCG00000022009(DDC);ENSSSCG00000032985(GOT2);ENSSSCG00000033193(TPO);ENSSSCG00000037487(-)	0.0231423	0.153577	ko00350
Organismal Systems	Digestive system	Carbohydrate digestion and absorption	17	54	ENSSSCG00000003045(-);ENSSSCG00000003341(TAS1R3);ENSSSCG00000006740(ATP1A1);ENSSSCG00000007056(PLCB1);ENSSSCG00000010252(HKDC1);ENSSSCG00000011735(SI);ENSSSCG00000012606(ATP1B4);ENSSSCG00000015691(-);ENSSSCG00000016487(MGAM2);ENSSSCG00000017951(ATP1B2);ENSSSCG00000020927(SLC2A2);ENSSSCG00000024860(-);ENSSSCG00000030013(-);ENSSSCG00000034639(MGAM);ENSSSCG00000036331(-);ENSSSCG00000039973(TAS1R2);E…	0.0239571	0.153577	ko04973
Metabolism	Lipid metabolism	Sphingolipid metabolism	15	46	ENSSSCG00000001418(NEU1);ENSSSCG00000002764(SMPD3);ENSSSCG00000005319(GBA2);ENSSSCG00000010009(GAL3ST1);ENSSSCG00000010105(SMPD4);ENSSSCG00000010432(-);ENSSSCG00000014004(PLPP2);ENSSSCG00000017163(ENPP7);ENSSSCG00000025005(B4GALT6);ENSSSCG00000025744(KDSR);ENSSSCG00000025993(SGPP2);ENSSSCG00000030425(SPHK2);ENSSSCG00000031904(UGT8);ENSSSCG00000032723(ACER3);ENSSSCG00000038423(GLA)	0.0239687	0.153577	ko00600
Metabolism	Metabolism of cofactors and vitamins	Porphyrin and chlorophyll metabolism	13	39	ENSSSCG00000004541(FECH);ENSSSCG00000008935(-);ENSSSCG00000012363(HEPH);ENSSSCG00000016756(BLVRA);ENSSSCG00000022724(-);ENSSSCG00000031919(-);ENSSSCG00000034735(-);ENSSSCG00000034976(-);ENSSSCG00000036274(-);ENSSSCG00000039745(HMOX1);ENSSSCG00000042900(-);ENSSSCG00000046526(-);ENSSSCG00000048044(-)	0.0287049	0.18058	ko00860
Metabolism	Amino acid metabolism	Phenylalanine, tyrosine and tryptophan biosynthesis	4	7	ENSSSCG00000000856(PAH);ENSSSCG00000002736(TAT);ENSSSCG00000013976(-);ENSSSCG00000032985(GOT2)	0.0303098	0.187271	ko00400
Metabolism	Global and overview maps	Metabolic pathways	312	1470	ENSSSCG00000000259(CSAD);ENSSSCG00000000665(RIMKLB);ENSSSCG00000000856(PAH);ENSSSCG00000000994(GMDS);ENSSSCG00000001401(ATP6V1G2-DDX39B);ENSSSCG00000001418(NEU1);ENSSSCG00000001428(CYP21A2);ENSSSCG00000001433(-);ENSSSCG00000001479(HMGCLL1);ENSSSCG00000001503(B3GALT4);ENSSSCG00000001596(MOCS1);ENSSSCG00000001723(PLA2G7);ENSSSCG00000001780(FAH);ENSSSCG00000001849(ANPEP);ENSSSCG00000001901(CYP1A2);E…	0.034334	0.208414	ko01100
Metabolism	Metabolism of terpenoids and polyketides	Terpenoid backbone biosynthesis	8	21	ENSSSCG00000003369(RPL22);ENSSSCG00000014080(HMGCR);ENSSSCG00000016872(HMGCS1);ENSSSCG00000020885(NUS1);ENSSSCG00000031510(FNTA);ENSSSCG00000034905(MVD);ENSSSCG00000036168(PDSS2);ENSSSCG00000036808(HMGCS2)	0.0370406	0.220967	ko00900
Organismal Systems	Endocrine system	Parathyroid hormone synthesis, secretion and action	28	104	ENSSSCG00000000555(ITPR2);ENSSSCG00000001565(CDKN1A);ENSSSCG00000006132(MMP16);ENSSSCG00000006493(BGLAP);ENSSSCG00000007056(PLCB1);ENSSSCG00000007520(GNAS);ENSSSCG00000008758(SLC34A2);ENSSSCG00000009347(-);ENSSSCG00000009429(TNFSF11);ENSSSCG00000010081(MAPK1);ENSSSCG00000011878(CASR);ENSSSCG00000013501(CREB3L3);ENSSSCG00000014149(MEF2C);ENSSSCG00000015871(NR4A2);ENSSSCG00000016469(TRPV5);ENSSSCG0…	0.0390967	0.229279	ko04928
Organismal Systems	Endocrine system	Renin secretion	21	74	ENSSSCG00000000555(ITPR2);ENSSSCG00000006932(CLCA4);ENSSSCG00000006933(CLCA1);ENSSSCG00000006935(CLCA2);ENSSSCG00000007056(PLCB1);ENSSSCG00000007520(GNAS);ENSSSCG00000008866(GUCY1A1);ENSSSCG00000009250(PRKG2);ENSSSCG00000010325(KCNMA1);ENSSSCG00000011695(AGTR1);ENSSSCG00000015821(-);ENSSSCG00000021059(ADORA1);ENSSSCG00000021862(PTGER2);ENSSSCG00000022545(CALM3);ENSSSCG00000023612(-);ENSSSCG000000…	0.0405456	0.233813	ko04924
Metabolism	Xenobiotics biodegradation and metabolism	Drug metabolism - other enzymes	19	66	ENSSSCG00000005717(UCK1);ENSSSCG00000008017(NME3);ENSSSCG00000008522(XDH);ENSSSCG00000008935(-);ENSSSCG00000010060(UPB1);ENSSSCG00000010780(CYP2E1);ENSSSCG00000011347(NME6);ENSSSCG00000017637(MPO);ENSSSCG00000022724(-);ENSSSCG00000026893(-);ENSSSCG00000030271(GSTO2);ENSSSCG00000031736(MGST2);ENSSSCG00000031919(-);ENSSSCG00000032003(-);ENSSSCG00000034220(-);ENSSSCG00000034735(-);ENSSSCG00000034976…	0.043498	0.246185	ko00983
Genetic Information Processing	Folding, sorting and degradation	RNA degradation	22	79	ENSSSCG00000003660(PABPC4);ENSSSCG00000007109(XRN2);ENSSSCG00000007878(PARN);ENSSSCG00000008989(CNOT6L);ENSSSCG00000009096(EXOSC9);ENSSSCG00000009319(PAN3);ENSSSCG00000009358(EXOSC8);ENSSSCG00000010518(EXOSC1);ENSSSCG00000010664(ENO4);ENSSSCG00000011158(PFKP);ENSSSCG00000011300(EXOSC7);ENSSSCG00000016911(MTREX);ENSSSCG00000017067(CNOT8);ENSSSCG00000017102(TENT4A);ENSSSCG00000021354(CNOT4);ENSSSCG…	0.0445551	0.246185	ko03018
Metabolism	Glycan biosynthesis and metabolism	Other glycan degradation	7	18	ENSSSCG00000001418(NEU1);ENSSSCG00000001881(MAN2C1);ENSSSCG00000005319(GBA2);ENSSSCG00000013720(-);ENSSSCG00000014073(HEXB);ENSSSCG00000017128(-);ENSSSCG00000027178(MAN2B2)	0.0448255	0.246185	ko00511
Human Diseases	Cancer: overview	PD-L1 expression and PD-1 checkpoint pathway in cancer	35	137	ENSSSCG00000000687(CD4);ENSSSCG00000002077(-);ENSSSCG00000002081(-);ENSSSCG00000002099(-);ENSSSCG00000003608(LCK);ENSSSCG00000005503(TLR4);ENSSSCG00000007030(IKBKB);ENSSSCG00000010081(MAPK1);ENSSSCG00000010440(-);ENSSSCG00000011131(PRKCQ);ENSSSCG00000021202(-);ENSSSCG00000022126(EGFR);ENSSSCG00000023178(BATF2);ENSSSCG00000023790(-);ENSSSCG00000027788(TRAV36DV7);ENSSSCG00000031276(-);ENSSSCG000000…	0.0475747	0.257201	ko05235
Metabolism	Lipid metabolism	Ether lipid metabolism	14	46	ENSSSCG00000001723(PLA2G7);ENSSSCG00000002554(PLD4);ENSSSCG00000004732(PLA2G4F);ENSSSCG00000006001(ENPP2);ENSSSCG00000010009(GAL3ST1);ENSSSCG00000010291(PLA2G12B);ENSSSCG00000014004(PLPP2);ENSSSCG00000024027(PAFAH1B2);ENSSSCG00000029070(PAFAH1B3);ENSSSCG00000030262(-);ENSSSCG00000031904(UGT8);ENSSSCG00000033887(PLA2G2E);ENSSSCG00000034756(PLB1);ENSSSCG00000036504(PLA2G2F)	0.0501871	0.265976	ko00565
Metabolism	Carbohydrate metabolism	Pentose and glucuronate interconversions	9	26	ENSSSCG00000008368(UGP2);ENSSSCG00000008935(-);ENSSSCG00000009347(-);ENSSSCG00000022724(-);ENSSSCG00000031919(-);ENSSSCG00000034735(-);ENSSSCG00000034976(-);ENSSSCG00000036274(-);ENSSSCG00000037681(-)	0.0507354	0.265976	ko00040
Metabolism	Biosynthesis of other secondary metabolites	Caffeine metabolism	3	5	ENSSSCG00000001901(CYP1A2);ENSSSCG00000008522(XDH);ENSSSCG00000026893(-)	0.05384	0.275544	ko00232
Organismal Systems	Endocrine system	Insulin secretion	23	85	ENSSSCG00000003045(-);ENSSSCG00000006740(ATP1A1);ENSSSCG00000007056(PLCB1);ENSSSCG00000007520(GNAS);ENSSSCG00000010325(KCNMA1);ENSSSCG00000011277(CCK);ENSSSCG00000011761(-);ENSSSCG00000012606(ATP1B4);ENSSSCG00000013378(ABCC8);ENSSSCG00000013501(CREB3L3);ENSSSCG00000013897(RAB3A);ENSSSCG00000014443(CAMK2A);ENSSSCG00000015895(GCG);ENSSSCG00000016690(CREB5);ENSSSCG00000017951(ATP1B2);ENSSSCG00000020…	0.0546635	0.275544	ko04911
Metabolism	Global and overview maps	Biosynthesis of amino acids	20	72	ENSSSCG00000000856(PAH);ENSSSCG00000002736(TAT);ENSSSCG00000003139(BCAT2);ENSSSCG00000003789(CTH);ENSSSCG00000009870(SDSL);ENSSSCG00000010337(MAT1A);ENSSSCG00000010495(ALDH18A1);ENSSSCG00000010664(ENO4);ENSSSCG00000011158(PFKP);ENSSSCG00000012236(OTC);ENSSSCG00000012847(TALDO1);ENSSSCG00000012926(PC);ENSSSCG00000015340(ASNS);ENSSSCG00000015366(PRPS1L1);ENSSSCG00000023807(ACO1);ENSSSCG00000026149(…	0.0549495	0.275544	ko01230
Environmental Information Processing	Signal transduction	cAMP signaling pathway	55	232	ENSSSCG00000001938(SSTR1);ENSSSCG00000003045(-);ENSSSCG00000004027(PDE10A);ENSSSCG00000006740(ATP1A1);ENSSSCG00000006785(RAP1A);ENSSSCG00000007520(GNAS);ENSSSCG00000008888(NPY1R);ENSSSCG00000009045(HHIP);ENSSSCG00000009497(-);ENSSSCG00000009498(-);ENSSSCG00000009828(PPP1CC);ENSSSCG00000010081(MAPK1);ENSSSCG00000012606(ATP1B4);ENSSSCG00000012638(GRIA3);ENSSSCG00000013033(BAD);ENSSSCG00000013501(CR…	0.0607015	0.299707	ko04024
Organismal Systems	Excretory system	Proximal tubule bicarbonate reclamation	8	23	ENSSSCG00000003045(-);ENSSSCG00000006740(ATP1A1);ENSSSCG00000011397(SLC38A3);ENSSSCG00000012606(ATP1B4);ENSSSCG00000017951(ATP1B2);ENSSSCG00000023186(CA4);ENSSSCG00000033190(-);ENSSSCG00000039413(SLC9A3)	0.0622074	0.299707	ko04964
Human Diseases	Cancers	Renal cell carcinoma	20	73	ENSSSCG00000001565(CDKN1A);ENSSSCG00000001963(EGLN3);ENSSSCG00000004781(PAK6);ENSSSCG00000005015(SOS2);ENSSSCG00000005719(RAPGEF1);ENSSSCG00000006467(PRCC);ENSSSCG00000006785(RAP1A);ENSSSCG00000007061(PAK5);ENSSSCG00000008061(ELOB);ENSSSCG00000008326(TGFA);ENSSSCG00000008443(EPAS1);ENSSSCG00000010081(MAPK1);ENSSSCG00000010172(-);ENSSSCG00000010816(TGFB2);ENSSSCG00000011104(CUL2);ENSSSCG0000001184…	0.0623667	0.299707	ko05211
Environmental Information Processing	Signal transduction	Ras signaling pathway	64	275	ENSSSCG00000000985(EXOC2);ENSSSCG00000001513(SYNGAP1);ENSSSCG00000002077(-);ENSSSCG00000002081(-);ENSSSCG00000002099(-);ENSSSCG00000004732(PLA2G4F);ENSSSCG00000004781(PAK6);ENSSSCG00000005015(SOS2);ENSSSCG00000005122(TEK);ENSSSCG00000006785(RAP1A);ENSSSCG00000007030(IKBKB);ENSSSCG00000007061(PAK5);ENSSSCG00000008326(TGFA);ENSSSCG00000008844(KDR);ENSSSCG00000009278(FGF9);ENSSSCG00000009314(FLT3);E…	0.0636429	0.30165	ko04014
Human Diseases	Infectious diseases	Epstein-Barr virus infection	59	252	ENSSSCG00000001009(RIPK1);ENSSSCG00000001229(-);ENSSSCG00000001455(-);ENSSSCG00000001469(SLA-DMB);ENSSSCG00000001472(SLA-DOA);ENSSSCG00000001565(CDKN1A);ENSSSCG00000002077(-);ENSSSCG00000002081(-);ENSSSCG00000002099(-);ENSSSCG00000004154(TNFAIP3);ENSSSCG00000004432(HDAC2);ENSSSCG00000005152(IFN-DELTA-1);ENSSSCG00000005852(ENTPD8);ENSSSCG00000007030(IKBKB);ENSSSCG00000007268(E2F1);ENSSSCG000000093…	0.0658929	0.308094	ko05169
Human Diseases	Substance dependence	Nicotine addiction	12	40	ENSSSCG00000004839(-);ENSSSCG00000012638(GRIA3);ENSSSCG00000013343(SLC17A6);ENSSSCG00000013754(-);ENSSSCG00000022569(GRIA1);ENSSSCG00000023338(CHRNA6);ENSSSCG00000024685(GRIA2);ENSSSCG00000028922(GABRA2);ENSSSCG00000029635(GRIN3B);ENSSSCG00000031290(GRIN2A);ENSSSCG00000033493(CACNA1B);ENSSSCG00000035018(GABRD)	0.0735814	0.339456	ko05033
Cellular Processes	Cellular community - eukaryotes	Focal adhesion	46	193	ENSSSCG00000000025(-);ENSSSCG00000001966(ARHGAP5);ENSSSCG00000003107(ARHGAP35);ENSSSCG00000004781(PAK6);ENSSSCG00000004789(THBS1);ENSSSCG00000005015(SOS2);ENSSSCG00000005317(TLN1);ENSSSCG00000005710(LAMC3);ENSSSCG00000005719(RAPGEF1);ENSSSCG00000006687(ITGA10);ENSSSCG00000006785(RAP1A);ENSSSCG00000007061(PAK5);ENSSSCG00000008844(KDR);ENSSSCG00000009216(SPP1);ENSSSCG00000009219(IBSP);ENSSSCG000000…	0.074833	0.340687	ko04510
Metabolism	Lipid metabolism	Steroid biosynthesis	7	20	ENSSSCG00000006337(HSD17B7);ENSSSCG00000008857(MSMO1);ENSSSCG00000012758(NSDHL);ENSSSCG00000013004(TM7SF2);ENSSSCG00000021418(LSS);ENSSSCG00000021464(SOAT1);ENSSSCG00000028671(CEL)	0.0766151	0.34427	ko00100
Metabolism	Amino acid metabolism	Cysteine and methionine metabolism	14	49	ENSSSCG00000002736(TAT);ENSSSCG00000003139(BCAT2);ENSSSCG00000003789(CTH);ENSSSCG00000009870(SDSL);ENSSSCG00000010337(MAT1A);ENSSSCG00000012166(SMS);ENSSSCG00000013756(MRI1);ENSSSCG00000013976(-);ENSSSCG00000014108(BHMT);ENSSSCG00000016829(AGXT2);ENSSSCG00000025486(MDH2);ENSSSCG00000029413(DNMT3A);ENSSSCG00000032557(LDHB);ENSSSCG00000032985(GOT2)	0.0801756	0.351779	ko00270
Environmental Information Processing	Signal transduction	Hippo signaling pathway	56	241	ENSSSCG00000005382(TGFBR1);ENSSSCG00000008942(MOB1B);ENSSSCG00000009679(FZD3);ENSSSCG00000009751(FZD10);ENSSSCG00000009828(PPP1CC);ENSSSCG00000010816(TGFB2);ENSSSCG00000010894(TP53BP2);ENSSSCG00000013399(TEAD1);ENSSSCG00000014904(DLG2);ENSSSCG00000023004(FZD9);ENSSSCG00000023307(FBXW11);ENSSSCG00000024671(WNT9A);ENSSSCG00000025133(ITGB2);ENSSSCG00000027529(BIRC2);ENSSSCG00000028931(GDF7);ENSSSCG0…	0.0803194	0.351779	ko04390
Metabolism	Xenobiotics biodegradation and metabolism	Metabolism of xenobiotics by cytochrome P450	15	54	ENSSSCG00000001901(CYP1A2);ENSSSCG00000001906(CYP1A1);ENSSSCG00000008935(-);ENSSSCG00000010780(CYP2E1);ENSSSCG00000015616(HSD11B1);ENSSSCG00000022724(-);ENSSSCG00000030271(GSTO2);ENSSSCG00000031111(CBR1);ENSSSCG00000031736(MGST2);ENSSSCG00000031919(-);ENSSSCG00000032003(-);ENSSSCG00000033844(CYP1B1);ENSSSCG00000034735(-);ENSSSCG00000034976(-);ENSSSCG00000036274(-)	0.0883137	0.368339	ko00980
Human Diseases	Cardiovascular diseases	Arrhythmogenic right ventricular cardiomyopathy (ARVC)	20	76	ENSSSCG00000003255(CACNG8);ENSSSCG00000003257(CACNG6);ENSSSCG00000003722(CDH2);ENSSSCG00000006496(LMNA);ENSSSCG00000006687(ITGA10);ENSSSCG00000010144(ACTN2);ENSSSCG00000011040(CACNB2);ENSSSCG00000011046(ITGA8);ENSSSCG00000011245(ITGA9);ENSSSCG00000015402(CACNA2D1);ENSSSCG00000015886(ITGB6);ENSSSCG00000016885(ITGA1);ENSSSCG00000017874(ATP2A3);ENSSSCG00000022739(DSG2);ENSSSCG00000024800(DSC2);ENSSS…	0.0886733	0.368339	ko05412
Metabolism	Carbohydrate metabolism	Starch and sucrose metabolism	11	37	ENSSSCG00000004729(-);ENSSSCG00000008368(UGP2);ENSSSCG00000008754(GBA3);ENSSSCG00000010252(HKDC1);ENSSSCG00000011735(SI);ENSSSCG00000014838(PGM2L1);ENSSSCG00000016487(MGAM2);ENSSSCG00000025992(ENPP3);ENSSSCG00000028204(TREH);ENSSSCG00000034639(MGAM);ENSSSCG00000036331(-)	0.0893424	0.368339	ko00500
Organismal Systems	Digestive system	Salivary secretion	22	85	ENSSSCG00000000555(ITPR2);ENSSSCG00000003045(-);ENSSSCG00000006740(ATP1A1);ENSSSCG00000007056(PLCB1);ENSSSCG00000007520(GNAS);ENSSSCG00000008866(GUCY1A1);ENSSSCG00000009250(PRKG2);ENSSSCG00000010325(KCNMA1);ENSSSCG00000012606(ATP1B4);ENSSSCG00000013733(BEST2);ENSSSCG00000015273(ATP2B4);ENSSSCG00000015821(-);ENSSSCG00000017951(ATP1B2);ENSSSCG00000021475(SLC4A2);ENSSSCG00000022545(CALM3);ENSSSCG000…	0.0893598	0.368339	ko04970
Environmental Information Processing	Signaling molecules and interaction	ECM-receptor interaction	24	94	ENSSSCG00000004789(THBS1);ENSSSCG00000005710(LAMC3);ENSSSCG00000006687(ITGA10);ENSSSCG00000008991(FRAS1);ENSSSCG00000009216(SPP1);ENSSSCG00000009219(IBSP);ENSSSCG00000009364(FREM2);ENSSSCG00000011046(ITGA8);ENSSSCG00000011186(COL6A5);ENSSSCG00000011245(ITGA9);ENSSSCG00000013916(COMP);ENSSSCG00000014117(THBS4);ENSSSCG00000015426(RELN);ENSSSCG00000015507(TNN);ENSSSCG00000015618(LAMB3);ENSSSCG000000…	0.0894234	0.368339	ko04512
Human Diseases	Cancers	Chemical carcinogenesis	17	63	ENSSSCG00000001901(CYP1A2);ENSSSCG00000001906(CYP1A1);ENSSSCG00000004839(-);ENSSSCG00000008935(-);ENSSSCG00000010780(CYP2E1);ENSSSCG00000015616(HSD11B1);ENSSSCG00000022724(-);ENSSSCG00000026893(-);ENSSSCG00000030271(GSTO2);ENSSSCG00000031111(CBR1);ENSSSCG00000031736(MGST2);ENSSSCG00000031919(-);ENSSSCG00000032003(-);ENSSSCG00000033844(CYP1B1);ENSSSCG00000034735(-);ENSSSCG00000034976(-);ENSSSCG000…	0.0914107	0.372095	ko05204
Metabolism	Lipid metabolism	Linoleic acid metabolism	8	25	ENSSSCG00000001901(CYP1A2);ENSSSCG00000003825(CYP2J34);ENSSSCG00000004732(PLA2G4F);ENSSSCG00000010291(PLA2G12B);ENSSSCG00000010780(CYP2E1);ENSSSCG00000033887(PLA2G2E);ENSSSCG00000034756(PLB1);ENSSSCG00000036504(PLA2G2F)	0.0959576	0.381624	ko00591
Organismal Systems	Endocrine system	Renin-angiotensin system	8	25	ENSSSCG00000001849(ANPEP);ENSSSCG00000001982(-);ENSSSCG00000009132(ENPEP);ENSSSCG00000011695(AGTR1);ENSSSCG00000012138(ACE2);ENSSSCG00000023612(-);ENSSSCG00000031235(REN);ENSSSCG00000037475(-)	0.0959576	0.381624	ko04614
Organismal Systems	Digestive system	Gastric acid secretion	20	77	ENSSSCG00000000555(ITPR2);ENSSSCG00000002423(KCNK10);ENSSSCG00000002902(ATP4A);ENSSSCG00000003045(-);ENSSSCG00000006740(ATP1A1);ENSSSCG00000007056(PLCB1);ENSSSCG00000007520(GNAS);ENSSSCG00000012606(ATP1B4);ENSSSCG00000014443(CAMK2A);ENSSSCG00000016626(CFTR);ENSSSCG00000017249(SSTR2);ENSSSCG00000017951(ATP1B2);ENSSSCG00000021475(SLC4A2);ENSSSCG00000021910(GAST);ENSSSCG00000022545(CALM3);ENSSSCG000…	0.0988395	0.388619	ko04971
Environmental Information Processing	Signal transduction	Notch signaling pathway	15	55	ENSSSCG00000001065(ATXN1);ENSSSCG00000001440(NOTCH4);ENSSSCG00000001650(PTCRA);ENSSSCG00000002340(PSEN1);ENSSSCG00000002987(DLL3);ENSSSCG00000004432(HDAC2);ENSSSCG00000007067(JAG1);ENSSSCG00000010739(CTBP2);ENSSSCG00000013145(DTX4);ENSSSCG00000014019(MAML1);ENSSSCG00000022178(NUMB);ENSSSCG00000023228(-);ENSSSCG00000024621(KAT2B);ENSSSCG00000027726(DLL1);ENSSSCG00000037156(RBPJL)	0.100568	0.390972	ko04330
Human Diseases	Endocrine and metabolic diseases	Type II diabetes mellitus	13	47	ENSSSCG00000007030(IKBKB);ENSSSCG00000010081(MAPK1);ENSSSCG00000010252(HKDC1);ENSSSCG00000013378(ABCC8);ENSSSCG00000013754(-);ENSSSCG00000014010(MAPK9);ENSSSCG00000020927(SLC2A2);ENSSSCG00000026149(PKLR);ENSSSCG00000030361(PRKCZ);ENSSSCG00000033493(CACNA1B);ENSSSCG00000035817(PDX1);ENSSSCG00000036956(SOCS3);ENSSSCG00000042162(KCNJ11)	0.110575	0.423999	ko04930
Metabolism	Metabolism of cofactors and vitamins	Ubiquinone and other terpenoid-quinone biosynthesis	4	10	ENSSSCG00000002736(TAT);ENSSSCG00000002754(NQO1);ENSSSCG00000009805(HPD);ENSSSCG00000027381(GGCX)	0.111514	0.423999	ko00130
Metabolism	Carbohydrate metabolism	Inositol phosphate metabolism	19	74	ENSSSCG00000002457(ITPK1);ENSSSCG00000003749(PIK3C3);ENSSSCG00000004405(FIG4);ENSSSCG00000006626(PI4KB);ENSSSCG00000007056(PLCB1);ENSSSCG00000010092(PI4KA);ENSSSCG00000010440(-);ENSSSCG00000011079(PIP4K2A);ENSSSCG00000012742(MTM1);ENSSSCG00000014970(MTMR2);ENSSSCG00000016147(PIKFYVE);ENSSSCG00000023749(-);ENSSSCG00000025406(PIK3C2A);ENSSSCG00000027161(PIP5K1B);ENSSSCG00000035119(MTMR6);ENSSSCG000…	0.115598	0.434748	ko00562
Metabolism	Lipid metabolism	Glycerolipid metabolism	16	61	ENSSSCG00000004509(LIPG);ENSSSCG00000004596(LIPC);ENSSSCG00000008121(-);ENSSSCG00000010660(PNLIPRP2);ENSSSCG00000014004(PLPP2);ENSSSCG00000014861(MOGAT2);ENSSSCG00000016521(DGKI);ENSSSCG00000018041(ALDH3A2);ENSSSCG00000024134(MGLL);ENSSSCG00000027266(PNPLA3);ENSSSCG00000028671(CEL);ENSSSCG00000030709(-);ENSSSCG00000034102(DGAT2);ENSSSCG00000038322(-);ENSSSCG00000038423(GLA);ENSSSCG00000040631(LPL)	0.121477	0.451946	ko00561
Environmental Information Processing	Signal transduction	cGMP - PKG signaling pathway	39	168	ENSSSCG00000000555(ITPR2);ENSSSCG00000003045(-);ENSSSCG00000006740(ATP1A1);ENSSSCG00000007056(PLCB1);ENSSSCG00000008122(ADRA2B);ENSSSCG00000008866(GUCY1A1);ENSSSCG00000009250(PRKG2);ENSSSCG00000009828(PPP1CC);ENSSSCG00000010081(MAPK1);ENSSSCG00000010325(KCNMA1);ENSSSCG00000010330(PPIF);ENSSSCG00000010629(ADRA2A);ENSSSCG00000011695(AGTR1);ENSSSCG00000011761(-);ENSSSCG00000011802(KNG1);ENSSSCG00000…	0.127917	0.470844	ko04022
Human Diseases	Neurodegenerative disease	Spinocerebellar ataxia	24	98	ENSSSCG00000000555(ITPR2);ENSSSCG00000001065(ATXN1);ENSSSCG00000003214(KCNC3);ENSSSCG00000003749(PIK3C3);ENSSSCG00000003833(DAB1);ENSSSCG00000005059(TBPL2);ENSSSCG00000005229(VLDLR);ENSSSCG00000007056(PLCB1);ENSSSCG00000012638(GRIA3);ENSSSCG00000013262(AMBRA1);ENSSSCG00000013375(MYOD1);ENSSSCG00000013754(-);ENSSSCG00000014010(MAPK9);ENSSSCG00000015426(RELN);ENSSSCG00000017874(ATP2A3);ENSSSCG00000…	0.129313	0.47097	ko05017
Human Diseases	Endocrine and metabolic diseases	Maturity onset diabetes of the young	8	27	ENSSSCG00000007114(FOXA2);ENSSSCG00000007371(HNF4A);ENSSSCG00000013320(PAX6);ENSSSCG00000020927(SLC2A2);ENSSSCG00000026149(PKLR);ENSSSCG00000034242(HNF4G);ENSSSCG00000035817(PDX1);ENSSSCG00000038489(BHLHA15)	0.138216	0.493533	ko04950
Human Diseases	Infectious disease: viral	Human immunodeficiency virus 1 infection	59	265	ENSSSCG00000000091(APOBEC3B);ENSSSCG00000000555(ITPR2);ENSSSCG00000000687(CD4);ENSSSCG00000001009(RIPK1);ENSSSCG00000001229(-);ENSSSCG00000002077(-);ENSSSCG00000002081(-);ENSSSCG00000002099(-);ENSSSCG00000004781(PAK6);ENSSSCG00000005152(IFN-DELTA-1);ENSSSCG00000005503(TLR4);ENSSSCG00000007030(IKBKB);ENSSSCG00000007061(PAK5);ENSSSCG00000008061(ELOB);ENSSSCG00000009664(PTK2B);ENSSSCG00000010081(MAP…	0.13836	0.493533	ko05170
Organismal Systems	Excretory system	Endocrine and other factor-regulated calcium reabsorption	15	58	ENSSSCG00000003045(-);ENSSSCG00000006125(CALB1);ENSSSCG00000006740(ATP1A1);ENSSSCG00000007056(PLCB1);ENSSSCG00000007520(GNAS);ENSSSCG00000009347(-);ENSSSCG00000012606(ATP1B4);ENSSSCG00000013630(DNM2);ENSSSCG00000015273(ATP2B4);ENSSSCG00000016469(TRPV5);ENSSSCG00000017951(ATP1B2);ENSSSCG00000020864(VDR);ENSSSCG00000029567(SLC8A2);ENSSSCG00000037681(-);ENSSSCG00000043773(-)	0.14325	0.505762	ko04961
Environmental Information Processing	Signaling molecules and interaction	Viral protein interaction with cytokine and cytokine receptor	20	81	ENSSSCG00000009633(-);ENSSSCG00000011316(CCR9);ENSSSCG00000015098(CXCR5);ENSSSCG00000015654(IL20);ENSSSCG00000016184(-);ENSSSCG00000016916(IL6ST);ENSSSCG00000017392(CCR10);ENSSSCG00000020970(IL6);ENSSSCG00000022208(TNFRSF1B);ENSSSCG00000022849(IL2RA);ENSSSCG00000024562(CCR6);ENSSSCG00000025846(CCR8);ENSSSCG00000027628(IL6R);ENSSSCG00000036445(-);ENSSSCG00000038162(CCL21);ENSSSCG00000038848(IL22RA…	0.146599	0.512355	ko04061
Organismal Systems	Sensory system	Inflammatory mediator regulation of TRP channels	26	109	ENSSSCG00000000555(ITPR2);ENSSSCG00000003825(CYP2J34);ENSSSCG00000003891(CYP4A24);ENSSSCG00000004732(PLA2G4F);ENSSSCG00000006186(TRPA1);ENSSSCG00000007056(PLCB1);ENSSSCG00000007520(GNAS);ENSSSCG00000008869(ASIC5);ENSSSCG00000009828(PPP1CC);ENSSSCG00000011131(PRKCQ);ENSSSCG00000011802(KNG1);ENSSSCG00000014010(MAPK9);ENSSSCG00000014443(CAMK2A);ENSSSCG00000016314(TRPM8);ENSSSCG00000017863(TRPV1);ENS…	0.148769	0.514741	ko04750
Metabolism	Amino acid metabolism	Tryptophan metabolism	12	45	ENSSSCG00000001901(CYP1A2);ENSSSCG00000001906(CYP1A1);ENSSSCG00000002374(DLST);ENSSSCG00000008868(TDO2);ENSSSCG00000013976(-);ENSSSCG00000015699(ACMSD);ENSSSCG00000016442(AOC1);ENSSSCG00000017176(AANAT);ENSSSCG00000018041(ALDH3A2);ENSSSCG00000022009(DDC);ENSSSCG00000025686(KMO);ENSSSCG00000033844(CYP1B1)	0.150459	0.515433	ko00380
Metabolism	Glycan biosynthesis and metabolism	Mucin type O-glycan biosynthesis	9	32	ENSSSCG00000005379(GALNT12);ENSSSCG00000008524(GALNT14);ENSSSCG00000013403(GALNT18);ENSSSCG00000014874(B3GNT6);ENSSSCG00000016431(GALNTL5);ENSSSCG00000017072(GALNT10);ENSSSCG00000017172(ST6GALNAC1);ENSSSCG00000021805(GALNTL6);ENSSSCG00000026146(GALNT5)	0.154407	0.523774	ko00512
Genetic Information Processing	Replication and repair	Homologous recombination	11	41	ENSSSCG00000003216(POLD1);ENSSSCG00000010078(-);ENSSSCG00000012973(MUS81);ENSSSCG00000016170(BARD1);ENSSSCG00000016488(SSBP1);ENSSSCG00000016753(POLD2);ENSSSCG00000017571(EME1);ENSSSCG00000026465(BABAM2);ENSSSCG00000029039(-);ENSSSCG00000035839(TOP3A);ENSSSCG00000048128(-)	0.158961	0.525255	ko03440
Metabolism	Metabolism of cofactors and vitamins	Retinol metabolism	15	59	ENSSSCG00000001901(CYP1A2);ENSSSCG00000001906(CYP1A1);ENSSSCG00000002013(DHRS4);ENSSSCG00000002296(-);ENSSSCG00000003891(CYP4A24);ENSSSCG00000008237(RETSAT);ENSSSCG00000008311(CYP26B1);ENSSSCG00000008935(-);ENSSSCG00000008995(LRAT);ENSSSCG00000010475(CYP26A1);ENSSSCG00000022724(-);ENSSSCG00000031919(-);ENSSSCG00000034735(-);ENSSSCG00000034976(-);ENSSSCG00000036274(-)	0.159398	0.525255	ko00830
Environmental Information Processing	Membrane transport	ABC transporters	15	59	ENSSSCG00000008051(ABCA3);ENSSSCG00000008453(ABCG8);ENSSSCG00000009497(-);ENSSSCG00000009498(-);ENSSSCG00000010543(ABCC2);ENSSSCG00000013378(ABCC8);ENSSSCG00000015113(ABCG4);ENSSSCG00000015377(ABCB5);ENSSSCG00000015926(ABCB11);ENSSSCG00000016626(CFTR);ENSSSCG00000032298(ABCC11);ENSSSCG00000035000(-);ENSSSCG00000035073(-);ENSSSCG00000035912(ABCG5);ENSSSCG00000039344(-)	0.159398	0.525255	ko02010
Metabolism	Amino acid metabolism	Valine, leucine and isoleucine biosynthesis	2	4	ENSSSCG00000003139(BCAT2);ENSSSCG00000009870(SDSL)	0.172598	0.560005	ko00290
Human Diseases	Substance dependence	Amphetamine addiction	17	69	ENSSSCG00000004432(HDAC2);ENSSSCG00000007520(GNAS);ENSSSCG00000009828(PPP1CC);ENSSSCG00000012638(GRIA3);ENSSSCG00000013501(CREB3L3);ENSSSCG00000014443(CAMK2A);ENSSSCG00000016690(CREB5);ENSSSCG00000017121(SLC6A3);ENSSSCG00000022009(DDC);ENSSSCG00000022545(CALM3);ENSSSCG00000022569(GRIA1);ENSSSCG00000024685(GRIA2);ENSSSCG00000026517(CALML4);ENSSSCG00000029037(DRD1);ENSSSCG00000029635(GRIN3B);ENSSSC…	0.173181	0.560005	ko05031
Cellular Processes	Cell growth and death	Ferroptosis	15	60	ENSSSCG00000000274(PCBP2);ENSSSCG00000002655(MAP1LC3B);ENSSSCG00000003153(FTL);ENSSSCG00000007039(PRNP);ENSSSCG00000010399(NCOA4);ENSSSCG00000011575(ATG7);ENSSSCG00000011848(TFRC);ENSSSCG00000014272(-);ENSSSCG00000022404(SLC3A2);ENSSSCG00000028203(-);ENSSSCG00000029304(STEAP3);ENSSSCG00000039745(HMOX1);ENSSSCG00000042900(-);ENSSSCG00000046526(-);ENSSSCG00000048044(-)	0.176457	0.565318	ko04216
Environmental Information Processing	Signal transduction	Jak-STAT signaling pathway	37	164	ENSSSCG00000001565(CDKN1A);ENSSSCG00000003801(IL23R);ENSSSCG00000004158(IL22RA2);ENSSSCG00000004958(PIAS1);ENSSSCG00000005015(SOS2);ENSSSCG00000005152(IFN-DELTA-1);ENSSSCG00000007816(IL21R);ENSSSCG00000008437(SOCS5);ENSSSCG00000010968(-);ENSSSCG00000010974(CNTFR);ENSSSCG00000011528(IL5RA);ENSSSCG00000011730(IL12A);ENSSSCG00000012699(FHL1);ENSSSCG00000013618(EPOR);ENSSSCG00000014278(IL5);ENSSSCG00…	0.180081	0.571632	ko04630
Metabolism	Carbohydrate metabolism	Citrate cycle (TCA cycle)	8	29	ENSSSCG00000002374(DLST);ENSSSCG00000010394(OGDHL);ENSSSCG00000012926(PC);ENSSSCG00000016743(OGDH);ENSSSCG00000017421(ACLY);ENSSSCG00000023807(ACO1);ENSSSCG00000025486(MDH2);ENSSSCG00000032498(IDH3A)	0.188207	0.591996	ko00020
Metabolism	Biosynthesis of other secondary metabolites	Penicillin and cephalosporin biosynthesis	1	1	ENSSSCG00000009942(DAO)	0.194647	0.595998	ko00311
Metabolism	Metabolism of other amino acids	D-Arginine and D-ornithine metabolism	1	1	ENSSSCG00000009942(DAO)	0.194647	0.595998	ko00472
Metabolism	Carbohydrate metabolism	C5-Branched dibasic acid metabolism	1	1	ENSSSCG00000009469(ACOD1)	0.194647	0.595998	ko00660
Metabolism	Carbohydrate metabolism	Butanoate metabolism	7	25	ENSSSCG00000001479(HMGCLL1);ENSSSCG00000007858(-);ENSSSCG00000016863(OXCT1);ENSSSCG00000016872(HMGCS1);ENSSSCG00000022282(BDH2);ENSSSCG00000026025(HMGCL);ENSSSCG00000036808(HMGCS2)	0.199345	0.605028	ko00650
Genetic Information Processing	Replication and repair	DNA replication	9	34	ENSSSCG00000003128(LIG1);ENSSSCG00000003216(POLD1);ENSSSCG00000005478(-);ENSSSCG00000008788(RFC1);ENSSSCG00000009854(RFC5);ENSSSCG00000012997(-);ENSSSCG00000016488(SSBP1);ENSSSCG00000016753(POLD2);ENSSSCG00000028504(RFC2)	0.202653	0.60972	ko03030
Human Diseases	Cardiovascular diseases	Hypertrophic cardiomyopathy (HCM)	21	90	ENSSSCG00000003255(CACNG8);ENSSSCG00000003257(CACNG6);ENSSSCG00000006496(LMNA);ENSSSCG00000006687(ITGA10);ENSSSCG00000010816(TGFB2);ENSSSCG00000011040(CACNB2);ENSSSCG00000011046(ITGA8);ENSSSCG00000011245(ITGA9);ENSSSCG00000013236(MYBPC3);ENSSSCG00000015402(CACNA2D1);ENSSSCG00000015886(ITGB6);ENSSSCG00000016200(PRKAG3);ENSSSCG00000016885(ITGA1);ENSSSCG00000017874(ATP2A3);ENSSSCG00000020970(IL6);EN…	0.209592	0.61927	ko05410
Human Diseases	Substance dependence	Cocaine addiction	12	48	ENSSSCG00000007520(GNAS);ENSSSCG00000013501(CREB3L3);ENSSSCG00000016690(CREB5);ENSSSCG00000017121(SLC6A3);ENSSSCG00000022009(DDC);ENSSSCG00000024070(-);ENSSSCG00000024685(GRIA2);ENSSSCG00000029037(DRD1);ENSSSCG00000029635(GRIN3B);ENSSSCG00000031290(GRIN2A);ENSSSCG00000035402(RGS9);ENSSSCG00000037684(PDYN)	0.211048	0.61927	ko05030
Metabolism	Glycan biosynthesis and metabolism	Mannose type O-glycan biosyntheis	6	21	ENSSSCG00000003103(FKRP);ENSSSCG00000005716(POMT1);ENSSSCG00000026246(B3GAT2);ENSSSCG00000029145(POMGNT1);ENSSSCG00000033692(B3GALNT2);ENSSSCG00000035454(B4GALT1)	0.211196	0.61927	ko00515
Human Diseases	Infectious diseases	Pathogenic Escherichia coli infection	46	211	ENSSSCG00000000413(MYO1A);ENSSSCG00000001009(RIPK1);ENSSSCG00000003577(WASF2);ENSSSCG00000004587(MYO1E);ENSSSCG00000005457(LPAR1);ENSSSCG00000005503(TLR4);ENSSSCG00000006461(ARHGEF11);ENSSSCG00000006966(CLDN23);ENSSSCG00000007030(IKBKB);ENSSSCG00000008359(RAB1A);ENSSSCG00000009300(WASF3);ENSSSCG00000009633(-);ENSSSCG00000009821(ARPC3);ENSSSCG00000010081(MAPK1);ENSSSCG00000010099(-);ENSSSCG0000001…	0.215834	0.626518	ko05130
Environmental Information Processing	Signal transduction	Phosphatidylinositol signaling system	23	100	ENSSSCG00000000555(ITPR2);ENSSSCG00000002457(ITPK1);ENSSSCG00000003749(PIK3C3);ENSSSCG00000006626(PI4KB);ENSSSCG00000007056(PLCB1);ENSSSCG00000010092(PI4KA);ENSSSCG00000010440(-);ENSSSCG00000011079(PIP4K2A);ENSSSCG00000011390(IP6K1);ENSSSCG00000012742(MTM1);ENSSSCG00000014970(MTMR2);ENSSSCG00000016147(PIKFYVE);ENSSSCG00000016521(DGKI);ENSSSCG00000022545(CALM3);ENSSSCG00000025406(PIK3C2A);ENSSSCG0…	0.21729	0.626518	ko04070
Genetic Information Processing	Folding, sorting and degradation	Ubiquitin mediated proteolysis	33	149	ENSSSCG00000001912(PML);ENSSSCG00000003083(CBLC);ENSSSCG00000003111(SAE1);ENSSSCG00000003810(UBE2U);ENSSSCG00000004832(UBE3A);ENSSSCG00000004958(PIAS1);ENSSSCG00000005501(TRIM32);ENSSSCG00000006544(UBE2Q1);ENSSSCG00000007162(UBOX5);ENSSSCG00000007423(UBE2C);ENSSSCG00000008061(ELOB);ENSSSCG00000008924(UBA6);ENSSSCG00000011104(CUL2);ENSSSCG00000011506(UBA3);ENSSSCG00000012328(HUWE1);ENSSSCG00000016…	0.229802	0.65712	ko04120
Organismal Systems	Sensory system	Taste transduction	16	68	ENSSSCG00000003341(TAS1R3);ENSSSCG00000010552(PKD2L1);ENSSSCG00000012380(P2RY4);ENSSSCG00000013754(-);ENSSSCG00000021525(TAS2R4);ENSSSCG00000025500(-);ENSSSCG00000027558(GABBR2);ENSSSCG00000028394(TAS2R3);ENSSSCG00000028922(GABRA2);ENSSSCG00000030227(HTR1F);ENSSSCG00000031717(ADCY8);ENSSSCG00000032303(ENTPD2);ENSSSCG00000038461(-);ENSSSCG00000039973(TAS1R2);ENSSSCG00000040177(ASIC2);ENSSSCG000000…	0.238244	0.672263	ko04742
Organismal Systems	Immune system	IL-17 signaling pathway	21	92	ENSSSCG00000004154(TNFAIP3);ENSSSCG00000007030(IKBKB);ENSSSCG00000007436(MMP9);ENSSSCG00000010081(MAPK1);ENSSSCG00000011559(-);ENSSSCG00000012967(FOSL1);ENSSSCG00000014010(MAPK9);ENSSSCG00000014278(IL5);ENSSSCG00000014985(MMP3);ENSSSCG00000020970(IL6);ENSSSCG00000023737(CSF2);ENSSSCG00000025308(IL17D);ENSSSCG00000027555(DEFB1);ENSSSCG00000031103(TBK1);ENSSSCG00000032658(TRAF4);ENSSSCG00000032963(…	0.24192	0.672263	ko04657
Human Diseases	Infectious diseases	Measles	42	194	ENSSSCG00000002077(-);ENSSSCG00000002081(-);ENSSSCG00000002099(-);ENSSSCG00000004154(TNFAIP3);ENSSSCG00000005152(IFN-DELTA-1);ENSSSCG00000005503(TLR4);ENSSSCG00000007030(IKBKB);ENSSSCG00000010448(-);ENSSSCG00000011730(IL12A);ENSSSCG00000012076(MX2);ENSSSCG00000012853(IRF7);ENSSSCG00000013033(BAD);ENSSSCG00000014010(MAPK9);ENSSSCG00000017044(IL12B);ENSSSCG00000020970(IL6);ENSSSCG00000021202(-);ENS…	0.243549	0.672263	ko05162
Organismal Systems	Immune system	NOD-like receptor signaling pathway	34	155	ENSSSCG00000000555(ITPR2);ENSSSCG00000001009(RIPK1);ENSSSCG00000003251(NLRP12);ENSSSCG00000004154(TNFAIP3);ENSSSCG00000005152(IFN-DELTA-1);ENSSSCG00000005503(TLR4);ENSSSCG00000007030(IKBKB);ENSSSCG00000007056(PLCB1);ENSSSCG00000010081(MAPK1);ENSSSCG00000010904(NEK7);ENSSSCG00000011878(CASR);ENSSSCG00000012853(IRF7);ENSSSCG00000014010(MAPK9);ENSSSCG00000014561(NLRP6);ENSSSCG00000016954(ERBIN);ENSS…	0.244396	0.672263	ko04621
Human Diseases	Cancers	Pancreatic cancer	18	78	ENSSSCG00000001565(CDKN1A);ENSSSCG00000005382(TGFBR1);ENSSSCG00000007030(IKBKB);ENSSSCG00000007268(E2F1);ENSSSCG00000008326(TGFA);ENSSSCG00000010081(MAPK1);ENSSSCG00000010816(TGFB2);ENSSSCG00000013033(BAD);ENSSSCG00000014010(MAPK9);ENSSSCG00000014082(POLK);ENSSSCG00000021944(RAC2);ENSSSCG00000022126(EGFR);ENSSSCG00000025092(CDK4);ENSSSCG00000025455(RALB);ENSSSCG00000029039(-);ENSSSCG00000037066(G…	0.247747	0.672263	ko05212
Metabolism	Nucleotide metabolism	Purine metabolism	29	131	ENSSSCG00000002135(PNP);ENSSSCG00000002504(AK7);ENSSSCG00000004027(PDE10A);ENSSSCG00000004165(PDE7B);ENSSSCG00000005852(ENTPD8);ENSSSCG00000008017(NME3);ENSSSCG00000008522(XDH);ENSSSCG00000008866(GUCY1A1);ENSSSCG00000009316(-);ENSSSCG00000010437(PAPSS2);ENSSSCG00000011347(NME6);ENSSSCG00000014438(PDE6A);ENSSSCG00000015366(PRPS1L1);ENSSSCG00000016173(ATIC);ENSSSCG00000018052(NT5M);ENSSSCG000000224…	0.248452	0.672263	ko00230
Genetic Information Processing	Transcription	Basal transcription factors	11	45	ENSSSCG00000001533(TAF11);ENSSSCG00000005059(TBPL2);ENSSSCG00000009769(GTF2H3);ENSSSCG00000010597(TAF5);ENSSSCG00000013539(GTF2F1);ENSSSCG00000024019(GTF2H5);ENSSSCG00000027115(TAF1L);ENSSSCG00000027530(TAF12);ENSSSCG00000028168(TAF7);ENSSSCG00000029630(TAF10);ENSSSCG00000037372(-)	0.248698	0.672263	ko03022
Environmental Information Processing	Signal transduction	ErbB signaling pathway	19	83	ENSSSCG00000001565(CDKN1A);ENSSSCG00000004781(PAK6);ENSSSCG00000005015(SOS2);ENSSSCG00000007061(PAK5);ENSSSCG00000008326(TGFA);ENSSSCG00000008965(-);ENSSSCG00000010081(MAPK1);ENSSSCG00000010344(NRG3);ENSSSCG00000011843(PAK2);ENSSSCG00000013033(BAD);ENSSSCG00000014010(MAPK9);ENSSSCG00000014443(CAMK2A);ENSSSCG00000015839(NRG1);ENSSSCG00000018016(MAP2K4);ENSSSCG00000020725(ERBB3);ENSSSCG00000021082(…	0.251805	0.675385	ko04012
Environmental Information Processing	Signal transduction	TGF-beta signaling pathway	22	98	ENSSSCG00000000915(DCN);ENSSSCG00000001921(NEO1);ENSSSCG00000002787(E2F4);ENSSSCG00000004789(THBS1);ENSSSCG00000005382(TGFBR1);ENSSSCG00000010081(MAPK1);ENSSSCG00000010816(TGFB2);ENSSSCG00000011257(ACVR2B);ENSSSCG00000014121(ZFYVE16);ENSSSCG00000014319(SMAD5);ENSSSCG00000015270(FMOD);ENSSSCG00000021893(ROCK1);ENSSSCG00000028931(GDF7);ENSSSCG00000032176(SMURF2);ENSSSCG00000032299(LEFTY2);ENSSSCG00…	0.261881	0.691181	ko04350
Organismal Systems	Circulatory system	Vascular smooth muscle contraction	30	137	ENSSSCG00000000555(ITPR2);ENSSSCG00000003891(CYP4A24);ENSSSCG00000004732(PLA2G4F);ENSSSCG00000006461(ARHGEF11);ENSSSCG00000007056(PLCB1);ENSSSCG00000007520(GNAS);ENSSSCG00000008866(GUCY1A1);ENSSSCG00000009828(PPP1CC);ENSSSCG00000010081(MAPK1);ENSSSCG00000010291(PLA2G12B);ENSSSCG00000010325(KCNMA1);ENSSSCG00000011131(PRKCQ);ENSSSCG00000011695(AGTR1);ENSSSCG00000011761(-);ENSSSCG00000013387(-);ENSS…	0.264549	0.691181	ko04270
Organismal Systems	Endocrine system	Aldosterone synthesis and secretion	23	103	ENSSSCG00000000555(ITPR2);ENSSSCG00000001428(CYP21A2);ENSSSCG00000003045(-);ENSSSCG00000006740(ATP1A1);ENSSSCG00000007056(PLCB1);ENSSSCG00000007520(GNAS);ENSSSCG00000008563(KCNK3);ENSSSCG00000011695(AGTR1);ENSSSCG00000012606(ATP1B4);ENSSSCG00000013501(CREB3L3);ENSSSCG00000014443(CAMK2A);ENSSSCG00000015273(ATP2B4);ENSSSCG00000015619(CAMK1G);ENSSSCG00000015871(NR4A2);ENSSSCG00000016690(CREB5);ENSSS…	0.264674	0.691181	ko04925
Genetic Information Processing	Replication and repair	Base excision repair	10	41	ENSSSCG00000003128(LIG1);ENSSSCG00000003216(POLD1);ENSSSCG00000003919(-);ENSSSCG00000005478(-);ENSSSCG00000011549(-);ENSSSCG00000015771(NEIL3);ENSSSCG00000016753(POLD2);ENSSSCG00000042094(-);ENSSSCG00000045461(-);ENSSSCG00000048793(-)	0.265685	0.691181	ko03410
Genetic Information Processing	Replication and repair	Fanconi anemia pathway	12	51	ENSSSCG00000001546(FANCE);ENSSSCG00000003820(USP1);ENSSSCG00000010078(-);ENSSSCG00000010923(UBE2T);ENSSSCG00000012973(MUS81);ENSSSCG00000014082(POLK);ENSSSCG00000017571(EME1);ENSSSCG00000025703(REV3L);ENSSSCG00000029039(-);ENSSSCG00000035561(-);ENSSSCG00000035839(TOP3A);ENSSSCG00000048128(-)	0.280229	0.715837	ko03460
Metabolism	Metabolism of cofactors and vitamins	Folate biosynthesis	6	23	ENSSSCG00000000856(PAH);ENSSSCG00000001596(MOCS1);ENSSSCG00000008309(SPR);ENSSSCG00000016284(-);ENSSSCG00000026229(-);ENSSSCG00000031111(CBR1)	0.282025	0.715837	ko00790
Organismal Systems	Development	Dorso-ventral axis formation	6	23	ENSSSCG00000001561(ETV7);ENSSSCG00000001808(CPEB1);ENSSSCG00000005015(SOS2);ENSSSCG00000010081(MAPK1);ENSSSCG00000014959(PIWIL4);ENSSSCG00000022126(EGFR)	0.282025	0.715837	ko04320
Metabolism	Metabolism of cofactors and vitamins	Thiamine metabolism	4	14	ENSSSCG00000002016(THTPA);ENSSSCG00000002504(AK7);ENSSSCG00000016284(-);ENSSSCG00000032067(-)	0.283438	0.715837	ko00730
Organismal Systems	Nervous system	Glutamatergic synapse	25	114	ENSSSCG00000000555(ITPR2);ENSSSCG00000003038(GRIK5);ENSSSCG00000003640(GRIK3);ENSSSCG00000003852(SLC1A7);ENSSSCG00000004732(PLA2G4F);ENSSSCG00000005222(SLC1A1);ENSSSCG00000007056(PLCB1);ENSSSCG00000007520(GNAS);ENSSSCG00000009956(GRK3);ENSSSCG00000010081(MAPK1);ENSSSCG00000011397(SLC38A3);ENSSSCG00000012638(GRIA3);ENSSSCG00000013343(SLC17A6);ENSSSCG00000013754(-);ENSSSCG00000015323(GNGT1);ENSSSCG…	0.285586	0.716034	ko04724
Metabolism	Amino acid metabolism	Glycine, serine and threonine metabolism	10	42	ENSSSCG00000003789(CTH);ENSSSCG00000005199(GLDC);ENSSSCG00000009870(SDSL);ENSSSCG00000009942(DAO);ENSSSCG00000014108(BHMT);ENSSSCG00000016402(AGXT);ENSSSCG00000016829(AGXT2);ENSSSCG00000017383(-);ENSSSCG00000017781(PIPOX);ENSSSCG00000037487(-)	0.292552	0.728224	ko00260
Organismal Systems	Nervous system	Long-term depression	15	66	ENSSSCG00000000555(ITPR2);ENSSSCG00000004732(PLA2G4F);ENSSSCG00000006215(CRH);ENSSSCG00000007056(PLCB1);ENSSSCG00000007520(GNAS);ENSSSCG00000008866(GUCY1A1);ENSSSCG00000009197(GRID2);ENSSSCG00000009250(PRKG2);ENSSSCG00000010081(MAPK1);ENSSSCG00000012638(GRIA3);ENSSSCG00000013754(-);ENSSSCG00000017313(-);ENSSSCG00000022569(GRIA1);ENSSSCG00000024685(GRIA2);ENSSSCG00000045644(-)	0.295096	0.729309	ko04730
Human Diseases	Cancers	Pathways in cancer	107	524	ENSSSCG00000001440(NOTCH4);ENSSSCG00000001565(CDKN1A);ENSSSCG00000001912(PML);ENSSSCG00000001963(EGLN3);ENSSSCG00000002754(NQO1);ENSSSCG00000002987(DLL3);ENSSSCG00000003376(PLEKHG5);ENSSSCG00000003801(IL23R);ENSSSCG00000004432(HDAC2);ENSSSCG00000005015(SOS2);ENSSSCG00000005109(ESR2);ENSSSCG00000005152(IFN-DELTA-1);ENSSSCG00000005382(TGFBR1);ENSSSCG00000005457(LPAR1);ENSSSCG00000005710(LAMC3);ENSS…	0.301514	0.739886	ko05200
Metabolism	Xenobiotics biodegradation and metabolism	Drug metabolism - cytochrome P450	12	52	ENSSSCG00000001901(CYP1A2);ENSSSCG00000008935(-);ENSSSCG00000010780(CYP2E1);ENSSSCG00000022724(-);ENSSSCG00000023472(FMO3);ENSSSCG00000030271(GSTO2);ENSSSCG00000031736(MGST2);ENSSSCG00000031919(-);ENSSSCG00000032003(-);ENSSSCG00000034735(-);ENSSSCG00000034976(-);ENSSSCG00000036274(-)	0.30473	0.742511	ko00982
Organismal Systems	Nervous system	Synaptic vesicle cycle	19	86	ENSSSCG00000001401(ATP6V1G2-DDX39B);ENSSSCG00000002827(SLC6A2);ENSSSCG00000003120(NAPA);ENSSSCG00000003852(SLC1A7);ENSSSCG00000005222(SLC1A1);ENSSSCG00000005305(UNC13B);ENSSSCG00000008314(ATP6V1B1);ENSSSCG00000008634(ATP6V1C2);ENSSSCG00000013343(SLC17A6);ENSSSCG00000013630(DNM2);ENSSSCG00000013754(-);ENSSSCG00000013897(RAB3A);ENSSSCG00000016577(ATP6V1F);ENSSSCG00000017121(SLC6A3);ENSSSCG000000173…	0.307664	0.744418	ko04721
Human Diseases	Neurodegenerative diseases	Prion diseases	9	38	ENSSSCG00000003524(C1QA);ENSSSCG00000003834(C8B);ENSSSCG00000003835(C8A);ENSSSCG00000007039(PRNP);ENSSSCG00000010081(MAPK1);ENSSSCG00000016856(C9);ENSSSCG00000016861(C6);ENSSSCG00000020970(IL6);ENSSSCG00000039214(-)	0.313657	0.753648	ko05020
Human Diseases	Cancers	Melanoma	16	72	ENSSSCG00000001565(CDKN1A);ENSSSCG00000007268(E2F1);ENSSSCG00000009278(FGF9);ENSSSCG00000010081(MAPK1);ENSSSCG00000010440(-);ENSSSCG00000011514(MITF);ENSSSCG00000012872(FGF3);ENSSSCG00000013033(BAD);ENSSSCG00000014082(POLK);ENSSSCG00000022126(EGFR);ENSSSCG00000025092(CDK4);ENSSSCG00000031272(FGF5);ENSSSCG00000033327(PDGFB);ENSSSCG00000036146(FGF8);ENSSSCG00000036213(FGF2);ENSSSCG00000037066(GADD4…	0.320015	0.758589	ko05218
Metabolism	Glycan biosynthesis and metabolism	Various types of N-glycan biosynthesis	10	43	ENSSSCG00000002050(DAD1);ENSSSCG00000014017(MGAT4B);ENSSSCG00000014073(HEXB);ENSSSCG00000015214(STT3A);ENSSSCG00000017128(-);ENSSSCG00000027526(-);ENSSSCG00000033780(B4GALNT4);ENSSSCG00000035222(CHST8);ENSSSCG00000035454(B4GALT1);ENSSSCG00000043374(-)	0.320098	0.758589	ko00513
Metabolism	Glycan biosynthesis and metabolism	Other types of O-glycan biosynthesis	11	48	ENSSSCG00000005379(GALNT12);ENSSSCG00000005716(POMT1);ENSSSCG00000008524(GALNT14);ENSSSCG00000011504(EOGT);ENSSSCG00000013403(GALNT18);ENSSSCG00000016431(GALNTL5);ENSSSCG00000017072(GALNT10);ENSSSCG00000021805(GALNTL6);ENSSSCG00000026146(GALNT5);ENSSSCG00000035414(XXYLT1);ENSSSCG00000035454(B4GALT1)	0.325375	0.765849	ko00514
Metabolism	Carbohydrate metabolism	Pentose phosphate pathway	7	29	ENSSSCG00000011158(PFKP);ENSSSCG00000012847(TALDO1);ENSSSCG00000015366(PRPS1L1);ENSSSCG00000022390(RGN);ENSSSCG00000028197(PFKL);ENSSSCG00000031174(FBP1);ENSSSCG00000038300(ALDOB)	0.329569	0.770478	ko00030
Metabolism	Glycan biosynthesis and metabolism	Glycosaminoglycan biosynthesis - chondroitin sulfate / dermatan sulfate	5	20	ENSSSCG00000004441(-);ENSSSCG00000004825(CHSY1);ENSSSCG00000011625(CHST13);ENSSSCG00000028974(UST);ENSSSCG00000029482(CHST15)	0.347008	0.797773	ko00532
Human Diseases	Drug resistance	Endocrine resistance	20	93	ENSSSCG00000001440(NOTCH4);ENSSSCG00000001565(CDKN1A);ENSSSCG00000002987(DLL3);ENSSSCG00000005015(SOS2);ENSSSCG00000005109(ESR2);ENSSSCG00000007067(JAG1);ENSSSCG00000007268(E2F1);ENSSSCG00000007436(MMP9);ENSSSCG00000007520(GNAS);ENSSSCG00000010081(MAPK1);ENSSSCG00000013033(BAD);ENSSSCG00000014010(MAPK9);ENSSSCG00000015926(ABCB11);ENSSSCG00000017505(MED1);ENSSSCG00000022126(EGFR);ENSSSCG0000002509…	0.348094	0.797773	ko01522
Genetic Information Processing	Replication and repair	Nucleotide excision repair	10	44	ENSSSCG00000003128(LIG1);ENSSSCG00000003216(POLD1);ENSSSCG00000005478(-);ENSSSCG00000008788(RFC1);ENSSSCG00000009769(GTF2H3);ENSSSCG00000009854(RFC5);ENSSSCG00000016753(POLD2);ENSSSCG00000024019(GTF2H5);ENSSSCG00000028504(RFC2);ENSSSCG00000029478(CUL4B)	0.348161	0.797773	ko03420
Metabolism	Biosynthesis of other secondary metabolites	Monobactam biosynthesis	1	2	ENSSSCG00000010437(PAPSS2)	0.351424	0.799953	ko00261
Organismal Systems	Development and regeneration	Axon regeneration	20	94	ENSSSCG00000002340(PSEN1);ENSSSCG00000003630(AGO1);ENSSSCG00000006461(ARHGEF11);ENSSSCG00000007056(PLCB1);ENSSSCG00000007520(GNAS);ENSSSCG00000010440(-);ENSSSCG00000010581(PSD);ENSSSCG00000014010(MAPK9);ENSSSCG00000015129(ARHGEF12);ENSSSCG00000015850(DUSP4);ENSSSCG00000016521(DGKI);ENSSSCG00000018016(MAP2K4);ENSSSCG00000022009(DDC);ENSSSCG00000029541(PSD2);ENSSSCG00000030186(KIF2A);ENSSSCG0000003…	0.367528	0.83014	ko04361
Human Diseases	Cancers	Thyroid cancer	8	35	ENSSSCG00000001565(CDKN1A);ENSSSCG00000010081(MAPK1);ENSSSCG00000010399(NCOA4);ENSSSCG00000011579(PPARG);ENSSSCG00000014082(POLK);ENSSSCG00000015576(TPR);ENSSSCG00000037066(GADD45A);ENSSSCG00000038220(RXRA)	0.369484	0.83014	ko05216
Human Diseases	Infectious diseases	Hepatitis C	32	155	ENSSSCG00000001009(RIPK1);ENSSSCG00000001565(CDKN1A);ENSSSCG00000004958(PIAS1);ENSSSCG00000005015(SOS2);ENSSSCG00000005152(IFN-DELTA-1);ENSSSCG00000006033(EIF3E);ENSSSCG00000006966(CLDN23);ENSSSCG00000007030(IKBKB);ENSSSCG00000007268(E2F1);ENSSSCG00000010081(MAPK1);ENSSSCG00000010448(-);ENSSSCG00000012076(MX2);ENSSSCG00000012853(IRF7);ENSSSCG00000013033(BAD);ENSSSCG00000020680(CLDN14);ENSSSCG0000…	0.385659	0.85916	ko05160
Metabolism	Global and overview maps	Carbon metabolism	24	115	ENSSSCG00000002374(DLST);ENSSSCG00000005199(GLDC);ENSSSCG00000007133(ACSS1);ENSSSCG00000009870(SDSL);ENSSSCG00000010252(HKDC1);ENSSSCG00000010394(OGDHL);ENSSSCG00000010664(ENO4);ENSSSCG00000011158(PFKP);ENSSSCG00000012847(TALDO1);ENSSSCG00000012926(PC);ENSSSCG00000015366(PRPS1L1);ENSSSCG00000016402(AGXT);ENSSSCG00000016743(OGDH);ENSSSCG00000022390(RGN);ENSSSCG00000023807(ACO1);ENSSSCG00000025486(…	0.387367	0.85916	ko01200
Metabolism	Carbohydrate metabolism	Glyoxylate and dicarboxylate metabolism	7	31	ENSSSCG00000005199(GLDC);ENSSSCG00000007133(ACSS1);ENSSSCG00000016402(AGXT);ENSSSCG00000023807(ACO1);ENSSSCG00000025486(MDH2);ENSSSCG00000027439(HAO1);ENSSSCG00000035696(MCEE)	0.399117	0.879584	ko00630
Organismal Systems	Immune system	Platelet activation	26	126	ENSSSCG00000000555(ITPR2);ENSSSCG00000003107(ARHGAP35);ENSSSCG00000004732(PLA2G4F);ENSSSCG00000005317(TLN1);ENSSSCG00000006461(ARHGEF11);ENSSSCG00000006785(RAP1A);ENSSSCG00000007056(PLCB1);ENSSSCG00000007520(GNAS);ENSSSCG00000008866(GUCY1A1);ENSSSCG00000008998(FGA);ENSSSCG00000009250(PRKG2);ENSSSCG00000009828(PPP1CC);ENSSSCG00000010081(MAPK1);ENSSSCG00000013252(F2);ENSSSCG00000015129(ARHGEF12);EN…	0.404367	0.885512	ko04611
Metabolism	Energy metabolism	Nitrogen metabolism	4	17	ENSSSCG00000006141(CA3);ENSSSCG00000012141(CA5B);ENSSSCG00000023186(CA4);ENSSSCG00000035629(CA5A)	0.428673	0.921544	ko00910
Metabolism	Nucleotide metabolism	Pyrimidine metabolism	12	57	ENSSSCG00000002135(PNP);ENSSSCG00000002746(DHODH);ENSSSCG00000005717(UCK1);ENSSSCG00000005852(ENTPD8);ENSSSCG00000007795(DCTPP1);ENSSSCG00000008017(NME3);ENSSSCG00000010060(UPB1);ENSSSCG00000011347(NME6);ENSSSCG00000018052(NT5M);ENSSSCG00000025783(ENTPD3);ENSSSCG00000025992(ENPP3);ENSSSCG00000036139(RRM2B)	0.432846	0.921544	ko00240
Human Diseases	Infectious diseases	African trypanosomiasis	10	47	ENSSSCG00000007056(PLCB1);ENSSSCG00000010448(-);ENSSSCG00000011730(IL12A);ENSSSCG00000011802(KNG1);ENSSSCG00000017044(IL12B);ENSSSCG00000020970(IL6);ENSSSCG00000022226(FASLG);ENSSSCG00000030921(APOA1);ENSSSCG00000032963(IFNG);ENSSSCG00000039214(-)	0.433845	0.921544	ko05143
Metabolism	Carbohydrate metabolism	Fructose and mannose metabolism	7	32	ENSSSCG00000000994(GMDS);ENSSSCG00000010252(HKDC1);ENSSSCG00000011158(PFKP);ENSSSCG00000023935(GMPPA);ENSSSCG00000028197(PFKL);ENSSSCG00000031174(FBP1);ENSSSCG00000038300(ALDOB)	0.433968	0.921544	ko00051
Human Diseases	Drug resistance	Antifolate resistance	9	42	ENSSSCG00000007030(IKBKB);ENSSSCG00000009497(-);ENSSSCG00000009498(-);ENSSSCG00000010543(ABCC2);ENSSSCG00000016173(ATIC);ENSSSCG00000020970(IL6);ENSSSCG00000022236(FOLR1);ENSSSCG00000039214(-);ENSSSCG00000039344(-)	0.434138	0.921544	ko01523
Human Diseases	Cardiovascular diseases	Dilated cardiomyopathy (DCM)	20	98	ENSSSCG00000003255(CACNG8);ENSSSCG00000003257(CACNG6);ENSSSCG00000006496(LMNA);ENSSSCG00000006687(ITGA10);ENSSSCG00000007520(GNAS);ENSSSCG00000010816(TGFB2);ENSSSCG00000011040(CACNB2);ENSSSCG00000011046(ITGA8);ENSSSCG00000011245(ITGA9);ENSSSCG00000013236(MYBPC3);ENSSSCG00000015402(CACNA2D1);ENSSSCG00000015886(ITGB6);ENSSSCG00000016885(ITGA1);ENSSSCG00000017874(ATP2A3);ENSSSCG00000025532(CACNG7);E…	0.446625	0.92961	ko05414
Organismal Systems	Circulatory system	Adrenergic signaling in cardiomyocytes	30	149	ENSSSCG00000003045(-);ENSSSCG00000003255(CACNG8);ENSSSCG00000003257(CACNG6);ENSSSCG00000006740(ATP1A1);ENSSSCG00000007056(PLCB1);ENSSSCG00000007520(GNAS);ENSSSCG00000009828(PPP1CC);ENSSSCG00000010081(MAPK1);ENSSSCG00000011040(CACNB2);ENSSSCG00000011106(CREM);ENSSSCG00000011695(AGTR1);ENSSSCG00000012049(-);ENSSSCG00000012606(ATP1B4);ENSSSCG00000013501(CREB3L3);ENSSSCG00000014443(CAMK2A);ENSSSCG000…	0.4506	0.92961	ko04261
Metabolism	Lipid metabolism	Arachidonic acid metabolism	13	63	ENSSSCG00000003825(CYP2J34);ENSSSCG00000003891(CYP4A24);ENSSSCG00000004732(PLA2G4F);ENSSSCG00000010291(PLA2G12B);ENSSSCG00000010780(CYP2E1);ENSSSCG00000017978(ALOX15B);ENSSSCG00000017980(ALOX12B);ENSSSCG00000027013(CYP4F8);ENSSSCG00000031111(CBR1);ENSSSCG00000032765(-);ENSSSCG00000033887(PLA2G2E);ENSSSCG00000034756(PLB1);ENSSSCG00000036504(PLA2G2F)	0.457076	0.92961	ko00590
Human Diseases	Infectious diseases	Human papillomavirus infection	65	328	ENSSSCG00000001229(-);ENSSSCG00000001401(ATP6V1G2-DDX39B);ENSSSCG00000001440(NOTCH4);ENSSSCG00000001565(CDKN1A);ENSSSCG00000002340(PSEN1);ENSSSCG00000004432(HDAC2);ENSSSCG00000004789(THBS1);ENSSSCG00000004832(UBE3A);ENSSSCG00000005015(SOS2);ENSSSCG00000005059(TBPL2);ENSSSCG00000005152(IFN-DELTA-1);ENSSSCG00000005710(LAMC3);ENSSSCG00000006687(ITGA10);ENSSSCG00000007030(IKBKB);ENSSSCG00000007067(JA…	0.457602	0.92961	ko05165
Metabolism	Amino acid metabolism	Arginine and proline metabolism	11	53	ENSSSCG00000002913(-);ENSSSCG00000004703(-);ENSSSCG00000004870(CNDP2);ENSSSCG00000007140(SMOX);ENSSSCG00000009942(DAO);ENSSSCG00000010495(ALDH18A1);ENSSSCG00000012166(SMS);ENSSSCG00000016442(AOC1);ENSSSCG00000018041(ALDH3A2);ENSSSCG00000021220(CKB);ENSSSCG00000032985(GOT2)	0.460543	0.92961	ko00330
Human Diseases	Immune diseases	Primary immunodeficiency	9	43	ENSSSCG00000000667(AICDA);ENSSSCG00000000687(CD4);ENSSSCG00000003608(LCK);ENSSSCG00000016832(IL7R);ENSSSCG00000026145(RAG1);ENSSSCG00000026742(BTK);ENSSSCG00000030172(CD40LG);ENSSSCG00000034285(RAG2);ENSSSCG00000039074(TNFRSF13C)	0.464325	0.92961	ko05340
Metabolism	Metabolism of cofactors and vitamins	Nicotinate and nicotinamide metabolism	8	38	ENSSSCG00000002135(PNP);ENSSSCG00000003217(ASPDH);ENSSSCG00000015054(NNMT);ENSSSCG00000016877(NNT);ENSSSCG00000018052(NT5M);ENSSSCG00000025992(ENPP3);ENSSSCG00000026794(SIRT2);ENSSSCG00000027454(QPRT)	0.466361	0.92961	ko00760
Human Diseases	Cancers	Breast cancer	29	145	ENSSSCG00000001440(NOTCH4);ENSSSCG00000001565(CDKN1A);ENSSSCG00000002987(DLL3);ENSSSCG00000005015(SOS2);ENSSSCG00000005109(ESR2);ENSSSCG00000007067(JAG1);ENSSSCG00000007268(E2F1);ENSSSCG00000009278(FGF9);ENSSSCG00000009429(TNFSF11);ENSSSCG00000009679(FZD3);ENSSSCG00000009751(FZD10);ENSSSCG00000010081(MAPK1);ENSSSCG00000010440(-);ENSSSCG00000012872(FGF3);ENSSSCG00000014007(FLT4);ENSSSCG00000014082…	0.468434	0.92961	ko05224
Cellular Processes	Transport and catabolism	Autophagy - other eukaryotes	7	33	ENSSSCG00000003749(PIK3C3);ENSSSCG00000003816(ATG4C);ENSSSCG00000011575(ATG7);ENSSSCG00000011930(ATG3);ENSSSCG00000013645(ATG4D);ENSSSCG00000033687(ATG101);ENSSSCG00000033912(ATG12)	0.468515	0.92961	ko04136
Metabolism	Lipid metabolism	alpha-Linolenic acid metabolism	5	23	ENSSSCG00000004732(PLA2G4F);ENSSSCG00000010291(PLA2G12B);ENSSSCG00000033887(PLA2G2E);ENSSSCG00000034756(PLB1);ENSSSCG00000036504(PLA2G2F)	0.473248	0.92961	ko00592
Human Diseases	Infectious diseases	Influenza A	34	171	ENSSSCG00000001455(-);ENSSSCG00000001469(SLA-DMB);ENSSSCG00000001472(SLA-DOA);ENSSSCG00000001912(PML);ENSSSCG00000004038(PLG);ENSSSCG00000005152(IFN-DELTA-1);ENSSSCG00000005503(TLR4);ENSSSCG00000007030(IKBKB);ENSSSCG00000009633(-);ENSSSCG00000010081(MAPK1);ENSSSCG00000010448(-);ENSSSCG00000011730(IL12A);ENSSSCG00000012076(MX2);ENSSSCG00000012623(SLC25A5);ENSSSCG00000012853(IRF7);ENSSSCG0000001378…	0.475639	0.92961	ko05164
Metabolism	Lipid metabolism	Fatty acid biosynthesis	4	18	ENSSSCG00000011215(OXSM);ENSSSCG00000014272(-);ENSSSCG00000017694(ACACA);ENSSSCG00000029553(-)	0.475854	0.92961	ko00061
Metabolism	Global and overview maps	2-Oxocarboxylic acid metabolism	4	18	ENSSSCG00000003139(BCAT2);ENSSSCG00000023807(ACO1);ENSSSCG00000032498(IDH3A);ENSSSCG00000032985(GOT2)	0.475854	0.92961	ko01210
Metabolism	Metabolism of cofactors and vitamins	Biotin metabolism	1	3	ENSSSCG00000011215(OXSM)	0.477696	0.92961	ko00780
Organismal Systems	Endocrine system	Cortisol synthesis and secretion	14	69	ENSSSCG00000000555(ITPR2);ENSSSCG00000001428(CYP21A2);ENSSSCG00000007056(PLCB1);ENSSSCG00000007520(GNAS);ENSSSCG00000008563(KCNK3);ENSSSCG00000011695(AGTR1);ENSSSCG00000013330(KCNA4);ENSSSCG00000013501(CREB3L3);ENSSSCG00000016690(CREB5);ENSSSCG00000025273(CYP11A1);ENSSSCG00000031321(NR4A1);ENSSSCG00000031563(-);ENSSSCG00000031717(ADCY8);ENSSSCG00000039227(MC2R)	0.479258	0.92961	ko04927
Organismal Systems	Environmental adaptation	Circadian rhythm - fly	2	8	ENSSSCG00000016338(PER2);ENSSSCG00000021845(ATXN2L)	0.480925	0.92961	ko04711
Cellular Processes	Cell growth and death	Apoptosis	28	141	ENSSSCG00000000555(ITPR2);ENSSSCG00000001009(RIPK1);ENSSSCG00000001770(CTSH);ENSSSCG00000001979(-);ENSSSCG00000006431(SPTA1);ENSSSCG00000006496(LMNA);ENSSSCG00000007030(IKBKB);ENSSSCG00000009633(-);ENSSSCG00000010081(MAPK1);ENSSSCG00000010099(-);ENSSSCG00000010448(-);ENSSSCG00000011171(CTSV);ENSSSCG00000013033(BAD);ENSSSCG00000014010(MAPK9);ENSSSCG00000014248(LMNB1);ENSSSCG00000016215(-);ENSSSCG0…	0.486851	0.935835	ko04210
Metabolism	Carbohydrate metabolism	Pyruvate metabolism	8	39	ENSSSCG00000007133(ACSS1);ENSSSCG00000012926(PC);ENSSSCG00000017694(ACACA);ENSSSCG00000018041(ALDH3A2);ENSSSCG00000025486(MDH2);ENSSSCG00000026149(PKLR);ENSSSCG00000032557(LDHB);ENSSSCG00000036095(ACOT12)	0.498101	0.952171	ko00620
Human Diseases	Cancers	Proteoglycans in cancer	41	210	ENSSSCG00000000555(ITPR2);ENSSSCG00000000915(DCN);ENSSSCG00000001565(CDKN1A);ENSSSCG00000001814(IQGAP1);ENSSSCG00000004789(THBS1);ENSSSCG00000005015(SOS2);ENSSSCG00000005503(TLR4);ENSSSCG00000006461(ARHGEF11);ENSSSCG00000007022(ANK1);ENSSSCG00000007436(MMP9);ENSSSCG00000008844(KDR);ENSSSCG00000009679(FZD3);ENSSSCG00000009751(FZD10);ENSSSCG00000009828(PPP1CC);ENSSSCG00000010081(MAPK1);ENSSSCG00000…	0.519611	0.981332	ko05205
Metabolism	Metabolism of cofactors and vitamins	Pantothenate and CoA biosynthesis	4	19	ENSSSCG00000003139(BCAT2);ENSSSCG00000004181(VNN1);ENSSSCG00000010060(UPB1);ENSSSCG00000025992(ENPP3)	0.521453	0.981332	ko00770
Organismal Systems	Endocrine system	Thyroid hormone synthesis	14	71	ENSSSCG00000000555(ITPR2);ENSSSCG00000003045(-);ENSSSCG00000004676(DUOXA2);ENSSSCG00000006740(ATP1A1);ENSSSCG00000007056(PLCB1);ENSSSCG00000007520(GNAS);ENSSSCG00000012606(ATP1B4);ENSSSCG00000013501(CREB3L3);ENSSSCG00000016690(CREB5);ENSSSCG00000017951(ATP1B2);ENSSSCG00000023686(TTR);ENSSSCG00000024926(ASGR1);ENSSSCG00000031717(ADCY8);ENSSSCG00000033193(TPO)	0.526276	0.981332	ko04918
Human Diseases	Infectious diseases	Salmonella infection	43	221	ENSSSCG00000000530(-);ENSSSCG00000000985(EXOC2);ENSSSCG00000001009(RIPK1);ENSSSCG00000002547(-);ENSSSCG00000003468(PLEKHM2);ENSSSCG00000003749(PIK3C3);ENSSSCG00000004731(VPS39);ENSSSCG00000005066(EXOC5);ENSSSCG00000005503(TLR4);ENSSSCG00000007030(IKBKB);ENSSSCG00000009300(WASF3);ENSSSCG00000009633(-);ENSSSCG00000009821(ARPC3);ENSSSCG00000010081(MAPK1);ENSSSCG00000011233(DYNC1LI1);ENSSSCG000000129…	0.528835	0.981332	ko05132
Organismal Systems	Development	Axon guidance	35	180	ENSSSCG00000001921(NEO1);ENSSSCG00000003523(EPHA8);ENSSSCG00000004781(PAK6);ENSSSCG00000006461(ARHGEF11);ENSSSCG00000006852(NTNG1);ENSSSCG00000007061(PAK5);ENSSSCG00000008054(NTN3);ENSSSCG00000008919(EPHA5);ENSSSCG00000009679(FZD3);ENSSSCG00000010081(MAPK1);ENSSSCG00000010651(ABLIM1);ENSSSCG00000011346(PLXNB1);ENSSSCG00000011843(PAK2);ENSSSCG00000012780(PLXNB3);ENSSSCG00000014430(ABLIM3);ENSSSCG0…	0.533276	0.981332	ko04360
Environmental Information Processing	Signal transduction	HIF-1 signaling pathway	23	118	ENSSSCG00000001565(CDKN1A);ENSSSCG00000001963(EGLN3);ENSSSCG00000005122(TEK);ENSSSCG00000005503(TLR4);ENSSSCG00000008061(ELOB);ENSSSCG00000010081(MAPK1);ENSSSCG00000010172(-);ENSSSCG00000010252(HKDC1);ENSSSCG00000010664(ENO4);ENSSSCG00000011104(CUL2);ENSSSCG00000011158(PFKP);ENSSSCG00000011848(TFRC);ENSSSCG00000014443(CAMK2A);ENSSSCG00000015958(PDK1);ENSSSCG00000020970(IL6);ENSSSCG00000022126(EGF…	0.534442	0.981332	ko04066
Cellular Processes	Cellular community - eukaryotes	Tight junction	31	160	ENSSSCG00000002734(MARVELD3);ENSSSCG00000003093(SYMPK);ENSSSCG00000005446(EPB41L4B);ENSSSCG00000006785(RAP1A);ENSSSCG00000006966(CLDN23);ENSSSCG00000008881(RAPGEF2);ENSSSCG00000010099(-);ENSSSCG00000013568(ARHGEF18);ENSSSCG00000014010(MAPK9);ENSSSCG00000014904(DLG2);ENSSSCG00000015013(RDX);ENSSSCG00000015710(ACTR3);ENSSSCG00000016200(PRKAG3);ENSSSCG00000016215(-);ENSSSCG00000016626(CFTR);ENSSSCG0…	0.54381	0.981332	ko04530
Human Diseases	Endocrine and metabolic diseases	Cushing syndrome	31	160	ENSSSCG00000000555(ITPR2);ENSSSCG00000001428(CYP21A2);ENSSSCG00000001565(CDKN1A);ENSSSCG00000006215(CRH);ENSSSCG00000006785(RAP1A);ENSSSCG00000007056(PLCB1);ENSSSCG00000007268(E2F1);ENSSSCG00000007520(GNAS);ENSSSCG00000008563(KCNK3);ENSSSCG00000009679(FZD3);ENSSSCG00000009751(FZD10);ENSSSCG00000010081(MAPK1);ENSSSCG00000011695(AGTR1);ENSSSCG00000013330(KCNA4);ENSSSCG00000013501(CREB3L3);ENSSSCG00…	0.54381	0.981332	ko04934
Human Diseases	Cancers	Glioma	15	77	ENSSSCG00000001565(CDKN1A);ENSSSCG00000005015(SOS2);ENSSSCG00000007268(E2F1);ENSSSCG00000008326(TGFA);ENSSSCG00000010081(MAPK1);ENSSSCG00000010440(-);ENSSSCG00000014082(POLK);ENSSSCG00000014443(CAMK2A);ENSSSCG00000015619(CAMK1G);ENSSSCG00000022126(EGFR);ENSSSCG00000022545(CALM3);ENSSSCG00000025092(CDK4);ENSSSCG00000026517(CALML4);ENSSSCG00000033327(PDGFB);ENSSSCG00000037066(GADD45A)	0.544644	0.981332	ko05214
Metabolism	Amino acid metabolism	Valine, leucine and isoleucine degradation	10	51	ENSSSCG00000001479(HMGCLL1);ENSSSCG00000003139(BCAT2);ENSSSCG00000013976(-);ENSSSCG00000016829(AGXT2);ENSSSCG00000016863(OXCT1);ENSSSCG00000016872(HMGCS1);ENSSSCG00000018041(ALDH3A2);ENSSSCG00000026025(HMGCL);ENSSSCG00000035696(MCEE);ENSSSCG00000036808(HMGCS2)	0.546024	0.981332	ko00280
Environmental Information Processing	Signal transduction	Wnt signaling pathway	30	155	ENSSSCG00000002127(CHD8);ENSSSCG00000002340(PSEN1);ENSSSCG00000005388(INVS);ENSSSCG00000005946(CCN4);ENSSSCG00000006256(SOX17);ENSSSCG00000007056(PLCB1);ENSSSCG00000009679(FZD3);ENSSSCG00000009751(FZD10);ENSSSCG00000010739(CTBP2);ENSSSCG00000012293(PRICKLE3);ENSSSCG00000012967(FOSL1);ENSSSCG00000013335(LGR4);ENSSSCG00000014010(MAPK9);ENSSSCG00000014443(CAMK2A);ENSSSCG00000017756(NLK);ENSSSCG00000…	0.546669	0.981332	ko04310
Human Diseases	Cancers	Prostate cancer	19	98	ENSSSCG00000001565(CDKN1A);ENSSSCG00000004759(SPINT1);ENSSSCG00000005015(SOS2);ENSSSCG00000007030(IKBKB);ENSSSCG00000007268(E2F1);ENSSSCG00000007436(MMP9);ENSSSCG00000008326(TGFA);ENSSSCG00000010081(MAPK1);ENSSSCG00000010440(-);ENSSSCG00000011025(ZEB1);ENSSSCG00000013033(BAD);ENSSSCG00000013501(CREB3L3);ENSSSCG00000014985(MMP3);ENSSSCG00000016690(CREB5);ENSSSCG00000022126(EGFR);ENSSSCG00000023229…	0.548645	0.981332	ko05215
Organismal Systems	Endocrine system	Ovarian Steroidogenesis	9	46	ENSSSCG00000001906(CYP1A1);ENSSSCG00000003825(CYP2J34);ENSSSCG00000004732(PLA2G4F);ENSSSCG00000006337(HSD17B7);ENSSSCG00000007520(GNAS);ENSSSCG00000025273(CYP11A1);ENSSSCG00000031717(ADCY8);ENSSSCG00000033844(CYP1B1);ENSSSCG00000038221(HSD17B2)	0.552402	0.981332	ko04913
Organismal Systems	Nervous system	Long-term potentiation	13	67	ENSSSCG00000000555(ITPR2);ENSSSCG00000006785(RAP1A);ENSSSCG00000007056(PLCB1);ENSSSCG00000009828(PPP1CC);ENSSSCG00000010081(MAPK1);ENSSSCG00000012163(RPS6KA3);ENSSSCG00000014443(CAMK2A);ENSSSCG00000022545(CALM3);ENSSSCG00000022569(GRIA1);ENSSSCG00000024685(GRIA2);ENSSSCG00000026517(CALML4);ENSSSCG00000031290(GRIN2A);ENSSSCG00000031717(ADCY8)	0.554402	0.981332	ko04720
Organismal Systems	Nervous system	Dopaminergic synapse	27	140	ENSSSCG00000000439(KIF5A);ENSSSCG00000000555(ITPR2);ENSSSCG00000003035(-);ENSSSCG00000007056(PLCB1);ENSSSCG00000007520(GNAS);ENSSSCG00000009828(PPP1CC);ENSSSCG00000012638(GRIA3);ENSSSCG00000013501(CREB3L3);ENSSSCG00000013754(-);ENSSSCG00000014010(MAPK9);ENSSSCG00000014443(CAMK2A);ENSSSCG00000015323(GNGT1);ENSSSCG00000016690(CREB5);ENSSSCG00000017121(SLC6A3);ENSSSCG00000022009(DDC);ENSSSCG00000022…	0.555899	0.981332	ko04728
Organismal Systems	Endocrine system	Glucagon signaling pathway	20	104	ENSSSCG00000000555(ITPR2);ENSSSCG00000007056(PLCB1);ENSSSCG00000007520(GNAS);ENSSSCG00000008398(PPP4R3B);ENSSSCG00000011158(PFKP);ENSSSCG00000012411(PHKA1);ENSSSCG00000012880(CPT1A);ENSSSCG00000013501(CREB3L3);ENSSSCG00000014443(CAMK2A);ENSSSCG00000015895(GCG);ENSSSCG00000016200(PRKAG3);ENSSSCG00000016690(CREB5);ENSSSCG00000017694(ACACA);ENSSSCG00000020927(SLC2A2);ENSSSCG00000022545(CALM3);ENSSSC…	0.563891	0.990386	ko04922
Metabolism	Metabolism of terpenoids and polyketides	Insect hormone biosynthesis	1	4	ENSSSCG00000018041(ALDH3A2)	0.579396	1	ko00981
Metabolism	Carbohydrate metabolism	Amino sugar and nucleotide sugar metabolism	9	47	ENSSSCG00000000994(GMDS);ENSSSCG00000005040(GNPNAT1);ENSSSCG00000008368(UGP2);ENSSSCG00000010252(HKDC1);ENSSSCG00000014073(HEXB);ENSSSCG00000015477(CHIT1);ENSSSCG00000017203(GALK1);ENSSSCG00000023935(GMPPA);ENSSSCG00000038940(GNPDA1)	0.580481	1	ko00520
Metabolism	Glycan biosynthesis and metabolism	Glycosphingolipid biosynthesis - ganglio series	3	15	ENSSSCG00000001503(B3GALT4);ENSSSCG00000014073(HEXB);ENSSSCG00000032053(ST8SIA5)	0.581786	1	ko00604
Cellular Processes	Transport and catabolism	Endocytosis	47	247	ENSSSCG00000000439(KIF5A);ENSSSCG00000001229(-);ENSSSCG00000001912(PML);ENSSSCG00000002743(IST1);ENSSSCG00000003083(CBLC);ENSSSCG00000004140(VTA1);ENSSSCG00000004385(SNX3);ENSSSCG00000005177(SH3GL2);ENSSSCG00000005382(TGFBR1);ENSSSCG00000006930(SH3GLB1);ENSSSCG00000007513(RAB22A);ENSSSCG00000008642(ASAP2);ENSSSCG00000008768(ARAP2);ENSSSCG00000009562(GRK1);ENSSSCG00000009821(ARPC3);ENSSSCG00000009…	0.595764	1	ko04144
Human Diseases	Infectious diseases	Vibrio cholerae infection	10	53	ENSSSCG00000001401(ATP6V1G2-DDX39B);ENSSSCG00000005037(ERO1A);ENSSSCG00000007520(GNAS);ENSSSCG00000008314(ATP6V1B1);ENSSSCG00000008634(ATP6V1C2);ENSSSCG00000013992(ARF1);ENSSSCG00000016577(ATP6V1F);ENSSSCG00000016626(CFTR);ENSSSCG00000031893(-);ENSSSCG00000035434(SEC61G)	0.598954	1	ko05110
Environmental Information Processing	Signal transduction	TNF signaling pathway	22	117	ENSSSCG00000001009(RIPK1);ENSSSCG00000004154(TNFAIP3);ENSSSCG00000007030(IKBKB);ENSSSCG00000007067(JAG1);ENSSSCG00000007436(MMP9);ENSSSCG00000010081(MAPK1);ENSSSCG00000010448(-);ENSSSCG00000013501(CREB3L3);ENSSSCG00000014010(MAPK9);ENSSSCG00000014277(IRF1);ENSSSCG00000014985(MMP3);ENSSSCG00000016690(CREB5);ENSSSCG00000018016(MAP2K4);ENSSSCG00000020970(IL6);ENSSSCG00000022208(TNFRSF1B);ENSSSCG0000…	0.609387	1	ko04668
Organismal Systems	Immune system	Toll and Imd signaling pathway	8	43	ENSSSCG00000004678(DUOX2);ENSSSCG00000007022(ANK1);ENSSSCG00000007030(IKBKB);ENSSSCG00000014010(MAPK9);ENSSSCG00000022190(UBE2V2);ENSSSCG00000023307(FBXW11);ENSSSCG00000027529(BIRC2);ENSSSCG00000038774(MAPK13)	0.617753	1	ko04624
Organismal Systems	Excretory system	Vasopressin-regulated water reabsorption	8	43	ENSSSCG00000007520(GNAS);ENSSSCG00000008274(-);ENSSSCG00000011233(DYNC1LI1);ENSSSCG00000013501(CREB3L3);ENSSSCG00000015335(DYNC1I1);ENSSSCG00000016690(CREB5);ENSSSCG00000017316(NSF);ENSSSCG00000021427(DCTN4)	0.617753	1	ko04962
Human Diseases	Cancers	MicroRNAs in cancer	30	160	ENSSSCG00000001440(NOTCH4);ENSSSCG00000001565(CDKN1A);ENSSSCG00000004432(HDAC2);ENSSSCG00000004789(THBS1);ENSSSCG00000005015(SOS2);ENSSSCG00000006132(MMP16);ENSSSCG00000007030(IKBKB);ENSSSCG00000007268(E2F1);ENSSSCG00000007436(MMP9);ENSSSCG00000009679(FZD3);ENSSSCG00000010081(MAPK1);ENSSSCG00000010440(-);ENSSSCG00000010816(TGFB2);ENSSSCG00000011025(ZEB1);ENSSSCG00000011081(-);ENSSSCG00000015013(R…	0.622955	1	ko05206
Human Diseases	Infectious diseases	Toxoplasmosis	22	118	ENSSSCG00000001455(-);ENSSSCG00000001469(SLA-DMB);ENSSSCG00000001472(SLA-DOA);ENSSSCG00000005503(TLR4);ENSSSCG00000005710(LAMC3);ENSSSCG00000007030(IKBKB);ENSSSCG00000010081(MAPK1);ENSSSCG00000010330(PPIF);ENSSSCG00000010816(TGFB2);ENSSSCG00000011730(IL12A);ENSSSCG00000013033(BAD);ENSSSCG00000014010(MAPK9);ENSSSCG00000015618(LAMB3);ENSSSCG00000017044(IL12B);ENSSSCG00000017990(PIK3R6);ENSSSCG00000…	0.626562	1	ko05145
Metabolism	Metabolism of other amino acids	Selenocompound metabolism	3	16	ENSSSCG00000003789(CTH);ENSSSCG00000010437(PAPSS2);ENSSSCG00000025315(SEPSECS)	0.628252	1	ko00450
Metabolism	Glycan biosynthesis and metabolism	Glycosaminoglycan biosynthesis - keratan sulfate	3	16	ENSSSCG00000002737(CHST4);ENSSSCG00000013273(CHST1);ENSSSCG00000035454(B4GALT1)	0.628252	1	ko00533
Cellular Processes	Cellular community - eukaryotes	Gap junction	16	87	ENSSSCG00000000555(ITPR2);ENSSSCG00000005015(SOS2);ENSSSCG00000005457(LPAR1);ENSSSCG00000007056(PLCB1);ENSSSCG00000007520(GNAS);ENSSSCG00000008866(GUCY1A1);ENSSSCG00000009250(PRKG2);ENSSSCG00000010081(MAPK1);ENSSSCG00000010099(-);ENSSSCG00000016215(-);ENSSSCG00000022126(EGFR);ENSSSCG00000029037(DRD1);ENSSSCG00000029077(TUBAL3);ENSSSCG00000031717(ADCY8);ENSSSCG00000033327(PDGFB);ENSSSCG00000037452…	0.643018	1	ko04540
Organismal Systems	Immune system	RIG-I-like receptor signaling pathway	13	71	ENSSSCG00000001009(RIPK1);ENSSSCG00000005152(IFN-DELTA-1);ENSSSCG00000007030(IKBKB);ENSSSCG00000011730(IL12A);ENSSSCG00000012853(IRF7);ENSSSCG00000014010(MAPK9);ENSSSCG00000017044(IL12B);ENSSSCG00000026940(CASP10);ENSSSCG00000031103(TBK1);ENSSSCG00000033912(ATG12);ENSSSCG00000038774(MAPK13);ENSSSCG00000040575(ISG15);ENSSSCG00000044952(NLRX1)	0.644638	1	ko04622
Human Diseases	Drug resistance	EGFR tyrosine kinase inhibitor resistance	15	82	ENSSSCG00000005015(SOS2);ENSSSCG00000008326(TGFA);ENSSSCG00000008844(KDR);ENSSSCG00000010081(MAPK1);ENSSSCG00000010440(-);ENSSSCG00000013033(BAD);ENSSSCG00000015839(NRG1);ENSSSCG00000020725(ERBB3);ENSSSCG00000020970(IL6);ENSSSCG00000021082(NRG2);ENSSSCG00000022126(EGFR);ENSSSCG00000027628(IL6R);ENSSSCG00000033327(PDGFB);ENSSSCG00000036213(FGF2);ENSSSCG00000038806(AXL)	0.64999	1	ko01521
Organismal Systems	Endocrine system	PPAR signaling pathway	15	82	ENSSSCG00000000647(OLR1);ENSSSCG00000003891(CYP4A24);ENSSSCG00000004234(FABP7);ENSSSCG00000008214(-);ENSSSCG00000009245(SCD5);ENSSSCG00000011579(PPARG);ENSSSCG00000012880(CPT1A);ENSSSCG00000014272(-);ENSSSCG00000016872(HMGCS1);ENSSSCG00000017037(FABP6);ENSSSCG00000030921(APOA1);ENSSSCG00000036808(HMGCS2);ENSSSCG00000037272(FABP2);ENSSSCG00000038220(RXRA);ENSSSCG00000040631(LPL)	0.64999	1	ko03320
Cellular Processes	Transport and catabolism	Peroxisome	15	82	ENSSSCG00000001479(HMGCLL1);ENSSSCG00000002013(DHRS4);ENSSSCG00000005671(CRAT);ENSSSCG00000008387(PEX13);ENSSSCG00000008522(XDH);ENSSSCG00000009942(DAO);ENSSSCG00000014272(-);ENSSSCG00000015391(CROT);ENSSSCG00000016402(AGXT);ENSSSCG00000017781(PIPOX);ENSSSCG00000022758(PECR);ENSSSCG00000026025(HMGCL);ENSSSCG00000027439(HAO1);ENSSSCG00000027916(-);ENSSSCG00000032056(-)	0.64999	1	ko04146
Metabolism	Amino acid metabolism	Alanine, aspartate and glutamate metabolism	7	39	ENSSSCG00000000665(RIMKLB);ENSSSCG00000011968(NIT2);ENSSSCG00000013976(-);ENSSSCG00000015340(ASNS);ENSSSCG00000016402(AGXT);ENSSSCG00000016829(AGXT2);ENSSSCG00000032985(GOT2)	0.658106	1	ko00250
Human Diseases	Cancers	Bladder cancer	7	39	ENSSSCG00000001565(CDKN1A);ENSSSCG00000004789(THBS1);ENSSSCG00000007268(E2F1);ENSSSCG00000007436(MMP9);ENSSSCG00000010081(MAPK1);ENSSSCG00000022126(EGFR);ENSSSCG00000025092(CDK4)	0.658106	1	ko05219
Environmental Information Processing	Signal transduction	Hippo signaling pathway - multiple species	5	28	ENSSSCG00000008942(MOB1B);ENSSSCG00000013399(TEAD1);ENSSSCG00000029662(RASSF4);ENSSSCG00000031429(YAP1);ENSSSCG00000035456(WWC1)	0.660042	1	ko04392
Organismal Systems	Excretory system	Collecting duct acid secretion	5	28	ENSSSCG00000001401(ATP6V1G2-DDX39B);ENSSSCG00000002902(ATP4A);ENSSSCG00000008314(ATP6V1B1);ENSSSCG00000008634(ATP6V1C2);ENSSSCG00000016577(ATP6V1F)	0.660042	1	ko04966
Metabolism	Biosynthesis of other secondary metabolites	Neomycin, kanamycin and gentamicin biosynthesis	1	5	ENSSSCG00000010252(HKDC1)	0.661303	1	ko00524
Cellular Processes	Cellular community - eukaryotes	Signaling pathways regulating pluripotency of stem cells	27	147	ENSSSCG00000009679(FZD3);ENSSSCG00000009751(FZD10);ENSSSCG00000010081(MAPK1);ENSSSCG00000011081(-);ENSSSCG00000011257(ACVR2B);ENSSSCG00000011746(SKIL);ENSSSCG00000012705(ZIC3);ENSSSCG00000013320(PAX6);ENSSSCG00000014319(SMAD5);ENSSSCG00000015986(HOXD1);ENSSSCG00000016395(RIF1);ENSSSCG00000016883(ISL1);ENSSSCG00000016916(IL6ST);ENSSSCG00000020954(PCGF6);ENSSSCG00000023004(FZD9);ENSSSCG00000024671(…	0.665277	1	ko04550
Human Diseases	Endocrine and metabolic diseases	Insulin resistance	21	115	ENSSSCG00000003211(NR1H2);ENSSSCG00000007030(IKBKB);ENSSSCG00000009794(MLXIP);ENSSSCG00000009828(PPP1CC);ENSSSCG00000010440(-);ENSSSCG00000011131(PRKCQ);ENSSSCG00000012163(RPS6KA3);ENSSSCG00000012880(CPT1A);ENSSSCG00000013501(CREB3L3);ENSSSCG00000014010(MAPK9);ENSSSCG00000016200(PRKAG3);ENSSSCG00000016640(PPP1R3A);ENSSSCG00000016690(CREB5);ENSSSCG00000020927(SLC2A2);ENSSSCG00000020970(IL6);ENSSSC…	0.665449	1	ko04931
Human Diseases	Substance dependence	Alcoholism	30	163	ENSSSCG00000004432(HDAC2);ENSSSCG00000005015(SOS2);ENSSSCG00000006163(PKIA);ENSSSCG00000006215(CRH);ENSSSCG00000007520(GNAS);ENSSSCG00000009828(PPP1CC);ENSSSCG00000010081(MAPK1);ENSSSCG00000013501(CREB3L3);ENSSSCG00000014307(MACROH2A1);ENSSSCG00000015323(GNGT1);ENSSSCG00000015952(HAT1);ENSSSCG00000016690(CREB5);ENSSSCG00000017121(SLC6A3);ENSSSCG00000022009(DDC);ENSSSCG00000022545(CALM3);ENSSSCG00…	0.66594	1	ko05034
Metabolism	Global and overview maps	Fatty acid metabolism	10	56	ENSSSCG00000001433(-);ENSSSCG00000009245(SCD5);ENSSSCG00000010577(ELOVL3);ENSSSCG00000011215(OXSM);ENSSSCG00000012880(CPT1A);ENSSSCG00000014272(-);ENSSSCG00000017694(ACACA);ENSSSCG00000029553(-);ENSSSCG00000035706(-);ENSSSCG00000038007(HACD1)	0.672338	1	ko01212
Metabolism	Metabolism of other amino acids	beta-Alanine metabolism	6	34	ENSSSCG00000004870(CNDP2);ENSSSCG00000007140(SMOX);ENSSSCG00000010060(UPB1);ENSSSCG00000017383(-);ENSSSCG00000018041(ALDH3A2);ENSSSCG00000037487(-)	0.673335	1	ko00410
Genetic Information Processing	Translation	mRNA surveillance pathway	17	94	ENSSSCG00000002447(CPSF2);ENSSSCG00000003093(SYMPK);ENSSSCG00000003660(PABPC4);ENSSSCG00000008389(PAPOLG);ENSSSCG00000009828(PPP1CC);ENSSSCG00000014337(ETF1);ENSSSCG00000017155(EIF4A3);ENSSSCG00000020799(CPSF3);ENSSSCG00000021118(GSPT1);ENSSSCG00000026896(CPSF4);ENSSSCG00000027323(NCBP2);ENSSSCG00000028865(SAP18);ENSSSCG00000031442(CLP1);ENSSSCG00000032167(-);ENSSSCG00000034521(NUDT21);ENSSSCG000…	0.673493	1	ko03015
Human Diseases	Cancers	Non-small cell lung cancer	12	67	ENSSSCG00000001565(CDKN1A);ENSSSCG00000005015(SOS2);ENSSSCG00000007268(E2F1);ENSSSCG00000008326(TGFA);ENSSSCG00000010081(MAPK1);ENSSSCG00000013033(BAD);ENSSSCG00000014082(POLK);ENSSSCG00000022126(EGFR);ENSSSCG00000025092(CDK4);ENSSSCG00000037066(GADD45A);ENSSSCG00000038220(RXRA);ENSSSCG00000044640(-)	0.674501	1	ko05223
Human Diseases	Cancers	Gastric cancer	27	148	ENSSSCG00000001565(CDKN1A);ENSSSCG00000005015(SOS2);ENSSSCG00000005382(TGFBR1);ENSSSCG00000006106(CDH17);ENSSSCG00000007268(E2F1);ENSSSCG00000009278(FGF9);ENSSSCG00000009317(CDX2);ENSSSCG00000009679(FZD3);ENSSSCG00000009751(FZD10);ENSSSCG00000010081(MAPK1);ENSSSCG00000010816(TGFB2);ENSSSCG00000012872(FGF3);ENSSSCG00000014082(POLK);ENSSSCG00000017118(TERT);ENSSSCG00000022126(EGFR);ENSSSCG000000230…	0.679751	1	ko05226
Organismal Systems	Development	Osteoclast differentiation	24	132	ENSSSCG00000000137(NCF4);ENSSSCG00000003259(OSCAR);ENSSSCG00000003272(-);ENSSSCG00000003608(LCK);ENSSSCG00000005382(TGFBR1);ENSSSCG00000007030(IKBKB);ENSSSCG00000007186(-);ENSSSCG00000009429(TNFSF11);ENSSSCG00000010081(MAPK1);ENSSSCG00000010816(TGFB2);ENSSSCG00000011514(MITF);ENSSSCG00000011579(PPARG);ENSSSCG00000012967(FOSL1);ENSSSCG00000014010(MAPK9);ENSSSCG00000026742(BTK);ENSSSCG00000027665(-…	0.680346	1	ko04380
Metabolism	Lipid metabolism	Fatty acid elongation	4	23	ENSSSCG00000001433(-);ENSSSCG00000010577(ELOVL3);ENSSSCG00000035706(-);ENSSSCG00000038007(HACD1)	0.681412	1	ko00062
Metabolism	Glycan biosynthesis and metabolism	Glycosylphosphatidylinositol(GPI)-anchor biosynthesis	4	23	ENSSSCG00000026706(PIGS);ENSSSCG00000035103(PIGL);ENSSSCG00000039351(PIGH);ENSSSCG00000040007(PIGV)	0.681412	1	ko00563
Organismal Systems	Immune system	Cytosolic DNA-sensing pathway	11	62	ENSSSCG00000000116(POLR2F);ENSSSCG00000001009(RIPK1);ENSSSCG00000005152(IFN-DELTA-1);ENSSSCG00000007030(IKBKB);ENSSSCG00000009622(POLR3D);ENSSSCG00000011358(TREX1);ENSSSCG00000012853(IRF7);ENSSSCG00000020970(IL6);ENSSSCG00000021180(-);ENSSSCG00000031103(TBK1);ENSSSCG00000039214(-)	0.684218	1	ko04623
Human Diseases	Drug resistance	Platinum drug resistance	13	73	ENSSSCG00000001565(CDKN1A);ENSSSCG00000010081(MAPK1);ENSSSCG00000010448(-);ENSSSCG00000010543(ABCC2);ENSSSCG00000013033(BAD);ENSSSCG00000020931(MSH6);ENSSSCG00000022226(FASLG);ENSSSCG00000025703(REV3L);ENSSSCG00000026454(PMAIP1);ENSSSCG00000027529(BIRC2);ENSSSCG00000030271(GSTO2);ENSSSCG00000031736(MGST2);ENSSSCG00000032003(-)	0.685932	1	ko01524
Human Diseases	Neurodegenerative diseases	Huntington disease	52	282	ENSSSCG00000000116(POLR2F);ENSSSCG00000000439(KIF5A);ENSSSCG00000002547(-);ENSSSCG00000003653(NDUFS5);ENSSSCG00000003749(PIK3C3);ENSSSCG00000004432(HDAC2);ENSSSCG00000005059(TBPL2);ENSSSCG00000007056(PLCB1);ENSSSCG00000008274(-);ENSSSCG00000009765(DNAH10);ENSSSCG00000010099(-);ENSSSCG00000010330(PPIF);ENSSSCG00000011579(PPARG);ENSSSCG00000012623(SLC25A5);ENSSSCG00000012638(GRIA3);ENSSSCG000000129…	0.694092	1	ko05016
Human Diseases	Cancers	Acute myeloid leukemia	12	68	ENSSSCG00000001912(PML);ENSSSCG00000005015(SOS2);ENSSSCG00000007030(IKBKB);ENSSSCG00000009314(FLT3);ENSSSCG00000009354(CCNA1);ENSSSCG00000010081(MAPK1);ENSSSCG00000013033(BAD);ENSSSCG00000014369(CD14);ENSSSCG00000016338(PER2);ENSSSCG00000017637(MPO);ENSSSCG00000023737(CSF2);ENSSSCG00000036626(-)	0.695224	1	ko05221
Genetic Information Processing	Translation	Aminoacyl-tRNA biosynthesis	8	46	ENSSSCG00000001706(AARS2);ENSSSCG00000009015(GATB);ENSSSCG00000012857(CARS1);ENSSSCG00000014376(HARS2);ENSSSCG00000015492(DARS2);ENSSSCG00000016817(TARS1);ENSSSCG00000025315(SEPSECS);ENSSSCG00000032747(GATC)	0.696578	1	ko00970
Human Diseases	Cancers	Colorectal cancer	16	90	ENSSSCG00000001565(CDKN1A);ENSSSCG00000005015(SOS2);ENSSSCG00000005382(TGFBR1);ENSSSCG00000008326(TGFA);ENSSSCG00000010081(MAPK1);ENSSSCG00000010816(TGFB2);ENSSSCG00000013033(BAD);ENSSSCG00000014010(MAPK9);ENSSSCG00000014082(POLK);ENSSSCG00000020931(MSH6);ENSSSCG00000021944(RAC2);ENSSSCG00000022126(EGFR);ENSSSCG00000025455(RALB);ENSSSCG00000026454(PMAIP1);ENSSSCG00000037066(GADD45A);ENSSSCG000000…	0.69863	1	ko05210
Cellular Processes	Cell growth and death	Apoptosis - fly	9	52	ENSSSCG00000000033(TSPO);ENSSSCG00000010081(MAPK1);ENSSSCG00000012656(ELF4);ENSSSCG00000014010(MAPK9);ENSSSCG00000014248(LMNB1);ENSSSCG00000022126(EGFR);ENSSSCG00000029920(ELF2);ENSSSCG00000032658(TRAF4);ENSSSCG00000032684(BOK)	0.706918	1	ko04214
Organismal Systems	Nervous system	Retrograde endocannabinoid signaling	27	150	ENSSSCG00000000555(ITPR2);ENSSSCG00000003653(NDUFS5);ENSSSCG00000004309(CNR1);ENSSSCG00000007056(PLCB1);ENSSSCG00000010081(MAPK1);ENSSSCG00000012638(GRIA3);ENSSSCG00000013343(SLC17A6);ENSSSCG00000013754(-);ENSSSCG00000014010(MAPK9);ENSSSCG00000014371(NDUFA2);ENSSSCG00000015323(GNGT1);ENSSSCG00000016100(NDUFB3);ENSSSCG00000018086(ND4L);ENSSSCG00000021991(-);ENSSSCG00000022569(GRIA1);ENSSSCG0000002…	0.707675	1	ko04723
Genetic Information Processing	Replication and repair	Non-homologous end-joining	2	12	ENSSSCG00000006274(PRKDC);ENSSSCG00000010505(DNTT)	0.709834	1	ko03450
Organismal Systems	Environmental adaptation	Circadian entrainment	19	107	ENSSSCG00000006344(-);ENSSSCG00000007056(PLCB1);ENSSSCG00000007520(GNAS);ENSSSCG00000008866(GUCY1A1);ENSSSCG00000009250(PRKG2);ENSSSCG00000010081(MAPK1);ENSSSCG00000012638(GRIA3);ENSSSCG00000014443(CAMK2A);ENSSSCG00000015323(GNGT1);ENSSSCG00000016338(PER2);ENSSSCG00000022545(CALM3);ENSSSCG00000022569(GRIA1);ENSSSCG00000024685(GRIA2);ENSSSCG00000026517(CALML4);ENSSSCG00000031290(GRIN2A);ENSSSCG000…	0.710464	1	ko04713
Cellular Processes	Transport and catabolism	Autophagy - animal	26	145	ENSSSCG00000003749(PIK3C3);ENSSSCG00000003816(ATG4C);ENSSSCG00000006930(SH3GLB1);ENSSSCG00000008359(RAB1A);ENSSSCG00000010081(MAPK1);ENSSSCG00000010440(-);ENSSSCG00000010792(-);ENSSSCG00000011131(PRKCQ);ENSSSCG00000011171(CTSV);ENSSSCG00000011575(ATG7);ENSSSCG00000011930(ATG3);ENSSSCG00000013033(BAD);ENSSSCG00000013262(AMBRA1);ENSSSCG00000013645(ATG4D);ENSSSCG00000014010(MAPK9);ENSSSCG00000016434…	0.712871	1	ko04140
Metabolism	Amino acid metabolism	Histidine metabolism	4	24	ENSSSCG00000004644(HDC);ENSSSCG00000004870(CNDP2);ENSSSCG00000016442(AOC1);ENSSSCG00000018041(ALDH3A2)	0.714939	1	ko00340
Human Diseases	Cancers	Choline metabolism in cancer	17	97	ENSSSCG00000001419(SLC44A4);ENSSSCG00000003577(WASF2);ENSSSCG00000004041(SLC22A1);ENSSSCG00000004732(PLA2G4F);ENSSSCG00000005015(SOS2);ENSSSCG00000006888(SLC44A3);ENSSSCG00000009300(WASF3);ENSSSCG00000010081(MAPK1);ENSSSCG00000013639(SLC44A2);ENSSSCG00000014004(PLPP2);ENSSSCG00000014010(MAPK9);ENSSSCG00000016434(RHEB);ENSSSCG00000016521(DGKI);ENSSSCG00000021944(RAC2);ENSSSCG00000022126(EGFR);ENSS…	0.724863	1	ko05231
Organismal Systems	Immune system	Chemokine signaling pathway	31	173	ENSSSCG00000003035(-);ENSSSCG00000005015(SOS2);ENSSSCG00000006785(RAP1A);ENSSSCG00000007030(IKBKB);ENSSSCG00000007056(PLCB1);ENSSSCG00000009562(GRK1);ENSSSCG00000009664(PTK2B);ENSSSCG00000009956(GRK3);ENSSSCG00000010081(MAPK1);ENSSSCG00000011316(CCR9);ENSSSCG00000011675(GRK7);ENSSSCG00000013033(BAD);ENSSSCG00000015098(CXCR5);ENSSSCG00000015323(GNGT1);ENSSSCG00000016184(-);ENSSSCG00000017392(CCR10…	0.726912	1	ko04062
Organismal Systems	Immune system	Toll-like receptor signaling pathway	18	103	ENSSSCG00000001009(RIPK1);ENSSSCG00000005152(IFN-DELTA-1);ENSSSCG00000005503(TLR4);ENSSSCG00000007030(IKBKB);ENSSSCG00000009216(SPP1);ENSSSCG00000010081(MAPK1);ENSSSCG00000011730(IL12A);ENSSSCG00000012853(IRF7);ENSSSCG00000014010(MAPK9);ENSSSCG00000014369(CD14);ENSSSCG00000017044(IL12B);ENSSSCG00000018016(MAP2K4);ENSSSCG00000020970(IL6);ENSSSCG00000031103(TBK1);ENSSSCG00000036556(IFNAR2);ENSSSCG0…	0.733275	1	ko04620
Organismal Systems	Nervous system	Serotonergic synapse	20	114	ENSSSCG00000000555(ITPR2);ENSSSCG00000003825(CYP2J34);ENSSSCG00000004732(PLA2G4F);ENSSSCG00000007056(PLCB1);ENSSSCG00000007520(GNAS);ENSSSCG00000010081(MAPK1);ENSSSCG00000013754(-);ENSSSCG00000014428(HTR4);ENSSSCG00000015323(GNGT1);ENSSSCG00000017978(ALOX15B);ENSSSCG00000017980(ALOX12B);ENSSSCG00000022009(DDC);ENSSSCG00000024129(-);ENSSSCG00000025244(-);ENSSSCG00000025500(-);ENSSSCG00000030227(HT…	0.734364	1	ko04726
Organismal Systems	Endocrine system	Insulin signaling pathway	26	147	ENSSSCG00000005015(SOS2);ENSSSCG00000005719(RAPGEF1);ENSSSCG00000007030(IKBKB);ENSSSCG00000007542(PRKAR1B);ENSSSCG00000009828(PPP1CC);ENSSSCG00000010081(MAPK1);ENSSSCG00000010252(HKDC1);ENSSSCG00000012411(PHKA1);ENSSSCG00000013033(BAD);ENSSSCG00000013554(TRIP10);ENSSSCG00000014010(MAPK9);ENSSSCG00000016200(PRKAG3);ENSSSCG00000016434(RHEB);ENSSSCG00000016640(PPP1R3A);ENSSSCG00000017694(ACACA);ENSS…	0.73952	1	ko04910
Cellular Processes	Cellular community - eukaryotes	Adherens junction	12	71	ENSSSCG00000001814(IQGAP1);ENSSSCG00000003577(WASF2);ENSSSCG00000005382(TGFBR1);ENSSSCG00000009300(WASF3);ENSSSCG00000010081(MAPK1);ENSSSCG00000017142(BAIAP2);ENSSSCG00000017756(NLK);ENSSSCG00000021944(RAC2);ENSSSCG00000022126(EGFR);ENSSSCG00000031942(YES1);ENSSSCG00000032613(SNAI1);ENSSSCG00000042396(-)	0.752415	1	ko04520
Organismal Systems	Immune system	Fc epsilon RI signaling pathway	12	71	ENSSSCG00000004732(PLA2G4F);ENSSSCG00000005015(SOS2);ENSSSCG00000010081(MAPK1);ENSSSCG00000014010(MAPK9);ENSSSCG00000014278(IL5);ENSSSCG00000018016(MAP2K4);ENSSSCG00000021944(RAC2);ENSSSCG00000023187(VAV3);ENSSSCG00000023737(CSF2);ENSSSCG00000026742(BTK);ENSSSCG00000036626(-);ENSSSCG00000038774(MAPK13)	0.752415	1	ko04664
Human Diseases	Cancers	Chronic myeloid leukemia	13	77	ENSSSCG00000001565(CDKN1A);ENSSSCG00000004432(HDAC2);ENSSSCG00000005015(SOS2);ENSSSCG00000005382(TGFBR1);ENSSSCG00000007030(IKBKB);ENSSSCG00000007268(E2F1);ENSSSCG00000010081(MAPK1);ENSSSCG00000010739(CTBP2);ENSSSCG00000010816(TGFB2);ENSSSCG00000013033(BAD);ENSSSCG00000014082(POLK);ENSSSCG00000025092(CDK4);ENSSSCG00000037066(GADD45A)	0.759515	1	ko05220
Human Diseases	Cancers	Central carbon metabolism in cancer	11	66	ENSSSCG00000003105(SLC1A5);ENSSSCG00000009314(FLT3);ENSSSCG00000010081(MAPK1);ENSSSCG00000010252(HKDC1);ENSSSCG00000010440(-);ENSSSCG00000011158(PFKP);ENSSSCG00000015958(PDK1);ENSSSCG00000020927(SLC2A2);ENSSSCG00000022126(EGFR);ENSSSCG00000028197(PFKL);ENSSSCG00000032557(LDHB)	0.763379	1	ko05230
Human Diseases	Substance dependence	Morphine addiction	16	94	ENSSSCG00000004027(PDE10A);ENSSSCG00000004165(PDE7B);ENSSSCG00000007520(GNAS);ENSSSCG00000009956(GRK3);ENSSSCG00000013754(-);ENSSSCG00000015323(GNGT1);ENSSSCG00000021059(ADORA1);ENSSSCG00000027558(GABBR2);ENSSSCG00000028922(GABRA2);ENSSSCG00000029037(DRD1);ENSSSCG00000031717(ADCY8);ENSSSCG00000033493(CACNA1B);ENSSSCG00000035018(GABRD);ENSSSCG00000036363(-);ENSSSCG00000045644(-);ENSSSCG00000045794…	0.764257	1	ko05032
Environmental Information Processing	Signal transduction	MAPK signaling pathway - fly	14	83	ENSSSCG00000001561(ETV7);ENSSSCG00000004434(FRK);ENSSSCG00000004678(DUOX2);ENSSSCG00000005015(SOS2);ENSSSCG00000008499(STRN);ENSSSCG00000010081(MAPK1);ENSSSCG00000014010(MAPK9);ENSSSCG00000018016(MAP2K4);ENSSSCG00000022126(EGFR);ENSSSCG00000026978(ROS1);ENSSSCG00000028771(MEF2A);ENSSSCG00000037263(SIAH1);ENSSSCG00000038774(MAPK13);ENSSSCG00000040657(STRN3)	0.766308	1	ko04013
Environmental Information Processing	Signal transduction	Phospholipase D signaling pathway	27	155	ENSSSCG00000004732(PLA2G4F);ENSSSCG00000005015(SOS2);ENSSSCG00000005457(LPAR1);ENSSSCG00000007056(PLCB1);ENSSSCG00000007520(GNAS);ENSSSCG00000009664(PTK2B);ENSSSCG00000010081(MAPK1);ENSSSCG00000011695(AGTR1);ENSSSCG00000013252(F2);ENSSSCG00000013630(DNM2);ENSSSCG00000013992(ARF1);ENSSSCG00000014004(PLPP2);ENSSSCG00000016184(-);ENSSSCG00000016434(RHEB);ENSSSCG00000016521(DGKI);ENSSSCG00000017990(P…	0.771058	1	ko04072
Metabolism	Lipid metabolism	Biosynthesis of unsaturated fatty acids	4	26	ENSSSCG00000009245(SCD5);ENSSSCG00000010577(ELOVL3);ENSSSCG00000035706(-);ENSSSCG00000038007(HACD1)	0.774029	1	ko01040
Organismal Systems	Sensory system	Phototransduction - fly	5	32	ENSSSCG00000007056(PLCB1);ENSSSCG00000009956(GRK3);ENSSSCG00000014443(CAMK2A);ENSSSCG00000022545(CALM3);ENSSSCG00000026517(CALML4)	0.774479	1	ko04745
Human Diseases	Cancers	Hepatocellular carcinoma	28	161	ENSSSCG00000001565(CDKN1A);ENSSSCG00000002754(NQO1);ENSSSCG00000005015(SOS2);ENSSSCG00000005382(TGFBR1);ENSSSCG00000007268(E2F1);ENSSSCG00000008326(TGFA);ENSSSCG00000009679(FZD3);ENSSSCG00000009751(FZD10);ENSSSCG00000010070(SMARCB1);ENSSSCG00000010081(MAPK1);ENSSSCG00000010440(-);ENSSSCG00000010816(TGFB2);ENSSSCG00000013033(BAD);ENSSSCG00000014082(POLK);ENSSSCG00000016435(SMARCD3);ENSSSCG00000017…	0.777269	1	ko05225
Human Diseases	Infectious diseases	Kaposi sarcoma-associated herpesvirus infection	32	183	ENSSSCG00000000555(ITPR2);ENSSSCG00000000656(CLEC2B);ENSSSCG00000001229(-);ENSSSCG00000001565(CDKN1A);ENSSSCG00000003749(PIK3C3);ENSSSCG00000005152(IFN-DELTA-1);ENSSSCG00000007030(IKBKB);ENSSSCG00000007268(E2F1);ENSSSCG00000010081(MAPK1);ENSSSCG00000010448(-);ENSSSCG00000011930(ATG3);ENSSSCG00000012853(IRF7);ENSSSCG00000014010(MAPK9);ENSSSCG00000015323(GNGT1);ENSSSCG00000016916(IL6ST);ENSSSCG0000…	0.779374	1	ko05167
Organismal Systems	Endocrine system	Oxytocin signaling pathway	27	156	ENSSSCG00000000555(ITPR2);ENSSSCG00000001565(CDKN1A);ENSSSCG00000003255(CACNG8);ENSSSCG00000003257(CACNG6);ENSSSCG00000004732(PLA2G4F);ENSSSCG00000007056(PLCB1);ENSSSCG00000007520(GNAS);ENSSSCG00000008866(GUCY1A1);ENSSSCG00000009828(PPP1CC);ENSSSCG00000010081(MAPK1);ENSSSCG00000011040(CACNB2);ENSSSCG00000014149(MEF2C);ENSSSCG00000014443(CAMK2A);ENSSSCG00000015402(CACNA2D1);ENSSSCG00000015619(CAMK…	0.782581	1	ko04921
Genetic Information Processing	Translation	Ribosome biogenesis in eukaryotes	13	79	ENSSSCG00000000998(RPP40);ENSSSCG00000001024(RIOK1);ENSSSCG00000004847(MPHOSPH10);ENSSSCG00000006078(POP1);ENSSSCG00000007109(XRN2);ENSSSCG00000009084(SPATA5);ENSSSCG00000010973(RPP25L);ENSSSCG00000015734(IMP4);ENSSSCG00000022952(NMD3);ENSSSCG00000033983(RRP7A);ENSSSCG00000036529(-);ENSSSCG00000036960(NOP10);ENSSSCG00000042572(IMP3)	0.791571	1	ko03008
Organismal Systems	Circulatory system	Cardiac muscle contraction	14	85	ENSSSCG00000003045(-);ENSSSCG00000003255(CACNG8);ENSSSCG00000003257(CACNG6);ENSSSCG00000006740(ATP1A1);ENSSSCG00000011040(CACNB2);ENSSSCG00000012266(SLC9A7);ENSSSCG00000012606(ATP1B4);ENSSSCG00000015402(CACNA2D1);ENSSSCG00000017874(ATP2A3);ENSSSCG00000017951(ATP1B2);ENSSSCG00000025532(CACNG7);ENSSSCG00000026537(CACNA2D4);ENSSSCG00000029567(SLC8A2);ENSSSCG00000036789(COX6A2)	0.796751	1	ko04260
Genetic Information Processing	Folding, sorting and degradation	SNARE interactions in vesicular transport	5	33	ENSSSCG00000016750(YKT6);ENSSSCG00000033135(VAMP5);ENSSSCG00000034964(STX8);ENSSSCG00000036385(BET1);ENSSSCG00000038731(STX18)	0.797923	1	ko04130
Environmental Information Processing	Signal transduction	mTOR signaling pathway	28	163	ENSSSCG00000001053(TBC1D7);ENSSSCG00000001401(ATP6V1G2-DDX39B);ENSSSCG00000003673(CEP192);ENSSSCG00000005015(SOS2);ENSSSCG00000006499(LAMTOR2);ENSSSCG00000007030(IKBKB);ENSSSCG00000007340(TTI1);ENSSSCG00000007981(NPRL3);ENSSSCG00000008314(ATP6V1B1);ENSSSCG00000008634(ATP6V1C2);ENSSSCG00000009679(FZD3);ENSSSCG00000009751(FZD10);ENSSSCG00000009793(CLIP1);ENSSSCG00000010081(MAPK1);ENSSSCG00000010440…	0.799155	1	ko04150
Cellular Processes	Cell growth and death	p53 signaling pathway	12	74	ENSSSCG00000001565(CDKN1A);ENSSSCG00000004789(THBS1);ENSSSCG00000010440(-);ENSSSCG00000010448(-);ENSSSCG00000025092(CDK4);ENSSSCG00000026454(PMAIP1);ENSSSCG00000029304(STEAP3);ENSSSCG00000033860(ZMAT3);ENSSSCG00000036139(RRM2B);ENSSSCG00000037066(GADD45A);ENSSSCG00000037225(RPRM);ENSSSCG00000037263(SIAH1)	0.801897	1	ko04115
Metabolism	Glycan biosynthesis and metabolism	Glycosaminoglycan degradation	3	21	ENSSSCG00000014073(HEXB);ENSSSCG00000023715(GNS);ENSSSCG00000038960(-)	0.805717	1	ko00531
Organismal Systems	Endocrine system	GnRH signaling pathway	15	92	ENSSSCG00000000555(ITPR2);ENSSSCG00000004732(PLA2G4F);ENSSSCG00000005015(SOS2);ENSSSCG00000007056(PLCB1);ENSSSCG00000007520(GNAS);ENSSSCG00000009664(PTK2B);ENSSSCG00000010081(MAPK1);ENSSSCG00000014010(MAPK9);ENSSSCG00000014443(CAMK2A);ENSSSCG00000018016(MAP2K4);ENSSSCG00000022126(EGFR);ENSSSCG00000022545(CALM3);ENSSSCG00000026517(CALML4);ENSSSCG00000031717(ADCY8);ENSSSCG00000038774(MAPK13)	0.815254	1	ko04912
Environmental Information Processing	Signal transduction	Hedgehog signaling pathway	7	46	ENSSSCG00000009045(HHIP);ENSSSCG00000009956(GRK3);ENSSSCG00000014240(CSNK1G3);ENSSSCG00000016204(IHH);ENSSSCG00000023307(FBXW11);ENSSSCG00000032176(SMURF2);ENSSSCG00000032637(EVC)	0.818786	1	ko04340
Organismal Systems	Environmental adaptation	Circadian rhythm	5	34	ENSSSCG00000016200(PRKAG3);ENSSSCG00000016338(PER2);ENSSSCG00000023307(FBXW11);ENSSSCG00000036136(BHLHE40);ENSSSCG00000046937(-)	0.819404	1	ko04710
Human Diseases	Cancers	Small cell lung cancer	16	98	ENSSSCG00000001565(CDKN1A);ENSSSCG00000005710(LAMC3);ENSSSCG00000007030(IKBKB);ENSSSCG00000007268(E2F1);ENSSSCG00000010440(-);ENSSSCG00000014082(POLK);ENSSSCG00000015618(LAMB3);ENSSSCG00000016835(SKP2);ENSSSCG00000025092(CDK4);ENSSSCG00000026103(ZBTB17);ENSSSCG00000027529(BIRC2);ENSSSCG00000032658(TRAF4);ENSSSCG00000032905(-);ENSSSCG00000037066(GADD45A);ENSSSCG00000038220(RXRA);ENSSSCG00000043262…	0.81956	1	ko05222
Organismal Systems	Immune system	C-type lectin receptor signaling pathway	19	115	ENSSSCG00000000555(ITPR2);ENSSSCG00000006461(ARHGEF11);ENSSSCG00000007030(IKBKB);ENSSSCG00000010081(MAPK1);ENSSSCG00000011730(IL12A);ENSSSCG00000014010(MAPK9);ENSSSCG00000014277(IRF1);ENSSSCG00000015129(ARHGEF12);ENSSSCG00000017044(IL12B);ENSSSCG00000020970(IL6);ENSSSCG00000022545(CALM3);ENSSSCG00000025308(IL17D);ENSSSCG00000026517(CALML4);ENSSSCG00000027443(MRAS);ENSSSCG00000033520(IL23A);ENSSSC…	0.820614	1	ko04625
Organismal Systems	Endocrine system	Thyroid hormone signaling pathway	19	115	ENSSSCG00000000585(SLCO1C1);ENSSSCG00000001440(NOTCH4);ENSSSCG00000003045(-);ENSSSCG00000004432(HDAC2);ENSSSCG00000005720(MED27);ENSSSCG00000006740(ATP1A1);ENSSSCG00000007056(PLCB1);ENSSSCG00000010081(MAPK1);ENSSSCG00000012606(ATP1B4);ENSSSCG00000013033(BAD);ENSSSCG00000016434(RHEB);ENSSSCG00000017505(MED1);ENSSSCG00000017672(MED13);ENSSSCG00000017874(ATP2A3);ENSSSCG00000017951(ATP1B2);ENSSSCG000…	0.820614	1	ko04919
Environmental Information Processing	Signal transduction	Apelin signaling pathway	24	143	ENSSSCG00000000555(ITPR2);ENSSSCG00000003749(PIK3C3);ENSSSCG00000005382(TGFBR1);ENSSSCG00000007056(PLCB1);ENSSSCG00000007067(JAG1);ENSSSCG00000009216(SPP1);ENSSSCG00000010081(MAPK1);ENSSSCG00000011695(AGTR1);ENSSSCG00000014149(MEF2C);ENSSSCG00000015323(GNGT1);ENSSSCG00000016200(PRKAG3);ENSSSCG00000017990(PIK3R6);ENSSSCG00000022545(CALM3);ENSSSCG00000026517(CALML4);ENSSSCG00000027443(MRAS);ENSSSCG…	0.821277	1	ko04371
Metabolism	Metabolism of cofactors and vitamins	Riboflavin metabolism	1	8	ENSSSCG00000025992(ENPP3)	0.82317	1	ko00740
Metabolism	Metabolism of cofactors and vitamins	Vitamin B6 metabolism	1	8	ENSSSCG00000032782(PNPO)	0.82317	1	ko00750
Metabolism	Carbohydrate metabolism	Glycolysis / Gluconeogenesis	10	64	ENSSSCG00000007133(ACSS1);ENSSSCG00000010252(HKDC1);ENSSSCG00000010664(ENO4);ENSSSCG00000011158(PFKP);ENSSSCG00000018041(ALDH3A2);ENSSSCG00000026149(PKLR);ENSSSCG00000028197(PFKL);ENSSSCG00000031174(FBP1);ENSSSCG00000032557(LDHB);ENSSSCG00000038300(ALDOB)	0.824836	1	ko00010
Genetic Information Processing	Folding, sorting and degradation	Protein export	3	22	ENSSSCG00000002042(OXA1L);ENSSSCG00000004382(SEC63);ENSSSCG00000035434(SEC61G)	0.831061	1	ko03060
Metabolism	Metabolism of other amino acids	Glutathione metabolism	8	53	ENSSSCG00000001849(ANPEP);ENSSSCG00000012166(SMS);ENSSSCG00000021579(-);ENSSSCG00000030271(GSTO2);ENSSSCG00000031736(MGST2);ENSSSCG00000032003(-);ENSSSCG00000036139(RRM2B);ENSSSCG00000037577(CHAC2)	0.836449	1	ko00480
Cellular Processes	Cell growth and death	Apoptosis - multiple species	5	35	ENSSSCG00000014010(MAPK9);ENSSSCG00000026454(PMAIP1);ENSSSCG00000027529(BIRC2);ENSSSCG00000032684(BOK);ENSSSCG00000043262(-)	0.839005	1	ko04215
Organismal Systems	Endocrine system	Melanogenesis	18	111	ENSSSCG00000005193(TYRP1);ENSSSCG00000007056(PLCB1);ENSSSCG00000007520(GNAS);ENSSSCG00000009490(DCT);ENSSSCG00000009679(FZD3);ENSSSCG00000009751(FZD10);ENSSSCG00000010081(MAPK1);ENSSSCG00000011514(MITF);ENSSSCG00000013501(CREB3L3);ENSSSCG00000014443(CAMK2A);ENSSSCG00000020924(MC1R);ENSSSCG00000022545(CALM3);ENSSSCG00000023004(FZD9);ENSSSCG00000024671(WNT9A);ENSSSCG00000026517(CALML4);ENSSSCG00000…	0.839122	1	ko04916
Human Diseases	Cancers	Viral carcinogenesis	31	184	ENSSSCG00000001229(-);ENSSSCG00000001565(CDKN1A);ENSSSCG00000002729(VAC14);ENSSSCG00000004432(HDAC2);ENSSSCG00000004832(UBE3A);ENSSSCG00000005059(TBPL2);ENSSSCG00000009354(CCNA1);ENSSSCG00000009769(GTF2H3);ENSSSCG00000010081(MAPK1);ENSSSCG00000012853(IRF7);ENSSSCG00000013033(BAD);ENSSSCG00000013501(CREB3L3);ENSSSCG00000015353(SCIN);ENSSSCG00000016590(SND1);ENSSSCG00000016690(CREB5);ENSSSCG0000001…	0.841507	1	ko05203
Environmental Information Processing	Signal transduction	FoxO signaling pathway	22	134	ENSSSCG00000001565(CDKN1A);ENSSSCG00000005015(SOS2);ENSSSCG00000005382(TGFBR1);ENSSSCG00000007030(IKBKB);ENSSSCG00000010081(MAPK1);ENSSSCG00000010440(-);ENSSSCG00000010816(TGFB2);ENSSSCG00000011810(BCL6);ENSSSCG00000014010(MAPK9);ENSSSCG00000016200(PRKAG3);ENSSSCG00000016832(IL7R);ENSSSCG00000016835(SKP2);ENSSSCG00000017756(NLK);ENSSSCG00000020970(IL6);ENSSSCG00000022126(EGFR);ENSSSCG00000022226(…	0.843425	1	ko04068
Genetic Information Processing	Folding, sorting and degradation	Proteasome	7	48	ENSSSCG00000008412(PSME4);ENSSSCG00000011494(PSMD6);ENSSSCG00000015892(PSMD14);ENSSSCG00000016272(PSMD1);ENSSSCG00000017489(PSMD3);ENSSSCG00000027257(PSMB1);ENSSSCG00000032963(IFNG)	0.851896	1	ko03050
Organismal Systems	Endocrine system	Estrogen signaling pathway	23	141	ENSSSCG00000000555(ITPR2);ENSSSCG00000005015(SOS2);ENSSSCG00000005109(ESR2);ENSSSCG00000006024(EBAG9);ENSSSCG00000007056(PLCB1);ENSSSCG00000007436(MMP9);ENSSSCG00000007520(GNAS);ENSSSCG00000008326(TGFA);ENSSSCG00000010081(MAPK1);ENSSSCG00000013501(CREB3L3);ENSSSCG00000016690(CREB5);ENSSSCG00000017437(KRT36);ENSSSCG00000017445(-);ENSSSCG00000017448(KRT14);ENSSSCG00000017459(KRT20);ENSSSCG000000221…	0.856329	1	ko04915
Organismal Systems	Excretory system	Aldosterone-regulated sodium reabsorption	5	36	ENSSSCG00000003045(-);ENSSSCG00000006740(ATP1A1);ENSSSCG00000010081(MAPK1);ENSSSCG00000012606(ATP1B4);ENSSSCG00000017951(ATP1B2)	0.856824	1	ko04960
Genetic Information Processing	Folding, sorting and degradation	Sulfur relay system	1	9	ENSSSCG00000003235(-)	0.857621	1	ko04122
Cellular Processes	Transport and catabolism	Lysosome	21	130	ENSSSCG00000001418(NEU1);ENSSSCG00000001433(-);ENSSSCG00000001770(CTSH);ENSSSCG00000004414(CD164);ENSSSCG00000008031(GNPTG);ENSSSCG00000008602(LAPTM4A);ENSSSCG00000009075(MFSD8);ENSSSCG00000010314(AP3M1);ENSSSCG00000011171(CTSV);ENSSSCG00000013720(-);ENSSSCG00000013731(DNASE2);ENSSSCG00000014073(HEXB);ENSSSCG00000017087(GM2A);ENSSSCG00000023080(TPP1);ENSSSCG00000023715(GNS);ENSSSCG00000025838(AP1…	0.859159	1	ko04142
Genetic Information Processing	Transcription	RNA polymerase	4	30	ENSSSCG00000000116(POLR2F);ENSSSCG00000009622(POLR3D);ENSSSCG00000021180(-);ENSSSCG00000022955(POLR2B)	0.862862	1	ko03020
Genetic Information Processing	Translation	RNA transport	28	170	ENSSSCG00000000998(RPP40);ENSSSCG00000001877(SNUPN);ENSSSCG00000002377(EIF2B2);ENSSSCG00000003660(PABPC4);ENSSSCG00000003673(CEP192);ENSSSCG00000004489(EEF1A1);ENSSSCG00000006033(EIF3E);ENSSSCG00000006078(POP1);ENSSSCG00000008482(GEMIN6);ENSSSCG00000010973(RPP25L);ENSSSCG00000011769(FXR1);ENSSSCG00000012557(-);ENSSSCG00000012639(THOC2);ENSSSCG00000015576(TPR);ENSSSCG00000017155(EIF4A3);ENSSSCG000…	0.863931	1	ko03013
Organismal Systems	Endocrine system	GnRH secretion	10	67	ENSSSCG00000000555(ITPR2);ENSSSCG00000005109(ESR2);ENSSSCG00000007056(PLCB1);ENSSSCG00000009216(SPP1);ENSSSCG00000010081(MAPK1);ENSSSCG00000013420(KISS1R);ENSSSCG00000026422(GPER1);ENSSSCG00000027558(GABBR2);ENSSSCG00000038350(KISS1);ENSSSCG00000042162(KCNJ11)	0.865568	1	ko04929
Human Diseases	Cardiovascular diseases	Fluid shear stress and atherosclerosis	24	148	ENSSSCG00000002754(NQO1);ENSSSCG00000007030(IKBKB);ENSSSCG00000007436(MMP9);ENSSSCG00000008844(KDR);ENSSSCG00000011171(CTSV);ENSSSCG00000011257(ACVR2B);ENSSSCG00000014010(MAPK9);ENSSSCG00000014149(MEF2C);ENSSSCG00000018016(MAP2K4);ENSSSCG00000021944(RAC2);ENSSSCG00000022545(CALM3);ENSSSCG00000026517(CALML4);ENSSSCG00000028771(MEF2A);ENSSSCG00000030271(GSTO2);ENSSSCG00000030361(PRKCZ);ENSSSCG00000…	0.86808	1	ko05418
Metabolism	Glycan biosynthesis and metabolism	Glycosphingolipid biosynthesis - globo and isoglobo series	2	17	ENSSSCG00000014073(HEXB);ENSSSCG00000038423(GLA)	0.871399	1	ko00603
Organismal Systems	Endocrine system	Relaxin signaling pathway	21	132	ENSSSCG00000005015(SOS2);ENSSSCG00000005216(-);ENSSSCG00000005382(TGFBR1);ENSSSCG00000006503(RXFP4);ENSSSCG00000007056(PLCB1);ENSSSCG00000007436(MMP9);ENSSSCG00000007520(GNAS);ENSSSCG00000009336(RXFP2);ENSSSCG00000010081(MAPK1);ENSSSCG00000013501(CREB3L3);ENSSSCG00000014010(MAPK9);ENSSSCG00000015323(GNGT1);ENSSSCG00000016690(CREB5);ENSSSCG00000018016(MAP2K4);ENSSSCG00000022126(EGFR);ENSSSCG000000…	0.876776	1	ko04926
Human Diseases	Cancers	Basal cell carcinoma	9	62	ENSSSCG00000001565(CDKN1A);ENSSSCG00000009045(HHIP);ENSSSCG00000009679(FZD3);ENSSSCG00000009751(FZD10);ENSSSCG00000014082(POLK);ENSSSCG00000023004(FZD9);ENSSSCG00000024671(WNT9A);ENSSSCG00000037066(GADD45A);ENSSSCG00000039010(WNT7A)	0.877454	1	ko05217
Cellular Processes	Cell growth and death	Cellular senescence	26	161	ENSSSCG00000000555(ITPR2);ENSSSCG00000001229(-);ENSSSCG00000001565(CDKN1A);ENSSSCG00000002787(E2F4);ENSSSCG00000005382(TGFBR1);ENSSSCG00000006760(HIPK1);ENSSSCG00000007268(E2F1);ENSSSCG00000009354(CCNA1);ENSSSCG00000009828(PPP1CC);ENSSSCG00000010081(MAPK1);ENSSSCG00000010440(-);ENSSSCG00000010816(TGFB2);ENSSSCG00000012623(SLC25A5);ENSSSCG00000016434(RHEB);ENSSSCG00000020970(IL6);ENSSSCG0000002191…	0.881342	1	ko04218
Environmental Information Processing	Signal transduction	AMPK signaling pathway	20	127	ENSSSCG00000006232(-);ENSSSCG00000007371(HNF4A);ENSSSCG00000009245(SCD5);ENSSSCG00000009354(CCNA1);ENSSSCG00000011158(PFKP);ENSSSCG00000011579(PPARG);ENSSSCG00000012880(CPT1A);ENSSSCG00000013501(CREB3L3);ENSSSCG00000014080(HMGCR);ENSSSCG00000016200(PRKAG3);ENSSSCG00000016434(RHEB);ENSSSCG00000016626(CFTR);ENSSSCG00000016690(CREB5);ENSSSCG00000017290(STRADA);ENSSSCG00000017694(ACACA);ENSSSCG000000…	0.882787	1	ko04152
Metabolism	Energy metabolism	Sulfur metabolism	1	10	ENSSSCG00000010437(PAPSS2)	0.885363	1	ko00920
Organismal Systems	Nervous system	Cholinergic synapse	18	116	ENSSSCG00000000555(ITPR2);ENSSSCG00000001752(CHRNA3);ENSSSCG00000004839(-);ENSSSCG00000007056(PLCB1);ENSSSCG00000010081(MAPK1);ENSSSCG00000013261(CHRM4);ENSSSCG00000013501(CREB3L3);ENSSSCG00000013754(-);ENSSSCG00000014443(CAMK2A);ENSSSCG00000015323(GNGT1);ENSSSCG00000016690(CREB5);ENSSSCG00000017990(PIK3R6);ENSSSCG00000023338(CHRNA6);ENSSSCG00000031717(ADCY8);ENSSSCG00000032532(CHRM2);ENSSSCG0000…	0.887145	1	ko04725
Human Diseases	Infectious diseases	Epithelial cell signaling in Helicobacter pylori infection	10	69	ENSSSCG00000001401(ATP6V1G2-DDX39B);ENSSSCG00000007030(IKBKB);ENSSSCG00000008314(ATP6V1B1);ENSSSCG00000008634(ATP6V1C2);ENSSSCG00000014010(MAPK9);ENSSSCG00000016184(-);ENSSSCG00000016577(ATP6V1F);ENSSSCG00000018016(MAP2K4);ENSSSCG00000022126(EGFR);ENSSSCG00000038774(MAPK13)	0.888238	1	ko05120
Human Diseases	Infectious diseases	Hepatitis B	26	162	ENSSSCG00000001565(CDKN1A);ENSSSCG00000002313(SLC10A1);ENSSSCG00000005015(SOS2);ENSSSCG00000005152(IFN-DELTA-1);ENSSSCG00000005382(TGFBR1);ENSSSCG00000005503(TLR4);ENSSSCG00000007030(IKBKB);ENSSSCG00000007268(E2F1);ENSSSCG00000007436(MMP9);ENSSSCG00000009354(CCNA1);ENSSSCG00000009664(PTK2B);ENSSSCG00000010081(MAPK1);ENSSSCG00000010448(-);ENSSSCG00000010816(TGFB2);ENSSSCG00000012853(IRF7);ENSSSCG0…	0.888577	1	ko05161
Environmental Information Processing	Signal transduction	MAPK signaling pathway	49	291	ENSSSCG00000003255(CACNG8);ENSSSCG00000003257(CACNG6);ENSSSCG00000004732(PLA2G4F);ENSSSCG00000005015(SOS2);ENSSSCG00000005122(TEK);ENSSSCG00000005382(TGFBR1);ENSSSCG00000006785(RAP1A);ENSSSCG00000007030(IKBKB);ENSSSCG00000008326(TGFA);ENSSSCG00000008844(KDR);ENSSSCG00000008881(RAPGEF2);ENSSSCG00000009278(FGF9);ENSSSCG00000009314(FLT3);ENSSSCG00000010081(MAPK1);ENSSSCG00000010448(-);ENSSSCG0000001…	0.891425	1	ko04010
Environmental Information Processing	Signal transduction	PI3K-Akt signaling pathway	60	352	ENSSSCG00000001565(CDKN1A);ENSSSCG00000004789(THBS1);ENSSSCG00000005015(SOS2);ENSSSCG00000005122(TEK);ENSSSCG00000005152(IFN-DELTA-1);ENSSSCG00000005457(LPAR1);ENSSSCG00000005503(TLR4);ENSSSCG00000005710(LAMC3);ENSSSCG00000006687(ITGA10);ENSSSCG00000007030(IKBKB);ENSSSCG00000008326(TGFA);ENSSSCG00000008844(KDR);ENSSSCG00000009216(SPP1);ENSSSCG00000009219(IBSP);ENSSSCG00000009278(FGF9);ENSSSCG0000…	0.893699	1	ko04151
Human Diseases	Cancers	Endometrial cancer	8	58	ENSSSCG00000001565(CDKN1A);ENSSSCG00000005015(SOS2);ENSSSCG00000010081(MAPK1);ENSSSCG00000010440(-);ENSSSCG00000013033(BAD);ENSSSCG00000014082(POLK);ENSSSCG00000022126(EGFR);ENSSSCG00000037066(GADD45A)	0.900892	1	ko05213
Human Diseases	Endocrine and metabolic diseases	Non-alcoholic fatty liver disease (NAFLD)	26	164	ENSSSCG00000003035(-);ENSSSCG00000003653(NDUFS5);ENSSSCG00000007030(IKBKB);ENSSSCG00000009794(MLXIP);ENSSSCG00000010448(-);ENSSSCG00000010780(CYP2E1);ENSSSCG00000014010(MAPK9);ENSSSCG00000014371(NDUFA2);ENSSSCG00000016100(NDUFB3);ENSSSCG00000016200(PRKAG3);ENSSSCG00000020970(IL6);ENSSSCG00000021991(-);ENSSSCG00000022226(FASLG);ENSSSCG00000026149(PKLR);ENSSSCG00000027621(NDUFA4L2);ENSSSCG000000276…	0.902005	1	ko04932
Organismal Systems	Aging	Longevity regulating pathway - worm	13	89	ENSSSCG00000007114(FOXA2);ENSSSCG00000008398(PPP4R3B);ENSSSCG00000009245(SCD5);ENSSSCG00000010440(-);ENSSSCG00000014010(MAPK9);ENSSSCG00000030271(GSTO2);ENSSSCG00000031736(MGST2);ENSSSCG00000033700(-);ENSSSCG00000036075(WASHC3);ENSSSCG00000038774(MAPK13);ENSSSCG00000042094(-);ENSSSCG00000045461(-);ENSSSCG00000048793(-)	0.906697	1	ko04212
Organismal Systems	Immune system	Fc gamma R-mediated phagocytosis	14	95	ENSSSCG00000003577(WASF2);ENSSSCG00000004732(PLA2G4F);ENSSSCG00000008642(ASAP2);ENSSSCG00000009300(WASF3);ENSSSCG00000009821(ARPC3);ENSSSCG00000010081(MAPK1);ENSSSCG00000013630(DNM2);ENSSSCG00000014004(PLPP2);ENSSSCG00000015353(SCIN);ENSSSCG00000015720(BIN1);ENSSSCG00000021944(RAC2);ENSSSCG00000023187(VAV3);ENSSSCG00000027161(PIP5K1B);ENSSSCG00000030425(SPHK2)	0.907	1	ko04666
Organismal Systems	Endocrine system	Prolactin signaling pathway	10	71	ENSSSCG00000005015(SOS2);ENSSSCG00000005109(ESR2);ENSSSCG00000008437(SOCS5);ENSSSCG00000009429(TNFSF11);ENSSSCG00000010081(MAPK1);ENSSSCG00000014010(MAPK9);ENSSSCG00000014277(IRF1);ENSSSCG00000020927(SLC2A2);ENSSSCG00000036956(SOCS3);ENSSSCG00000038774(MAPK13)	0.907668	1	ko04917
Human Diseases	Infectious diseases	Human cytomegalovirus infection	38	233	ENSSSCG00000000555(ITPR2);ENSSSCG00000001009(RIPK1);ENSSSCG00000001229(-);ENSSSCG00000001565(CDKN1A);ENSSSCG00000005015(SOS2);ENSSSCG00000005152(IFN-DELTA-1);ENSSSCG00000006461(ARHGEF11);ENSSSCG00000007030(IKBKB);ENSSSCG00000007056(PLCB1);ENSSSCG00000007268(E2F1);ENSSSCG00000007520(GNAS);ENSSSCG00000009664(PTK2B);ENSSSCG00000010081(MAPK1);ENSSSCG00000010448(-);ENSSSCG00000013501(CREB3L3);ENSSSCG0…	0.908311	1	ko05163
Organismal Systems	Endocrine system	Regulation of lipolysis in adipocyte	8	59	ENSSSCG00000007520(GNAS);ENSSSCG00000008888(NPY1R);ENSSSCG00000009250(PRKG2);ENSSSCG00000015821(-);ENSSSCG00000021059(ADORA1);ENSSSCG00000024134(MGLL);ENSSSCG00000031717(ADCY8);ENSSSCG00000038598(ADRB2)	0.910813	1	ko04923
Genetic Information Processing	Folding, sorting and degradation	Protein processing in endoplasmic reticulum	25	161	ENSSSCG00000001934(SEC23A);ENSSSCG00000002050(DAD1);ENSSSCG00000004382(SEC63);ENSSSCG00000005037(ERO1A);ENSSSCG00000005126(PLAA);ENSSSCG00000006165(SEC31B);ENSSSCG00000006346(ATF6);ENSSSCG00000008553(PREB);ENSSSCG00000008633(PDIA6);ENSSSCG00000010260(SAR1A);ENSSSCG00000010306(-);ENSSSCG00000013784(DNAJB1);ENSSSCG00000014010(MAPK9);ENSSSCG00000015214(STT3A);ENSSSCG00000016217(DNAJB2);ENSSSCG000000…	0.918371	1	ko04141
Metabolism	Carbohydrate metabolism	Propanoate metabolism	4	34	ENSSSCG00000007133(ACSS1);ENSSSCG00000017694(ACACA);ENSSSCG00000032557(LDHB);ENSSSCG00000035696(MCEE)	0.919953	1	ko00640
Metabolism	Lipid metabolism	Glycerophospholipid metabolism	14	97	ENSSSCG00000002554(PLD4);ENSSSCG00000004732(PLA2G4F);ENSSSCG00000008121(-);ENSSSCG00000009144(ETNPPL);ENSSSCG00000010291(PLA2G12B);ENSSSCG00000014004(PLPP2);ENSSSCG00000015603(LPGAT1);ENSSSCG00000015872(GPD2);ENSSSCG00000016521(DGKI);ENSSSCG00000033887(PLA2G2E);ENSSSCG00000034756(PLB1);ENSSSCG00000036504(PLA2G2F);ENSSSCG00000037427(PTDSS2);ENSSSCG00000039397(ETNK1)	0.9217	1	ko00564
Metabolism	Amino acid metabolism	Arginine biosynthesis	2	21	ENSSSCG00000012236(OTC);ENSSSCG00000032985(GOT2)	0.935759	1	ko00220
Organismal Systems	Endocrine system	Growth hormone synthesis, secretion and action	17	119	ENSSSCG00000000555(ITPR2);ENSSSCG00000001938(SSTR1);ENSSSCG00000005015(SOS2);ENSSSCG00000007056(PLCB1);ENSSSCG00000007520(GNAS);ENSSSCG00000010081(MAPK1);ENSSSCG00000013501(CREB3L3);ENSSSCG00000014010(MAPK9);ENSSSCG00000016673(GHRHR);ENSSSCG00000016690(CREB5);ENSSSCG00000017249(SSTR2);ENSSSCG00000018016(MAP2K4);ENSSSCG00000031717(ADCY8);ENSSSCG00000033234(SSTR5);ENSSSCG00000033815(SST);ENSSSCG000…	0.94437	1	ko04935
Environmental Information Processing	Signal transduction	VEGF signaling pathway	7	57	ENSSSCG00000004732(PLA2G4F);ENSSSCG00000008844(KDR);ENSSSCG00000010081(MAPK1);ENSSSCG00000013033(BAD);ENSSSCG00000021944(RAC2);ENSSSCG00000030425(SPHK2);ENSSSCG00000038774(MAPK13)	0.945599	1	ko04370
Human Diseases	Neurodegenerative diseases	Amyotrophic lateral sclerosis (ALS)	7	57	ENSSSCG00000009648(-);ENSSSCG00000013033(BAD);ENSSSCG00000022208(TNFRSF1B);ENSSSCG00000022569(GRIA1);ENSSSCG00000024685(GRIA2);ENSSSCG00000031290(GRIN2A);ENSSSCG00000038774(MAPK13)	0.945599	1	ko05014
Metabolism	Metabolism of other amino acids	Taurine and hypotaurine metabolism	1	14	ENSSSCG00000000259(CSAD)	0.951836	1	ko00430
Organismal Systems	Endocrine system	Progesterone-mediated oocyte maturation	12	91	ENSSSCG00000001776(-);ENSSSCG00000001808(CPEB1);ENSSSCG00000009354(CCNA1);ENSSSCG00000010081(MAPK1);ENSSSCG00000012163(RPS6KA3);ENSSSCG00000014010(MAPK9);ENSSSCG00000017308(CDC27);ENSSSCG00000029264(PKMYT1);ENSSSCG00000031717(ADCY8);ENSSSCG00000038112(-);ENSSSCG00000038766(MAD1L1);ENSSSCG00000038774(MAPK13)	0.956472	1	ko04914
Genetic Information Processing	Transcription	Spliceosome	19	134	ENSSSCG00000001531(SNRPC);ENSSSCG00000003263(PRPF31);ENSSSCG00000003596(SNRNP40);ENSSSCG00000003664(-);ENSSSCG00000010877(HNRNPU);ENSSSCG00000012639(THOC2);ENSSSCG00000015988(-);ENSSSCG00000017155(EIF4A3);ENSSSCG00000024776(-);ENSSSCG00000027323(NCBP2);ENSSSCG00000028663(RBM25);ENSSSCG00000030507(SMNDC1);ENSSSCG00000032092(DDX5);ENSSSCG00000032583(SRSF5);ENSSSCG00000037481(SYF2);ENSSSCG0000003760…	0.956694	1	ko03040
Environmental Information Processing	Signal transduction	Hedgehog signaling pathway - fly	3	31	ENSSSCG00000014240(CSNK1G3);ENSSSCG00000023307(FBXW11);ENSSSCG00000032176(SMURF2)	0.956839	1	ko04341
Organismal Systems	Endocrine system	Adipocytokine signaling pathway	10	79	ENSSSCG00000007030(IKBKB);ENSSSCG00000011131(PRKCQ);ENSSSCG00000012880(CPT1A);ENSSSCG00000014010(MAPK9);ENSSSCG00000014272(-);ENSSSCG00000016200(PRKAG3);ENSSSCG00000022208(TNFRSF1B);ENSSSCG00000036956(SOCS3);ENSSSCG00000038220(RXRA);ENSSSCG00000040464(LEP)	0.959404	1	ko04920
Metabolism	Glycan biosynthesis and metabolism	N-Glycan biosynthesis	6	53	ENSSSCG00000002050(DAD1);ENSSSCG00000014017(MGAT4B);ENSSSCG00000015214(STT3A);ENSSSCG00000027526(-);ENSSSCG00000035454(B4GALT1);ENSSSCG00000043374(-)	0.96098	1	ko00510
Human Diseases	Infectious diseases	Herpes simplex infection	65	402	ENSSSCG00000001229(-);ENSSSCG00000001455(-);ENSSSCG00000001469(SLA-DMB);ENSSSCG00000001472(SLA-DOA);ENSSSCG00000001912(PML);ENSSSCG00000002377(EIF2B2);ENSSSCG00000002738(ZNF23);ENSSSCG00000002988(ZNF546);ENSSSCG00000003076(-);ENSSSCG00000003986(-);ENSSSCG00000005152(IFN-DELTA-1);ENSSSCG00000007030(IKBKB);ENSSSCG00000007965(ZNF200);ENSSSCG00000008066(ZNF484);ENSSSCG00000009828(PPP1CC);ENSSSCG00000…	0.96417	1	ko05168
Organismal Systems	Environmental adaptation	Thermogenesis	36	237	ENSSSCG00000003653(NDUFS5);ENSSSCG00000004309(CNR1);ENSSSCG00000004342(NDUFAF4);ENSSSCG00000004859(ZNF516);ENSSSCG00000005015(SOS2);ENSSSCG00000007520(GNAS);ENSSSCG00000008221(KDM3A);ENSSSCG00000009250(PRKG2);ENSSSCG00000010070(SMARCB1);ENSSSCG00000011579(PPARG);ENSSSCG00000012163(RPS6KA3);ENSSSCG00000012880(CPT1A);ENSSSCG00000013501(CREB3L3);ENSSSCG00000014272(-);ENSSSCG00000014371(NDUFA2);ENSSS…	0.964646	1	ko04714
Organismal Systems	Nervous system	Neurotrophin signaling pathway	16	121	ENSSSCG00000000475(IRAK3);ENSSSCG00000002340(PSEN1);ENSSSCG00000005015(SOS2);ENSSSCG00000005719(RAPGEF1);ENSSSCG00000006785(RAP1A);ENSSSCG00000007030(IKBKB);ENSSSCG00000010081(MAPK1);ENSSSCG00000012163(RPS6KA3);ENSSSCG00000012528(BEX3);ENSSSCG00000013033(BAD);ENSSSCG00000014010(MAPK9);ENSSSCG00000014443(CAMK2A);ENSSSCG00000022226(FASLG);ENSSSCG00000022545(CALM3);ENSSSCG00000026517(CALML4);ENSSSCG…	0.973278	1	ko04722
Human Diseases	Neurodegenerative diseases	Alzheimer disease	54	345	ENSSSCG00000000439(KIF5A);ENSSSCG00000000555(ITPR2);ENSSSCG00000002340(PSEN1);ENSSSCG00000002547(-);ENSSSCG00000003653(NDUFS5);ENSSSCG00000003749(PIK3C3);ENSSSCG00000004839(-);ENSSSCG00000006346(ATF6);ENSSSCG00000007030(IKBKB);ENSSSCG00000007056(PLCB1);ENSSSCG00000009203(SNCA);ENSSSCG00000009679(FZD3);ENSSSCG00000009751(FZD10);ENSSSCG00000010081(MAPK1);ENSSSCG00000010099(-);ENSSSCG00000010330(PPI…	0.973323	1	ko05010
Cellular Processes	Transport and catabolism	Mitophagy - animal	7	63	ENSSSCG00000007268(E2F1);ENSSSCG00000011514(MITF);ENSSSCG00000013262(AMBRA1);ENSSSCG00000014010(MAPK9);ENSSSCG00000027443(MRAS);ENSSSCG00000031103(TBK1);ENSSSCG00000039285(MFN1)	0.974043	1	ko04137
Cellular Processes	Cell growth and death	Oocyte meiosis	16	122	ENSSSCG00000000555(ITPR2);ENSSSCG00000001776(-);ENSSSCG00000001808(CPEB1);ENSSSCG00000009828(PPP1CC);ENSSSCG00000010081(MAPK1);ENSSSCG00000012163(RPS6KA3);ENSSSCG00000014443(CAMK2A);ENSSSCG00000017308(CDC27);ENSSSCG00000022545(CALM3);ENSSSCG00000023307(FBXW11);ENSSSCG00000026517(CALML4);ENSSSCG00000029264(PKMYT1);ENSSSCG00000031717(ADCY8);ENSSSCG00000038112(-);ENSSSCG00000038766(MAD1L1);ENSSSCG00…	0.975719	1	ko04114
Metabolism	Amino acid metabolism	Lysine degradation	7	64	ENSSSCG00000002374(DLST);ENSSSCG00000011531(-);ENSSSCG00000017781(PIPOX);ENSSSCG00000018041(ALDH3A2);ENSSSCG00000020663(KMT2C);ENSSSCG00000031459(KMT5B);MSTRG.9876(KMT2D)	0.977165	1	ko00310
Environmental Information Processing	Signal transduction	Sphingolipid signaling pathway	15	117	ENSSSCG00000007056(PLCB1);ENSSSCG00000010081(MAPK1);ENSSSCG00000010432(-);ENSSSCG00000010440(-);ENSSSCG00000011802(KNG1);ENSSSCG00000013658(S1PR2);ENSSSCG00000014010(MAPK9);ENSSSCG00000021059(ADORA1);ENSSSCG00000021893(ROCK1);ENSSSCG00000021944(RAC2);ENSSSCG00000025993(SGPP2);ENSSSCG00000030361(PRKCZ);ENSSSCG00000030425(SPHK2);ENSSSCG00000038774(MAPK13);ENSSSCG00000040793(CTSD)	0.978606	1	ko04071
Metabolism	Lipid metabolism	Fatty acid degradation	4	43	ENSSSCG00000003891(CYP4A24);ENSSSCG00000012880(CPT1A);ENSSSCG00000014272(-);ENSSSCG00000018041(ALDH3A2)	0.97862	1	ko00071
Metabolism	Metabolism of cofactors and vitamins	One carbon pool by folate	1	18	ENSSSCG00000016173(ATIC)	0.979773	1	ko00670
Organismal Systems	Nervous system	GABAergic synapse	11	93	ENSSSCG00000011397(SLC38A3);ENSSSCG00000013754(-);ENSSSCG00000015323(GNGT1);ENSSSCG00000017316(NSF);ENSSSCG00000027558(GABBR2);ENSSSCG00000028922(GABRA2);ENSSSCG00000031717(ADCY8);ENSSSCG00000033493(CACNA1B);ENSSSCG00000035018(GABRD);ENSSSCG00000045644(-);ENSSSCG00000045794(-)	0.982306	1	ko04727
Organismal Systems	Immune system	B cell receptor signaling pathway	10	87	ENSSSCG00000003272(-);ENSSSCG00000005015(SOS2);ENSSSCG00000007030(IKBKB);ENSSSCG00000010081(MAPK1);ENSSSCG00000021944(RAC2);ENSSSCG00000023187(VAV3);ENSSSCG00000026742(BTK);ENSSSCG00000028674(-);ENSSSCG00000028802(-);ENSSSCG00000039956(-)	0.983555	1	ko04662
Human Diseases	Infectious diseases	Shigellosis	35	243	ENSSSCG00000000555(ITPR2);ENSSSCG00000001009(RIPK1);ENSSSCG00000003035(-);ENSSSCG00000003577(WASF2);ENSSSCG00000003749(PIK3C3);ENSSSCG00000005317(TLN1);ENSSSCG00000005503(TLR4);ENSSSCG00000007030(IKBKB);ENSSSCG00000007056(PLCB1);ENSSSCG00000007933(SEPTIN12);ENSSSCG00000009821(ARPC3);ENSSSCG00000010081(MAPK1);ENSSSCG00000010252(HKDC1);ENSSSCG00000011131(PRKCQ);ENSSSCG00000013992(ARF1);ENSSSCG00000…	0.984857	1	ko05131
Metabolism	Glycan biosynthesis and metabolism	Glycosphingolipid biosynthesis - lacto and neolacto series	2	29	ENSSSCG00000013886(B3GNT3);ENSSSCG00000035454(B4GALT1)	0.985078	1	ko00601
Cellular Processes	Cell growth and death	Cell cycle	16	127	ENSSSCG00000001565(CDKN1A);ENSSSCG00000002787(E2F4);ENSSSCG00000004432(HDAC2);ENSSSCG00000006274(PRKDC);ENSSSCG00000007268(E2F1);ENSSSCG00000009354(CCNA1);ENSSSCG00000010816(TGFB2);ENSSSCG00000013411(WEE1);ENSSSCG00000016835(SKP2);ENSSSCG00000017308(CDC27);ENSSSCG00000025092(CDK4);ENSSSCG00000026103(ZBTB17);ENSSSCG00000027251(CDC7);ENSSSCG00000029264(PKMYT1);ENSSSCG00000037066(GADD45A);ENSSSCG000…	0.98517	1	ko04110
Human Diseases	Endocrine and metabolic diseases	AGE-RAGE signaling pathway in diabetic complications	13	109	ENSSSCG00000005382(TGFBR1);ENSSSCG00000007056(PLCB1);ENSSSCG00000010081(MAPK1);ENSSSCG00000010816(TGFB2);ENSSSCG00000011695(AGTR1);ENSSSCG00000014010(MAPK9);ENSSSCG00000014927(NOX4);ENSSSCG00000020970(IL6);ENSSSCG00000025092(CDK4);ENSSSCG00000030361(PRKCZ);ENSSSCG00000034846(-);ENSSSCG00000038774(MAPK13);ENSSSCG00000039214(-)	0.987144	1	ko04933
Environmental Information Processing	Signal transduction	Hippo signaling pathway -fly	6	62	ENSSSCG00000008942(MOB1B);ENSSSCG00000013399(TEAD1);ENSSSCG00000014010(MAPK9);ENSSSCG00000029662(RASSF4);ENSSSCG00000031429(YAP1);ENSSSCG00000035456(WWC1)	0.988502	1	ko04391
Human Diseases	Infectious diseases	Bacterial invasion of epithelial cells	7	73	ENSSSCG00000003577(WASF2);ENSSSCG00000007933(SEPTIN12);ENSSSCG00000009821(ARPC3);ENSSSCG00000013630(DNM2);ENSSSCG00000016370(SEPTIN2);ENSSSCG00000031769(CTTN);ENSSSCG00000035045(DOCK1)	0.993173	1	ko05100
Human Diseases	Neurodegenerative diseases	Parkinson disease	18	148	ENSSSCG00000003653(NDUFS5);ENSSSCG00000009203(SNCA);ENSSSCG00000010330(PPIF);ENSSSCG00000012623(SLC25A5);ENSSSCG00000014235(SNCAIP);ENSSSCG00000014371(NDUFA2);ENSSSCG00000016100(NDUFB3);ENSSSCG00000017121(SLC6A3);ENSSSCG00000018086(ND4L);ENSSSCG00000021991(-);ENSSSCG00000022163(GNAL);ENSSSCG00000022945(UCHL1);ENSSSCG00000027621(NDUFA4L2);ENSSSCG00000029037(DRD1);ENSSSCG00000031913(NDUFB4);ENSSSCG…	0.993564	1	ko05012
Organismal Systems	Aging	Longevity regulating pathway - mammal	9	91	ENSSSCG00000009347(-);ENSSSCG00000011579(PPARG);ENSSSCG00000013501(CREB3L3);ENSSSCG00000016200(PRKAG3);ENSSSCG00000016434(RHEB);ENSSSCG00000016690(CREB5);ENSSSCG00000031717(ADCY8);ENSSSCG00000033687(ATG101);ENSSSCG00000037681(-)	0.995804	1	ko04211
Cellular Processes	Cell growth and death	Necroptosis	20	166	ENSSSCG00000001009(RIPK1);ENSSSCG00000003153(FTL);ENSSSCG00000004154(TNFAIP3);ENSSSCG00000004732(PLA2G4F);ENSSSCG00000005152(IFN-DELTA-1);ENSSSCG00000005503(TLR4);ENSSSCG00000009633(-);ENSSSCG00000010448(-);ENSSSCG00000012623(SLC25A5);ENSSSCG00000014010(MAPK9);ENSSSCG00000014307(MACROH2A1);ENSSSCG00000014443(CAMK2A);ENSSSCG00000022226(FASLG);ENSSSCG00000027529(BIRC2);ENSSSCG00000031713(MACROH2A2)…	0.996189	1	ko04217
Metabolism	Energy metabolism	Oxidative phosphorylation	16	140	ENSSSCG00000001401(ATP6V1G2-DDX39B);ENSSSCG00000002902(ATP4A);ENSSSCG00000003653(NDUFS5);ENSSSCG00000008314(ATP6V1B1);ENSSSCG00000008634(ATP6V1C2);ENSSSCG00000014371(NDUFA2);ENSSSCG00000016100(NDUFB3);ENSSSCG00000016577(ATP6V1F);ENSSSCG00000018086(ND4L);ENSSSCG00000021991(-);ENSSSCG00000022638(ATP12A);ENSSSCG00000027621(NDUFA4L2);ENSSSCG00000031913(NDUFB4);ENSSSCG00000034019(-);ENSSSCG00000036789…	0.996279	1	ko00190
Organismal Systems	Aging	Longevity regulating pathway - multiple species	4	62	ENSSSCG00000004432(HDAC2);ENSSSCG00000007114(FOXA2);ENSSSCG00000016200(PRKAG3);ENSSSCG00000031717(ADCY8)	0.99905	1	ko04213
Genetic Information Processing	Translation	Ribosome	20	223	ENSSSCG00000000073(-);ENSSSCG00000009848(-);ENSSSCG00000012842(RPLP2);ENSSSCG00000015408(-);ENSSSCG00000017065(MRPL22);ENSSSCG00000020817(RPS16);ENSSSCG00000024660(-);ENSSSCG00000024983(RSL24D1);ENSSSCG00000025928(RPL18);ENSSSCG00000029785(RPS9);ENSSSCG00000031435(MRPS14);ENSSSCG00000031860(MRPS12);ENSSSCG00000034699(-);ENSSSCG00000035768(-);ENSSSCG00000036014(RPLP0);ENSSSCG00000036114(RPL22L1);E…	0.999996	1	ko03010
Organismal Systems	Sensory system	Olfactory transduction	59	1289	ENSSSCG00000009250(PRKG2);ENSSSCG00000009956(GRK3);ENSSSCG00000013195(-);ENSSSCG00000014443(CAMK2A);ENSSSCG00000014602(OR10A4);ENSSSCG00000014693(-);ENSSSCG00000014749(-);ENSSSCG00000014757(OR51S1);ENSSSCG00000014759(OR52R1);ENSSSCG00000014760(OR51F1);ENSSSCG00000014761(-);ENSSSCG00000021141(-);ENSSSCG00000022163(GNAL);ENSSSCG00000022545(CALM3);ENSSSCG00000026371(OR6P1);ENSSSCG00000026517(CALML4)…	1	1	ko04740
