# Supplementary material for: Identification of Candidate Genes and Regulatory Competitive Endogenous RNA (ceRNA) Networks Underlying Intramuscular Fat Content in Yorkshire Pigs with Extreme Fat Deposition Phenotypes
Source: Int J Mol Sci. 2022 Oct 20;23(20):12596. doi: 10.3390/ijms232012596 (PMC9603960; doi:10.3390/ijms232012596)
Supplement: Supplementary file 1 [file ijms-23-12596-s001.zip › Supplementary File S4 DE circRNAs and GO enrichment.xlsx]

## Sheet: DECs
Differentially expressed circRNAs of H VS L
id	H_mean	L_mean	log2(fc)	PValue	significant	Source gene	Source gene_Symbol
novel_circ_000185	0.001	86.5204	16.4008	0.0264197	yes	ENSSSCG00000001056	RANBP9
novel_circ_000240	119.963	7.78144	-3.94641	0.0410044	yes	ENSSSCG00000013262	AMBRA1
novel_circ_000267	0.001	90.5331	16.4662	0.0265104	yes	ENSSSCG00000016487	MGAM2
novel_circ_000293	0.001	112.509	16.7797	0.00587777	yes	ENSSSCG00000032917	USP30
novel_circ_000335	0.001	74.1677	16.1785	0.0369263	yes	ENSSSCG00000000939	ACSS3
novel_circ_000460	0.001	237.527	17.8577	0.00175925	yes	ENSSSCG00000051585	TANGO6
novel_circ_000529	20.1666	149.445	2.88958	0.0253521	yes	ENSSSCG00000007757	TRIM72
novel_circ_000567	10.3829	120.29	3.53424	0.0346699	yes	ENSSSCG00000028148	DMD
novel_circ_000611	20.7658	169.057	3.02523	0.0356063	yes	ENSSSCG00000010569	OGA
novel_circ_000669	151.933	5.26651	-4.85044	0.00235615	yes	ENSSSCG00000010928	KDM5B
novel_circ_000878	0.001	79.5415	16.2794	0.032929	yes	ENSSSCG00000000625	LRP6
novel_circ_000882	14.9751	156.897	3.38918	0.00413389	yes	ENSSSCG00000009435	NAA16
novel_circ_000925	114.834	7.78144	-3.88336	0.0362713	yes	ENSSSCG00000017186	RNF157
novel_circ_000982	105.887	0.001	-16.6922	0.0447629	yes	ENSSSCG00000016845	NUP155
novel_circ_001001	168.943	39.2512	-2.10573	0.0299636	yes	ENSSSCG00000013295	TRIM44
novel_circ_001087	83.3851	0.001	-16.3475	0.0443328	yes	ENSSSCG00000011025	ZEB1
novel_circ_001213	5.19146	169.228	5.02668	0.0073393	yes	ENSSSCG00000015283	PIK3C2B
novel_circ_001231	1417.88	466.831	-1.60277	0.0359512	yes	ENSSSCG00000011765	USP13
novel_circ_001314	23.2539	204.877	3.13921	0.0479063	yes	ENSSSCG00000004506	CTIF
novel_circ_001318	114.909	6.9789	-4.04135	0.0484274	yes	ENSSSCG00000006754	AMPD1
novel_circ_001422	112.889	0.001	-16.7845	0.0227184	yes	ENSSSCG00000025703	REV3L
novel_circ_001441	124.178	6.9789	-4.15326	0.0421048	yes	ENSSSCG00000011496	ADAMTS9
novel_circ_001444	132.603	13.9578	-3.24797	0.0279013	yes	ENSSSCG00000003660	PABPC4
novel_circ_001557	95.719	0.001	-16.5465	0.0435675	yes	ENSSSCG00000015670	GTDC1
novel_circ_001749	0.001	85.0299	16.3757	0.041239	yes	ENSSSCG00000008582	-
novel_circ_001796	156.838	5.26651	-4.89628	0.035645	yes	ENSSSCG00000007805	ATP2A1
novel_circ_001798	136.82	0.001	-17.0619	0.0222152	yes	ENSSSCG00000008591	ATAD2B
novel_circ_001891	106.115	0.001	-16.6953	0.0340269	yes	ENSSSCG00000024197	USP48
novel_circ_001930	0.001	112.402	16.7783	0.0218591	yes	ENSSSCG00000022479	UBR5
novel_circ_001945	10.0833	118.793	3.55841	0.0319746	yes	ENSSSCG00000018049	SLC5A10
novel_circ_002039	117.404	0.001	-16.8411	0.0493756	yes	ENSSSCG00000029954	THRAP3
novel_circ_002109	15.2747	163.725	3.42205	0.0341623	yes	ENSSSCG00000030354	MAP3K2
novel_circ_002132	349.705	115.697	-1.59579	0.0353206	yes	ENSSSCG00000005459	ECPAS
novel_circ_002158	129.362	20.0268	-2.69141	0.0281842	yes	ENSSSCG00000017791	-
novel_circ_002261	0.001	109.499	16.7406	0.0277948	yes	ENSSSCG00000036363	-
novel_circ_002473	0.001	143.032	17.126	0.0103685	yes	ENSSSCG00000004979	MYO9A
novel_circ_002567	14.6755	113.29	2.94854	0.0465348	yes	ENSSSCG00000012613	NKAP
novel_circ_002598	5.19146	114.587	4.46416	0.0353458	yes	ENSSSCG00000014794	NUP98
novel_circ_002601	116.798	14.7603	-2.98421	0.0434608	yes	ENSSSCG00000001850	-
novel_circ_002612	0.001	72.5626	16.1469	0.0439702	yes	ENSSSCG00000011068	-
novel_circ_002687	0.001	73.931	16.1739	0.0388608	yes	ENSSSCG00000004716	TMEM62
novel_circ_002736	14.6755	119.595	3.02668	0.0353525	yes	ENSSSCG00000000475	IRAK3
novel_circ_002804	273.984	72.326	-1.92151	0.0328548	yes	ENSSSCG00000008215	SMYD1
novel_circ_002850	67.8795	0.001	-16.0507	0.0471488	yes	ENSSSCG00000027741	-
novel_circ_002851	10.0833	103.925	3.36551	0.0480347	yes	ENSSSCG00000001806	FSD2
novel_circ_003029	244.411	57.8023	-2.08011	0.0443205	yes	ENSSSCG00000033700	-
novel_circ_003300	259.071	0.001	-17.983	0.000984352	yes	ENSSSCG00000015743	PTPN4
novel_circ_003473	9.03122	121.896	3.75458	0.0240251	yes	ENSSSCG00000038947	-
novel_circ_003564	105.056	6.9789	-3.91202	0.030467	yes	ENSSSCG00000005465	SUSD1
novel_circ_003643	0.001	159.176	17.2803	0.000595339	yes	ENSSSCG00000010243	CCAR1
novel_circ_003699	9.03122	148.701	4.04135	0.0122019	yes	ENSSSCG00000016101	CFLAR
novel_circ_003785	14.6755	195.546	3.73603	0.0143816	yes	ENSSSCG00000016234	CUL3
novel_circ_003912	167.585	0.001	-17.3545	0.0013015	yes	ENSSSCG00000016412	LMBR1
novel_circ_003935	95.5725	5.26651	-4.18168	0.0418627	yes	ENSSSCG00000000488	MDM2
novel_circ_003992	28.4454	275.439	3.27547	0.00283963	yes	ENSSSCG00000044189	-
novel_circ_003997	0.001	95.9069	16.5493	0.0126252	yes	ENSSSCG00000003682	ANKRD12
novel_circ_004097	144.116	10.533	-3.77423	0.0377341	yes	ENSSSCG00000008132	STARD7
novel_circ_004149	75.3216	0.001	-16.2008	0.0424597	yes	ENSSSCG00000010485	TBC1D12
novel_circ_004272	255.107	74.8409	-1.7692	0.0461298	yes	ENSSSCG00000006386	COPA
novel_circ_004314	56.8907	371.26	2.70617	0.00990293	yes	ENSSSCG00000003872	EPS15
novel_circ_004338	152.239	10.533	-3.85335	0.015157	yes	ENSSSCG00000008919	EPHA5
novel_circ_004377	87.4402	0.001	-16.416	0.0250667	yes	ENSSSCG00000027051	EMC7
novel_circ_004702	0.001	146.686	17.1624	0.0111457	yes	ENSSSCG00000003828	FGGY
novel_circ_004774	44.1729	190.667	2.10983	0.030172	yes	ENSSSCG00000029539	RAB23
novel_circ_004840	164.204	39.2512	-2.06469	0.037912	yes	ENSSSCG00000004927	CLPX
novel_circ_004929	96.7089	0.001	-16.5614	0.0484697	yes	NA
novel_circ_004992	0.001	77.8291	16.248	0.0404878	yes	ENSSSCG00000011775	KLHL24
novel_circ_004994	853.339	168.599	-2.33952	0.00484975	yes	NA
novel_circ_005014	104.151	6.9789	-3.89953	0.0457172	yes	ENSSSCG00000007950	ADCY9
novel_circ_005056	0.001	96.2509	16.5545	0.0388736	yes	ENSSSCG00000013630	DNM2
novel_circ_005119	37.4766	219.278	2.5487	0.0219986	yes	ENSSSCG00000015944	TLK1
novel_circ_005222	97.377	0.001	-16.5713	0.0122297	yes	ENSSSCG00000025417	BBS2
novel_circ_005327	151.112	10.533	-3.84262	0.0156672	yes	ENSSSCG00000036885	ZNF654
novel_circ_005347	81.3498	0.001	-16.3119	0.0251126	yes	ENSSSCG00000026996	-
novel_circ_005400	0.001	72.4553	16.1448	0.0473548	yes	ENSSSCG00000012257	-
novel_circ_005654	0.001	87.4523	16.4162	0.0263166	yes	ENSSSCG00000016397	NEB
novel_circ_005676	72.6182	0.001	-16.148	0.0409205	yes	ENSSSCG00000007541	PDGFA
novel_circ_005677	234.628	47.9425	-2.291	0.0328904	yes	ENSSSCG00000005465	SUSD1
novel_circ_005948	0.001	107.916	16.7195	0.00713741	yes	ENSSSCG00000005477	FKBP15
novel_circ_006180	110.101	0.001	-16.7485	0.0112498	yes	NA
novel_circ_006332	74.2696	558.813	2.91152	0.00267194	yes	ENSSSCG00000002410	CEP128
novel_circ_006387	649.145	252.131	-1.36437	0.0450404	yes	ENSSSCG00000007187	NSFL1C
novel_circ_006420	99.3346	0.001	-16.6	0.0332933	yes	ENSSSCG00000027865	GALC
novel_circ_006504	108.06	5.26651	-4.35883	0.0213921	yes	ENSSSCG00000008512	TTC27
novel_circ_006541	99.1748	0.001	-16.5977	0.0171497	yes	ENSSSCG00000017923	ALOX15
novel_circ_006613	19.5673	180.464	3.20519	0.0251957	yes	ENSSSCG00000030460	ARHGEF6
novel_circ_006676	146.289	10.533	-3.79583	0.00916892	yes	ENSSSCG00000017832	METTL16
novel_circ_006716	0.001	112.709	16.7822	0.0284451	yes	ENSSSCG00000044899	-
novel_circ_006823	101.148	0.001	-16.6261	0.0330375	yes	ENSSSCG00000036350	HNRNPA2B1
novel_circ_006870	25.0584	269.606	3.42749	0.00179089	yes	ENSSSCG00000017836	PAFAH1B1
novel_circ_006872	15.5744	154.841	3.31354	0.0100214	yes	ENSSSCG00000024916	DHX36
novel_circ_006977	117.621	0.001	-16.8438	0.0237569	yes	ENSSSCG00000014126	MSH3
novel_circ_007130	260.585	54.1408	-2.26696	0.0267676	yes	ENSSSCG00000015565	C1orf21
novel_circ_007151	0.001	336.022	18.3582	0.000481636	yes	ENSSSCG00000001229	-
novel_circ_007417	192.35	36.4996	-2.39778	0.0276826	yes	ENSSSCG00000034191	SOX6
novel_circ_007428	109.265	7.78144	-3.81165	0.0272007	yes	ENSSSCG00000003812	PGM1
novel_circ_007448	204.4	26.3326	-2.95647	0.0379265	yes	NA
novel_circ_007519	0.001	81.7125	16.3183	0.0300564	yes	ENSSSCG00000029860	EPB41L4A
novel_circ_007625	15.5744	134.141	3.1065	0.0291179	yes	ENSSSCG00000004576	RORA
novel_circ_007665	52.9045	217.473	2.03938	0.0289379	yes	ENSSSCG00000028148	DMD
novel_circ_007671	79.9981	0.001	-16.2877	0.0391773	yes	ENSSSCG00000032531	SMG1
novel_circ_007795	42.0688	213.682	2.34465	0.0217093	yes	ENSSSCG00000038870	TNRC6A
novel_circ_007940	344.827	66.8228	-2.36746	0.0293494	yes	ENSSSCG00000029633	USP24
novel_circ_008021	44.4725	186.111	2.06518	0.0394977	yes	ENSSSCG00000021845	ATXN2L
novel_circ_008178	71.8724	416.451	2.53464	0.013304	yes	ENSSSCG00000010811	KCTD3
novel_circ_008267	19.5673	134.485	2.78093	0.0450332	yes	ENSSSCG00000011389	AMIGO3
novel_circ_008501	0.001	91.5723	16.4826	0.0484082	yes	ENSSSCG00000014884	-
novel_circ_008589	89.6286	0.001	-16.4517	0.0242965	yes	ENSSSCG00000006331	PBX1
novel_circ_008594	0.001	132.284	17.0133	0.0444525	yes	ENSSSCG00000011826	TMEM44
novel_circ_008777	5.19146	138.642	4.73908	0.0468544	yes	ENSSSCG00000023593	AFF1
novel_circ_008787	0.001	125.45	16.9367	0.0137066	yes	ENSSSCG00000005524	DAB2IP
novel_circ_008861	753.86	273.541	-1.46254	0.0392475	yes	ENSSSCG00000035478	RMND5A
novel_circ_008940	84.2063	0.001	-16.3616	0.0250596	yes	ENSSSCG00000000795	ADAMTS20
novel_circ_008943	0.001	76.6826	16.2266	0.0349853	yes	ENSSSCG00000004983	-
novel_circ_009093	9.78363	142.925	3.86874	0.0495897	yes	ENSSSCG00000012713	ATP11C
novel_circ_009171	93.3219	0.001	-16.5099	0.0447695	yes	ENSSSCG00000013857	EPS15L1
novel_circ_009174	114.31	0.001	-16.8026	0.0203348	yes	ENSSSCG00000006201	ARFGEF1
novel_circ_009319	67.8795	257.834	1.92539	0.0273129	yes	ENSSSCG00000009319	PAN3
novel_circ_009332	20.7658	150.614	2.85857	0.0258	yes	ENSSSCG00000008097	-
novel_circ_009626	5.19146	184.14	5.14852	0.000759434	yes	ENSSSCG00000001950	PSMA6
novel_circ_009882	1537.02	536.842	-1.51757	0.0144953	yes	ENSSSCG00000038607	GADL1
novel_circ_009891	130.046	6.9789	-4.21988	0.0208462	yes	ENSSSCG00000034156	GTF2F2
novel_circ_009936	131.398	0.001	-17.0036	0.00398345	yes	ENSSSCG00000005480	RGS3
novel_circ_009957	106.04	0.001	-16.6942	0.0246497	yes	ENSSSCG00000011845	PCYT1A
novel_circ_010172	5.19146	109.062	4.39287	0.0227744	yes	ENSSSCG00000004374	QRSL1
novel_circ_010277	76.0052	378.727	2.31699	0.0100807	yes	NA
novel_circ_010386	131.167	10.533	-3.63841	0.0182166	yes	ENSSSCG00000016971	MCCC2
novel_circ_010405	14.6755	135.831	3.21034	0.0211113	yes	ENSSSCG00000005602	GAPVD1
novel_circ_010427	42.668	212.965	2.31939	0.0399259	yes	ENSSSCG00000006137	WWP1
novel_circ_010529	137.726	0.001	-17.0714	0.0146127	yes	ENSSSCG00000031488	ARHGAP17
novel_circ_010532	3358.99	871.154	-1.94703	0.0387782	yes	NA
novel_circ_010537	0.001	100.7	16.6197	0.0169837	yes	ENSSSCG00000016618	CPED1
novel_circ_010579	99.4811	355.195	1.83612	0.0388095	yes	ENSSSCG00000024864	ATXN10
novel_circ_010599	131.629	0.001	-17.0061	0.0317572	yes	ENSSSCG00000022968	ARFGEF3
novel_circ_010619	0.001	136.656	17.0602	0.00296174	yes	ENSSSCG00000020720	IRAG1
novel_circ_010722	925.238	2307.41	1.31838	0.0208234	yes	ENSSSCG00000008144	NCK2
novel_circ_010777	354.211	0.001	-18.4342	0.000430023	yes	ENSSSCG00000000144	-
novel_circ_010897	24.4591	290.65	3.57084	0.00419914	yes	ENSSSCG00000011136	TASOR2
novel_circ_011070	0.001	80.4734	16.2962	0.0412771	yes	ENSSSCG00000017668	VMP1
novel_circ_011087	570.654	141.793	-2.00883	0.00528514	yes	ENSSSCG00000003682	ANKRD12
novel_circ_011117	77.0573	0.001	-16.2336	0.0400343	yes	ENSSSCG00000028771	MEF2A
novel_circ_011240	5.19146	97.3827	4.22945	0.0446259	yes	ENSSSCG00000016075	SF3B1
novel_circ_011318	319.14	69.811	-2.19266	0.00726533	yes	ENSSSCG00000013262	AMBRA1
novel_circ_011340	0.001	132.284	17.0133	0.0443947	yes	ENSSSCG00000004144	HECA
novel_circ_011355	112.798	437.41	1.95524	0.0225472	yes	ENSSSCG00000028097	GPBP1L1
novel_circ_011380	89.5443	0.001	-16.4503	0.0211078	yes	ENSSSCG00000029249	NAV3
novel_circ_011547	100.464	5.26651	-4.25369	0.03139	yes	ENSSSCG00000027131	KLHDC10
novel_circ_011588	0.001	93.026	16.5053	0.0295533	yes	ENSSSCG00000008624	LPIN1
novel_circ_011709	10.0833	145.24	3.8484	0.0215208	yes	ENSSSCG00000005021	SAV1
novel_circ_011719	92.1855	6.9789	-3.72347	0.0415807	yes	ENSSSCG00000011833	DLG1
novel_circ_011738	0.001	74.8409	16.1915	0.0355599	yes	ENSSSCG00000017717	UNC45B
novel_circ_011813	4488.52	0.001	-22.0978	0.000759618	yes	ENSSSCG00000003691	MYL12A
novel_circ_012001	0.001	97.49	16.573	0.0194654	yes	ENSSSCG00000027417	LDLRAD4
novel_circ_012045	0.001	75.0776	16.1961	0.0344624	yes	ENSSSCG00000004636	TRPM7
novel_circ_012370	112.052	5.26651	-4.41118	0.0174447	yes	ENSSSCG00000005038	PSMC6
novel_circ_012427	0.001	104.125	16.668	0.034567	yes	ENSSSCG00000011235	UBP1
novel_circ_012468	9.03122	113.29	3.64895	0.018401	yes	ENSSSCG00000033106	GTF2A1L
novel_circ_012508	1265.71	548.285	-1.20695	0.0377673	yes	ENSSSCG00000003486	ARHGEF10L
novel_circ_012572	216.439	7.78144	-4.79778	0.0115686	yes	ENSSSCG00000025672	RAVER2
novel_circ_012761	108.819	0.001	-16.7316	0.0279442	yes	ENSSSCG00000000145	-
novel_circ_012781	352.116	1042.02	1.56527	0.0229899	yes	ENSSSCG00000002547	-
novel_circ_012809	66.0751	399.017	2.59427	0.00349193	yes	ENSSSCG00000040731	TMEM65
novel_circ_012886	0.001	91.7869	16.486	0.0208718	yes	ENSSSCG00000028983	TBC1D1
novel_circ_012962	0.001	87.7815	16.4216	0.0298977	yes	ENSSSCG00000014828	RAB6A
novel_circ_012965	97.6832	0.001	-16.5758	0.0240493	yes	ENSSSCG00000011916	ATP6V1A
novel_circ_013009	0.001	119.029	16.861	0.0162058	yes	ENSSSCG00000037416	CLIC5
novel_circ_013080	0.001	72.4553	16.1448	0.0473316	yes	ENSSSCG00000001852	IDH2
novel_circ_013305	150.213	0.001	-17.1966	0.00163869	yes	ENSSSCG00000006698	BCL9
novel_circ_013339	137.87	6.9789	-4.30416	0.0365734	yes	ENSSSCG00000032804	BORCS5
novel_circ_013354	28.4454	143.176	2.33153	0.0336878	yes	ENSSSCG00000011788	VPS8
novel_circ_013361	40.3331	235.973	2.54858	0.0304018	yes	ENSSSCG00000008179	REV1
novel_circ_013367	42.5215	257.641	2.5991	0.048	yes	ENSSSCG00000009230	WDFY3
novel_circ_013389	79.6985	0.001	-16.2823	0.0481479	yes	ENSSSCG00000007203	-
novel_circ_013397	0.001	112.638	16.7813	0.0224441	yes	ENSSSCG00000013223	NUP160
novel_circ_013404	173.466	21.066	-3.04167	0.0232889	yes	ENSSSCG00000008518	SLC30A6
novel_circ_013405	163.667	540.64	1.7239	0.021031	yes	ENSSSCG00000009053	RNF150
novel_circ_013409	133.648	0.001	-17.0281	0.00328828	yes	ENSSSCG00000051610	-
novel_circ_013485	208.83	49.7842	-2.06857	0.0316496	yes	ENSSSCG00000015509	COP1

## Sheet: Cellular Component
GO analysis for differential expression circRNAs between H and L groups
GO ID	Description	H-vs-L (110)	Background number (11656)	Genes	pvalue	p.adjust
GO:0005622	intracellular	105	8634	ENSSSCG00000000145(-);ENSSSCG00000000475(IRAK3);ENSSSCG00000000488(MDM2);ENSSSCG00000000625(LRP6);ENSSSCG00000000939(ACSS3);ENSSSCG00000001056(RANBP9);ENSSSCG00000001852(IDH2);ENSSSCG00000001950(PSMA6);ENSSSCG00000002410(CEP128);ENSSSCG00000003486(ARHGEF10L);ENSSSCG00000003660(PABPC4);ENSSSCG00000003682(ANKRD12);ENSSSCG00000003872(EPS15);ENSSSCG00000004144(HECA);ENSSSCG00000004374(QRSL1);ENSSSCG0…	3.00653e-09	5.17123e-07
GO:0044424	intracellular part	105	8634	ENSSSCG00000000145(-);ENSSSCG00000000475(IRAK3);ENSSSCG00000000488(MDM2);ENSSSCG00000000625(LRP6);ENSSSCG00000000939(ACSS3);ENSSSCG00000001056(RANBP9);ENSSSCG00000001852(IDH2);ENSSSCG00000001950(PSMA6);ENSSSCG00000002410(CEP128);ENSSSCG00000003486(ARHGEF10L);ENSSSCG00000003660(PABPC4);ENSSSCG00000003682(ANKRD12);ENSSSCG00000003872(EPS15);ENSSSCG00000004144(HECA);ENSSSCG00000004374(QRSL1);ENSSSCG0…	3.00653e-09	5.17123e-07
GO:0005623	cell	109	9941	ENSSSCG00000000145(-);ENSSSCG00000000475(IRAK3);ENSSSCG00000000488(MDM2);ENSSSCG00000000625(LRP6);ENSSSCG00000000939(ACSS3);ENSSSCG00000001056(RANBP9);ENSSSCG00000001850(-);ENSSSCG00000001852(IDH2);ENSSSCG00000001950(PSMA6);ENSSSCG00000002410(CEP128);ENSSSCG00000003486(ARHGEF10L);ENSSSCG00000003660(PABPC4);ENSSSCG00000003682(ANKRD12);ENSSSCG00000003872(EPS15);ENSSSCG00000004144(HECA);ENSSSCG00000…	4.60404e-07	3.95947e-05
GO:0044464	cell part	109	9941	ENSSSCG00000000145(-);ENSSSCG00000000475(IRAK3);ENSSSCG00000000488(MDM2);ENSSSCG00000000625(LRP6);ENSSSCG00000000939(ACSS3);ENSSSCG00000001056(RANBP9);ENSSSCG00000001850(-);ENSSSCG00000001852(IDH2);ENSSSCG00000001950(PSMA6);ENSSSCG00000002410(CEP128);ENSSSCG00000003486(ARHGEF10L);ENSSSCG00000003660(PABPC4);ENSSSCG00000003682(ANKRD12);ENSSSCG00000003872(EPS15);ENSSSCG00000004144(HECA);ENSSSCG00000…	4.60404e-07	3.95947e-05
GO:0005737	cytoplasm	81	6287	ENSSSCG00000000475(IRAK3);ENSSSCG00000000488(MDM2);ENSSSCG00000000625(LRP6);ENSSSCG00000000939(ACSS3);ENSSSCG00000001056(RANBP9);ENSSSCG00000001852(IDH2);ENSSSCG00000001950(PSMA6);ENSSSCG00000002410(CEP128);ENSSSCG00000003486(ARHGEF10L);ENSSSCG00000003660(PABPC4);ENSSSCG00000003682(ANKRD12);ENSSSCG00000003872(EPS15);ENSSSCG00000004144(HECA);ENSSSCG00000004374(QRSL1);ENSSSCG00000004506(CTIF);ENSSS…	1.58148e-05	0.00101334
GO:0043229	intracellular organelle	91	7511	ENSSSCG00000000145(-);ENSSSCG00000000475(IRAK3);ENSSSCG00000000488(MDM2);ENSSSCG00000000625(LRP6);ENSSSCG00000000939(ACSS3);ENSSSCG00000001056(RANBP9);ENSSSCG00000001852(IDH2);ENSSSCG00000001950(PSMA6);ENSSSCG00000002410(CEP128);ENSSSCG00000003660(PABPC4);ENSSSCG00000003682(ANKRD12);ENSSSCG00000003872(EPS15);ENSSSCG00000004144(HECA);ENSSSCG00000004374(QRSL1);ENSSSCG00000004576(RORA);ENSSSCG000000…	1.76745e-05	0.00101334
GO:0043226	organelle	91	7726	ENSSSCG00000000145(-);ENSSSCG00000000475(IRAK3);ENSSSCG00000000488(MDM2);ENSSSCG00000000625(LRP6);ENSSSCG00000000939(ACSS3);ENSSSCG00000001056(RANBP9);ENSSSCG00000001852(IDH2);ENSSSCG00000001950(PSMA6);ENSSSCG00000002410(CEP128);ENSSSCG00000003660(PABPC4);ENSSSCG00000003682(ANKRD12);ENSSSCG00000003872(EPS15);ENSSSCG00000004144(HECA);ENSSSCG00000004374(QRSL1);ENSSSCG00000004576(RORA);ENSSSCG000000…	8.89251e-05	0.00437003
GO:0043231	intracellular membrane-bounded organelle	79	6334	ENSSSCG00000000475(IRAK3);ENSSSCG00000000488(MDM2);ENSSSCG00000000625(LRP6);ENSSSCG00000000939(ACSS3);ENSSSCG00000001056(RANBP9);ENSSSCG00000001852(IDH2);ENSSSCG00000001950(PSMA6);ENSSSCG00000003660(PABPC4);ENSSSCG00000003682(ANKRD12);ENSSSCG00000003872(EPS15);ENSSSCG00000004144(HECA);ENSSSCG00000004374(QRSL1);ENSSSCG00000004576(RORA);ENSSSCG00000004927(CLPX);ENSSSCG00000005021(SAV1);ENSSSCG00000…	0.000120975	0.00520192
GO:0043227	membrane-bounded organelle	82	6749	ENSSSCG00000000475(IRAK3);ENSSSCG00000000488(MDM2);ENSSSCG00000000625(LRP6);ENSSSCG00000000939(ACSS3);ENSSSCG00000001056(RANBP9);ENSSSCG00000001852(IDH2);ENSSSCG00000001950(PSMA6);ENSSSCG00000003660(PABPC4);ENSSSCG00000003682(ANKRD12);ENSSSCG00000003872(EPS15);ENSSSCG00000004144(HECA);ENSSSCG00000004374(QRSL1);ENSSSCG00000004576(RORA);ENSSSCG00000004927(CLPX);ENSSSCG00000005021(SAV1);ENSSSCG00000…	0.000195508	0.00747274
GO:0005829	cytosol	37	2303	ENSSSCG00000001056(RANBP9);ENSSSCG00000001852(IDH2);ENSSSCG00000003486(ARHGEF10L);ENSSSCG00000003660(PABPC4);ENSSSCG00000003682(ANKRD12);ENSSSCG00000003872(EPS15);ENSSSCG00000004506(CTIF);ENSSSCG00000004927(CLPX);ENSSSCG00000005021(SAV1);ENSSSCG00000005602(GAPVD1);ENSSSCG00000006201(ARFGEF1);ENSSSCG00000007187(NSFL1C);ENSSSCG00000009230(WDFY3);ENSSSCG00000009435(NAA16);ENSSSCG00000010569(OGA);ENS…	0.000411763	0.0141647
GO:0044444	cytoplasmic part	67	5234	ENSSSCG00000000625(LRP6);ENSSSCG00000000939(ACSS3);ENSSSCG00000001056(RANBP9);ENSSSCG00000001852(IDH2);ENSSSCG00000001950(PSMA6);ENSSSCG00000002410(CEP128);ENSSSCG00000003486(ARHGEF10L);ENSSSCG00000003660(PABPC4);ENSSSCG00000003682(ANKRD12);ENSSSCG00000003872(EPS15);ENSSSCG00000004374(QRSL1);ENSSSCG00000004506(CTIF);ENSSSCG00000004927(CLPX);ENSSSCG00000005021(SAV1);ENSSSCG00000005477(FKBP15);ENSS…	0.00050601	0.0158243
GO:0044422	organelle part	67	5322	ENSSSCG00000000145(-);ENSSSCG00000000488(MDM2);ENSSSCG00000000939(ACSS3);ENSSSCG00000001056(RANBP9);ENSSSCG00000001950(PSMA6);ENSSSCG00000002410(CEP128);ENSSSCG00000003682(ANKRD12);ENSSSCG00000004927(CLPX);ENSSSCG00000005459(ECPAS);ENSSSCG00000006201(ARFGEF1);ENSSSCG00000006331(PBX1);ENSSSCG00000006386(COPA);ENSSSCG00000006698(BCL9);ENSSSCG00000007187(NSFL1C);ENSSSCG00000007757(TRIM72);ENSSSCG000…	0.000884105	0.0238155
GO:0044446	intracellular organelle part	65	5114	ENSSSCG00000000145(-);ENSSSCG00000000488(MDM2);ENSSSCG00000000939(ACSS3);ENSSSCG00000001056(RANBP9);ENSSSCG00000001950(PSMA6);ENSSSCG00000002410(CEP128);ENSSSCG00000003682(ANKRD12);ENSSSCG00000004927(CLPX);ENSSSCG00000005459(ECPAS);ENSSSCG00000006201(ARFGEF1);ENSSSCG00000006331(PBX1);ENSSSCG00000006386(COPA);ENSSSCG00000006698(BCL9);ENSSSCG00000007187(NSFL1C);ENSSSCG00000007757(TRIM72);ENSSSCG000…	0.000900006	0.0238155
GO:0032991	protein-containing complex	45	3138	ENSSSCG00000000145(-);ENSSSCG00000000625(LRP6);ENSSSCG00000001056(RANBP9);ENSSSCG00000002410(CEP128);ENSSSCG00000003660(PABPC4);ENSSSCG00000004374(QRSL1);ENSSSCG00000004927(CLPX);ENSSSCG00000005038(PSMC6);ENSSSCG00000005524(DAB2IP);ENSSSCG00000006201(ARFGEF1);ENSSSCG00000006331(PBX1);ENSSSCG00000006386(COPA);ENSSSCG00000006698(BCL9);ENSSSCG00000009230(WDFY3);ENSSSCG00000009319(PAN3);ENSSSCG000000…	0.000973907	0.0239303
GO:0031080	nuclear pore outer ring	2	9	ENSSSCG00000013223(NUP160);ENSSSCG00000014794(NUP98)	0.00304271	0.0697794
GO:0010494	cytoplasmic stress granule	3	35	ENSSSCG00000003660(PABPC4);ENSSSCG00000021845(ATXN2L);ENSSSCG00000024916(DHX36)	0.00429714	0.0923885
GO:0005634	nucleus	54	4334	ENSSSCG00000000475(IRAK3);ENSSSCG00000000488(MDM2);ENSSSCG00000001056(RANBP9);ENSSSCG00000003660(PABPC4);ENSSSCG00000003682(ANKRD12);ENSSSCG00000004144(HECA);ENSSSCG00000004576(RORA);ENSSSCG00000004927(CLPX);ENSSSCG00000005021(SAV1);ENSSSCG00000005459(ECPAS);ENSSSCG00000005480(RGS3);ENSSSCG00000006201(ARFGEF1);ENSSSCG00000006331(PBX1);ENSSSCG00000006698(BCL9);ENSSSCG00000007187(NSFL1C);ENSSSCG000…	0.00685131	0.129856
GO:0098562	cytoplasmic side of membrane	4	83	ENSSSCG00000011833(DLG1);ENSSSCG00000015743(PTPN4);ENSSSCG00000017923(ALOX15);ENSSSCG00000032804(BORCS5)	0.00779377	0.129856
GO:0005873	plus-end kinesin complex	1	1	ENSSSCG00000032804(BORCS5)	0.0094372	0.129856
GO:0009841	mitochondrial endopeptidase Clp complex	1	1	ENSSSCG00000004927(CLPX)	0.0094372	0.129856
GO:0033180	proton-transporting V-type ATPase, V1 domain	1	1	ENSSSCG00000011916(ATP6V1A)	0.0094372	0.129856
GO:0034274	Atg12-Atg5-Atg16 complex	1	1	ENSSSCG00000009230(WDFY3)	0.0094372	0.129856
GO:0034693	U11/U12 snRNP	1	1	ENSSSCG00000016075(SF3B1)	0.0094372	0.129856
GO:0042587	glycogen granule	1	1	ENSSSCG00000011845(PCYT1A)	0.0094372	0.129856
GO:1990032	parallel fiber	1	1	ENSSSCG00000005524(DAB2IP)	0.0094372	0.129856
GO:0044428	nuclear part	42	3241	ENSSSCG00000000488(MDM2);ENSSSCG00000001056(RANBP9);ENSSSCG00000003682(ANKRD12);ENSSSCG00000004927(CLPX);ENSSSCG00000005459(ECPAS);ENSSSCG00000006201(ARFGEF1);ENSSSCG00000006331(PBX1);ENSSSCG00000006698(BCL9);ENSSSCG00000007187(NSFL1C);ENSSSCG00000008591(ATAD2B);ENSSSCG00000009230(WDFY3);ENSSSCG00000010243(CCAR1);ENSSSCG00000010928(KDM5B);ENSSSCG00000011025(ZEB1);ENSSSCG00000011235(UBP1);ENSSSCG0…	0.0113853	0.150637
GO:0031974	membrane-enclosed lumen	41	3204	ENSSSCG00000000488(MDM2);ENSSSCG00000000939(ACSS3);ENSSSCG00000001056(RANBP9);ENSSSCG00000001950(PSMA6);ENSSSCG00000003682(ANKRD12);ENSSSCG00000004927(CLPX);ENSSSCG00000005459(ECPAS);ENSSSCG00000006201(ARFGEF1);ENSSSCG00000006331(PBX1);ENSSSCG00000007187(NSFL1C);ENSSSCG00000008591(ATAD2B);ENSSSCG00000009230(WDFY3);ENSSSCG00000010243(CCAR1);ENSSSCG00000010928(KDM5B);ENSSSCG00000011025(ZEB1);ENSSSC…	0.0156945	0.159455
GO:0043233	organelle lumen	41	3204	ENSSSCG00000000488(MDM2);ENSSSCG00000000939(ACSS3);ENSSSCG00000001056(RANBP9);ENSSSCG00000001950(PSMA6);ENSSSCG00000003682(ANKRD12);ENSSSCG00000004927(CLPX);ENSSSCG00000005459(ECPAS);ENSSSCG00000006201(ARFGEF1);ENSSSCG00000006331(PBX1);ENSSSCG00000007187(NSFL1C);ENSSSCG00000008591(ATAD2B);ENSSSCG00000009230(WDFY3);ENSSSCG00000010243(CCAR1);ENSSSCG00000010928(KDM5B);ENSSSCG00000011025(ZEB1);ENSSSC…	0.0156945	0.159455
GO:0070013	intracellular organelle lumen	41	3204	ENSSSCG00000000488(MDM2);ENSSSCG00000000939(ACSS3);ENSSSCG00000001056(RANBP9);ENSSSCG00000001950(PSMA6);ENSSSCG00000003682(ANKRD12);ENSSSCG00000004927(CLPX);ENSSSCG00000005459(ECPAS);ENSSSCG00000006201(ARFGEF1);ENSSSCG00000006331(PBX1);ENSSSCG00000007187(NSFL1C);ENSSSCG00000008591(ATAD2B);ENSSSCG00000009230(WDFY3);ENSSSCG00000010243(CCAR1);ENSSSCG00000010928(KDM5B);ENSSSCG00000011025(ZEB1);ENSSSC…	0.0156945	0.159455
GO:0016234	inclusion body	3	58	ENSSSCG00000003872(EPS15);ENSSSCG00000009230(WDFY3);ENSSSCG00000014794(NUP98)	0.0173305	0.159455
GO:0009368	endopeptidase Clp complex	1	2	ENSSSCG00000004927(CLPX)	0.0187861	0.159455
GO:0016035	zeta DNA polymerase complex	1	2	ENSSSCG00000025703(REV3L)	0.0187861	0.159455
GO:0031251	PAN complex	1	2	ENSSSCG00000009319(PAN3)	0.0187861	0.159455
GO:0032302	MutSbeta complex	1	2	ENSSSCG00000014126(MSH3)	0.0187861	0.159455
GO:0044301	climbing fiber	1	2	ENSSSCG00000005524(DAB2IP)	0.0187861	0.159455
GO:0070381	endosome to plasma membrane transport vesicle	1	2	ENSSSCG00000014828(RAB6A)	0.0187861	0.159455
GO:0097635	extrinsic component of autophagosome membrane	1	2	ENSSSCG00000009230(WDFY3)	0.0187861	0.159455
GO:1905202	methylcrotonoyl-CoA carboxylase complex	1	2	ENSSSCG00000016971(MCCC2)	0.0187861	0.159455
GO:1990597	AIP1-IRE1 complex	1	2	ENSSSCG00000005524(DAB2IP)	0.0187861	0.159455
GO:1990851	Wnt-Frizzled-LRP5/6 complex	1	2	ENSSSCG00000000625(LRP6)	0.0187861	0.159455
GO:0000151	ubiquitin ligase complex	5	163	ENSSSCG00000001056(RANBP9);ENSSSCG00000011775(KLHL24);ENSSSCG00000015509(COP1);ENSSSCG00000016234(CUL3);ENSSSCG00000035478(RMND5A)	0.0190049	0.159455
GO:0030139	endocytic vesicle	4	110	ENSSSCG00000005524(DAB2IP);ENSSSCG00000013262(AMBRA1);ENSSSCG00000015283(PIK3C2B);ENSSSCG00000029539(RAB23)	0.0201989	0.165438
GO:0031463	Cul3-RING ubiquitin ligase complex	2	26	ENSSSCG00000011775(KLHL24);ENSSSCG00000016234(CUL3)	0.0247505	0.195105
GO:1902494	catalytic complex	14	836	ENSSSCG00000001056(RANBP9);ENSSSCG00000005038(PSMC6);ENSSSCG00000009230(WDFY3);ENSSSCG00000009435(NAA16);ENSSSCG00000011775(KLHL24);ENSSSCG00000015509(COP1);ENSSSCG00000016075(SF3B1);ENSSSCG00000016101(CFLAR);ENSSSCG00000016234(CUL3);ENSSSCG00000016971(MCCC2);ENSSSCG00000025703(REV3L);ENSSSCG00000033106(GTF2A1L);ENSSSCG00000035478(RMND5A);ENSSSCG00000036350(HNRNPA2B1)	0.0253611	0.195105
GO:0005827	polar microtubule	1	3	ENSSSCG00000016234(CUL3)	0.0280476	0.195105
GO:0030956	glutamyl-tRNA(Gln) amidotransferase complex	1	3	ENSSSCG00000004374(QRSL1)	0.0280476	0.195105
GO:0043219	lateral loop	1	3	ENSSSCG00000011833(DLG1)	0.0280476	0.195105
GO:0097025	MPP7-DLG1-LIN7 complex	1	3	ENSSSCG00000011833(DLG1)	0.0280476	0.195105
GO:0098574	cytoplasmic side of lysosomal membrane	1	3	ENSSSCG00000032804(BORCS5)	0.0280476	0.195105
GO:0009898	cytoplasmic side of plasma membrane	3	70	ENSSSCG00000011833(DLG1);ENSSSCG00000015743(PTPN4);ENSSSCG00000017923(ALOX15)	0.0283582	0.195105
GO:1990234	transferase complex	9	462	ENSSSCG00000001056(RANBP9);ENSSSCG00000009230(WDFY3);ENSSSCG00000009435(NAA16);ENSSSCG00000011775(KLHL24);ENSSSCG00000015509(COP1);ENSSSCG00000016234(CUL3);ENSSSCG00000025703(REV3L);ENSSSCG00000033106(GTF2A1L);ENSSSCG00000035478(RMND5A)	0.0304416	0.205331
GO:0036464	cytoplasmic ribonucleoprotein granule	4	129	ENSSSCG00000003660(PABPC4);ENSSSCG00000021845(ATXN2L);ENSSSCG00000024916(DHX36);ENSSSCG00000038870(TNRC6A)	0.0336722	0.220768
GO:0005643	nuclear pore	2	31	ENSSSCG00000013223(NUP160);ENSSSCG00000014794(NUP98)	0.0343519	0.220768
GO:0000306	extrinsic component of vacuolar membrane	1	4	ENSSSCG00000009230(WDFY3)	0.0372225	0.220768
GO:0032300	mismatch repair complex	1	4	ENSSSCG00000014126(MSH3)	0.0372225	0.220768
GO:0033178	proton-transporting two-sector ATPase complex, catalytic domain	1	4	ENSSSCG00000011916(ATP6V1A)	0.0372225	0.220768
GO:0035748	myelin sheath abaxonal region	1	4	ENSSSCG00000011833(DLG1)	0.0372225	0.220768
GO:0044300	cerebellar mossy fiber	1	4	ENSSSCG00000005524(DAB2IP)	0.0372225	0.220768
GO:0031981	nuclear lumen	37	3005	ENSSSCG00000000488(MDM2);ENSSSCG00000001056(RANBP9);ENSSSCG00000003682(ANKRD12);ENSSSCG00000004927(CLPX);ENSSSCG00000005459(ECPAS);ENSSSCG00000006201(ARFGEF1);ENSSSCG00000006331(PBX1);ENSSSCG00000007187(NSFL1C);ENSSSCG00000008591(ATAD2B);ENSSSCG00000009230(WDFY3);ENSSSCG00000010928(KDM5B);ENSSSCG00000011025(ZEB1);ENSSSCG00000011235(UBP1);ENSSSCG00000011916(ATP6V1A);ENSSSCG00000012613(NKAP);ENSSSC…	0.0399752	0.233076
GO:0035770	ribonucleoprotein granule	4	138	ENSSSCG00000003660(PABPC4);ENSSSCG00000021845(ATXN2L);ENSSSCG00000024916(DHX36);ENSSSCG00000038870(TNRC6A)	0.0415174	0.238033
GO:0005654	nucleoplasm	34	2726	ENSSSCG00000001056(RANBP9);ENSSSCG00000003682(ANKRD12);ENSSSCG00000004927(CLPX);ENSSSCG00000005459(ECPAS);ENSSSCG00000006201(ARFGEF1);ENSSSCG00000006331(PBX1);ENSSSCG00000007187(NSFL1C);ENSSSCG00000008591(ATAD2B);ENSSSCG00000009230(WDFY3);ENSSSCG00000010928(KDM5B);ENSSSCG00000011025(ZEB1);ENSSSCG00000011235(UBP1);ENSSSCG00000011916(ATP6V1A);ENSSSCG00000012613(NKAP);ENSSSCG00000014794(NUP98);ENSSS…	0.0423038	0.238565
GO:0031264	death-inducing signaling complex	1	5	ENSSSCG00000016101(CFLAR)	0.0463116	0.245095
GO:0034464	BBSome	1	5	ENSSSCG00000025417(BBS2)	0.0463116	0.245095
GO:0097550	transcriptional preinitiation complex	1	5	ENSSSCG00000034156(GTF2F2)	0.0463116	0.245095
GO:0099078	BORC complex	1	5	ENSSSCG00000032804(BORCS5)	0.0463116	0.245095
GO:0009295	nucleoid	2	38	ENSSSCG00000001950(PSMA6);ENSSSCG00000004927(CLPX)	0.0497801	0.251829
GO:0030532	small nuclear ribonucleoprotein complex	2	38	ENSSSCG00000006201(ARFGEF1);ENSSSCG00000016075(SF3B1)	0.0497801	0.251829
GO:0042645	mitochondrial nucleoid	2	38	ENSSSCG00000001950(PSMA6);ENSSSCG00000004927(CLPX)	0.0497801	0.251829
GO:0005874	microtubule	4	149	ENSSSCG00000011833(DLG1);ENSSSCG00000013630(DNM2);ENSSSCG00000016234(CUL3);ENSSSCG00000029249(NAV3)	0.0523995	0.253714
GO:0005672	transcription factor TFIIA complex	1	6	ENSSSCG00000033106(GTF2A1L)	0.0553156	0.253714
GO:0005686	U2 snRNP	1	6	ENSSSCG00000016075(SF3B1)	0.0553156	0.253714
GO:0005871	kinesin complex	1	6	ENSSSCG00000032804(BORCS5)	0.0553156	0.253714
GO:0031415	NatA complex	1	6	ENSSSCG00000009435(NAA16)	0.0553156	0.253714
GO:0097342	ripoptosome	1	6	ENSSSCG00000016101(CFLAR)	0.0553156	0.253714
GO:1990909	Wnt signalosome	1	6	ENSSSCG00000000625(LRP6)	0.0553156	0.253714
GO:0005759	mitochondrial matrix	4	155	ENSSSCG00000000939(ACSS3);ENSSSCG00000001950(PSMA6);ENSSSCG00000004927(CLPX);ENSSSCG00000016971(MCCC2)	0.0589318	0.266744
GO:0030126	COPI vesicle coat	1	7	ENSSSCG00000006386(COPA)	0.0642353	0.276212
GO:0031464	Cul4A-RING E3 ubiquitin ligase complex	1	7	ENSSSCG00000015509(COP1)	0.0642353	0.276212
GO:0033268	node of Ranvier	1	7	ENSSSCG00000011833(DLG1)	0.0642353	0.276212
GO:0072546	ER membrane protein complex	1	7	ENSSSCG00000027051(EMC7)	0.0642353	0.276212
GO:0090575	RNA polymerase II transcription factor complex	3	99	ENSSSCG00000006331(PBX1);ENSSSCG00000006698(BCL9);ENSSSCG00000033106(GTF2A1L)	0.0669663	0.281956
GO:0120114	Sm-like protein family complex	2	45	ENSSSCG00000006201(ARFGEF1);ENSSSCG00000016075(SF3B1)	0.0672105	0.281956
GO:0030117	membrane coat	2	47	ENSSSCG00000006386(COPA);ENSSSCG00000013857(EPS15L1)	0.0725133	0.284322
GO:0048475	coated membrane	2	47	ENSSSCG00000006386(COPA);ENSSSCG00000013857(EPS15L1)	0.0725133	0.284322
GO:0005635	nuclear envelope	5	236	ENSSSCG00000009230(WDFY3);ENSSSCG00000010243(CCAR1);ENSSSCG00000013223(NUP160);ENSSSCG00000014794(NUP98);ENSSSCG00000016845(NUP155)	0.0725299	0.284322
GO:0032809	neuronal cell body membrane	1	8	ENSSSCG00000005524(DAB2IP)	0.0730716	0.284322
GO:0120103	centriolar subdistal appendage	1	8	ENSSSCG00000002410(CEP128)	0.0730716	0.284322
GO:1990907	beta-catenin-TCF complex	1	8	ENSSSCG00000006698(BCL9)	0.0730716	0.284322
GO:0043232	intracellular non-membrane-bounded organelle	32	2660	ENSSSCG00000000145(-);ENSSSCG00000000488(MDM2);ENSSSCG00000001950(PSMA6);ENSSSCG00000002410(CEP128);ENSSSCG00000003660(PABPC4);ENSSSCG00000004927(CLPX);ENSSSCG00000005477(FKBP15);ENSSSCG00000006201(ARFGEF1);ENSSSCG00000007187(NSFL1C);ENSSSCG00000009230(WDFY3);ENSSSCG00000011833(DLG1);ENSSSCG00000013223(NUP160);ENSSSCG00000013262(AMBRA1);ENSSSCG00000013630(DNM2);ENSSSCG00000014794(NUP98);ENSSSCG00…	0.0748357	0.284322
GO:0043228	non-membrane-bounded organelle	32	2661	ENSSSCG00000000145(-);ENSSSCG00000000488(MDM2);ENSSSCG00000001950(PSMA6);ENSSSCG00000002410(CEP128);ENSSSCG00000003660(PABPC4);ENSSSCG00000004927(CLPX);ENSSSCG00000005477(FKBP15);ENSSSCG00000006201(ARFGEF1);ENSSSCG00000007187(NSFL1C);ENSSSCG00000009230(WDFY3);ENSSSCG00000011833(DLG1);ENSSSCG00000013223(NUP160);ENSSSCG00000013262(AMBRA1);ENSSSCG00000013630(DNM2);ENSSSCG00000014794(NUP98);ENSSSCG00…	0.07515	0.284322
GO:0031461	cullin-RING ubiquitin ligase complex	3	104	ENSSSCG00000011775(KLHL24);ENSSSCG00000015509(COP1);ENSSSCG00000016234(CUL3)	0.0752196	0.284322
GO:0044798	nuclear transcription factor complex	3	107	ENSSSCG00000006331(PBX1);ENSSSCG00000006698(BCL9);ENSSSCG00000033106(GTF2A1L)	0.0803784	0.284322
GO:0005875	microtubule associated complex	2	50	ENSSSCG00000017836(PAFAH1B1);ENSSSCG00000032804(BORCS5)	0.0807103	0.284322
GO:0005641	nuclear envelope lumen	1	9	ENSSSCG00000010243(CCAR1)	0.0818253	0.284322
GO:0030132	clathrin coat of coated pit	1	9	ENSSSCG00000013857(EPS15L1)	0.0818253	0.284322
GO:0031414	N-terminal protein acetyltransferase complex	1	9	ENSSSCG00000009435(NAA16)	0.0818253	0.284322
GO:0033017	sarcoplasmic reticulum membrane	1	9	ENSSSCG00000007805(ATP2A1)	0.0818253	0.284322
GO:0044615	nuclear pore nuclear basket	1	9	ENSSSCG00000014794(NUP98)	0.0818253	0.284322
GO:0045120	pronucleus	1	9	ENSSSCG00000038947(-)	0.0818253	0.284322
GO:0005776	autophagosome	2	51	ENSSSCG00000009230(WDFY3);ENSSSCG00000029539(RAB23)	0.0835041	0.285026
GO:0030426	growth cone	2	52	ENSSSCG00000005477(FKBP15);ENSSSCG00000006386(COPA)	0.0863272	0.285026
GO:0048471	perinuclear region of cytoplasm	6	326	ENSSSCG00000004506(CTIF);ENSSSCG00000006201(ARFGEF1);ENSSSCG00000011833(DLG1);ENSSSCG00000017836(PAFAH1B1);ENSSSCG00000022479(UBR5);ENSSSCG00000024864(ATXN10)	0.087959	0.285026
GO:0030427	site of polarized growth	2	53	ENSSSCG00000005477(FKBP15);ENSSSCG00000006386(COPA)	0.0891788	0.285026
GO:0044429	mitochondrial part	7	406	ENSSSCG00000000939(ACSS3);ENSSSCG00000001950(PSMA6);ENSSSCG00000004927(CLPX);ENSSSCG00000012257(-);ENSSSCG00000016971(MCCC2);ENSSSCG00000032917(USP30);ENSSSCG00000040731(TMEM65)	0.0892102	0.285026
GO:0030663	COPI-coated vesicle membrane	1	10	ENSSSCG00000006386(COPA)	0.0904969	0.285026
GO:0034707	chloride channel complex	1	10	ENSSSCG00000037416(CLIC5)	0.0904969	0.285026
GO:0042575	DNA polymerase complex	1	10	ENSSSCG00000025703(REV3L)	0.0904969	0.285026
GO:0044298	cell body membrane	1	10	ENSSSCG00000005524(DAB2IP)	0.0904969	0.285026
GO:0031090	organelle membrane	13	917	ENSSSCG00000006201(ARFGEF1);ENSSSCG00000006386(COPA);ENSSSCG00000007757(TRIM72);ENSSSCG00000007805(ATP2A1);ENSSSCG00000008144(NCK2);ENSSSCG00000009230(WDFY3);ENSSSCG00000012257(-);ENSSSCG00000014794(NUP98);ENSSSCG00000014828(RAB6A);ENSSSCG00000016845(NUP155);ENSSSCG00000032804(BORCS5);ENSSSCG00000032917(USP30);ENSSSCG00000040731(TMEM65)	0.0906816	0.285026
GO:0033267	axon part	3	113	ENSSSCG00000005477(FKBP15);ENSSSCG00000006386(COPA);ENSSSCG00000011833(DLG1)	0.0911421	0.285026
GO:0016442	RISC complex	1	11	ENSSSCG00000038870(TNRC6A)	0.0990875	0.300578
GO:0031332	RNAi effector complex	1	11	ENSSSCG00000038870(TNRC6A)	0.0990875	0.300578
GO:0042405	nuclear inclusion body	1	11	ENSSSCG00000014794(NUP98)	0.0990875	0.300578
GO:0005856	cytoskeleton	16	1203	ENSSSCG00000000145(-);ENSSSCG00000002410(CEP128);ENSSSCG00000005477(FKBP15);ENSSSCG00000007187(NSFL1C);ENSSSCG00000011833(DLG1);ENSSSCG00000013262(AMBRA1);ENSSSCG00000013630(DNM2);ENSSSCG00000016234(CUL3);ENSSSCG00000017836(PAFAH1B1);ENSSSCG00000025417(BBS2);ENSSSCG00000029249(NAV3);ENSSSCG00000029539(RAB23);ENSSSCG00000029860(EPB41L4A);ENSSSCG00000032804(BORCS5);ENSSSCG00000034156(GTF2F2);ENSSSC…	0.0996103	0.300578
GO:0031514	motile cilium	3	119	ENSSSCG00000016234(CUL3);ENSSSCG00000017836(PAFAH1B1);ENSSSCG00000025417(BBS2)	0.102472	0.306526
GO:0031967	organelle envelope	8	507	ENSSSCG00000009230(WDFY3);ENSSSCG00000010243(CCAR1);ENSSSCG00000012257(-);ENSSSCG00000013223(NUP160);ENSSSCG00000014794(NUP98);ENSSSCG00000016845(NUP155);ENSSSCG00000032917(USP30);ENSSSCG00000040731(TMEM65)	0.106143	0.312078
GO:0031975	envelope	8	507	ENSSSCG00000009230(WDFY3);ENSSSCG00000010243(CCAR1);ENSSSCG00000012257(-);ENSSSCG00000013223(NUP160);ENSSSCG00000014794(NUP98);ENSSSCG00000016845(NUP155);ENSSSCG00000032917(USP30);ENSSSCG00000040731(TMEM65)	0.106143	0.312078
GO:0012505	endomembrane system	25	2070	ENSSSCG00000000625(LRP6);ENSSSCG00000005477(FKBP15);ENSSSCG00000006201(ARFGEF1);ENSSSCG00000006386(COPA);ENSSSCG00000006698(BCL9);ENSSSCG00000007805(ATP2A1);ENSSSCG00000008144(NCK2);ENSSSCG00000008518(SLC30A6);ENSSSCG00000009230(WDFY3);ENSSSCG00000010243(CCAR1);ENSSSCG00000011496(ADAMTS9);ENSSSCG00000011833(DLG1);ENSSSCG00000011845(PCYT1A);ENSSSCG00000012713(ATP11C);ENSSSCG00000013223(NUP160);ENS…	0.108823	0.317247
GO:0071013	catalytic step 2 spliceosome	2	60	ENSSSCG00000016075(SF3B1);ENSSSCG00000036350(HNRNPA2B1)	0.109876	0.317626
GO:0045335	phagocytic vesicle	2	61	ENSSSCG00000013262(AMBRA1);ENSSSCG00000029539(RAB23)	0.11293	0.323731
GO:0030057	desmosome	1	13	ENSSSCG00000011775(KLHL24)	0.116028	0.329865
GO:0016459	myosin complex	1	14	ENSSSCG00000000145(-)	0.12438	0.347858
GO:0033176	proton-transporting V-type ATPase complex	1	14	ENSSSCG00000011916(ATP6V1A)	0.12438	0.347858
GO:0005741	mitochondrial outer membrane	2	67	ENSSSCG00000012257(-);ENSSSCG00000032917(USP30)	0.131686	0.354778
GO:0030424	axon	4	207	ENSSSCG00000005477(FKBP15);ENSSSCG00000005524(DAB2IP);ENSSSCG00000006386(COPA);ENSSSCG00000011833(DLG1)	0.13203	0.354778
GO:0000421	autophagosome membrane	1	15	ENSSSCG00000009230(WDFY3)	0.132653	0.354778
GO:0030137	COPI-coated vesicle	1	15	ENSSSCG00000006386(COPA)	0.132653	0.354778
GO:0035145	exon-exon junction complex	1	15	ENSSSCG00000029954(THRAP3)	0.132653	0.354778
GO:0012506	vesicle membrane	3	134	ENSSSCG00000006386(COPA);ENSSSCG00000007757(TRIM72);ENSSSCG00000008144(NCK2)	0.133042	0.354778
GO:0000407	phagophore assembly site	1	16	ENSSSCG00000017668(VMP1)	0.140849	0.369863
GO:0005689	U12-type spliceosomal complex	1	16	ENSSSCG00000016075(SF3B1)	0.140849	0.369863
GO:0005794	Golgi apparatus	10	722	ENSSSCG00000000625(LRP6);ENSSSCG00000006201(ARFGEF1);ENSSSCG00000006386(COPA);ENSSSCG00000006698(BCL9);ENSSSCG00000008518(SLC30A6);ENSSSCG00000011833(DLG1);ENSSSCG00000013630(DNM2);ENSSSCG00000014828(RAB6A);ENSSSCG00000016234(CUL3);ENSSSCG00000038870(TNRC6A)	0.143317	0.37164
GO:0120025	plasma membrane bounded cell projection	13	995	ENSSSCG00000001850(-);ENSSSCG00000002410(CEP128);ENSSSCG00000004636(TRPM7);ENSSSCG00000005477(FKBP15);ENSSSCG00000005524(DAB2IP);ENSSSCG00000006386(COPA);ENSSSCG00000011833(DLG1);ENSSSCG00000011916(ATP6V1A);ENSSSCG00000013262(AMBRA1);ENSSSCG00000016234(CUL3);ENSSSCG00000017836(PAFAH1B1);ENSSSCG00000024864(ATXN10);ENSSSCG00000025417(BBS2)	0.143686	0.37164
GO:0098588	bounding membrane of organelle	8	548	ENSSSCG00000006201(ARFGEF1);ENSSSCG00000006386(COPA);ENSSSCG00000007805(ATP2A1);ENSSSCG00000009230(WDFY3);ENSSSCG00000012257(-);ENSSSCG00000014828(RAB6A);ENSSSCG00000032804(BORCS5);ENSSSCG00000032917(USP30)	0.145944	0.374661
GO:0042995	cell projection	13	1009	ENSSSCG00000001850(-);ENSSSCG00000002410(CEP128);ENSSSCG00000004636(TRPM7);ENSSSCG00000005477(FKBP15);ENSSSCG00000005524(DAB2IP);ENSSSCG00000006386(COPA);ENSSSCG00000011833(DLG1);ENSSSCG00000011916(ATP6V1A);ENSSSCG00000013262(AMBRA1);ENSSSCG00000016234(CUL3);ENSSSCG00000017836(PAFAH1B1);ENSSSCG00000024864(ATXN10);ENSSSCG00000025417(BBS2)	0.154718	0.39139
GO:0005667	transcription factor complex	4	221	ENSSSCG00000006331(PBX1);ENSSSCG00000006698(BCL9);ENSSSCG00000028771(MEF2A);ENSSSCG00000033106(GTF2A1L)	0.156154	0.39139
GO:0022624	proteasome accessory complex	1	18	ENSSSCG00000005038(PSMC6)	0.157011	0.39139
GO:0030118	clathrin coat	1	18	ENSSSCG00000013857(EPS15L1)	0.157011	0.39139
GO:0016592	mediator complex	1	19	ENSSSCG00000029954(THRAP3)	0.164979	0.408293
GO:0019867	outer membrane	2	78	ENSSSCG00000012257(-);ENSSSCG00000032917(USP30)	0.167674	0.409077
GO:0031968	organelle outer membrane	2	78	ENSSSCG00000012257(-);ENSSSCG00000032917(USP30)	0.167674	0.409077
GO:1990752	microtubule end	1	20	ENSSSCG00000029249(NAV3)	0.172872	0.418788
GO:0080008	Cul4-RING E3 ubiquitin ligase complex	1	21	ENSSSCG00000015509(COP1)	0.180691	0.43467
GO:0000776	kinetochore	2	83	ENSSSCG00000013223(NUP160);ENSSSCG00000014794(NUP98)	0.184549	0.440866
GO:1990904	ribonucleoprotein complex	8	585	ENSSSCG00000003660(PABPC4);ENSSSCG00000006201(ARFGEF1);ENSSSCG00000014794(NUP98);ENSSSCG00000016075(SF3B1);ENSSSCG00000021845(ATXN2L);ENSSSCG00000024916(DHX36);ENSSSCG00000036350(HNRNPA2B1);ENSSSCG00000038870(TNRC6A)	0.18737	0.443989
GO:1990391	DNA repair complex	1	22	ENSSSCG00000014126(MSH3)	0.188437	0.443989
GO:0150034	distal axon	2	85	ENSSSCG00000005477(FKBP15);ENSSSCG00000006386(COPA)	0.191367	0.447826
GO:0016529	sarcoplasmic reticulum	1	24	ENSSSCG00000007805(ATP2A1)	0.203712	0.469713
GO:0044304	main axon	1	24	ENSSSCG00000011833(DLG1)	0.203712	0.469713
GO:0099513	polymeric cytoskeletal fiber	4	247	ENSSSCG00000011833(DLG1);ENSSSCG00000013630(DNM2);ENSSSCG00000016234(CUL3);ENSSSCG00000029249(NAV3)	0.204817	0.469713
GO:0015630	microtubule cytoskeleton	10	789	ENSSSCG00000002410(CEP128);ENSSSCG00000011833(DLG1);ENSSSCG00000013630(DNM2);ENSSSCG00000016234(CUL3);ENSSSCG00000017836(PAFAH1B1);ENSSSCG00000025417(BBS2);ENSSSCG00000029249(NAV3);ENSSSCG00000029539(RAB23);ENSSSCG00000032804(BORCS5);ENSSSCG00000034156(GTF2F2)	0.210254	0.47495
GO:0031312	extrinsic component of organelle membrane	1	25	ENSSSCG00000009230(WDFY3)	0.211242	0.47495
GO:0043209	myelin sheath	1	25	ENSSSCG00000011833(DLG1)	0.211242	0.47495
GO:0005801	cis-Golgi network	1	26	ENSSSCG00000006698(BCL9)	0.218702	0.483408
GO:0000922	spindle pole	2	93	ENSSSCG00000002410(CEP128);ENSSSCG00000016234(CUL3)	0.218943	0.483408
GO:0098796	membrane protein complex	8	611	ENSSSCG00000000625(LRP6);ENSSSCG00000006386(COPA);ENSSSCG00000011833(DLG1);ENSSSCG00000011916(ATP6V1A);ENSSSCG00000013857(EPS15L1);ENSSSCG00000016101(CFLAR);ENSSSCG00000027051(EMC7);ENSSSCG00000037416(CLIC5)	0.21922	0.483408
GO:0044431	Golgi apparatus part	4	257	ENSSSCG00000006201(ARFGEF1);ENSSSCG00000006386(COPA);ENSSSCG00000006698(BCL9);ENSSSCG00000014828(RAB6A)	0.224627	0.486097
GO:0016528	sarcoplasm	1	27	ENSSSCG00000007805(ATP2A1)	0.226092	0.486097
GO:0030120	vesicle coat	1	27	ENSSSCG00000006386(COPA)	0.226092	0.486097
GO:0030660	Golgi-associated vesicle membrane	1	27	ENSSSCG00000006386(COPA)	0.226092	0.486097
GO:0098552	side of membrane	4	259	ENSSSCG00000011833(DLG1);ENSSSCG00000015743(PTPN4);ENSSSCG00000017923(ALOX15);ENSSSCG00000032804(BORCS5)	0.228649	0.488543
GO:0005905	clathrin-coated pit	1	28	ENSSSCG00000013857(EPS15L1)	0.233412	0.4926
GO:0014704	intercalated disc	1	28	ENSSSCG00000040731(TMEM65)	0.233412	0.4926
GO:0016235	aggresome	1	29	ENSSSCG00000003872(EPS15)	0.240664	0.504807
GO:0032420	stereocilium	1	30	ENSSSCG00000017836(PAFAH1B1)	0.247848	0.516725
GO:0099512	supramolecular fiber	5	358	ENSSSCG00000011833(DLG1);ENSSSCG00000013630(DNM2);ENSSSCG00000016234(CUL3);ENSSSCG00000016397(NEB);ENSSSCG00000029249(NAV3)	0.249427	0.516885
GO:0005739	mitochondrion	11	924	ENSSSCG00000000939(ACSS3);ENSSSCG00000001852(IDH2);ENSSSCG00000001950(PSMA6);ENSSSCG00000004374(QRSL1);ENSSSCG00000004927(CLPX);ENSSSCG00000012257(-);ENSSSCG00000013262(AMBRA1);ENSSSCG00000016971(MCCC2);ENSSSCG00000024197(USP48);ENSSSCG00000032917(USP30);ENSSSCG00000040731(TMEM65)	0.254382	0.518005
GO:0031234	extrinsic component of cytoplasmic side of plasma membrane	1	31	ENSSSCG00000017923(ALOX15)	0.254964	0.518005
GO:0099080	supramolecular complex	5	363	ENSSSCG00000011833(DLG1);ENSSSCG00000013630(DNM2);ENSSSCG00000016234(CUL3);ENSSSCG00000016397(NEB);ENSSSCG00000029249(NAV3)	0.258334	0.518005
GO:0099081	supramolecular polymer	5	363	ENSSSCG00000011833(DLG1);ENSSSCG00000013630(DNM2);ENSSSCG00000016234(CUL3);ENSSSCG00000016397(NEB);ENSSSCG00000029249(NAV3)	0.258334	0.518005
GO:0043005	neuron projection	6	456	ENSSSCG00000005477(FKBP15);ENSSSCG00000005524(DAB2IP);ENSSSCG00000006386(COPA);ENSSSCG00000011833(DLG1);ENSSSCG00000017836(PAFAH1B1);ENSSSCG00000024864(ATXN10)	0.260946	0.518005
GO:0016607	nuclear speck	4	275	ENSSSCG00000016075(SF3B1);ENSSSCG00000021845(ATXN2L);ENSSSCG00000024916(DHX36);ENSSSCG00000029954(THRAP3)	0.261444	0.518005
GO:0001772	immunological synapse	1	32	ENSSSCG00000011833(DLG1)	0.262014	0.518005
GO:0016328	lateral plasma membrane	1	32	ENSSSCG00000011833(DLG1)	0.262014	0.518005
GO:0031982	vesicle	11	935	ENSSSCG00000000625(LRP6);ENSSSCG00000005477(FKBP15);ENSSSCG00000005524(DAB2IP);ENSSSCG00000006386(COPA);ENSSSCG00000007757(TRIM72);ENSSSCG00000008144(NCK2);ENSSSCG00000013262(AMBRA1);ENSSSCG00000014828(RAB6A);ENSSSCG00000015283(PIK3C2B);ENSSSCG00000029539(RAB23);ENSSSCG00000036350(HNRNPA2B1)	0.266728	0.521654
GO:0098805	whole membrane	7	553	ENSSSCG00000000625(LRP6);ENSSSCG00000006386(COPA);ENSSSCG00000009230(WDFY3);ENSSSCG00000011833(DLG1);ENSSSCG00000012257(-);ENSSSCG00000032804(BORCS5);ENSSSCG00000032917(USP30)	0.266893	0.521654
GO:0008023	transcription elongation factor complex	1	33	ENSSSCG00000023593(AFF1)	0.268998	0.522509
GO:0098858	actin-based cell projection	2	108	ENSSSCG00000011916(ATP6V1A);ENSSSCG00000017836(PAFAH1B1)	0.271356	0.522509
GO:0098687	chromosomal region	3	192	ENSSSCG00000013223(NUP160);ENSSSCG00000014794(NUP98);ENSSSCG00000024916(DHX36)	0.271887	0.522509
GO:0016469	proton-transporting two-sector ATPase complex	1	34	ENSSSCG00000011916(ATP6V1A)	0.275916	0.524393
GO:0097525	spliceosomal snRNP complex	1	34	ENSSSCG00000016075(SF3B1)	0.275916	0.524393
GO:0005774	vacuolar membrane	2	111	ENSSSCG00000009230(WDFY3);ENSSSCG00000032804(BORCS5)	0.281865	0.528656
GO:0030662	coated vesicle membrane	1	35	ENSSSCG00000006386(COPA)	0.282769	0.528656
GO:0032421	stereocilium bundle	1	35	ENSSSCG00000017836(PAFAH1B1)	0.282769	0.528656
GO:0005681	spliceosomal complex	2	112	ENSSSCG00000016075(SF3B1);ENSSSCG00000036350(HNRNPA2B1)	0.285366	0.530626
GO:0098797	plasma membrane protein complex	4	288	ENSSSCG00000000625(LRP6);ENSSSCG00000011833(DLG1);ENSSSCG00000013857(EPS15L1);ENSSSCG00000016101(CFLAR)	0.288737	0.532184
GO:0016604	nuclear body	7	569	ENSSSCG00000001056(RANBP9);ENSSSCG00000009230(WDFY3);ENSSSCG00000014794(NUP98);ENSSSCG00000016075(SF3B1);ENSSSCG00000021845(ATXN2L);ENSSSCG00000024916(DHX36);ENSSSCG00000029954(THRAP3)	0.290612	0.532184
GO:0044430	cytoskeletal part	11	956	ENSSSCG00000000145(-);ENSSSCG00000002410(CEP128);ENSSSCG00000011833(DLG1);ENSSSCG00000013262(AMBRA1);ENSSSCG00000013630(DNM2);ENSSSCG00000016234(CUL3);ENSSSCG00000017836(PAFAH1B1);ENSSSCG00000025417(BBS2);ENSSSCG00000029249(NAV3);ENSSSCG00000029539(RAB23);ENSSSCG00000032804(BORCS5)	0.290845	0.532184
GO:0019898	extrinsic component of membrane	2	116	ENSSSCG00000009230(WDFY3);ENSSSCG00000017923(ALOX15)	0.299352	0.544853
GO:0044437	vacuolar part	2	117	ENSSSCG00000009230(WDFY3);ENSSSCG00000032804(BORCS5)	0.302843	0.54562
GO:0031594	neuromuscular junction	1	38	ENSSSCG00000011833(DLG1)	0.302946	0.54562
GO:0000775	chromosome, centromeric region	2	118	ENSSSCG00000013223(NUP160);ENSSSCG00000014794(NUP98)	0.306331	0.548843
GO:0030659	cytoplasmic vesicle membrane	2	120	ENSSSCG00000006386(COPA);ENSSSCG00000007757(TRIM72)	0.313297	0.554499
GO:0031970	organelle envelope lumen	1	40	ENSSSCG00000010243(CCAR1)	0.316084	0.554499
GO:0071005	U2-type precatalytic spliceosome	1	40	ENSSSCG00000016075(SF3B1)	0.316084	0.554499
GO:0097060	synaptic membrane	2	121	ENSSSCG00000011833(DLG1);ENSSSCG00000013630(DNM2)	0.316775	0.554499
GO:0031252	cell leading edge	3	210	ENSSSCG00000001850(-);ENSSSCG00000004636(TRPM7);ENSSSCG00000017836(PAFAH1B1)	0.318299	0.554499
GO:0000139	Golgi membrane	2	122	ENSSSCG00000006201(ARFGEF1);ENSSSCG00000014828(RAB6A)	0.320249	0.554499
GO:0044451	nucleoplasm part	9	784	ENSSSCG00000001056(RANBP9);ENSSSCG00000009230(WDFY3);ENSSSCG00000014794(NUP98);ENSSSCG00000016075(SF3B1);ENSSSCG00000021845(ATXN2L);ENSSSCG00000023593(AFF1);ENSSSCG00000024916(DHX36);ENSSSCG00000029954(THRAP3);ENSSSCG00000033106(GTF2A1L)	0.320771	0.554499
GO:0005929	cilium	5	400	ENSSSCG00000002410(CEP128);ENSSSCG00000013262(AMBRA1);ENSSSCG00000016234(CUL3);ENSSSCG00000017836(PAFAH1B1);ENSSSCG00000025417(BBS2)	0.326242	0.561137
GO:0000932	P-body	1	43	ENSSSCG00000038870(TNRC6A)	0.335331	0.571059
GO:0044291	cell-cell contact zone	1	43	ENSSSCG00000040731(TMEM65)	0.335331	0.571059
GO:0005876	spindle microtubule	1	44	ENSSSCG00000016234(CUL3)	0.341627	0.576077
GO:0071011	precatalytic spliceosome	1	44	ENSSSCG00000016075(SF3B1)	0.341627	0.576077
GO:0000502	proteasome complex	1	46	ENSSSCG00000005038(PSMC6)	0.354042	0.591216
GO:0005902	microvillus	1	46	ENSSSCG00000011916(ATP6V1A)	0.354042	0.591216
GO:1905369	endopeptidase complex	1	47	ENSSSCG00000005038(PSMC6)	0.360162	0.59853
GO:0042383	sarcolemma	1	49	ENSSSCG00000007757(TRIM72)	0.372231	0.615612
GO:0005783	endoplasmic reticulum	9	826	ENSSSCG00000007805(ATP2A1);ENSSSCG00000008144(NCK2);ENSSSCG00000011496(ADAMTS9);ENSSSCG00000011833(DLG1);ENSSSCG00000011845(PCYT1A);ENSSSCG00000012713(ATP11C);ENSSSCG00000016618(CPED1);ENSSSCG00000017668(VMP1);ENSSSCG00000027051(EMC7)	0.377558	0.621436
GO:0005911	cell-cell junction	3	234	ENSSSCG00000011775(KLHL24);ENSSSCG00000011833(DLG1);ENSSSCG00000040731(TMEM65)	0.380313	0.622164
GO:0005811	lipid droplet	1	51	ENSSSCG00000017923(ALOX15)	0.384074	0.622164
GO:0005901	caveola	1	51	ENSSSCG00000000625(LRP6)	0.384074	0.622164
GO:0043025	neuronal cell body	2	141	ENSSSCG00000005524(DAB2IP);ENSSSCG00000024864(ATXN10)	0.385235	0.622164
GO:0061695	transferase complex, transferring phosphorus-containing groups	2	142	ENSSSCG00000025703(REV3L);ENSSSCG00000033106(GTF2A1L)	0.388588	0.623859
GO:0030018	Z disc	1	52	ENSSSCG00000016397(NEB)	0.389912	0.623859
GO:0070062	extracellular exosome	1	53	ENSSSCG00000036350(HNRNPA2B1)	0.395695	0.630181
GO:0044445	cytosolic part	2	145	ENSSSCG00000016101(CFLAR);ENSSSCG00000032804(BORCS5)	0.3986	0.630547
GO:0005798	Golgi-associated vesicle	1	54	ENSSSCG00000006386(COPA)	0.401424	0.630547
GO:0016605	PML body	1	54	ENSSSCG00000009230(WDFY3)	0.401424	0.630547
GO:0005604	basement membrane	1	56	ENSSSCG00000011833(DLG1)	0.412721	0.633868
GO:0031410	cytoplasmic vesicle	9	854	ENSSSCG00000000625(LRP6);ENSSSCG00000005477(FKBP15);ENSSSCG00000005524(DAB2IP);ENSSSCG00000006386(COPA);ENSSSCG00000007757(TRIM72);ENSSSCG00000013262(AMBRA1);ENSSSCG00000014828(RAB6A);ENSSSCG00000015283(PIK3C2B);ENSSSCG00000029539(RAB23)	0.415983	0.633868
GO:0016591	RNA polymerase II, holoenzyme	1	57	ENSSSCG00000033106(GTF2A1L)	0.41829	0.633868
GO:0031674	I band	1	57	ENSSSCG00000016397(NEB)	0.41829	0.633868
GO:1903561	extracellular vesicle	1	57	ENSSSCG00000036350(HNRNPA2B1)	0.41829	0.633868
GO:0044463	cell projection part	7	653	ENSSSCG00000002410(CEP128);ENSSSCG00000005477(FKBP15);ENSSSCG00000006386(COPA);ENSSSCG00000011833(DLG1);ENSSSCG00000013262(AMBRA1);ENSSSCG00000024864(ATXN10);ENSSSCG00000025417(BBS2)	0.420579	0.633868
GO:0120038	plasma membrane bounded cell projection part	7	653	ENSSSCG00000002410(CEP128);ENSSSCG00000005477(FKBP15);ENSSSCG00000006386(COPA);ENSSSCG00000011833(DLG1);ENSSSCG00000013262(AMBRA1);ENSSSCG00000024864(ATXN10);ENSSSCG00000025417(BBS2)	0.420579	0.633868
GO:0031966	mitochondrial membrane	3	250	ENSSSCG00000012257(-);ENSSSCG00000032917(USP30);ENSSSCG00000040731(TMEM65)	0.421069	0.633868
GO:0097708	intracellular vesicle	9	859	ENSSSCG00000000625(LRP6);ENSSSCG00000005477(FKBP15);ENSSSCG00000005524(DAB2IP);ENSSSCG00000006386(COPA);ENSSSCG00000007757(TRIM72);ENSSSCG00000013262(AMBRA1);ENSSSCG00000014828(RAB6A);ENSSSCG00000015283(PIK3C2B);ENSSSCG00000029539(RAB23)	0.422857	0.633868
GO:0043230	extracellular organelle	1	58	ENSSSCG00000036350(HNRNPA2B1)	0.423807	0.633868
GO:1905368	peptidase complex	1	58	ENSSSCG00000005038(PSMC6)	0.423807	0.633868
GO:0019897	extrinsic component of plasma membrane	1	59	ENSSSCG00000017923(ALOX15)	0.429272	0.636506
GO:0070382	exocytic vesicle	1	59	ENSSSCG00000014828(RAB6A)	0.429272	0.636506
GO:0034399	nuclear periphery	1	61	ENSSSCG00000014794(NUP98)	0.440048	0.64643
GO:0045121	membrane raft	2	159	ENSSSCG00000000625(LRP6);ENSSSCG00000011833(DLG1)	0.444275	0.64643
GO:0098857	membrane microdomain	2	159	ENSSSCG00000000625(LRP6);ENSSSCG00000011833(DLG1)	0.444275	0.64643
GO:0005684	U2-type spliceosomal complex	1	62	ENSSSCG00000016075(SF3B1)	0.44536	0.64643
GO:0005923	bicellular tight junction	1	62	ENSSSCG00000011833(DLG1)	0.44536	0.64643
GO:0031965	nuclear membrane	2	160	ENSSSCG00000014794(NUP98);ENSSSCG00000016845(NUP155)	0.447466	0.646757
GO:0098589	membrane region	2	163	ENSSSCG00000000625(LRP6);ENSSSCG00000011833(DLG1)	0.456978	0.657742
GO:0044853	plasma membrane raft	1	67	ENSSSCG00000000625(LRP6)	0.471181	0.672679
GO:0031012	extracellular matrix	2	170	ENSSSCG00000011496(ADAMTS9);ENSSSCG00000011833(DLG1)	0.478806	0.672679
GO:0005740	mitochondrial envelope	3	274	ENSSSCG00000012257(-);ENSSSCG00000032917(USP30);ENSSSCG00000040731(TMEM65)	0.480432	0.672679
GO:0070160	tight junction	1	69	ENSSSCG00000011833(DLG1)	0.481173	0.672679
GO:0015629	actin cytoskeleton	3	275	ENSSSCG00000000145(-);ENSSSCG00000005477(FKBP15);ENSSSCG00000037416(CLIC5)	0.482847	0.672679
GO:0005773	vacuole	3	276	ENSSSCG00000009230(WDFY3);ENSSSCG00000029539(RAB23);ENSSSCG00000032804(BORCS5)	0.485257	0.672679
GO:0030176	integral component of endoplasmic reticulum membrane	1	71	ENSSSCG00000027051(EMC7)	0.490977	0.672679
GO:0044297	cell body	2	174	ENSSSCG00000005524(DAB2IP);ENSSSCG00000024864(ATXN10)	0.49104	0.672679
GO:0000428	DNA-directed RNA polymerase complex	1	72	ENSSSCG00000033106(GTF2A1L)	0.49581	0.672679
GO:0005930	axoneme	1	72	ENSSSCG00000013262(AMBRA1)	0.49581	0.672679
GO:0055029	nuclear DNA-directed RNA polymerase complex	1	72	ENSSSCG00000033106(GTF2A1L)	0.49581	0.672679
GO:0097014	ciliary plasm	1	72	ENSSSCG00000013262(AMBRA1)	0.49581	0.672679
GO:0005912	adherens junction	2	177	ENSSSCG00000011775(KLHL24);ENSSSCG00000011833(DLG1)	0.500098	0.672679
GO:0000781	chromosome, telomeric region	1	73	ENSSSCG00000024916(DHX36)	0.500598	0.672679
GO:0030880	RNA polymerase complex	1	73	ENSSSCG00000033106(GTF2A1L)	0.500598	0.672679
GO:0031248	protein acetyltransferase complex	1	73	ENSSSCG00000009435(NAA16)	0.500598	0.672679
GO:1902493	acetyltransferase complex	1	73	ENSSSCG00000009435(NAA16)	0.500598	0.672679
GO:0031227	intrinsic component of endoplasmic reticulum membrane	1	74	ENSSSCG00000027051(EMC7)	0.505341	0.673788
GO:0043296	apical junction complex	1	74	ENSSSCG00000011833(DLG1)	0.505341	0.673788
GO:0031984	organelle subcompartment	5	498	ENSSSCG00000006201(ARFGEF1);ENSSSCG00000007805(ATP2A1);ENSSSCG00000011845(PCYT1A);ENSSSCG00000014828(RAB6A);ENSSSCG00000027051(EMC7)	0.508756	0.675723
GO:0005789	endoplasmic reticulum membrane	3	290	ENSSSCG00000007805(ATP2A1);ENSSSCG00000011845(PCYT1A);ENSSSCG00000027051(EMC7)	0.518426	0.684445
GO:0036126	sperm flagellum	1	77	ENSSSCG00000016234(CUL3)	0.519302	0.684445
GO:0070161	anchoring junction	2	186	ENSSSCG00000011775(KLHL24);ENSSSCG00000011833(DLG1)	0.526654	0.688512
GO:0005777	peroxisome	1	79	ENSSSCG00000001852(IDH2)	0.528393	0.688512
GO:0042579	microbody	1	79	ENSSSCG00000001852(IDH2)	0.528393	0.688512
GO:0030017	sarcomere	1	80	ENSSSCG00000016397(NEB)	0.532874	0.69173
GO:0098827	endoplasmic reticulum subcompartment	3	298	ENSSSCG00000007805(ATP2A1);ENSSSCG00000011845(PCYT1A);ENSSSCG00000027051(EMC7)	0.536868	0.694296
GO:0030135	coated vesicle	1	83	ENSSSCG00000006386(COPA)	0.546065	0.698314
GO:0032838	plasma membrane bounded cell projection cytoplasm	1	83	ENSSSCG00000013262(AMBRA1)	0.546065	0.698314
GO:0045211	postsynaptic membrane	1	83	ENSSSCG00000013630(DNM2)	0.546065	0.698314
GO:0005815	microtubule organizing center	5	521	ENSSSCG00000002410(CEP128);ENSSSCG00000016234(CUL3);ENSSSCG00000017836(PAFAH1B1);ENSSSCG00000025417(BBS2);ENSSSCG00000029539(RAB23)	0.549285	0.698712
GO:0042175	nuclear outer membrane-endoplasmic reticulum membrane network	3	304	ENSSSCG00000007805(ATP2A1);ENSSSCG00000011845(PCYT1A);ENSSSCG00000027051(EMC7)	0.550439	0.698712
GO:0044441	ciliary part	3	306	ENSSSCG00000002410(CEP128);ENSSSCG00000013262(AMBRA1);ENSSSCG00000025417(BBS2)	0.554911	0.701669
GO:0005814	centriole	1	86	ENSSSCG00000002410(CEP128)	0.558887	0.701669
GO:0032993	protein-DNA complex	1	86	ENSSSCG00000034156(GTF2F2)	0.558887	0.701669
GO:0097729	9+2 motile cilium	1	87	ENSSSCG00000016234(CUL3)	0.563081	0.701945
GO:0044449	contractile fiber part	1	88	ENSSSCG00000016397(NEB)	0.567236	0.701945
GO:0045111	intermediate filament cytoskeleton	1	88	ENSSSCG00000007187(NSFL1C)	0.567236	0.701945
GO:0001726	ruffle	1	89	ENSSSCG00000004636(TRPM7)	0.571351	0.701945
GO:0005765	lysosomal membrane	1	89	ENSSSCG00000032804(BORCS5)	0.571351	0.701945
GO:0098852	lytic vacuole membrane	1	89	ENSSSCG00000032804(BORCS5)	0.571351	0.701945
GO:0098862	cluster of actin-based cell projections	1	92	ENSSSCG00000017836(PAFAH1B1)	0.583465	0.714277
GO:0005886	plasma membrane	24	2603	ENSSSCG00000000625(LRP6);ENSSSCG00000003872(EPS15);ENSSSCG00000004636(TRPM7);ENSSSCG00000005480(RGS3);ENSSSCG00000005524(DAB2IP);ENSSSCG00000005602(GAPVD1);ENSSSCG00000007187(NSFL1C);ENSSSCG00000007757(TRIM72);ENSSSCG00000007950(ADCY9);ENSSSCG00000009230(WDFY3);ENSSSCG00000011833(DLG1);ENSSSCG00000011916(ATP6V1A);ENSSSCG00000012713(ATP11C);ENSSSCG00000013630(DNM2);ENSSSCG00000013857(EPS15L1);ENSS…	0.589018	0.717316
GO:0044459	plasma membrane part	11	1204	ENSSSCG00000000625(LRP6);ENSSSCG00000005524(DAB2IP);ENSSSCG00000007950(ADCY9);ENSSSCG00000011833(DLG1);ENSSSCG00000011916(ATP6V1A);ENSSSCG00000012713(ATP11C);ENSSSCG00000013630(DNM2);ENSSSCG00000013857(EPS15L1);ENSSSCG00000015743(PTPN4);ENSSSCG00000016101(CFLAR);ENSSSCG00000017923(ALOX15)	0.591937	0.717316
GO:0097458	neuron part	6	657	ENSSSCG00000005477(FKBP15);ENSSSCG00000005524(DAB2IP);ENSSSCG00000006386(COPA);ENSSSCG00000011833(DLG1);ENSSSCG00000017836(PAFAH1B1);ENSSSCG00000024864(ATXN10)	0.592203	0.717316
GO:0030016	myofibril	1	96	ENSSSCG00000016397(NEB)	0.599091	0.723113
GO:0005819	spindle	2	218	ENSSSCG00000002410(CEP128);ENSSSCG00000016234(CUL3)	0.613214	0.737573
GO:0098791	Golgi subcompartment	2	221	ENSSSCG00000006201(ARFGEF1);ENSSSCG00000014828(RAB6A)	0.620687	0.742284
GO:0043292	contractile fiber	1	102	ENSSSCG00000016397(NEB)	0.621447	0.742284
GO:0030133	transport vesicle	1	103	ENSSSCG00000014828(RAB6A)	0.625051	0.744006
GO:0098794	postsynapse	2	224	ENSSSCG00000011833(DLG1);ENSSSCG00000013630(DNM2)	0.62805	0.744998
GO:0030027	lamellipodium	1	106	ENSSSCG00000001850(-)	0.635661	0.748861
GO:0036064	ciliary basal body	1	106	ENSSSCG00000025417(BBS2)	0.635661	0.748861
GO:0062023	collagen-containing extracellular matrix	1	107	ENSSSCG00000011833(DLG1)	0.639131	0.750379
GO:0072686	mitotic spindle	1	108	ENSSSCG00000016234(CUL3)	0.642568	0.751848
GO:0044432	endoplasmic reticulum part	3	350	ENSSSCG00000007805(ATP2A1);ENSSSCG00000011845(PCYT1A);ENSSSCG00000027051(EMC7)	0.646392	0.753759
GO:0030054	cell junction	4	468	ENSSSCG00000011775(KLHL24);ENSSSCG00000011833(DLG1);ENSSSCG00000029539(RAB23);ENSSSCG00000040731(TMEM65)	0.64963	0.754976
GO:0071944	cell periphery	24	2680	ENSSSCG00000000625(LRP6);ENSSSCG00000003872(EPS15);ENSSSCG00000004636(TRPM7);ENSSSCG00000005480(RGS3);ENSSSCG00000005524(DAB2IP);ENSSSCG00000005602(GAPVD1);ENSSSCG00000007187(NSFL1C);ENSSSCG00000007757(TRIM72);ENSSSCG00000007950(ADCY9);ENSSSCG00000009230(WDFY3);ENSSSCG00000011833(DLG1);ENSSSCG00000011916(ATP6V1A);ENSSSCG00000012713(ATP11C);ENSSSCG00000013630(DNM2);ENSSSCG00000013857(EPS15L1);ENSS…	0.651975	0.755149
GO:0005802	trans-Golgi network	1	113	ENSSSCG00000014828(RAB6A)	0.659273	0.76104
GO:0014069	postsynaptic density	1	120	ENSSSCG00000011833(DLG1)	0.681368	0.781302
GO:0032279	asymmetric synapse	1	120	ENSSSCG00000011833(DLG1)	0.681368	0.781302
GO:0016323	basolateral plasma membrane	1	121	ENSSSCG00000011833(DLG1)	0.684406	0.782178
GO:0036477	somatodendritic compartment	2	264	ENSSSCG00000005524(DAB2IP);ENSSSCG00000024864(ATXN10)	0.715903	0.813097
GO:0005730	nucleolus	5	630	ENSSSCG00000000488(MDM2);ENSSSCG00000006201(ARFGEF1);ENSSSCG00000009230(WDFY3);ENSSSCG00000017668(VMP1);ENSSSCG00000025703(REV3L)	0.716187	0.813097
GO:0099572	postsynaptic specialization	1	135	ENSSSCG00000011833(DLG1)	0.724046	0.816923
GO:0031253	cell projection membrane	1	136	ENSSSCG00000011833(DLG1)	0.726681	0.816923
GO:0097223	sperm part	1	136	ENSSSCG00000016234(CUL3)	0.726681	0.816923
GO:0098984	neuron to neuron synapse	1	138	ENSSSCG00000011833(DLG1)	0.731876	0.820083
GO:0034702	ion channel complex	1	141	ENSSSCG00000037416(CLIC5)	0.739486	0.825919
GO:0044421	extracellular region part	6	770	ENSSSCG00000000795(ADAMTS20);ENSSSCG00000006386(COPA);ENSSSCG00000007541(PDGFA);ENSSSCG00000011496(ADAMTS9);ENSSSCG00000011833(DLG1);ENSSSCG00000036350(HNRNPA2B1)	0.74243	0.826524
GO:0098590	plasma membrane region	4	541	ENSSSCG00000000625(LRP6);ENSSSCG00000011833(DLG1);ENSSSCG00000011916(ATP6V1A);ENSSSCG00000013630(DNM2)	0.757517	0.838604
GO:0044433	cytoplasmic vesicle part	2	287	ENSSSCG00000006386(COPA);ENSSSCG00000007757(TRIM72)	0.758156	0.838604
GO:1902495	transmembrane transporter complex	1	152	ENSSSCG00000037416(CLIC5)	0.7656	0.844124
GO:1990351	transporter complex	1	158	ENSSSCG00000037416(CLIC5)	0.778734	0.855861
GO:0098798	mitochondrial protein complex	1	160	ENSSSCG00000004927(CLPX)	0.782947	0.856823
GO:0016324	apical plasma membrane	1	161	ENSSSCG00000011916(ATP6V1A)	0.785024	0.856823
GO:0005769	early endosome	1	162	ENSSSCG00000000625(LRP6)	0.787081	0.856823
GO:0005813	centrosome	3	440	ENSSSCG00000016234(CUL3);ENSSSCG00000017836(PAFAH1B1);ENSSSCG00000029539(RAB23)	0.790342	0.857658
GO:0005743	mitochondrial inner membrane	1	165	ENSSSCG00000040731(TMEM65)	0.793137	0.857984
GO:0005615	extracellular space	4	584	ENSSSCG00000000795(ADAMTS20);ENSSSCG00000006386(COPA);ENSSSCG00000007541(PDGFA);ENSSSCG00000036350(HNRNPA2B1)	0.808139	0.871473
GO:0030425	dendrite	1	179	ENSSSCG00000024864(ATXN10)	0.819213	0.878869
GO:0097447	dendritic tree	1	180	ENSSSCG00000024864(ATXN10)	0.820946	0.878869
GO:0044450	microtubule organizing center part	1	181	ENSSSCG00000002410(CEP128)	0.822662	0.878869
GO:0044456	synapse part	2	333	ENSSSCG00000011833(DLG1);ENSSSCG00000013630(DNM2)	0.82671	0.880459
GO:0044427	chromosomal part	4	610	ENSSSCG00000013223(NUP160);ENSSSCG00000014794(NUP98);ENSSSCG00000024916(DHX36);ENSSSCG00000028771(MEF2A)	0.834406	0.885913
GO:0019866	organelle inner membrane	1	190	ENSSSCG00000040731(TMEM65)	0.837393	0.886348
GO:0099503	secretory vesicle	1	201	ENSSSCG00000014828(RAB6A)	0.85376	0.9009
GO:0098978	glutamatergic synapse	1	205	ENSSSCG00000011833(DLG1)	0.859297	0.90397
GO:0005576	extracellular region	6	909	ENSSSCG00000000795(ADAMTS20);ENSSSCG00000006386(COPA);ENSSSCG00000007541(PDGFA);ENSSSCG00000011496(ADAMTS9);ENSSSCG00000011833(DLG1);ENSSSCG00000036350(HNRNPA2B1)	0.867825	0.907961
GO:0099568	cytoplasmic region	1	212	ENSSSCG00000013262(AMBRA1)	0.868493	0.907961
GO:0045177	apical part of cell	1	214	ENSSSCG00000011916(ATP6V1A)	0.871009	0.907961
GO:0000323	lytic vacuole	1	222	ENSSSCG00000032804(BORCS5)	0.880605	0.912434
GO:0005764	lysosome	1	222	ENSSSCG00000032804(BORCS5)	0.880605	0.912434
GO:0005694	chromosome	4	690	ENSSSCG00000013223(NUP160);ENSSSCG00000014794(NUP98);ENSSSCG00000024916(DHX36);ENSSSCG00000028771(MEF2A)	0.89725	0.926888
GO:0016020	membrane	39	4816	ENSSSCG00000000625(LRP6);ENSSSCG00000003872(EPS15);ENSSSCG00000004636(TRPM7);ENSSSCG00000005477(FKBP15);ENSSSCG00000005480(RGS3);ENSSSCG00000005524(DAB2IP);ENSSSCG00000005602(GAPVD1);ENSSSCG00000006201(ARFGEF1);ENSSSCG00000006386(COPA);ENSSSCG00000007187(NSFL1C);ENSSSCG00000007757(TRIM72);ENSSSCG00000007805(ATP2A1);ENSSSCG00000007950(ADCY9);ENSSSCG00000008144(NCK2);ENSSSCG00000009230(WDFY3);ENSSS…	0.912714	0.940041
GO:0009986	cell surface	2	442	ENSSSCG00000000625(LRP6);ENSSSCG00000007541(PDGFA)	0.925013	0.94944
GO:0005768	endosome	2	446	ENSSSCG00000000625(LRP6);ENSSSCG00000005477(FKBP15)	0.92736	0.94944
GO:0005887	integral component of plasma membrane	2	490	ENSSSCG00000007950(ADCY9);ENSSSCG00000012713(ATP11C)	0.949019	0.968731
GO:0031226	intrinsic component of plasma membrane	2	535	ENSSSCG00000007950(ADCY9);ENSSSCG00000012713(ATP11C)	0.964768	0.980735
GO:0045202	synapse	2	541	ENSSSCG00000011833(DLG1);ENSSSCG00000013630(DNM2)	0.96648	0.980735
GO:0000785	chromatin	1	367	ENSSSCG00000028771(MEF2A)	0.97087	0.982292
GO:0044425	membrane part	20	3241	ENSSSCG00000000625(LRP6);ENSSSCG00000005524(DAB2IP);ENSSSCG00000006386(COPA);ENSSSCG00000007805(ATP2A1);ENSSSCG00000007950(ADCY9);ENSSSCG00000009230(WDFY3);ENSSSCG00000011833(DLG1);ENSSSCG00000011845(PCYT1A);ENSSSCG00000011916(ATP6V1A);ENSSSCG00000012257(-);ENSSSCG00000012713(ATP11C);ENSSSCG00000013630(DNM2);ENSSSCG00000013857(EPS15L1);ENSSSCG00000015743(PTPN4);ENSSSCG00000016101(CFLAR);ENSSSCG00…	0.993083	1
GO:0031224	intrinsic component of membrane	7	2246	ENSSSCG00000007950(ADCY9);ENSSSCG00000012257(-);ENSSSCG00000012713(ATP11C);ENSSSCG00000017668(VMP1);ENSSSCG00000027051(EMC7);ENSSSCG00000032804(BORCS5);ENSSSCG00000037416(CLIC5)	0.999971	1
GO:0016021	integral component of membrane	6	2182	ENSSSCG00000007950(ADCY9);ENSSSCG00000012257(-);ENSSSCG00000012713(ATP11C);ENSSSCG00000017668(VMP1);ENSSSCG00000027051(EMC7);ENSSSCG00000037416(CLIC5)	0.999988	1
GO:0005575	cellular_component	110	11656	ENSSSCG00000000145(-);ENSSSCG00000000475(IRAK3);ENSSSCG00000000488(MDM2);ENSSSCG00000000625(LRP6);ENSSSCG00000000795(ADAMTS20);ENSSSCG00000000939(ACSS3);ENSSSCG00000001056(RANBP9);ENSSSCG00000001850(-);ENSSSCG00000001852(IDH2);ENSSSCG00000001950(PSMA6);ENSSSCG00000002410(CEP128);ENSSSCG00000003486(ARHGEF10L);ENSSSCG00000003660(PABPC4);ENSSSCG00000003682(ANKRD12);ENSSSCG00000003872(EPS15);ENSSSCG0…	1	1

## Sheet: Molecular Function
GO analysis for differential expression circRNAs between H and L groups
GO ID	Description	H-vs-L (86)	Background number (8714)	Genes	pvalue	p.adjust
GO:0061630	ubiquitin protein ligase activity	6	130	ENSSSCG00000000488(MDM2);ENSSSCG00000006137(WWP1);ENSSSCG00000007757(TRIM72);ENSSSCG00000015509(COP1);ENSSSCG00000016234(CUL3);ENSSSCG00000022479(UBR5)	0.00174113	0.219333
GO:0061659	ubiquitin-like protein ligase activity	6	139	ENSSSCG00000000488(MDM2);ENSSSCG00000006137(WWP1);ENSSSCG00000007757(TRIM72);ENSSSCG00000015509(COP1);ENSSSCG00000016234(CUL3);ENSSSCG00000022479(UBR5)	0.00244365	0.219333
GO:0031434	mitogen-activated protein kinase kinase binding	2	8	ENSSSCG00000005524(DAB2IP);ENSSSCG00000011833(DLG1)	0.00259368	0.219333
GO:0042623	ATPase activity, coupled	5	112	ENSSSCG00000004927(CLPX);ENSSSCG00000007805(ATP2A1);ENSSSCG00000011916(ATP6V1A);ENSSSCG00000012713(ATP11C);ENSSSCG00000024916(DHX36)	0.00488932	0.219333
GO:0003824	catalytic activity	41	2990	ENSSSCG00000000145(-);ENSSSCG00000000475(IRAK3);ENSSSCG00000000488(MDM2);ENSSSCG00000000795(ADAMTS20);ENSSSCG00000000939(ACSS3);ENSSSCG00000001852(IDH2);ENSSSCG00000003828(FGGY);ENSSSCG00000004374(QRSL1);ENSSSCG00000004636(TRPM7);ENSSSCG00000004927(CLPX);ENSSSCG00000006137(WWP1);ENSSSCG00000007203(-);ENSSSCG00000007757(TRIM72);ENSSSCG00000007805(ATP2A1);ENSSSCG00000007950(ADCY9);ENSSSCG0000000809…	0.00690205	0.219333
GO:0017056	structural constituent of nuclear pore	2	13	ENSSSCG00000013223(NUP160);ENSSSCG00000014794(NUP98)	0.00699733	0.219333
GO:0003729	mRNA binding	5	122	ENSSSCG00000003660(PABPC4);ENSSSCG00000014794(NUP98);ENSSSCG00000024916(DHX36);ENSSSCG00000036350(HNRNPA2B1);ENSSSCG00000038947(-)	0.00699842	0.219333
GO:0017022	myosin binding	3	41	ENSSSCG00000004636(TRPM7);ENSSSCG00000006201(ARFGEF1);ENSSSCG00000014828(RAB6A)	0.00755044	0.219333
GO:0017111	nucleoside-triphosphatase activity	8	303	ENSSSCG00000000145(-);ENSSSCG00000004927(CLPX);ENSSSCG00000007805(ATP2A1);ENSSSCG00000011916(ATP6V1A);ENSSSCG00000012713(ATP11C);ENSSSCG00000014828(RAB6A);ENSSSCG00000024916(DHX36);ENSSSCG00000029539(RAB23)	0.00985107	0.219333
GO:0004336	galactosylceramidase activity	1	1	ENSSSCG00000027865(GALC)	0.00986918	0.219333
GO:0016231	beta-N-acetylglucosaminidase activity	1	1	ENSSSCG00000010569(OGA)	0.00986918	0.219333
GO:0017125	deoxycytidyl transferase activity	1	1	ENSSSCG00000008179(REV1)	0.00986918	0.219333
GO:0019150	D-ribulokinase activity	1	1	ENSSSCG00000003828(FGGY)	0.00986918	0.219333
GO:0031208	POZ domain binding	1	1	ENSSSCG00000016234(CUL3)	0.00986918	0.219333
GO:0120048	U6 snRNA (adenine-(43)-N(6))-methyltransferase activity	1	1	ENSSSCG00000017832(METTL16)	0.00986918	0.219333
GO:0016874	ligase activity	4	87	ENSSSCG00000000939(ACSS3);ENSSSCG00000004374(QRSL1);ENSSSCG00000008097(-);ENSSSCG00000016971(MCCC2)	0.0105772	0.219333
GO:0043492	ATPase activity, coupled to movement of substances	3	55	ENSSSCG00000007805(ATP2A1);ENSSSCG00000011916(ATP6V1A);ENSSSCG00000012713(ATP11C)	0.0168379	0.219333
GO:0016462	pyrophosphatase activity	8	336	ENSSSCG00000000145(-);ENSSSCG00000004927(CLPX);ENSSSCG00000007805(ATP2A1);ENSSSCG00000011916(ATP6V1A);ENSSSCG00000012713(ATP11C);ENSSSCG00000014828(RAB6A);ENSSSCG00000024916(DHX36);ENSSSCG00000029539(RAB23)	0.0175022	0.219333
GO:0016817	hydrolase activity, acting on acid anhydrides	8	336	ENSSSCG00000000145(-);ENSSSCG00000004927(CLPX);ENSSSCG00000007805(ATP2A1);ENSSSCG00000011916(ATP6V1A);ENSSSCG00000012713(ATP11C);ENSSSCG00000014828(RAB6A);ENSSSCG00000024916(DHX36);ENSSSCG00000029539(RAB23)	0.0175022	0.219333
GO:0016818	hydrolase activity, acting on acid anhydrides, in phosphorus-containing anhydrides	8	336	ENSSSCG00000000145(-);ENSSSCG00000004927(CLPX);ENSSSCG00000007805(ATP2A1);ENSSSCG00000011916(ATP6V1A);ENSSSCG00000012713(ATP11C);ENSSSCG00000014828(RAB6A);ENSSSCG00000024916(DHX36);ENSSSCG00000029539(RAB23)	0.0175022	0.219333
GO:0001734	mRNA (N6-adenosine)-methyltransferase activity	1	2	ENSSSCG00000017832(METTL16)	0.0196421	0.219333
GO:0004052	arachidonate 12-lipoxygenase activity	1	2	ENSSSCG00000017923(ALOX15)	0.0196421	0.219333
GO:0004105	choline-phosphate cytidylyltransferase activity	1	2	ENSSSCG00000011845(PCYT1A)	0.0196421	0.219333
GO:0004176	ATP-dependent peptidase activity	1	2	ENSSSCG00000004927(CLPX)	0.0196421	0.219333
GO:0004450	isocitrate dehydrogenase (NADP+) activity	1	2	ENSSSCG00000001852(IDH2)	0.0196421	0.219333
GO:0004485	methylcrotonoyl-CoA carboxylase activity	1	2	ENSSSCG00000016971(MCCC2)	0.0196421	0.219333
GO:0016165	linoleate 13S-lipoxygenase activity	1	2	ENSSSCG00000017923(ALOX15)	0.0196421	0.219333
GO:0030629	U6 snRNA 3'-end binding	1	2	ENSSSCG00000017832(METTL16)	0.0196421	0.219333
GO:0032181	dinucleotide repeat insertion binding	1	2	ENSSSCG00000014126(MSH3)	0.0196421	0.219333
GO:0050218	propionate-CoA ligase activity	1	2	ENSSSCG00000000939(ACSS3)	0.0196421	0.219333
GO:0050473	arachidonate 15-lipoxygenase activity	1	2	ENSSSCG00000017923(ALOX15)	0.0196421	0.219333
GO:1990935	splicing factor binding	1	2	ENSSSCG00000016075(SF3B1)	0.0196421	0.219333
GO:0016887	ATPase activity	5	160	ENSSSCG00000004927(CLPX);ENSSSCG00000007805(ATP2A1);ENSSSCG00000011916(ATP6V1A);ENSSSCG00000012713(ATP11C);ENSSSCG00000024916(DHX36)	0.0207389	0.219333
GO:0008013	beta-catenin binding	3	60	ENSSSCG00000004576(RORA);ENSSSCG00000006698(BCL9);ENSSSCG00000007203(-)	0.0212062	0.219333
GO:0051219	phosphoprotein binding	3	61	ENSSSCG00000008144(NCK2);ENSSSCG00000017836(PAFAH1B1);ENSSSCG00000029954(THRAP3)	0.0221475	0.219333
GO:0004842	ubiquitin-protein transferase activity	6	225	ENSSSCG00000000488(MDM2);ENSSSCG00000006137(WWP1);ENSSSCG00000007757(TRIM72);ENSSSCG00000015509(COP1);ENSSSCG00000016234(CUL3);ENSSSCG00000022479(UBR5)	0.0235007	0.219333
GO:0003697	single-stranded DNA binding	3	63	ENSSSCG00000014126(MSH3);ENSSSCG00000024916(DHX36);ENSSSCG00000036350(HNRNPA2B1)	0.0240977	0.219333
GO:0019829	cation-transporting ATPase activity	2	27	ENSSSCG00000007805(ATP2A1);ENSSSCG00000011916(ATP6V1A)	0.0288033	0.219333
GO:0022853	active ion transmembrane transporter activity	2	27	ENSSSCG00000007805(ATP2A1);ENSSSCG00000011916(ATP6V1A)	0.0288033	0.219333
GO:0042625	ATPase coupled ion transmembrane transporter activity	2	27	ENSSSCG00000007805(ATP2A1);ENSSSCG00000011916(ATP6V1A)	0.0288033	0.219333
GO:0004726	non-membrane spanning protein tyrosine phosphatase activity	1	3	ENSSSCG00000015743(PTPN4)	0.0293196	0.219333
GO:0032139	dinucleotide insertion or deletion binding	1	3	ENSSSCG00000014126(MSH3)	0.0293196	0.219333
GO:0032142	single guanine insertion binding	1	3	ENSSSCG00000014126(MSH3)	0.0293196	0.219333
GO:0034647	histone demethylase activity (H3-trimethyl-K4 specific)	1	3	ENSSSCG00000010928(KDM5B)	0.0293196	0.219333
GO:0035005	1-phosphatidylinositol-4-phosphate 3-kinase activity	1	3	ENSSSCG00000015283(PIK3C2B)	0.0293196	0.219333
GO:0050567	glutaminyl-tRNA synthase (glutamine-hydrolyzing) activity	1	3	ENSSSCG00000004374(QRSL1)	0.0293196	0.219333
GO:0071936	coreceptor activity involved in Wnt signaling pathway	1	3	ENSSSCG00000000625(LRP6)	0.0293196	0.219333
GO:0090555	phosphatidylethanolamine-translocating ATPase activity	1	3	ENSSSCG00000012713(ATP11C)	0.0293196	0.219333
GO:0097016	L27 domain binding	1	3	ENSSSCG00000011833(DLG1)	0.0293196	0.219333
GO:0098879	structural constituent of postsynaptic specialization	1	3	ENSSSCG00000011833(DLG1)	0.0293196	0.219333
GO:0098919	structural constituent of postsynaptic density	1	3	ENSSSCG00000011833(DLG1)	0.0293196	0.219333
GO:1904288	BAT3 complex binding	1	3	ENSSSCG00000011765(USP13)	0.0293196	0.219333
GO:0019787	ubiquitin-like protein transferase activity	6	239	ENSSSCG00000000488(MDM2);ENSSSCG00000006137(WWP1);ENSSSCG00000007757(TRIM72);ENSSSCG00000015509(COP1);ENSSSCG00000016234(CUL3);ENSSSCG00000022479(UBR5)	0.0304212	0.222041
GO:0042162	telomeric DNA binding	2	28	ENSSSCG00000032531(SMG1);ENSSSCG00000036350(HNRNPA2B1)	0.0308232	0.222041
GO:0001727	lipid kinase activity	1	4	ENSSSCG00000015283(PIK3C2B)	0.0389027	0.240209
GO:0004012	phospholipid-translocating ATPase activity	1	4	ENSSSCG00000012713(ATP11C)	0.0389027	0.240209
GO:0004448	isocitrate dehydrogenase activity	1	4	ENSSSCG00000001852(IDH2)	0.0389027	0.240209
GO:0008142	oxysterol binding	1	4	ENSSSCG00000004576(RORA)	0.0389027	0.240209
GO:0016421	CoA carboxylase activity	1	4	ENSSSCG00000016971(MCCC2)	0.0389027	0.240209
GO:0016885	ligase activity, forming carbon-carbon bonds	1	4	ENSSSCG00000016971(MCCC2)	0.0389027	0.240209
GO:0032138	single base insertion or deletion binding	1	4	ENSSSCG00000014126(MSH3)	0.0389027	0.240209
GO:0034648	histone demethylase activity (H3-dimethyl-K4 specific)	1	4	ENSSSCG00000010928(KDM5B)	0.0389027	0.240209
GO:1990247	N6-methyladenosine-containing RNA binding	1	4	ENSSSCG00000036350(HNRNPA2B1)	0.0389027	0.240209
GO:0004197	cysteine-type endopeptidase activity	2	35	ENSSSCG00000011765(USP13);ENSSSCG00000032917(USP30)	0.0464218	0.261453
GO:0002151	G-quadruplex RNA binding	1	5	ENSSSCG00000024916(DHX36)	0.0483923	0.261453
GO:0004563	beta-N-acetylhexosaminidase activity	1	5	ENSSSCG00000010569(OGA)	0.0483923	0.261453
GO:0005041	low-density lipoprotein particle receptor activity	1	5	ENSSSCG00000000625(LRP6)	0.0483923	0.261453
GO:0005123	death receptor binding	1	5	ENSSSCG00000005524(DAB2IP)	0.0483923	0.261453
GO:0017070	U6 snRNA binding	1	5	ENSSSCG00000017832(METTL16)	0.0483923	0.261453
GO:0032135	DNA insertion or deletion binding	1	5	ENSSSCG00000014126(MSH3)	0.0483923	0.261453
GO:0097157	pre-mRNA intronic binding	1	5	ENSSSCG00000036350(HNRNPA2B1)	0.0483923	0.261453
GO:1904121	phosphatidylethanolamine transporter activity	1	5	ENSSSCG00000012713(ATP11C)	0.0483923	0.261453
GO:0008143	poly(A) binding	1	6	ENSSSCG00000003660(PABPC4)	0.0577893	0.284557
GO:0016303	1-phosphatidylinositol-3-kinase activity	1	6	ENSSSCG00000015283(PIK3C2B)	0.0577893	0.284557
GO:0016884	carbon-nitrogen ligase activity, with glutamine as amido-N-donor	1	6	ENSSSCG00000004374(QRSL1)	0.0577893	0.284557
GO:0030983	mismatched DNA binding	1	6	ENSSSCG00000014126(MSH3)	0.0577893	0.284557
GO:0043184	vascular endothelial growth factor receptor 2 binding	1	6	ENSSSCG00000005524(DAB2IP)	0.0577893	0.284557
GO:0051880	G-quadruplex DNA binding	1	6	ENSSSCG00000024916(DHX36)	0.0577893	0.284557
GO:0070567	cytidylyltransferase activity	1	6	ENSSSCG00000011845(PCYT1A)	0.0577893	0.284557
GO:0017124	SH3 domain binding	2	41	ENSSSCG00000005524(DAB2IP);ENSSSCG00000013630(DNM2)	0.0616114	0.296588
GO:0005161	platelet-derived growth factor receptor binding	1	7	ENSSSCG00000007541(PDGFA)	0.0670946	0.296588
GO:0005545	1-phosphatidylinositol binding	1	7	ENSSSCG00000009230(WDFY3)	0.0670946	0.296588
GO:0019534	toxin transmembrane transporter activity	1	7	ENSSSCG00000000625(LRP6)	0.0670946	0.296588
GO:0032453	histone demethylase activity (H3-K4 specific)	1	7	ENSSSCG00000010928(KDM5B)	0.0670946	0.296588
GO:0034450	ubiquitin-ubiquitin ligase activity	1	7	ENSSSCG00000022479(UBR5)	0.0670946	0.296588
GO:0035004	phosphatidylinositol 3-kinase activity	1	7	ENSSSCG00000015283(PIK3C2B)	0.0670946	0.296588
GO:0052742	phosphatidylinositol kinase activity	1	7	ENSSSCG00000015283(PIK3C2B)	0.0670946	0.296588
GO:0099186	structural constituent of postsynapse	1	7	ENSSSCG00000011833(DLG1)	0.0670946	0.296588
GO:0003714	transcription corepressor activity	3	96	ENSSSCG00000008215(SMYD1);ENSSSCG00000010243(CCAR1);ENSSSCG00000010928(KDM5B)	0.0689588	0.301404
GO:0004016	adenylate cyclase activity	1	8	ENSSSCG00000007950(ADCY9)	0.076309	0.306023
GO:0005172	vascular endothelial growth factor receptor binding	1	8	ENSSSCG00000005524(DAB2IP)	0.076309	0.306023
GO:0005388	calcium-transporting ATPase activity	1	8	ENSSSCG00000007805(ATP2A1)	0.076309	0.306023
GO:0032794	GTPase activating protein binding	1	8	ENSSSCG00000005602(GAPVD1)	0.076309	0.306023
GO:0032977	membrane insertase activity	1	8	ENSSSCG00000027051(EMC7)	0.076309	0.306023
GO:0036312	phosphatidylinositol 3-kinase regulatory subunit binding	1	8	ENSSSCG00000005524(DAB2IP)	0.076309	0.306023
GO:0046933	proton-transporting ATP synthase activity, rotational mechanism	1	8	ENSSSCG00000011916(ATP6V1A)	0.076309	0.306023
GO:0046961	proton-transporting ATPase activity, rotational mechanism	1	8	ENSSSCG00000011916(ATP6V1A)	0.076309	0.306023
GO:0004553	hydrolase activity, hydrolyzing O-glycosyl compounds	2	47	ENSSSCG00000010569(OGA);ENSSSCG00000027865(GALC)	0.0782337	0.31054
GO:0003730	mRNA 3'-UTR binding	2	48	ENSSSCG00000024916(DHX36);ENSSSCG00000036350(HNRNPA2B1)	0.0811282	0.318776
GO:0016772	transferase activity, transferring phosphorus-containing groups	9	540	ENSSSCG00000000475(IRAK3);ENSSSCG00000003828(FGGY);ENSSSCG00000004636(TRPM7);ENSSSCG00000007203(-);ENSSSCG00000008179(REV1);ENSSSCG00000011845(PCYT1A);ENSSSCG00000015283(PIK3C2B);ENSSSCG00000030354(MAP3K2);ENSSSCG00000032531(SMG1)	0.0839965	0.322656
GO:0030228	lipoprotein particle receptor activity	1	9	ENSSSCG00000000625(LRP6)	0.0854334	0.322656
GO:0043047	single-stranded telomeric DNA binding	1	9	ENSSSCG00000036350(HNRNPA2B1)	0.0854334	0.322656
GO:0070628	proteasome binding	1	9	ENSSSCG00000011765(USP13)	0.0854334	0.322656
GO:0042626	ATPase activity, coupled to transmembrane movement of substances	2	51	ENSSSCG00000007805(ATP2A1);ENSSSCG00000011916(ATP6V1A)	0.0900055	0.331066
GO:0015399	primary active transmembrane transporter activity	2	52	ENSSSCG00000007805(ATP2A1);ENSSSCG00000011916(ATP6V1A)	0.0930263	0.331066
GO:0015405	P-P-bond-hydrolysis-driven transmembrane transporter activity	2	52	ENSSSCG00000007805(ATP2A1);ENSSSCG00000011916(ATP6V1A)	0.0930263	0.331066
GO:0016307	phosphatidylinositol phosphate kinase activity	1	10	ENSSSCG00000015283(PIK3C2B)	0.0944688	0.331066
GO:0031435	mitogen-activated protein kinase kinase kinase binding	1	10	ENSSSCG00000005524(DAB2IP)	0.0944688	0.331066
GO:0036442	proton-exporting ATPase activity	1	10	ENSSSCG00000011916(ATP6V1A)	0.0944688	0.331066
GO:0048407	platelet-derived growth factor binding	1	10	ENSSSCG00000007541(PDGFA)	0.0944688	0.331066
GO:0098847	sequence-specific single stranded DNA binding	1	10	ENSSSCG00000036350(HNRNPA2B1)	0.0944688	0.331066
GO:0140098	catalytic activity, acting on RNA	4	177	ENSSSCG00000004374(QRSL1);ENSSSCG00000009319(PAN3);ENSSSCG00000017832(METTL16);ENSSSCG00000024916(DHX36)	0.0973427	0.337369
GO:0003712	transcription coregulator activity	5	248	ENSSSCG00000008215(SMYD1);ENSSSCG00000010243(CCAR1);ENSSSCG00000010928(KDM5B);ENSSSCG00000014794(NUP98);ENSSSCG00000029954(THRAP3)	0.0980019	0.337369
GO:0016787	hydrolase activity	16	1163	ENSSSCG00000000145(-);ENSSSCG00000000795(ADAMTS20);ENSSSCG00000004927(CLPX);ENSSSCG00000007805(ATP2A1);ENSSSCG00000009319(PAN3);ENSSSCG00000010569(OGA);ENSSSCG00000011496(ADAMTS9);ENSSSCG00000011765(USP13);ENSSSCG00000011916(ATP6V1A);ENSSSCG00000012713(ATP11C);ENSSSCG00000014828(RAB6A);ENSSSCG00000015743(PTPN4);ENSSSCG00000024916(DHX36);ENSSSCG00000027865(GALC);ENSSSCG00000029539(RAB23);ENSSSCG00…	0.103312	0.338057
GO:0004535	poly(A)-specific ribonuclease activity	1	11	ENSSSCG00000009319(PAN3)	0.103416	0.338057
GO:0008174	mRNA methyltransferase activity	1	11	ENSSSCG00000017832(METTL16)	0.103416	0.338057
GO:0016702	oxidoreductase activity, acting on single donors with incorporation of molecular oxygen, incorporation of two atoms of oxygen	1	11	ENSSSCG00000017923(ALOX15)	0.103416	0.338057
GO:0031624	ubiquitin conjugating enzyme binding	1	11	ENSSSCG00000007757(TRIM72)	0.103416	0.338057
GO:0035613	RNA stem-loop binding	1	11	ENSSSCG00000017832(METTL16)	0.103416	0.338057
GO:0016798	hydrolase activity, acting on glycosyl bonds	2	58	ENSSSCG00000010569(OGA);ENSSSCG00000027865(GALC)	0.111738	0.343899
GO:0008565	protein transporter activity	1	12	ENSSSCG00000027051(EMC7)	0.112276	0.343899
GO:0015929	hexosaminidase activity	1	12	ENSSSCG00000010569(OGA)	0.112276	0.343899
GO:0019200	carbohydrate kinase activity	1	12	ENSSSCG00000003828(FGGY)	0.112276	0.343899
GO:0070034	telomerase RNA binding	1	12	ENSSSCG00000024916(DHX36)	0.112276	0.343899
GO:0070717	poly-purine tract binding	1	12	ENSSSCG00000003660(PABPC4)	0.112276	0.343899
GO:0098918	structural constituent of synapse	1	12	ENSSSCG00000011833(DLG1)	0.112276	0.343899
GO:1990380	Lys48-specific deubiquitinase activity	1	12	ENSSSCG00000011765(USP13)	0.112276	0.343899
GO:0046332	SMAD binding	2	59	ENSSSCG00000027417(LDLRAD4);ENSSSCG00000028771(MEF2A)	0.114947	0.349331
GO:0015662	ATPase activity, coupled to transmembrane movement of ions, phosphorylative mechanism	1	13	ENSSSCG00000007805(ATP2A1)	0.121049	0.351403
GO:0016701	oxidoreductase activity, acting on single donors with incorporation of molecular oxygen	1	13	ENSSSCG00000017923(ALOX15)	0.121049	0.351403
GO:0044390	ubiquitin-like protein conjugating enzyme binding	1	13	ENSSSCG00000007757(TRIM72)	0.121049	0.351403
GO:0048027	mRNA 5'-UTR binding	1	13	ENSSSCG00000024916(DHX36)	0.121049	0.351403
GO:0051721	protein phosphatase 2A binding	1	13	ENSSSCG00000005524(DAB2IP)	0.121049	0.351403
GO:0071889	14-3-3 protein binding	1	13	ENSSSCG00000005524(DAB2IP)	0.121049	0.351403
GO:0004843	thiol-dependent ubiquitin-specific protease activity	2	63	ENSSSCG00000011765(USP13);ENSSSCG00000032917(USP30)	0.128011	0.354038
GO:0036459	thiol-dependent ubiquitinyl hydrolase activity	2	63	ENSSSCG00000011765(USP13);ENSSSCG00000032917(USP30)	0.128011	0.354038
GO:0008266	poly(U) RNA binding	1	14	ENSSSCG00000003660(PABPC4)	0.129736	0.354038
GO:0015026	coreceptor activity	1	14	ENSSSCG00000000625(LRP6)	0.129736	0.354038
GO:0034237	protein kinase A regulatory subunit binding	1	14	ENSSSCG00000006201(ARFGEF1)	0.129736	0.354038
GO:0044769	ATPase activity, coupled to transmembrane movement of ions, rotational mechanism	1	14	ENSSSCG00000011916(ATP6V1A)	0.129736	0.354038
GO:0070577	lysine-acetylated histone binding	1	14	ENSSSCG00000008591(ATAD2B)	0.129736	0.354038
GO:0140033	acetylation-dependent protein binding	1	14	ENSSSCG00000008591(ATAD2B)	0.129736	0.354038
GO:0000978	RNA polymerase II proximal promoter sequence-specific DNA binding	7	430	ENSSSCG00000004576(RORA);ENSSSCG00000006331(PBX1);ENSSSCG00000010243(CCAR1);ENSSSCG00000011025(ZEB1);ENSSSCG00000011235(UBP1);ENSSSCG00000024916(DHX36);ENSSSCG00000028771(MEF2A)	0.131308	0.354038
GO:0003723	RNA binding	8	512	ENSSSCG00000003660(PABPC4);ENSSSCG00000014794(NUP98);ENSSSCG00000016075(SF3B1);ENSSSCG00000017832(METTL16);ENSSSCG00000024916(DHX36);ENSSSCG00000025672(RAVER2);ENSSSCG00000036350(HNRNPA2B1);ENSSSCG00000038947(-)	0.131545	0.354038
GO:0101005	ubiquitinyl hydrolase activity	2	66	ENSSSCG00000011765(USP13);ENSSSCG00000032917(USP30)	0.138028	0.354038
GO:0008187	poly-pyrimidine tract binding	1	15	ENSSSCG00000003660(PABPC4)	0.138339	0.354038
GO:0009975	cyclase activity	1	15	ENSSSCG00000007950(ADCY9)	0.138339	0.354038
GO:0017091	AU-rich element binding	1	15	ENSSSCG00000024916(DHX36)	0.138339	0.354038
GO:0031489	myosin V binding	1	15	ENSSSCG00000014828(RAB6A)	0.138339	0.354038
GO:0035925	mRNA 3'-UTR AU-rich region binding	1	15	ENSSSCG00000024916(DHX36)	0.138339	0.354038
GO:0036002	pre-mRNA binding	1	15	ENSSSCG00000036350(HNRNPA2B1)	0.138339	0.354038
GO:0046966	thyroid hormone receptor binding	1	15	ENSSSCG00000029954(THRAP3)	0.138339	0.354038
GO:0140096	catalytic activity, acting on a protein	16	1220	ENSSSCG00000000475(IRAK3);ENSSSCG00000000488(MDM2);ENSSSCG00000000795(ADAMTS20);ENSSSCG00000004927(CLPX);ENSSSCG00000006137(WWP1);ENSSSCG00000007757(TRIM72);ENSSSCG00000010928(KDM5B);ENSSSCG00000011496(ADAMTS9);ENSSSCG00000011765(USP13);ENSSSCG00000015509(COP1);ENSSSCG00000015743(PTPN4);ENSSSCG00000016234(CUL3);ENSSSCG00000022479(UBR5);ENSSSCG00000030354(MAP3K2);ENSSSCG00000032531(SMG1);ENSSSCG00…	0.14072	0.354829
GO:0016779	nucleotidyltransferase activity	2	67	ENSSSCG00000008179(REV1);ENSSSCG00000011845(PCYT1A)	0.141406	0.354829
GO:0019783	ubiquitin-like protein-specific protease activity	2	67	ENSSSCG00000011765(USP13);ENSSSCG00000032917(USP30)	0.141406	0.354829
GO:0035091	phosphatidylinositol binding	3	134	ENSSSCG00000005524(DAB2IP);ENSSSCG00000009230(WDFY3);ENSSSCG00000017923(ALOX15)	0.146053	0.354829
GO:0008092	cytoskeletal protein binding	7	443	ENSSSCG00000000145(-);ENSSSCG00000004636(TRPM7);ENSSSCG00000006201(ARFGEF1);ENSSSCG00000014828(RAB6A);ENSSSCG00000017836(PAFAH1B1);ENSSSCG00000029249(NAV3);ENSSSCG00000029860(EPB41L4A)	0.146618	0.354829
GO:0001103	RNA polymerase II repressing transcription factor binding	1	16	ENSSSCG00000025417(BBS2)	0.146857	0.354829
GO:0003724	RNA helicase activity	1	16	ENSSSCG00000024916(DHX36)	0.146857	0.354829
GO:0005112	Notch binding	1	16	ENSSSCG00000016234(CUL3)	0.146857	0.354829
GO:0016849	phosphorus-oxygen lyase activity	1	16	ENSSSCG00000007950(ADCY9)	0.146857	0.354829
GO:0001223	transcription coactivator binding	1	17	ENSSSCG00000004576(RORA)	0.155293	0.372894
GO:0000987	proximal promoter sequence-specific DNA binding	7	452	ENSSSCG00000004576(RORA);ENSSSCG00000006331(PBX1);ENSSSCG00000010243(CCAR1);ENSSSCG00000011025(ZEB1);ENSSSCG00000011235(UBP1);ENSSSCG00000024916(DHX36);ENSSSCG00000028771(MEF2A)	0.157704	0.374299
GO:0008237	metallopeptidase activity	2	72	ENSSSCG00000000795(ADAMTS20);ENSSSCG00000011496(ADAMTS9)	0.158547	0.374299
GO:0005543	phospholipid binding	4	213	ENSSSCG00000005524(DAB2IP);ENSSSCG00000007757(TRIM72);ENSSSCG00000009230(WDFY3);ENSSSCG00000017923(ALOX15)	0.158765	0.374299
GO:0016405	CoA-ligase activity	1	18	ENSSSCG00000000939(ACSS3)	0.163646	0.378261
GO:0016878	acid-thiol ligase activity	1	18	ENSSSCG00000000939(ACSS3)	0.163646	0.378261
GO:0070412	R-SMAD binding	1	18	ENSSSCG00000027417(LDLRAD4)	0.163646	0.378261
GO:0070011	peptidase activity, acting on L-amino acid peptides	5	294	ENSSSCG00000000795(ADAMTS20);ENSSSCG00000004927(CLPX);ENSSSCG00000011496(ADAMTS9);ENSSSCG00000011765(USP13);ENSSSCG00000032917(USP30)	0.164456	0.378261
GO:0016301	kinase activity	7	458	ENSSSCG00000000475(IRAK3);ENSSSCG00000003828(FGGY);ENSSSCG00000004636(TRPM7);ENSSSCG00000007203(-);ENSSSCG00000015283(PIK3C2B);ENSSSCG00000030354(MAP3K2);ENSSSCG00000032531(SMG1)	0.165307	0.378261
GO:0035035	histone acetyltransferase binding	1	19	ENSSSCG00000028771(MEF2A)	0.171917	0.384343
GO:0035591	signaling adaptor activity	1	19	ENSSSCG00000005524(DAB2IP)	0.171917	0.384343
GO:0043548	phosphatidylinositol 3-kinase binding	1	19	ENSSSCG00000005524(DAB2IP)	0.171917	0.384343
GO:0070273	phosphatidylinositol-4-phosphate binding	1	19	ENSSSCG00000005524(DAB2IP)	0.171917	0.384343
GO:0070851	growth factor receptor binding	2	77	ENSSSCG00000005524(DAB2IP);ENSSSCG00000007541(PDGFA)	0.176054	0.389232
GO:0000175	3'-5'-exoribonuclease activity	1	20	ENSSSCG00000009319(PAN3)	0.180107	0.389232
GO:0005109	frizzled binding	1	20	ENSSSCG00000000625(LRP6)	0.180107	0.389232
GO:0015459	potassium channel regulator activity	1	20	ENSSSCG00000011833(DLG1)	0.180107	0.389232
GO:0032813	tumor necrosis factor receptor superfamily binding	1	20	ENSSSCG00000005524(DAB2IP)	0.180107	0.389232
GO:0035198	miRNA binding	1	20	ENSSSCG00000036350(HNRNPA2B1)	0.180107	0.389232
GO:0015085	calcium ion transmembrane transporter activity	2	79	ENSSSCG00000004636(TRPM7);ENSSSCG00000007805(ATP2A1)	0.183142	0.393604
GO:0042826	histone deacetylase binding	2	80	ENSSSCG00000024916(DHX36);ENSSSCG00000028771(MEF2A)	0.186702	0.399051
GO:0032452	histone demethylase activity	1	21	ENSSSCG00000010928(KDM5B)	0.188217	0.400091
GO:0003713	transcription coactivator activity	3	153	ENSSSCG00000010243(CCAR1);ENSSSCG00000014794(NUP98);ENSSSCG00000029954(THRAP3)	0.191916	0.405736
GO:0016504	peptidase activator activity	1	22	ENSSSCG00000004927(CLPX)	0.196248	0.412652
GO:0016740	transferase activity	16	1292	ENSSSCG00000000475(IRAK3);ENSSSCG00000000488(MDM2);ENSSSCG00000003828(FGGY);ENSSSCG00000004636(TRPM7);ENSSSCG00000006137(WWP1);ENSSSCG00000007203(-);ENSSSCG00000007757(TRIM72);ENSSSCG00000008179(REV1);ENSSSCG00000011845(PCYT1A);ENSSSCG00000015283(PIK3C2B);ENSSSCG00000015509(COP1);ENSSSCG00000016234(CUL3);ENSSSCG00000017832(METTL16);ENSSSCG00000022479(UBR5);ENSSSCG00000030354(MAP3K2);ENSSSCG000000…	0.197818	0.413716
GO:0001222	transcription corepressor binding	1	23	ENSSSCG00000004576(RORA)	0.204201	0.41942
GO:0016896	exoribonuclease activity, producing 5'-phosphomonoesters	1	23	ENSSSCG00000009319(PAN3)	0.204201	0.41942
GO:0017147	Wnt-protein binding	1	23	ENSSSCG00000000625(LRP6)	0.204201	0.41942
GO:0008233	peptidase activity	5	318	ENSSSCG00000000795(ADAMTS20);ENSSSCG00000004927(CLPX);ENSSSCG00000011496(ADAMTS9);ENSSSCG00000011765(USP13);ENSSSCG00000032917(USP30)	0.204858	0.41942
GO:0008289	lipid binding	5	319	ENSSSCG00000004576(RORA);ENSSSCG00000005524(DAB2IP);ENSSSCG00000007757(TRIM72);ENSSSCG00000009230(WDFY3);ENSSSCG00000017923(ALOX15)	0.206612	0.420795
GO:0004532	exoribonuclease activity	1	24	ENSSSCG00000009319(PAN3)	0.212076	0.425244
GO:0005548	phospholipid transporter activity	1	24	ENSSSCG00000012713(ATP11C)	0.212076	0.425244
GO:0030332	cyclin binding	1	24	ENSSSCG00000016234(CUL3)	0.212076	0.425244
GO:0016877	ligase activity, forming carbon-sulfur bonds	1	25	ENSSSCG00000000939(ACSS3)	0.219873	0.434166
GO:0017069	snRNA binding	1	25	ENSSSCG00000017832(METTL16)	0.219873	0.434166
GO:0032266	phosphatidylinositol-3-phosphate binding	1	25	ENSSSCG00000005524(DAB2IP)	0.219873	0.434166
GO:0046982	protein heterodimerization activity	3	165	ENSSSCG00000000475(IRAK3);ENSSSCG00000007541(PDGFA);ENSSSCG00000028771(MEF2A)	0.222561	0.437253
GO:0001085	RNA polymerase II transcription factor binding	2	91	ENSSSCG00000025417(BBS2);ENSSSCG00000028771(MEF2A)	0.226412	0.442585
GO:0061980	regulatory RNA binding	1	26	ENSSSCG00000036350(HNRNPA2B1)	0.227595	0.442671
GO:0005524	ATP binding	4	248	ENSSSCG00000000145(-);ENSSSCG00000000475(IRAK3);ENSSSCG00000004927(CLPX);ENSSSCG00000011916(ATP6V1A)	0.228941	0.443074
GO:0016879	ligase activity, forming carbon-nitrogen bonds	1	27	ENSSSCG00000004374(QRSL1)	0.23524	0.450781
GO:0051879	Hsp90 protein binding	1	27	ENSSSCG00000017717(UNC45B)	0.23524	0.450781
GO:1901981	phosphatidylinositol phosphate binding	2	94	ENSSSCG00000005524(DAB2IP);ENSSSCG00000017923(ALOX15)	0.237365	0.452622
GO:0008234	cysteine-type peptidase activity	2	95	ENSSSCG00000011765(USP13);ENSSSCG00000032917(USP30)	0.241023	0.454104
GO:0001786	phosphatidylserine binding	1	28	ENSSSCG00000007757(TRIM72)	0.242811	0.454104
GO:0032451	demethylase activity	1	28	ENSSSCG00000010928(KDM5B)	0.242811	0.454104
GO:0043022	ribosome binding	1	28	ENSSSCG00000009435(NAA16)	0.242811	0.454104
GO:0003924	GTPase activity	2	96	ENSSSCG00000014828(RAB6A);ENSSSCG00000029539(RAB23)	0.244684	0.455416
GO:0005085	guanyl-nucleotide exchange factor activity	2	97	ENSSSCG00000005602(GAPVD1);ENSSSCG00000006201(ARFGEF1)	0.248347	0.457136
GO:0035639	purine ribonucleoside triphosphate binding	5	343	ENSSSCG00000000145(-);ENSSSCG00000000475(IRAK3);ENSSSCG00000004927(CLPX);ENSSSCG00000011916(ATP6V1A);ENSSSCG00000014828(RAB6A)	0.250106	0.457136
GO:0019888	protein phosphatase regulator activity	1	29	ENSSSCG00000007203(-)	0.250308	0.457136
GO:0098531	transcription factor activity, direct ligand regulated sequence-specific DNA binding	1	29	ENSSSCG00000004576(RORA)	0.250308	0.457136
GO:0001784	phosphotyrosine residue binding	1	31	ENSSSCG00000008144(NCK2)	0.265083	0.479615
GO:0070888	E-box binding	1	31	ENSSSCG00000011025(ZEB1)	0.265083	0.479615
GO:0004175	endopeptidase activity	3	182	ENSSSCG00000000795(ADAMTS20);ENSSSCG00000011765(USP13);ENSSSCG00000032917(USP30)	0.267465	0.481684
GO:0060090	molecular adaptor activity	2	103	ENSSSCG00000005524(DAB2IP);ENSSSCG00000011833(DLG1)	0.270358	0.483784
GO:0003678	DNA helicase activity	1	32	ENSSSCG00000024916(DHX36)	0.272362	0.483784
GO:0051018	protein kinase A binding	1	32	ENSSSCG00000006201(ARFGEF1)	0.272362	0.483784
GO:0032559	adenyl ribonucleotide binding	4	270	ENSSSCG00000000145(-);ENSSSCG00000000475(IRAK3);ENSSSCG00000004927(CLPX);ENSSSCG00000011916(ATP6V1A)	0.276541	0.486059
GO:0008017	microtubule binding	2	105	ENSSSCG00000017836(PAFAH1B1);ENSSSCG00000029249(NAV3)	0.277697	0.486059
GO:0030374	nuclear receptor transcription coactivator activity	1	33	ENSSSCG00000010243(CCAR1)	0.279569	0.486059
GO:0032934	sterol binding	1	33	ENSSSCG00000004576(RORA)	0.279569	0.486059
GO:0008083	growth factor activity	1	34	ENSSSCG00000007541(PDGFA)	0.286706	0.486059
GO:0008094	DNA-dependent ATPase activity	1	34	ENSSSCG00000024916(DHX36)	0.286706	0.486059
GO:0008173	RNA methyltransferase activity	1	34	ENSSSCG00000017832(METTL16)	0.286706	0.486059
GO:0016796	exonuclease activity, active with either ribo- or deoxyribonucleic acids and producing 5'-phosphomonoesters	1	34	ENSSSCG00000009319(PAN3)	0.286706	0.486059
GO:0000976	transcription regulatory region sequence-specific DNA binding	8	634	ENSSSCG00000004576(RORA);ENSSSCG00000006331(PBX1);ENSSSCG00000010243(CCAR1);ENSSSCG00000011025(ZEB1);ENSSSCG00000011235(UBP1);ENSSSCG00000024916(DHX36);ENSSSCG00000028771(MEF2A);ENSSSCG00000034191(SOX6)	0.28735	0.486059
GO:0030554	adenyl nucleotide binding	4	275	ENSSSCG00000000145(-);ENSSSCG00000000475(IRAK3);ENSSSCG00000004927(CLPX);ENSSSCG00000011916(ATP6V1A)	0.287605	0.486059
GO:0019902	phosphatase binding	2	108	ENSSSCG00000005524(DAB2IP);ENSSSCG00000011833(DLG1)	0.288699	0.486059
GO:0000287	magnesium ion binding	2	109	ENSSSCG00000000475(IRAK3);ENSSSCG00000024916(DHX36)	0.292363	0.486059
GO:0008408	3'-5' exonuclease activity	1	35	ENSSSCG00000009319(PAN3)	0.293774	0.486059
GO:0070491	repressing transcription factor binding	1	35	ENSSSCG00000025417(BBS2)	0.293774	0.486059
GO:0044212	transcription regulatory region DNA binding	8	639	ENSSSCG00000004576(RORA);ENSSSCG00000006331(PBX1);ENSSSCG00000010243(CCAR1);ENSSSCG00000011025(ZEB1);ENSSSCG00000011235(UBP1);ENSSSCG00000024916(DHX36);ENSSSCG00000028771(MEF2A);ENSSSCG00000034191(SOX6)	0.294665	0.486059
GO:0000977	RNA polymerase II regulatory region sequence-specific DNA binding	7	548	ENSSSCG00000004576(RORA);ENSSSCG00000006331(PBX1);ENSSSCG00000010243(CCAR1);ENSSSCG00000011025(ZEB1);ENSSSCG00000011235(UBP1);ENSSSCG00000024916(DHX36);ENSSSCG00000028771(MEF2A)	0.296	0.486059
GO:0001012	RNA polymerase II regulatory region DNA binding	7	548	ENSSSCG00000004576(RORA);ENSSSCG00000006331(PBX1);ENSSSCG00000010243(CCAR1);ENSSSCG00000011025(ZEB1);ENSSSCG00000011235(UBP1);ENSSSCG00000024916(DHX36);ENSSSCG00000028771(MEF2A)	0.296	0.486059
GO:0001067	regulatory region nucleic acid binding	8	640	ENSSSCG00000004576(RORA);ENSSSCG00000006331(PBX1);ENSSSCG00000010243(CCAR1);ENSSSCG00000011025(ZEB1);ENSSSCG00000011235(UBP1);ENSSSCG00000024916(DHX36);ENSSSCG00000028771(MEF2A);ENSSSCG00000034191(SOX6)	0.296134	0.486059
GO:0003774	motor activity	1	36	ENSSSCG00000000145(-)	0.300772	0.486568
GO:0098772	molecular function regulator	9	737	ENSSSCG00000000625(LRP6);ENSSSCG00000003486(ARHGEF10L);ENSSSCG00000004927(CLPX);ENSSSCG00000005602(GAPVD1);ENSSSCG00000006201(ARFGEF1);ENSSSCG00000007203(-);ENSSSCG00000007541(PDGFA);ENSSSCG00000011833(DLG1);ENSSSCG00000016101(CFLAR)	0.302131	0.486568
GO:0031625	ubiquitin protein ligase binding	3	196	ENSSSCG00000011765(USP13);ENSSSCG00000013262(AMBRA1);ENSSSCG00000016234(CUL3)	0.305226	0.486568
GO:0043565	sequence-specific DNA binding	11	928	ENSSSCG00000004576(RORA);ENSSSCG00000006331(PBX1);ENSSSCG00000010243(CCAR1);ENSSSCG00000010928(KDM5B);ENSSSCG00000011025(ZEB1);ENSSSCG00000011235(UBP1);ENSSSCG00000024916(DHX36);ENSSSCG00000028771(MEF2A);ENSSSCG00000032531(SMG1);ENSSSCG00000034191(SOX6);ENSSSCG00000036350(HNRNPA2B1)	0.306376	0.486568
GO:0005546	phosphatidylinositol-4,5-bisphosphate binding	1	37	ENSSSCG00000017923(ALOX15)	0.307701	0.486568
GO:0019208	phosphatase regulator activity	1	37	ENSSSCG00000007203(-)	0.307701	0.486568
GO:0031593	polyubiquitin modification-dependent protein binding	1	37	ENSSSCG00000003872(EPS15)	0.307701	0.486568
GO:0045309	protein phosphorylated amino acid binding	1	37	ENSSSCG00000008144(NCK2)	0.307701	0.486568
GO:0097110	scaffold protein binding	1	37	ENSSSCG00000008144(NCK2)	0.307701	0.486568
GO:0043130	ubiquitin binding	1	38	ENSSSCG00000011765(USP13)	0.314563	0.494433
GO:0032555	purine ribonucleotide binding	5	377	ENSSSCG00000000145(-);ENSSSCG00000000475(IRAK3);ENSSSCG00000004927(CLPX);ENSSSCG00000011916(ATP6V1A);ENSSSCG00000014828(RAB6A)	0.315217	0.494433
GO:0004222	metalloendopeptidase activity	1	39	ENSSSCG00000000795(ADAMTS20)	0.321357	0.498039
GO:0005496	steroid binding	1	39	ENSSSCG00000004576(RORA)	0.321357	0.498039
GO:0019210	kinase inhibitor activity	1	39	ENSSSCG00000000625(LRP6)	0.321357	0.498039
GO:0019904	protein domain specific binding	5	381	ENSSSCG00000005524(DAB2IP);ENSSSCG00000011833(DLG1);ENSSSCG00000013630(DNM2);ENSSSCG00000014828(RAB6A);ENSSSCG00000016234(CUL3)	0.323055	0.498684
GO:0032553	ribonucleotide binding	5	383	ENSSSCG00000000145(-);ENSSSCG00000000475(IRAK3);ENSSSCG00000004927(CLPX);ENSSSCG00000011916(ATP6V1A);ENSSSCG00000014828(RAB6A)	0.326983	0.498913
GO:0140030	modification-dependent protein binding	2	120	ENSSSCG00000003872(EPS15);ENSSSCG00000008591(ATAD2B)	0.332458	0.498913
GO:0017076	purine nucleotide binding	5	386	ENSSSCG00000000145(-);ENSSSCG00000000475(IRAK3);ENSSSCG00000004927(CLPX);ENSSSCG00000011916(ATP6V1A);ENSSSCG00000014828(RAB6A)	0.332886	0.498913
GO:0001221	transcription cofactor binding	1	41	ENSSSCG00000004576(RORA)	0.334746	0.498913
GO:0005254	chloride channel activity	1	41	ENSSSCG00000037416(CLIC5)	0.334746	0.498913
GO:0005518	collagen binding	1	41	ENSSSCG00000007541(PDGFA)	0.334746	0.498913
GO:0051213	dioxygenase activity	1	41	ENSSSCG00000017923(ALOX15)	0.334746	0.498913
GO:0072341	modified amino acid binding	1	41	ENSSSCG00000007757(TRIM72)	0.334746	0.498913
GO:1990841	promoter-specific chromatin binding	1	41	ENSSSCG00000014794(NUP98)	0.334746	0.498913
GO:0008047	enzyme activator activity	3	209	ENSSSCG00000003486(ARHGEF10L);ENSSSCG00000004927(CLPX);ENSSSCG00000016101(CFLAR)	0.340522	0.503847
GO:0038024	cargo receptor activity	1	42	ENSSSCG00000000625(LRP6)	0.341343	0.503847
GO:0003690	double-stranded DNA binding	10	861	ENSSSCG00000004576(RORA);ENSSSCG00000006331(PBX1);ENSSSCG00000010243(CCAR1);ENSSSCG00000010928(KDM5B);ENSSSCG00000011025(ZEB1);ENSSSCG00000011235(UBP1);ENSSSCG00000014126(MSH3);ENSSSCG00000024916(DHX36);ENSSSCG00000028771(MEF2A);ENSSSCG00000034191(SOX6)	0.342667	0.503847
GO:0044389	ubiquitin-like protein ligase binding	3	210	ENSSSCG00000011765(USP13);ENSSSCG00000013262(AMBRA1);ENSSSCG00000016234(CUL3)	0.343238	0.503847
GO:0004725	protein tyrosine phosphatase activity	1	43	ENSSSCG00000015743(PTPN4)	0.347875	0.508734
GO:1901363	heterocyclic compound binding	23	2149	ENSSSCG00000000145(-);ENSSSCG00000000475(IRAK3);ENSSSCG00000003660(PABPC4);ENSSSCG00000004576(RORA);ENSSSCG00000004927(CLPX);ENSSSCG00000006331(PBX1);ENSSSCG00000010243(CCAR1);ENSSSCG00000010928(KDM5B);ENSSSCG00000011025(ZEB1);ENSSSCG00000011235(UBP1);ENSSSCG00000011916(ATP6V1A);ENSSSCG00000014126(MSH3);ENSSSCG00000014794(NUP98);ENSSSCG00000014828(RAB6A);ENSSSCG00000016075(SF3B1);ENSSSCG000000178…	0.365804	0.532827
GO:0004386	helicase activity	1	46	ENSSSCG00000024916(DHX36)	0.367089	0.532827
GO:0003676	nucleic acid binding	18	1663	ENSSSCG00000003660(PABPC4);ENSSSCG00000004576(RORA);ENSSSCG00000006331(PBX1);ENSSSCG00000010243(CCAR1);ENSSSCG00000010928(KDM5B);ENSSSCG00000011025(ZEB1);ENSSSCG00000011235(UBP1);ENSSSCG00000014126(MSH3);ENSSSCG00000014794(NUP98);ENSSSCG00000016075(SF3B1);ENSSSCG00000017832(METTL16);ENSSSCG00000024916(DHX36);ENSSSCG00000025672(RAVER2);ENSSSCG00000028771(MEF2A);ENSSSCG00000032531(SMG1);ENSSSCG0000…	0.372571	0.538773
GO:0005215	transporter activity	7	598	ENSSSCG00000000625(LRP6);ENSSSCG00000004636(TRPM7);ENSSSCG00000007805(ATP2A1);ENSSSCG00000011916(ATP6V1A);ENSSSCG00000012713(ATP11C);ENSSSCG00000027051(EMC7);ENSSSCG00000037416(CLIC5)	0.377145	0.540876
GO:0140110	transcription regulator activity	10	888	ENSSSCG00000004576(RORA);ENSSSCG00000006331(PBX1);ENSSSCG00000008215(SMYD1);ENSSSCG00000010243(CCAR1);ENSSSCG00000010928(KDM5B);ENSSSCG00000011025(ZEB1);ENSSSCG00000011235(UBP1);ENSSSCG00000014794(NUP98);ENSSSCG00000028771(MEF2A);ENSSSCG00000029954(THRAP3)	0.379431	0.540876
GO:0002039	p53 binding	1	48	ENSSSCG00000000488(MDM2)	0.379586	0.540876
GO:0032182	ubiquitin-like protein binding	1	48	ENSSSCG00000011765(USP13)	0.379586	0.540876
GO:0005253	anion channel activity	1	49	ENSSSCG00000037416(CLIC5)	0.385743	0.544116
GO:0099106	ion channel regulator activity	1	49	ENSSSCG00000011833(DLG1)	0.385743	0.544116
GO:0042393	histone binding	2	135	ENSSSCG00000008591(ATAD2B);ENSSSCG00000010928(KDM5B)	0.386057	0.544116
GO:0003725	double-stranded RNA binding	1	50	ENSSSCG00000024916(DHX36)	0.39184	0.548341
GO:0043168	anion binding	9	800	ENSSSCG00000000145(-);ENSSSCG00000000475(IRAK3);ENSSSCG00000004927(CLPX);ENSSSCG00000005524(DAB2IP);ENSSSCG00000007757(TRIM72);ENSSSCG00000009230(WDFY3);ENSSSCG00000011916(ATP6V1A);ENSSSCG00000014828(RAB6A);ENSSSCG00000017923(ALOX15)	0.391874	0.548341
GO:0019899	enzyme binding	14	1291	ENSSSCG00000001056(RANBP9);ENSSSCG00000005524(DAB2IP);ENSSSCG00000005602(GAPVD1);ENSSSCG00000006201(ARFGEF1);ENSSSCG00000007757(TRIM72);ENSSSCG00000011765(USP13);ENSSSCG00000011833(DLG1);ENSSSCG00000013262(AMBRA1);ENSSSCG00000014126(MSH3);ENSSSCG00000016101(CFLAR);ENSSSCG00000016234(CUL3);ENSSSCG00000024916(DHX36);ENSSSCG00000028771(MEF2A);ENSSSCG00000030354(MAP3K2)	0.395667	0.551664
GO:0015108	chloride transmembrane transporter activity	1	51	ENSSSCG00000037416(CLIC5)	0.397876	0.552764
GO:0033613	activating transcription factor binding	1	52	ENSSSCG00000028771(MEF2A)	0.403854	0.558559
GO:0097159	organic cyclic compound binding	23	2190	ENSSSCG00000000145(-);ENSSSCG00000000475(IRAK3);ENSSSCG00000003660(PABPC4);ENSSSCG00000004576(RORA);ENSSSCG00000004927(CLPX);ENSSSCG00000006331(PBX1);ENSSSCG00000010243(CCAR1);ENSSSCG00000010928(KDM5B);ENSSSCG00000011025(ZEB1);ENSSSCG00000011235(UBP1);ENSSSCG00000011916(ATP6V1A);ENSSSCG00000014126(MSH3);ENSSSCG00000014794(NUP98);ENSSSCG00000014828(RAB6A);ENSSSCG00000016075(SF3B1);ENSSSCG000000178…	0.40492	0.558559
GO:0008144	drug binding	4	328	ENSSSCG00000000145(-);ENSSSCG00000000475(IRAK3);ENSSSCG00000004927(CLPX);ENSSSCG00000011916(ATP6V1A)	0.406944	0.559072
GO:0016773	phosphotransferase activity, alcohol group as acceptor	5	424	ENSSSCG00000000475(IRAK3);ENSSSCG00000003828(FGGY);ENSSSCG00000015283(PIK3C2B);ENSSSCG00000030354(MAP3K2);ENSSSCG00000032531(SMG1)	0.408166	0.559072
GO:0022804	active transmembrane transporter activity	2	142	ENSSSCG00000007805(ATP2A1);ENSSSCG00000011916(ATP6V1A)	0.410459	0.560241
GO:1902936	phosphatidylinositol bisphosphate binding	1	54	ENSSSCG00000017923(ALOX15)	0.415633	0.565319
GO:0004527	exonuclease activity	1	55	ENSSSCG00000009319(PAN3)	0.421436	0.568718
GO:1990837	sequence-specific double-stranded DNA binding	9	822	ENSSSCG00000004576(RORA);ENSSSCG00000006331(PBX1);ENSSSCG00000010243(CCAR1);ENSSSCG00000010928(KDM5B);ENSSSCG00000011025(ZEB1);ENSSSCG00000011235(UBP1);ENSSSCG00000024916(DHX36);ENSSSCG00000028771(MEF2A);ENSSSCG00000034191(SOX6)	0.423843	0.568718
GO:0051020	GTPase binding	3	240	ENSSSCG00000005602(GAPVD1);ENSSSCG00000006201(ARFGEF1);ENSSSCG00000013262(AMBRA1)	0.423863	0.568718
GO:0030234	enzyme regulator activity	5	432	ENSSSCG00000000625(LRP6);ENSSSCG00000003486(ARHGEF10L);ENSSSCG00000004927(CLPX);ENSSSCG00000007203(-);ENSSSCG00000016101(CFLAR)	0.42398	0.568718
GO:0003682	chromatin binding	4	337	ENSSSCG00000011025(ZEB1);ENSSSCG00000012613(NKAP);ENSSSCG00000014794(NUP98);ENSSSCG00000028771(MEF2A)	0.427103	0.569089
GO:0051087	chaperone binding	1	56	ENSSSCG00000011765(USP13)	0.427183	0.569089
GO:0042803	protein homodimerization activity	5	436	ENSSSCG00000000475(IRAK3);ENSSSCG00000000625(LRP6);ENSSSCG00000005524(DAB2IP);ENSSSCG00000007541(PDGFA);ENSSSCG00000007805(ATP2A1)	0.431864	0.572746
GO:0005319	lipid transporter activity	1	57	ENSSSCG00000012713(ATP11C)	0.432872	0.572746
GO:0005198	structural molecule activity	3	245	ENSSSCG00000011833(DLG1);ENSSSCG00000013223(NUP160);ENSSSCG00000014794(NUP98)	0.437032	0.576289
GO:0016247	channel regulator activity	1	60	ENSSSCG00000011833(DLG1)	0.449609	0.590871
GO:0140101	catalytic activity, acting on a tRNA	1	61	ENSSSCG00000004374(QRSL1)	0.455078	0.596045
GO:0005262	calcium channel activity	1	63	ENSSSCG00000004636(TRPM7)	0.465857	0.606081
GO:0015078	proton transmembrane transporter activity	1	63	ENSSSCG00000011916(ATP6V1A)	0.465857	0.606081
GO:0015631	tubulin binding	2	160	ENSSSCG00000017836(PAFAH1B1);ENSSSCG00000029249(NAV3)	0.470942	0.610655
GO:0044325	ion channel binding	1	65	ENSSSCG00000011833(DLG1)	0.476424	0.615711
GO:0004540	ribonuclease activity	1	67	ENSSSCG00000009319(PAN3)	0.486786	0.626252
GO:0046983	protein dimerization activity	6	565	ENSSSCG00000000475(IRAK3);ENSSSCG00000000625(LRP6);ENSSSCG00000005524(DAB2IP);ENSSSCG00000007541(PDGFA);ENSSSCG00000007805(ATP2A1);ENSSSCG00000028771(MEF2A)	0.4878	0.626252
GO:0003779	actin binding	2	166	ENSSSCG00000000145(-);ENSSSCG00000004636(TRPM7)	0.490289	0.627361
GO:0016616	oxidoreductase activity, acting on the CH-OH group of donors, NAD or NADP as acceptor	1	68	ENSSSCG00000001852(IDH2)	0.49189	0.627361
GO:0003677	DNA binding	12	1174	ENSSSCG00000004576(RORA);ENSSSCG00000006331(PBX1);ENSSSCG00000010243(CCAR1);ENSSSCG00000010928(KDM5B);ENSSSCG00000011025(ZEB1);ENSSSCG00000011235(UBP1);ENSSSCG00000014126(MSH3);ENSSSCG00000024916(DHX36);ENSSSCG00000028771(MEF2A);ENSSSCG00000032531(SMG1);ENSSSCG00000034191(SOX6);ENSSSCG00000036350(HNRNPA2B1)	0.495639	0.630077
GO:0031072	heat shock protein binding	1	71	ENSSSCG00000017717(UNC45B)	0.506903	0.642298
GO:0015103	inorganic anion transmembrane transporter activity	1	73	ENSSSCG00000037416(CLIC5)	0.516668	0.652545
GO:0043021	ribonucleoprotein complex binding	1	74	ENSSSCG00000009435(NAA16)	0.521478	0.653365
GO:0000166	nucleotide binding	5	483	ENSSSCG00000000145(-);ENSSSCG00000000475(IRAK3);ENSSSCG00000004927(CLPX);ENSSSCG00000011916(ATP6V1A);ENSSSCG00000014828(RAB6A)	0.522356	0.653365
GO:1901265	nucleoside phosphate binding	5	483	ENSSSCG00000000145(-);ENSSSCG00000000475(IRAK3);ENSSSCG00000004927(CLPX);ENSSSCG00000011916(ATP6V1A);ENSSSCG00000014828(RAB6A)	0.522356	0.653365
GO:0016614	oxidoreductase activity, acting on CH-OH group of donors	1	75	ENSSSCG00000001852(IDH2)	0.526241	0.656115
GO:0002020	protease binding	1	78	ENSSSCG00000016101(CFLAR)	0.540251	0.67143
GO:0005244	voltage-gated ion channel activity	1	81	ENSSSCG00000037416(CLIC5)	0.553851	0.679647
GO:0019838	growth factor binding	1	81	ENSSSCG00000007541(PDGFA)	0.553851	0.679647
GO:0019903	protein phosphatase binding	1	81	ENSSSCG00000005524(DAB2IP)	0.553851	0.679647
GO:0022832	voltage-gated channel activity	1	81	ENSSSCG00000037416(CLIC5)	0.553851	0.679647
GO:0005515	protein binding	40	4076	ENSSSCG00000000145(-);ENSSSCG00000000475(IRAK3);ENSSSCG00000000488(MDM2);ENSSSCG00000000625(LRP6);ENSSSCG00000001056(RANBP9);ENSSSCG00000003872(EPS15);ENSSSCG00000004576(RORA);ENSSSCG00000004636(TRPM7);ENSSSCG00000005021(SAV1);ENSSSCG00000005524(DAB2IP);ENSSSCG00000005602(GAPVD1);ENSSSCG00000006201(ARFGEF1);ENSSSCG00000006698(BCL9);ENSSSCG00000006754(AMPD1);ENSSSCG00000007203(-);ENSSSCG0000000754…	0.561768	0.685169
GO:0003727	single-stranded RNA binding	1	83	ENSSSCG00000003660(PABPC4)	0.562697	0.685169
GO:0022890	inorganic cation transmembrane transporter activity	3	296	ENSSSCG00000004636(TRPM7);ENSSSCG00000007805(ATP2A1);ENSSSCG00000011916(ATP6V1A)	0.563635	0.685169
GO:0008134	transcription factor binding	4	405	ENSSSCG00000004576(RORA);ENSSSCG00000025417(BBS2);ENSSSCG00000028771(MEF2A);ENSSSCG00000029954(THRAP3)	0.571539	0.692613
GO:0019901	protein kinase binding	4	406	ENSSSCG00000005524(DAB2IP);ENSSSCG00000011833(DLG1);ENSSSCG00000028771(MEF2A);ENSSSCG00000030354(MAP3K2)	0.57352	0.692855
GO:0005096	GTPase activator activity	1	87	ENSSSCG00000003486(ARHGEF10L)	0.57987	0.698357
GO:0061134	peptidase regulator activity	1	89	ENSSSCG00000004927(CLPX)	0.588205	0.706209
GO:0004721	phosphoprotein phosphatase activity	1	92	ENSSSCG00000015743(PTPN4)	0.600402	0.718635
GO:0035257	nuclear hormone receptor binding	1	93	ENSSSCG00000029954(THRAP3)	0.604388	0.721187
GO:0097367	carbohydrate derivative binding	5	530	ENSSSCG00000000145(-);ENSSSCG00000000475(IRAK3);ENSSSCG00000004927(CLPX);ENSSSCG00000011916(ATP6V1A);ENSSSCG00000014828(RAB6A)	0.60647	0.721458
GO:0046873	metal ion transmembrane transporter activity	2	209	ENSSSCG00000004636(TRPM7);ENSSSCG00000007805(ATP2A1)	0.615436	0.728472
GO:0016829	lyase activity	1	96	ENSSSCG00000007950(ADCY9)	0.616111	0.728472
GO:0008757	S-adenosylmethionine-dependent methyltransferase activity	1	99	ENSSSCG00000017832(METTL16)	0.627491	0.737358
GO:0001228	DNA-binding transcription activator activity, RNA polymerase II-specific	3	325	ENSSSCG00000006331(PBX1);ENSSSCG00000011235(UBP1);ENSSSCG00000028771(MEF2A)	0.627664	0.737358
GO:0005525	GTP binding	1	100	ENSSSCG00000014828(RAB6A)	0.631209	0.737358
GO:0030695	GTPase regulator activity	1	100	ENSSSCG00000003486(ARHGEF10L)	0.631209	0.737358
GO:0015318	inorganic molecular entity transmembrane transporter activity	4	442	ENSSSCG00000004636(TRPM7);ENSSSCG00000007805(ATP2A1);ENSSSCG00000011916(ATP6V1A);ENSSSCG00000037416(CLIC5)	0.641359	0.746548
GO:0022857	transmembrane transporter activity	5	552	ENSSSCG00000000625(LRP6);ENSSSCG00000004636(TRPM7);ENSSSCG00000007805(ATP2A1);ENSSSCG00000011916(ATP6V1A);ENSSSCG00000037416(CLIC5)	0.642914	0.746548
GO:0008022	protein C-terminus binding	1	104	ENSSSCG00000011833(DLG1)	0.64572	0.747575
GO:0000981	DNA-binding transcription factor activity, RNA polymerase II-specific	5	556	ENSSSCG00000004576(RORA);ENSSSCG00000006331(PBX1);ENSSSCG00000011025(ZEB1);ENSSSCG00000011235(UBP1);ENSSSCG00000028771(MEF2A)	0.649319	0.74835
GO:0008324	cation transmembrane transporter activity	3	336	ENSSSCG00000004636(TRPM7);ENSSSCG00000007805(ATP2A1);ENSSSCG00000011916(ATP6V1A)	0.650237	0.74835
GO:0044877	protein-containing complex binding	5	558	ENSSSCG00000005524(DAB2IP);ENSSSCG00000007541(PDGFA);ENSSSCG00000008144(NCK2);ENSSSCG00000009435(NAA16);ENSSSCG00000011765(USP13)	0.652494	0.748733
GO:0051427	hormone receptor binding	1	107	ENSSSCG00000029954(THRAP3)	0.656232	0.749078
GO:0019207	kinase regulator activity	1	108	ENSSSCG00000000625(LRP6)	0.659667	0.749078
GO:0032550	purine ribonucleoside binding	1	108	ENSSSCG00000014828(RAB6A)	0.659667	0.749078
GO:0005216	ion channel activity	2	227	ENSSSCG00000004636(TRPM7);ENSSSCG00000037416(CLIC5)	0.660498	0.749078
GO:0001883	purine nucleoside binding	1	109	ENSSSCG00000014828(RAB6A)	0.663068	0.749806
GO:0032549	ribonucleoside binding	1	110	ENSSSCG00000014828(RAB6A)	0.666435	0.75143
GO:0004674	protein serine/threonine kinase activity	2	231	ENSSSCG00000000475(IRAK3);ENSSSCG00000032531(SMG1)	0.669928	0.753185
GO:0140097	catalytic activity, acting on DNA	1	112	ENSSSCG00000024916(DHX36)	0.67307	0.754537
GO:0022838	substrate-specific channel activity	2	235	ENSSSCG00000004636(TRPM7);ENSSSCG00000037416(CLIC5)	0.679148	0.756698
GO:0001882	nucleoside binding	1	114	ENSSSCG00000014828(RAB6A)	0.679575	0.756698
GO:0019900	kinase binding	4	465	ENSSSCG00000005524(DAB2IP);ENSSSCG00000011833(DLG1);ENSSSCG00000028771(MEF2A);ENSSSCG00000030354(MAP3K2)	0.680936	0.756698
GO:0032561	guanyl ribonucleotide binding	1	115	ENSSSCG00000014828(RAB6A)	0.682779	0.756698
GO:0015075	ion transmembrane transporter activity	4	469	ENSSSCG00000004636(TRPM7);ENSSSCG00000007805(ATP2A1);ENSSSCG00000011916(ATP6V1A);ENSSSCG00000037416(CLIC5)	0.687507	0.758499
GO:0004672	protein kinase activity	3	357	ENSSSCG00000000475(IRAK3);ENSSSCG00000030354(MAP3K2);ENSSSCG00000032531(SMG1)	0.690639	0.758499
GO:0004518	nuclease activity	1	118	ENSSSCG00000009319(PAN3)	0.692203	0.758499
GO:0019001	guanyl nucleotide binding	1	118	ENSSSCG00000014828(RAB6A)	0.692203	0.758499
GO:0060589	nucleoside-triphosphatase regulator activity	1	120	ENSSSCG00000003486(ARHGEF10L)	0.698332	0.763065
GO:0008168	methyltransferase activity	1	122	ENSSSCG00000017832(METTL16)	0.704339	0.767473
GO:0015267	channel activity	2	251	ENSSSCG00000004636(TRPM7);ENSSSCG00000037416(CLIC5)	0.713975	0.769406
GO:0022803	passive transmembrane transporter activity	2	251	ENSSSCG00000004636(TRPM7);ENSSSCG00000037416(CLIC5)	0.713975	0.769406
GO:0043167	ion binding	12	1366	ENSSSCG00000000145(-);ENSSSCG00000000475(IRAK3);ENSSSCG00000004927(CLPX);ENSSSCG00000005524(DAB2IP);ENSSSCG00000007757(TRIM72);ENSSSCG00000007805(ATP2A1);ENSSSCG00000009230(WDFY3);ENSSSCG00000010928(KDM5B);ENSSSCG00000011916(ATP6V1A);ENSSSCG00000014828(RAB6A);ENSSSCG00000017923(ALOX15);ENSSSCG00000024916(DHX36)	0.714946	0.769406
GO:0001664	G protein-coupled receptor binding	1	126	ENSSSCG00000000625(LRP6)	0.716002	0.769406
GO:0016741	transferase activity, transferring one-carbon groups	1	126	ENSSSCG00000017832(METTL16)	0.716002	0.769406
GO:0005126	cytokine receptor binding	1	132	ENSSSCG00000005524(DAB2IP)	0.732649	0.785125
GO:0003700	DNA-binding transcription factor activity	5	622	ENSSSCG00000004576(RORA);ENSSSCG00000006331(PBX1);ENSSSCG00000011025(ZEB1);ENSSSCG00000011235(UBP1);ENSSSCG00000028771(MEF2A)	0.744504	0.795638
GO:0016791	phosphatase activity	1	140	ENSSSCG00000015743(PTPN4)	0.753353	0.800762
GO:0036094	small molecule binding	5	629	ENSSSCG00000000145(-);ENSSSCG00000000475(IRAK3);ENSSSCG00000004927(CLPX);ENSSSCG00000011916(ATP6V1A);ENSSSCG00000014828(RAB6A)	0.753416	0.800762
GO:0016491	oxidoreductase activity	3	396	ENSSSCG00000001852(IDH2);ENSSSCG00000012257(-);ENSSSCG00000017923(ALOX15)	0.756349	0.801688
GO:0004857	enzyme inhibitor activity	1	158	ENSSSCG00000000625(LRP6)	0.794321	0.839649
GO:0022839	ion gated channel activity	1	160	ENSSSCG00000037416(CLIC5)	0.798435	0.84171
GO:0022836	gated channel activity	1	162	ENSSSCG00000037416(CLIC5)	0.802468	0.843675
GO:0048018	receptor ligand activity	1	168	ENSSSCG00000007541(PDGFA)	0.814094	0.853592
GO:0005261	cation channel activity	1	170	ENSSSCG00000004636(TRPM7)	0.817817	0.853739
GO:0005488	binding	58	6210	ENSSSCG00000000145(-);ENSSSCG00000000475(IRAK3);ENSSSCG00000000488(MDM2);ENSSSCG00000000625(LRP6);ENSSSCG00000001056(RANBP9);ENSSSCG00000003660(PABPC4);ENSSSCG00000003872(EPS15);ENSSSCG00000004576(RORA);ENSSSCG00000004636(TRPM7);ENSSSCG00000004927(CLPX);ENSSSCG00000005021(SAV1);ENSSSCG00000005524(DAB2IP);ENSSSCG00000005602(GAPVD1);ENSSSCG00000006201(ARFGEF1);ENSSSCG00000006331(PBX1);ENSSSCG000000…	0.818624	0.853739
GO:0015077	monovalent inorganic cation transmembrane transporter activity	1	173	ENSSSCG00000011916(ATP6V1A)	0.823264	0.856282
GO:0005509	calcium ion binding	1	177	ENSSSCG00000007805(ATP2A1)	0.830276	0.861273
GO:0001227	DNA-binding transcription repressor activity, RNA polymerase II-specific	1	179	ENSSSCG00000011025(ZEB1)	0.833679	0.861944
GO:0008509	anion transmembrane transporter activity	1	180	ENSSSCG00000037416(CLIC5)	0.835355	0.861944
GO:0042578	phosphoric ester hydrolase activity	1	185	ENSSSCG00000015743(PTPN4)	0.843487	0.867362
GO:0030545	receptor regulator activity	1	186	ENSSSCG00000007541(PDGFA)	0.845065	0.867362
GO:0008270	zinc ion binding	1	196	ENSSSCG00000010928(KDM5B)	0.860007	0.880375
GO:0005102	signaling receptor binding	5	786	ENSSSCG00000000625(LRP6);ENSSSCG00000005524(DAB2IP);ENSSSCG00000007541(PDGFA);ENSSSCG00000016234(CUL3);ENSSSCG00000029954(THRAP3)	0.897907	0.91676
GO:0016788	hydrolase activity, acting on ester bonds	2	395	ENSSSCG00000009319(PAN3);ENSSSCG00000015743(PTPN4)	0.907009	0.923629
GO:0042802	identical protein binding	9	1297	ENSSSCG00000000475(IRAK3);ENSSSCG00000000625(LRP6);ENSSSCG00000005021(SAV1);ENSSSCG00000005524(DAB2IP);ENSSSCG00000006754(AMPD1);ENSSSCG00000007541(PDGFA);ENSSSCG00000007757(TRIM72);ENSSSCG00000007805(ATP2A1);ENSSSCG00000017836(PAFAH1B1)	0.910114	0.923819
GO:0046872	metal ion binding	4	680	ENSSSCG00000000475(IRAK3);ENSSSCG00000007805(ATP2A1);ENSSSCG00000010928(KDM5B);ENSSSCG00000024916(DHX36)	0.911944	0.923819
GO:0043169	cation binding	4	728	ENSSSCG00000000475(IRAK3);ENSSSCG00000007805(ATP2A1);ENSSSCG00000010928(KDM5B);ENSSSCG00000024916(DHX36)	0.93652	0.94625
GO:0046914	transition metal ion binding	1	303	ENSSSCG00000010928(KDM5B)	0.953056	0.960463
GO:0038023	signaling receptor activity	1	749	ENSSSCG00000000625(LRP6)	0.999577	1
GO:0060089	molecular transducer activity	1	768	ENSSSCG00000000625(LRP6)	0.999656	1
GO:0003674	molecular_function	86	8714	ENSSSCG00000000145(-);ENSSSCG00000000475(IRAK3);ENSSSCG00000000488(MDM2);ENSSSCG00000000625(LRP6);ENSSSCG00000000795(ADAMTS20);ENSSSCG00000000939(ACSS3);ENSSSCG00000001056(RANBP9);ENSSSCG00000001852(IDH2);ENSSSCG00000003486(ARHGEF10L);ENSSSCG00000003660(PABPC4);ENSSSCG00000003828(FGGY);ENSSSCG00000003872(EPS15);ENSSSCG00000004374(QRSL1);ENSSSCG00000004576(RORA);ENSSSCG00000004636(TRPM7);ENSSSCG00…	1	1

## Sheet: Biological Process
GO analysis for differential expression circRNAs between H and L groups
GO ID	Description	H-vs-L (98)	Background number (10469)	Genes	pvalue	p.adjust
GO:0043254	regulation of protein complex assembly	10	275	ENSSSCG00000001850(-);ENSSSCG00000005524(DAB2IP);ENSSSCG00000006201(ARFGEF1);ENSSSCG00000008144(NCK2);ENSSSCG00000011833(DLG1);ENSSSCG00000017923(ALOX15);ENSSSCG00000021845(ATXN2L);ENSSSCG00000024916(DHX36);ENSSSCG00000027417(LDLRAD4);ENSSSCG00000029249(NAV3)	0.000242724	0.131928
GO:0043622	cortical microtubule organization	2	3	ENSSSCG00000011833(DLG1);ENSSSCG00000017836(PAFAH1B1)	0.000258635	0.131928
GO:0044313	protein K6-linked deubiquitination	2	3	ENSSSCG00000011765(USP13);ENSSSCG00000032917(USP30)	0.000258635	0.131928
GO:0051495	positive regulation of cytoskeleton organization	7	138	ENSSSCG00000001850(-);ENSSSCG00000003486(ARHGEF10L);ENSSSCG00000007187(NSFL1C);ENSSSCG00000008144(NCK2);ENSSSCG00000011833(DLG1);ENSSSCG00000017923(ALOX15);ENSSSCG00000029249(NAV3)	0.000302793	0.131928
GO:0048519	negative regulation of biological process	47	3250	ENSSSCG00000000475(IRAK3);ENSSSCG00000000625(LRP6);ENSSSCG00000000795(ADAMTS20);ENSSSCG00000001056(RANBP9);ENSSSCG00000001850(-);ENSSSCG00000003660(PABPC4);ENSSSCG00000004144(HECA);ENSSSCG00000004506(CTIF);ENSSSCG00000004576(RORA);ENSSSCG00000005021(SAV1);ENSSSCG00000005477(FKBP15);ENSSSCG00000005524(DAB2IP);ENSSSCG00000006137(WWP1);ENSSSCG00000006201(ARFGEF1);ENSSSCG00000006331(PBX1);ENSSSCG0000…	0.000319443	0.131928
GO:0006402	mRNA catabolic process	6	109	ENSSSCG00000003660(PABPC4);ENSSSCG00000004506(CTIF);ENSSSCG00000017832(METTL16);ENSSSCG00000024916(DHX36);ENSSSCG00000029954(THRAP3);ENSSSCG00000032531(SMG1)	0.000537372	0.131928
GO:0010563	negative regulation of phosphorus metabolic process	11	363	ENSSSCG00000000475(IRAK3);ENSSSCG00000000625(LRP6);ENSSSCG00000001056(RANBP9);ENSSSCG00000005477(FKBP15);ENSSSCG00000005524(DAB2IP);ENSSSCG00000007541(PDGFA);ENSSSCG00000008144(NCK2);ENSSSCG00000011833(DLG1);ENSSSCG00000017836(PAFAH1B1);ENSSSCG00000022968(ARFGEF3);ENSSSCG00000027417(LDLRAD4)	0.000562024	0.131928
GO:0045936	negative regulation of phosphate metabolic process	11	363	ENSSSCG00000000475(IRAK3);ENSSSCG00000000625(LRP6);ENSSSCG00000001056(RANBP9);ENSSSCG00000005477(FKBP15);ENSSSCG00000005524(DAB2IP);ENSSSCG00000007541(PDGFA);ENSSSCG00000008144(NCK2);ENSSSCG00000011833(DLG1);ENSSSCG00000017836(PAFAH1B1);ENSSSCG00000022968(ARFGEF3);ENSSSCG00000027417(LDLRAD4)	0.000562024	0.131928
GO:0042692	muscle cell differentiation	8	206	ENSSSCG00000000488(MDM2);ENSSSCG00000004576(RORA);ENSSSCG00000006698(BCL9);ENSSSCG00000007757(TRIM72);ENSSSCG00000008215(SMYD1);ENSSSCG00000011025(ZEB1);ENSSSCG00000028771(MEF2A);ENSSSCG00000034191(SOX6)	0.000678029	0.131928
GO:0009892	negative regulation of metabolic process	29	1716	ENSSSCG00000000475(IRAK3);ENSSSCG00000000625(LRP6);ENSSSCG00000001056(RANBP9);ENSSSCG00000003660(PABPC4);ENSSSCG00000004506(CTIF);ENSSSCG00000005477(FKBP15);ENSSSCG00000005524(DAB2IP);ENSSSCG00000006137(WWP1);ENSSSCG00000007541(PDGFA);ENSSSCG00000008144(NCK2);ENSSSCG00000008215(SMYD1);ENSSSCG00000010928(KDM5B);ENSSSCG00000011025(ZEB1);ENSSSCG00000011833(DLG1);ENSSSCG00000012613(NKAP);ENSSSCG00000…	0.00075369	0.131928
GO:0044265	cellular macromolecule catabolic process	14	566	ENSSSCG00000000488(MDM2);ENSSSCG00000003660(PABPC4);ENSSSCG00000004506(CTIF);ENSSSCG00000004927(CLPX);ENSSSCG00000005524(DAB2IP);ENSSSCG00000006137(WWP1);ENSSSCG00000007757(TRIM72);ENSSSCG00000011765(USP13);ENSSSCG00000015509(COP1);ENSSSCG00000016234(CUL3);ENSSSCG00000017832(METTL16);ENSSSCG00000024916(DHX36);ENSSSCG00000029954(THRAP3);ENSSSCG00000032531(SMG1)	0.000756711	0.131928
GO:0031334	positive regulation of protein complex assembly	7	162	ENSSSCG00000001850(-);ENSSSCG00000005524(DAB2IP);ENSSSCG00000008144(NCK2);ENSSSCG00000011833(DLG1);ENSSSCG00000017923(ALOX15);ENSSSCG00000024916(DHX36);ENSSSCG00000029249(NAV3)	0.000793685	0.131928
GO:1902915	negative regulation of protein polyubiquitination	2	5	ENSSSCG00000013295(TRIM44);ENSSSCG00000022479(UBR5)	0.000851616	0.131928
GO:0050685	positive regulation of mRNA processing	3	21	ENSSSCG00000014794(NUP98);ENSSSCG00000024916(DHX36);ENSSSCG00000029954(THRAP3)	0.000936062	0.131928
GO:0032273	positive regulation of protein polymerization	5	81	ENSSSCG00000001850(-);ENSSSCG00000008144(NCK2);ENSSSCG00000011833(DLG1);ENSSSCG00000017923(ALOX15);ENSSSCG00000029249(NAV3)	0.000947448	0.131928
GO:0032271	regulation of protein polymerization	6	122	ENSSSCG00000001850(-);ENSSSCG00000006201(ARFGEF1);ENSSSCG00000008144(NCK2);ENSSSCG00000011833(DLG1);ENSSSCG00000017923(ALOX15);ENSSSCG00000029249(NAV3)	0.000973117	0.131928
GO:0044248	cellular catabolic process	21	1091	ENSSSCG00000000488(MDM2);ENSSSCG00000003660(PABPC4);ENSSSCG00000004506(CTIF);ENSSSCG00000004927(CLPX);ENSSSCG00000005524(DAB2IP);ENSSSCG00000006137(WWP1);ENSSSCG00000007757(TRIM72);ENSSSCG00000009230(WDFY3);ENSSSCG00000011765(USP13);ENSSSCG00000013262(AMBRA1);ENSSSCG00000015283(PIK3C2B);ENSSSCG00000015509(COP1);ENSSSCG00000016234(CUL3);ENSSSCG00000017668(VMP1);ENSSSCG00000017832(METTL16);ENSSSCG0…	0.000982128	0.131928
GO:1902905	positive regulation of supramolecular fiber organization	6	124	ENSSSCG00000001850(-);ENSSSCG00000003486(ARHGEF10L);ENSSSCG00000008144(NCK2);ENSSSCG00000011833(DLG1);ENSSSCG00000017923(ALOX15);ENSSSCG00000029249(NAV3)	0.00105907	0.131928
GO:1903313	positive regulation of mRNA metabolic process	4	49	ENSSSCG00000014794(NUP98);ENSSSCG00000017832(METTL16);ENSSSCG00000024916(DHX36);ENSSSCG00000029954(THRAP3)	0.00110784	0.131928
GO:0051147	regulation of muscle cell differentiation	5	84	ENSSSCG00000000488(MDM2);ENSSSCG00000007757(TRIM72);ENSSSCG00000008215(SMYD1);ENSSSCG00000011025(ZEB1);ENSSSCG00000034191(SOX6)	0.00111671	0.131928
GO:0008152	metabolic process	74	6338	ENSSSCG00000000475(IRAK3);ENSSSCG00000000488(MDM2);ENSSSCG00000000625(LRP6);ENSSSCG00000000795(ADAMTS20);ENSSSCG00000001056(RANBP9);ENSSSCG00000003486(ARHGEF10L);ENSSSCG00000003660(PABPC4);ENSSSCG00000003828(FGGY);ENSSSCG00000004374(QRSL1);ENSSSCG00000004506(CTIF);ENSSSCG00000004576(RORA);ENSSSCG00000004636(TRPM7);ENSSSCG00000004927(CLPX);ENSSSCG00000005021(SAV1);ENSSSCG00000005477(FKBP15);ENSSSC…	0.00125057	0.131928
GO:0030833	regulation of actin filament polymerization	5	87	ENSSSCG00000001850(-);ENSSSCG00000006201(ARFGEF1);ENSSSCG00000008144(NCK2);ENSSSCG00000011833(DLG1);ENSSSCG00000017923(ALOX15)	0.00130742	0.131928
GO:0050684	regulation of mRNA processing	5	87	ENSSSCG00000014794(NUP98);ENSSSCG00000017832(METTL16);ENSSSCG00000024916(DHX36);ENSSSCG00000029954(THRAP3);ENSSSCG00000036350(HNRNPA2B1)	0.00130742	0.131928
GO:0097435	supramolecular fiber organization	11	408	ENSSSCG00000001850(-);ENSSSCG00000003486(ARHGEF10L);ENSSSCG00000006201(ARFGEF1);ENSSSCG00000008144(NCK2);ENSSSCG00000011775(KLHL24);ENSSSCG00000011833(DLG1);ENSSSCG00000016234(CUL3);ENSSSCG00000017836(PAFAH1B1);ENSSSCG00000017923(ALOX15);ENSSSCG00000028771(MEF2A);ENSSSCG00000029249(NAV3)	0.00146139	0.131928
GO:0006401	RNA catabolic process	6	132	ENSSSCG00000003660(PABPC4);ENSSSCG00000004506(CTIF);ENSSSCG00000017832(METTL16);ENSSSCG00000024916(DHX36);ENSSSCG00000029954(THRAP3);ENSSSCG00000032531(SMG1)	0.00146261	0.131928
GO:0031324	negative regulation of cellular metabolic process	26	1538	ENSSSCG00000000475(IRAK3);ENSSSCG00000000625(LRP6);ENSSSCG00000001056(RANBP9);ENSSSCG00000005477(FKBP15);ENSSSCG00000005524(DAB2IP);ENSSSCG00000006137(WWP1);ENSSSCG00000007541(PDGFA);ENSSSCG00000008144(NCK2);ENSSSCG00000008215(SMYD1);ENSSSCG00000010928(KDM5B);ENSSSCG00000011025(ZEB1);ENSSSCG00000011833(DLG1);ENSSSCG00000012613(NKAP);ENSSSCG00000013295(TRIM44);ENSSSCG00000014126(MSH3);ENSSSCG00000…	0.00154401	0.131928
GO:0030029	actin filament-based process	11	412	ENSSSCG00000001850(-);ENSSSCG00000003486(ARHGEF10L);ENSSSCG00000004636(TRPM7);ENSSSCG00000006201(ARFGEF1);ENSSSCG00000008144(NCK2);ENSSSCG00000011833(DLG1);ENSSSCG00000016234(CUL3);ENSSSCG00000016845(NUP155);ENSSSCG00000017836(PAFAH1B1);ENSSSCG00000017923(ALOX15);ENSSSCG00000028771(MEF2A)	0.00157964	0.131928
GO:0009056	catabolic process	22	1214	ENSSSCG00000000475(IRAK3);ENSSSCG00000000488(MDM2);ENSSSCG00000003660(PABPC4);ENSSSCG00000004506(CTIF);ENSSSCG00000004927(CLPX);ENSSSCG00000005524(DAB2IP);ENSSSCG00000006137(WWP1);ENSSSCG00000007757(TRIM72);ENSSSCG00000009230(WDFY3);ENSSSCG00000011765(USP13);ENSSSCG00000013262(AMBRA1);ENSSSCG00000015283(PIK3C2B);ENSSSCG00000015509(COP1);ENSSSCG00000016234(CUL3);ENSSSCG00000017668(VMP1);ENSSSCG000…	0.00161249	0.131928
GO:0000956	nuclear-transcribed mRNA catabolic process	4	55	ENSSSCG00000004506(CTIF);ENSSSCG00000024916(DHX36);ENSSSCG00000029954(THRAP3);ENSSSCG00000032531(SMG1)	0.0017086	0.131928
GO:0043488	regulation of mRNA stability	4	55	ENSSSCG00000003660(PABPC4);ENSSSCG00000017832(METTL16);ENSSSCG00000024916(DHX36);ENSSSCG00000029954(THRAP3)	0.0017086	0.131928
GO:0051657	maintenance of organelle location	2	7	ENSSSCG00000007805(ATP2A1);ENSSSCG00000017836(PAFAH1B1)	0.00176664	0.131928
GO:0009057	macromolecule catabolic process	15	689	ENSSSCG00000000475(IRAK3);ENSSSCG00000000488(MDM2);ENSSSCG00000003660(PABPC4);ENSSSCG00000004506(CTIF);ENSSSCG00000004927(CLPX);ENSSSCG00000005524(DAB2IP);ENSSSCG00000006137(WWP1);ENSSSCG00000007757(TRIM72);ENSSSCG00000011765(USP13);ENSSSCG00000015509(COP1);ENSSSCG00000016234(CUL3);ENSSSCG00000017832(METTL16);ENSSSCG00000024916(DHX36);ENSSSCG00000029954(THRAP3);ENSSSCG00000032531(SMG1)	0.00176936	0.131928
GO:0010605	negative regulation of macromolecule metabolic process	26	1558	ENSSSCG00000000475(IRAK3);ENSSSCG00000000625(LRP6);ENSSSCG00000001056(RANBP9);ENSSSCG00000003660(PABPC4);ENSSSCG00000004506(CTIF);ENSSSCG00000005524(DAB2IP);ENSSSCG00000006137(WWP1);ENSSSCG00000008144(NCK2);ENSSSCG00000008215(SMYD1);ENSSSCG00000010928(KDM5B);ENSSSCG00000011025(ZEB1);ENSSSCG00000011833(DLG1);ENSSSCG00000012613(NKAP);ENSSSCG00000013295(TRIM44);ENSSSCG00000014126(MSH3);ENSSSCG000000…	0.00186361	0.134745
GO:0010608	posttranscriptional regulation of gene expression	8	243	ENSSSCG00000003660(PABPC4);ENSSSCG00000004506(CTIF);ENSSSCG00000008144(NCK2);ENSSSCG00000017832(METTL16);ENSSSCG00000024916(DHX36);ENSSSCG00000029954(THRAP3);ENSSSCG00000036350(HNRNPA2B1);ENSSSCG00000038870(TNRC6A)	0.00195779	0.134892
GO:0030041	actin filament polymerization	5	96	ENSSSCG00000001850(-);ENSSSCG00000006201(ARFGEF1);ENSSSCG00000008144(NCK2);ENSSSCG00000011833(DLG1);ENSSSCG00000017923(ALOX15)	0.00202457	0.134892
GO:0043489	RNA stabilization	3	28	ENSSSCG00000017832(METTL16);ENSSSCG00000024916(DHX36);ENSSSCG00000029954(THRAP3)	0.00219888	0.134892
GO:0030036	actin cytoskeleton organization	10	368	ENSSSCG00000001850(-);ENSSSCG00000003486(ARHGEF10L);ENSSSCG00000004636(TRPM7);ENSSSCG00000006201(ARFGEF1);ENSSSCG00000008144(NCK2);ENSSSCG00000011833(DLG1);ENSSSCG00000016234(CUL3);ENSSSCG00000017836(PAFAH1B1);ENSSSCG00000017923(ALOX15);ENSSSCG00000028771(MEF2A)	0.00227918	0.134892
GO:0008016	regulation of heart contraction	5	99	ENSSSCG00000000488(MDM2);ENSSSCG00000011833(DLG1);ENSSSCG00000016845(NUP155);ENSSSCG00000028771(MEF2A);ENSSSCG00000040731(TMEM65)	0.00231748	0.134892
GO:0042753	positive regulation of circadian rhythm	2	8	ENSSSCG00000004576(RORA);ENSSSCG00000029954(THRAP3)	0.00234117	0.134892
GO:0008064	regulation of actin polymerization or depolymerization	5	100	ENSSSCG00000001850(-);ENSSSCG00000006201(ARFGEF1);ENSSSCG00000008144(NCK2);ENSSSCG00000011833(DLG1);ENSSSCG00000017923(ALOX15)	0.00242164	0.134892
GO:0030832	regulation of actin filament length	5	100	ENSSSCG00000001850(-);ENSSSCG00000006201(ARFGEF1);ENSSSCG00000008144(NCK2);ENSSSCG00000011833(DLG1);ENSSSCG00000017923(ALOX15)	0.00242164	0.134892
GO:0030838	positive regulation of actin filament polymerization	4	61	ENSSSCG00000001850(-);ENSSSCG00000008144(NCK2);ENSSSCG00000011833(DLG1);ENSSSCG00000017923(ALOX15)	0.00250503	0.134892
GO:0043487	regulation of RNA stability	4	61	ENSSSCG00000003660(PABPC4);ENSSSCG00000017832(METTL16);ENSSSCG00000024916(DHX36);ENSSSCG00000029954(THRAP3)	0.00250503	0.134892
GO:1905037	autophagosome organization	4	61	ENSSSCG00000013262(AMBRA1);ENSSSCG00000015283(PIK3C2B);ENSSSCG00000017668(VMP1);ENSSSCG00000029539(RAB23)	0.00250503	0.134892
GO:0043409	negative regulation of MAPK cascade	5	102	ENSSSCG00000000475(IRAK3);ENSSSCG00000001056(RANBP9);ENSSSCG00000005524(DAB2IP);ENSSSCG00000011833(DLG1);ENSSSCG00000017836(PAFAH1B1)	0.00264013	0.134892
GO:0048024	regulation of mRNA splicing, via spliceosome	4	62	ENSSSCG00000014794(NUP98);ENSSSCG00000017832(METTL16);ENSSSCG00000029954(THRAP3);ENSSSCG00000036350(HNRNPA2B1)	0.00265881	0.134892
GO:0031400	negative regulation of protein modification process	10	376	ENSSSCG00000000475(IRAK3);ENSSSCG00000000625(LRP6);ENSSSCG00000001056(RANBP9);ENSSSCG00000005524(DAB2IP);ENSSSCG00000008144(NCK2);ENSSSCG00000011833(DLG1);ENSSSCG00000013295(TRIM44);ENSSSCG00000017836(PAFAH1B1);ENSSSCG00000022479(UBR5);ENSSSCG00000027417(LDLRAD4)	0.00266447	0.134892
GO:0044237	cellular metabolic process	69	5889	ENSSSCG00000000475(IRAK3);ENSSSCG00000000488(MDM2);ENSSSCG00000000625(LRP6);ENSSSCG00000001056(RANBP9);ENSSSCG00000003486(ARHGEF10L);ENSSSCG00000003660(PABPC4);ENSSSCG00000003828(FGGY);ENSSSCG00000004374(QRSL1);ENSSSCG00000004506(CTIF);ENSSSCG00000004576(RORA);ENSSSCG00000004636(TRPM7);ENSSSCG00000004927(CLPX);ENSSSCG00000005021(SAV1);ENSSSCG00000005477(FKBP15);ENSSSCG00000005524(DAB2IP);ENSSSCG0…	0.00271366	0.134892
GO:1903311	regulation of mRNA metabolic process	6	150	ENSSSCG00000003660(PABPC4);ENSSSCG00000014794(NUP98);ENSSSCG00000017832(METTL16);ENSSSCG00000024916(DHX36);ENSSSCG00000029954(THRAP3);ENSSSCG00000036350(HNRNPA2B1)	0.0027921	0.135958
GO:0001933	negative regulation of protein phosphorylation	8	259	ENSSSCG00000000475(IRAK3);ENSSSCG00000000625(LRP6);ENSSSCG00000001056(RANBP9);ENSSSCG00000005524(DAB2IP);ENSSSCG00000008144(NCK2);ENSSSCG00000011833(DLG1);ENSSSCG00000017836(PAFAH1B1);ENSSSCG00000027417(LDLRAD4)	0.00290757	0.138749
GO:0051493	regulation of cytoskeleton organization	9	321	ENSSSCG00000001850(-);ENSSSCG00000003486(ARHGEF10L);ENSSSCG00000006201(ARFGEF1);ENSSSCG00000007187(NSFL1C);ENSSSCG00000008144(NCK2);ENSSSCG00000011833(DLG1);ENSSSCG00000017836(PAFAH1B1);ENSSSCG00000017923(ALOX15);ENSSSCG00000029249(NAV3)	0.00307449	0.143838
GO:0051258	protein polymerization	6	156	ENSSSCG00000001850(-);ENSSSCG00000006201(ARFGEF1);ENSSSCG00000008144(NCK2);ENSSSCG00000011833(DLG1);ENSSSCG00000017923(ALOX15);ENSSSCG00000029249(NAV3)	0.00339164	0.155624
GO:0019637	organophosphate metabolic process	12	524	ENSSSCG00000004576(RORA);ENSSSCG00000004927(CLPX);ENSSSCG00000005524(DAB2IP);ENSSSCG00000007541(PDGFA);ENSSSCG00000007950(ADCY9);ENSSSCG00000011845(PCYT1A);ENSSSCG00000011916(ATP6V1A);ENSSSCG00000013262(AMBRA1);ENSSSCG00000015283(PIK3C2B);ENSSSCG00000017923(ALOX15);ENSSSCG00000029539(RAB23);ENSSSCG00000032531(SMG1)	0.00348304	0.156803
GO:1903726	negative regulation of phospholipid metabolic process	2	10	ENSSSCG00000005524(DAB2IP);ENSSSCG00000007541(PDGFA)	0.00371693	0.161603
GO:0110053	regulation of actin filament organization	6	159	ENSSSCG00000001850(-);ENSSSCG00000003486(ARHGEF10L);ENSSSCG00000006201(ARFGEF1);ENSSSCG00000008144(NCK2);ENSSSCG00000011833(DLG1);ENSSSCG00000017923(ALOX15)	0.00372512	0.161603
GO:0006644	phospholipid metabolic process	7	214	ENSSSCG00000005524(DAB2IP);ENSSSCG00000007541(PDGFA);ENSSSCG00000011845(PCYT1A);ENSSSCG00000013262(AMBRA1);ENSSSCG00000015283(PIK3C2B);ENSSSCG00000017923(ALOX15);ENSSSCG00000032531(SMG1)	0.00388331	0.165457
GO:0048523	negative regulation of cellular process	40	2934	ENSSSCG00000000475(IRAK3);ENSSSCG00000000625(LRP6);ENSSSCG00000000795(ADAMTS20);ENSSSCG00000001056(RANBP9);ENSSSCG00000001850(-);ENSSSCG00000004144(HECA);ENSSSCG00000004576(RORA);ENSSSCG00000005021(SAV1);ENSSSCG00000005477(FKBP15);ENSSSCG00000005524(DAB2IP);ENSSSCG00000006137(WWP1);ENSSSCG00000006201(ARFGEF1);ENSSSCG00000006331(PBX1);ENSSSCG00000007541(PDGFA);ENSSSCG00000007757(TRIM72);ENSSSCG000…	0.0041681	0.174475
GO:0046474	glycerophospholipid biosynthetic process	4	71	ENSSSCG00000007541(PDGFA);ENSSSCG00000011845(PCYT1A);ENSSSCG00000015283(PIK3C2B);ENSSSCG00000017923(ALOX15)	0.00434419	0.175682
GO:0061013	regulation of mRNA catabolic process	4	71	ENSSSCG00000003660(PABPC4);ENSSSCG00000017832(METTL16);ENSSSCG00000024916(DHX36);ENSSSCG00000029954(THRAP3)	0.00434419	0.175682
GO:0008154	actin polymerization or depolymerization	5	116	ENSSSCG00000001850(-);ENSSSCG00000006201(ARFGEF1);ENSSSCG00000008144(NCK2);ENSSSCG00000011833(DLG1);ENSSSCG00000017923(ALOX15)	0.004589	0.17742
GO:1903522	regulation of blood circulation	5	116	ENSSSCG00000000488(MDM2);ENSSSCG00000011833(DLG1);ENSSSCG00000016845(NUP155);ENSSSCG00000028771(MEF2A);ENSSSCG00000040731(TMEM65)	0.004589	0.17742
GO:1902903	regulation of supramolecular fiber organization	7	221	ENSSSCG00000001850(-);ENSSSCG00000003486(ARHGEF10L);ENSSSCG00000006201(ARFGEF1);ENSSSCG00000008144(NCK2);ENSSSCG00000011833(DLG1);ENSSSCG00000017923(ALOX15);ENSSSCG00000029249(NAV3)	0.00462915	0.17742
GO:0044089	positive regulation of cellular component biogenesis	9	343	ENSSSCG00000001850(-);ENSSSCG00000003486(ARHGEF10L);ENSSSCG00000005524(DAB2IP);ENSSSCG00000008144(NCK2);ENSSSCG00000011389(AMIGO3);ENSSSCG00000011833(DLG1);ENSSSCG00000017923(ALOX15);ENSSSCG00000024916(DHX36);ENSSSCG00000029249(NAV3)	0.00475246	0.17742
GO:0060047	heart contraction	5	117	ENSSSCG00000000488(MDM2);ENSSSCG00000011833(DLG1);ENSSSCG00000016845(NUP155);ENSSSCG00000028771(MEF2A);ENSSSCG00000040731(TMEM65)	0.00475897	0.17742
GO:0016071	mRNA metabolic process	9	344	ENSSSCG00000003660(PABPC4);ENSSSCG00000004506(CTIF);ENSSSCG00000014794(NUP98);ENSSSCG00000016075(SF3B1);ENSSSCG00000017832(METTL16);ENSSSCG00000024916(DHX36);ENSSSCG00000029954(THRAP3);ENSSSCG00000032531(SMG1);ENSSSCG00000036350(HNRNPA2B1)	0.00484295	0.177423
GO:1902369	negative regulation of RNA catabolic process	3	37	ENSSSCG00000017832(METTL16);ENSSSCG00000024916(DHX36);ENSSSCG00000029954(THRAP3)	0.00490775	0.177423
GO:0035637	multicellular organismal signaling	4	74	ENSSSCG00000016845(NUP155);ENSSSCG00000017836(PAFAH1B1);ENSSSCG00000028771(MEF2A);ENSSSCG00000040731(TMEM65)	0.00503616	0.179347
GO:0006406	mRNA export from nucleus	3	38	ENSSSCG00000013223(NUP160);ENSSSCG00000016845(NUP155);ENSSSCG00000036350(HNRNPA2B1)	0.00529263	0.183018
GO:0071427	mRNA-containing ribonucleoprotein complex export from nucleus	3	38	ENSSSCG00000013223(NUP160);ENSSSCG00000016845(NUP155);ENSSSCG00000036350(HNRNPA2B1)	0.00529263	0.183018
GO:0036315	cellular response to sterol	2	12	ENSSSCG00000000625(LRP6);ENSSSCG00000004576(RORA)	0.00538544	0.183566
GO:0051172	negative regulation of nitrogen compound metabolic process	23	1426	ENSSSCG00000000475(IRAK3);ENSSSCG00000000625(LRP6);ENSSSCG00000001056(RANBP9);ENSSSCG00000005524(DAB2IP);ENSSSCG00000006137(WWP1);ENSSSCG00000008144(NCK2);ENSSSCG00000008215(SMYD1);ENSSSCG00000010928(KDM5B);ENSSSCG00000011025(ZEB1);ENSSSCG00000011833(DLG1);ENSSSCG00000012613(NKAP);ENSSSCG00000013295(TRIM44);ENSSSCG00000014126(MSH3);ENSSSCG00000016234(CUL3);ENSSSCG00000017832(METTL16);ENSSSCG00000…	0.00557003	0.187184
GO:0042326	negative regulation of phosphorylation	8	292	ENSSSCG00000000475(IRAK3);ENSSSCG00000000625(LRP6);ENSSSCG00000001056(RANBP9);ENSSSCG00000005524(DAB2IP);ENSSSCG00000008144(NCK2);ENSSSCG00000011833(DLG1);ENSSSCG00000017836(PAFAH1B1);ENSSSCG00000027417(LDLRAD4)	0.00597825	0.196037
GO:0061024	membrane organization	9	356	ENSSSCG00000007757(TRIM72);ENSSSCG00000011833(DLG1);ENSSSCG00000012713(ATP11C);ENSSSCG00000013630(DNM2);ENSSSCG00000016234(CUL3);ENSSSCG00000016845(NUP155);ENSSSCG00000017836(PAFAH1B1);ENSSSCG00000017923(ALOX15);ENSSSCG00000027051(EMC7)	0.00603711	0.196037
GO:0071704	organic substance metabolic process	69	6037	ENSSSCG00000000475(IRAK3);ENSSSCG00000000488(MDM2);ENSSSCG00000000625(LRP6);ENSSSCG00000000795(ADAMTS20);ENSSSCG00000001056(RANBP9);ENSSSCG00000003486(ARHGEF10L);ENSSSCG00000003660(PABPC4);ENSSSCG00000003828(FGGY);ENSSSCG00000004374(QRSL1);ENSSSCG00000004506(CTIF);ENSSSCG00000004576(RORA);ENSSSCG00000004636(TRPM7);ENSSSCG00000004927(CLPX);ENSSSCG00000005021(SAV1);ENSSSCG00000005524(DAB2IP);ENSSSC…	0.0061904	0.196037
GO:0003015	heart process	5	125	ENSSSCG00000000488(MDM2);ENSSSCG00000011833(DLG1);ENSSSCG00000016845(NUP155);ENSSSCG00000028771(MEF2A);ENSSSCG00000040731(TMEM65)	0.00628359	0.196037
GO:0021819	layer formation in cerebral cortex	2	13	ENSSSCG00000005524(DAB2IP);ENSSSCG00000017836(PAFAH1B1)	0.00632596	0.196037
GO:0051028	mRNA transport	3	41	ENSSSCG00000013223(NUP160);ENSSSCG00000016845(NUP155);ENSSSCG00000036350(HNRNPA2B1)	0.0065542	0.196037
GO:0070373	negative regulation of ERK1 and ERK2 cascade	3	41	ENSSSCG00000001056(RANBP9);ENSSSCG00000005524(DAB2IP);ENSSSCG00000011833(DLG1)	0.0065542	0.196037
GO:0071426	ribonucleoprotein complex export from nucleus	3	41	ENSSSCG00000013223(NUP160);ENSSSCG00000016845(NUP155);ENSSSCG00000036350(HNRNPA2B1)	0.0065542	0.196037
GO:0032269	negative regulation of cellular protein metabolic process	12	569	ENSSSCG00000000475(IRAK3);ENSSSCG00000000625(LRP6);ENSSSCG00000001056(RANBP9);ENSSSCG00000005524(DAB2IP);ENSSSCG00000008144(NCK2);ENSSSCG00000011833(DLG1);ENSSSCG00000013295(TRIM44);ENSSSCG00000017836(PAFAH1B1);ENSSSCG00000022479(UBR5);ENSSSCG00000024916(DHX36);ENSSSCG00000027417(LDLRAD4);ENSSSCG00000038870(TNRC6A)	0.00668124	0.196037
GO:0033554	cellular response to stress	19	1112	ENSSSCG00000003486(ARHGEF10L);ENSSSCG00000004576(RORA);ENSSSCG00000005524(DAB2IP);ENSSSCG00000007805(ATP2A1);ENSSSCG00000008144(NCK2);ENSSSCG00000008179(REV1);ENSSSCG00000011765(USP13);ENSSSCG00000011833(DLG1);ENSSSCG00000013262(AMBRA1);ENSSSCG00000014126(MSH3);ENSSSCG00000015283(PIK3C2B);ENSSSCG00000016234(CUL3);ENSSSCG00000017836(PAFAH1B1);ENSSSCG00000017923(ALOX15);ENSSSCG00000022479(UBR5);ENS…	0.00669694	0.196037
GO:0007015	actin filament organization	7	237	ENSSSCG00000001850(-);ENSSSCG00000003486(ARHGEF10L);ENSSSCG00000006201(ARFGEF1);ENSSSCG00000008144(NCK2);ENSSSCG00000011833(DLG1);ENSSSCG00000016234(CUL3);ENSSSCG00000017923(ALOX15)	0.00673723	0.196037
GO:0071166	ribonucleoprotein complex localization	3	42	ENSSSCG00000013223(NUP160);ENSSSCG00000016845(NUP155);ENSSSCG00000036350(HNRNPA2B1)	0.00701104	0.201546
GO:0061061	muscle structure development	9	367	ENSSSCG00000000488(MDM2);ENSSSCG00000004576(RORA);ENSSSCG00000005021(SAV1);ENSSSCG00000006698(BCL9);ENSSSCG00000007757(TRIM72);ENSSSCG00000008215(SMYD1);ENSSSCG00000011025(ZEB1);ENSSSCG00000028771(MEF2A);ENSSSCG00000034191(SOX6)	0.00732134	0.206808
GO:0061337	cardiac conduction	3	43	ENSSSCG00000016845(NUP155);ENSSSCG00000028771(MEF2A);ENSSSCG00000040731(TMEM65)	0.00748635	0.206808
GO:0048026	positive regulation of mRNA splicing, via spliceosome	2	15	ENSSSCG00000014794(NUP98);ENSSSCG00000029954(THRAP3)	0.00841274	0.206808
GO:0061082	myeloid leukocyte cytokine production	2	15	ENSSSCG00000000475(IRAK3);ENSSSCG00000024916(DHX36)	0.00841274	0.206808
GO:2000738	positive regulation of stem cell differentiation	2	15	ENSSSCG00000024916(DHX36);ENSSSCG00000034191(SOX6)	0.00841274	0.206808
GO:0070059	intrinsic apoptotic signaling pathway in response to endoplasmic reticulum stress	3	45	ENSSSCG00000005524(DAB2IP);ENSSSCG00000007805(ATP2A1);ENSSSCG00000008144(NCK2)	0.00849307	0.206808
GO:0006139	nucleobase-containing compound metabolic process	40	3051	ENSSSCG00000000475(IRAK3);ENSSSCG00000000625(LRP6);ENSSSCG00000003486(ARHGEF10L);ENSSSCG00000003660(PABPC4);ENSSSCG00000004374(QRSL1);ENSSSCG00000004506(CTIF);ENSSSCG00000004576(RORA);ENSSSCG00000004927(CLPX);ENSSSCG00000005021(SAV1);ENSSSCG00000005524(DAB2IP);ENSSSCG00000006137(WWP1);ENSSSCG00000006331(PBX1);ENSSSCG00000006698(BCL9);ENSSSCG00000007950(ADCY9);ENSSSCG00000008144(NCK2);ENSSSCG00000…	0.00858942	0.206808
GO:0031647	regulation of protein stability	6	191	ENSSSCG00000004374(QRSL1);ENSSSCG00000005021(SAV1);ENSSSCG00000009435(NAA16);ENSSSCG00000011765(USP13);ENSSSCG00000013295(TRIM44);ENSSSCG00000016234(CUL3)	0.00896646	0.206808
GO:1901992	positive regulation of mitotic cell cycle phase transition	3	46	ENSSSCG00000000488(MDM2);ENSSSCG00000006331(PBX1);ENSSSCG00000016234(CUL3)	0.00902479	0.206808
GO:0006683	galactosylceramide catabolic process	1	1	ENSSSCG00000027865(GALC)	0.00936097	0.206808
GO:0010931	macrophage tolerance induction	1	1	ENSSSCG00000000475(IRAK3)	0.00936097	0.206808
GO:0010932	regulation of macrophage tolerance induction	1	1	ENSSSCG00000000475(IRAK3)	0.00936097	0.206808
GO:0010933	positive regulation of macrophage tolerance induction	1	1	ENSSSCG00000000475(IRAK3)	0.00936097	0.206808
GO:0016340	calcium-dependent cell-matrix adhesion	1	1	ENSSSCG00000004636(TRPM7)	0.00936097	0.206808
GO:0033183	negative regulation of histone ubiquitination	1	1	ENSSSCG00000022479(UBR5)	0.00936097	0.206808
GO:0036506	maintenance of unfolded protein	1	1	ENSSSCG00000011765(USP13)	0.00936097	0.206808
GO:0061944	negative regulation of protein K48-linked ubiquitination	1	1	ENSSSCG00000013295(TRIM44)	0.00936097	0.206808
GO:0070535	histone H2A K63-linked ubiquitination	1	1	ENSSSCG00000022479(UBR5)	0.00936097	0.206808
GO:0090284	positive regulation of protein glycosylation in Golgi	1	1	ENSSSCG00000006201(ARFGEF1)	0.00936097	0.206808
GO:1901314	regulation of histone H2A K63-linked ubiquitination	1	1	ENSSSCG00000022479(UBR5)	0.00936097	0.206808
GO:1901315	negative regulation of histone H2A K63-linked ubiquitination	1	1	ENSSSCG00000022479(UBR5)	0.00936097	0.206808
GO:1902064	regulation of transcription from RNA polymerase II promoter involved in spermatogenesis	1	1	ENSSSCG00000024916(DHX36)	0.00936097	0.206808
GO:1904378	maintenance of unfolded protein involved in ERAD pathway	1	1	ENSSSCG00000011765(USP13)	0.00936097	0.206808
GO:1905868	regulation of 3'-UTR-mediated mRNA stabilization	1	1	ENSSSCG00000017832(METTL16)	0.00936097	0.206808
GO:1905869	negative regulation of 3'-UTR-mediated mRNA stabilization	1	1	ENSSSCG00000017832(METTL16)	0.00936097	0.206808
GO:0071347	cellular response to interleukin-1	3	47	ENSSSCG00000000475(IRAK3);ENSSSCG00000004576(RORA);ENSSSCG00000005524(DAB2IP)	0.00957562	0.207801
GO:0006914	autophagy	7	254	ENSSSCG00000009230(WDFY3);ENSSSCG00000011765(USP13);ENSSSCG00000013262(AMBRA1);ENSSSCG00000015283(PIK3C2B);ENSSSCG00000017668(VMP1);ENSSSCG00000029539(RAB23);ENSSSCG00000032917(USP30)	0.00968645	0.207801
GO:0061919	process utilizing autophagic mechanism	7	254	ENSSSCG00000009230(WDFY3);ENSSSCG00000011765(USP13);ENSSSCG00000013262(AMBRA1);ENSSSCG00000015283(PIK3C2B);ENSSSCG00000017668(VMP1);ENSSSCG00000029539(RAB23);ENSSSCG00000032917(USP30)	0.00968645	0.207801
GO:0044087	regulation of cellular component biogenesis	12	598	ENSSSCG00000001850(-);ENSSSCG00000003486(ARHGEF10L);ENSSSCG00000005524(DAB2IP);ENSSSCG00000006201(ARFGEF1);ENSSSCG00000008144(NCK2);ENSSSCG00000011389(AMIGO3);ENSSSCG00000011833(DLG1);ENSSSCG00000017923(ALOX15);ENSSSCG00000021845(ATXN2L);ENSSSCG00000024916(DHX36);ENSSSCG00000027417(LDLRAD4);ENSSSCG00000029249(NAV3)	0.00975426	0.207801
GO:0043484	regulation of RNA splicing	4	91	ENSSSCG00000014794(NUP98);ENSSSCG00000017832(METTL16);ENSSSCG00000029954(THRAP3);ENSSSCG00000036350(HNRNPA2B1)	0.0103726	0.214176
GO:1903312	negative regulation of mRNA metabolic process	3	49	ENSSSCG00000017832(METTL16);ENSSSCG00000029954(THRAP3);ENSSSCG00000036350(HNRNPA2B1)	0.0107351	0.214176
GO:1903725	regulation of phospholipid metabolic process	3	49	ENSSSCG00000005524(DAB2IP);ENSSSCG00000007541(PDGFA);ENSSSCG00000013262(AMBRA1)	0.0107351	0.214176
GO:0036314	response to sterol	2	17	ENSSSCG00000000625(LRP6);ENSSSCG00000004576(RORA)	0.0107649	0.214176
GO:0055026	negative regulation of cardiac muscle tissue development	2	17	ENSSSCG00000005021(SAV1);ENSSSCG00000034191(SOX6)	0.0107649	0.214176
GO:1902914	regulation of protein polyubiquitination	2	17	ENSSSCG00000013295(TRIM44);ENSSSCG00000022479(UBR5)	0.0107649	0.214176
GO:0008654	phospholipid biosynthetic process	4	92	ENSSSCG00000007541(PDGFA);ENSSSCG00000011845(PCYT1A);ENSSSCG00000015283(PIK3C2B);ENSSSCG00000017923(ALOX15)	0.0107678	0.214176
GO:0051248	negative regulation of protein metabolic process	12	606	ENSSSCG00000000475(IRAK3);ENSSSCG00000000625(LRP6);ENSSSCG00000001056(RANBP9);ENSSSCG00000005524(DAB2IP);ENSSSCG00000008144(NCK2);ENSSSCG00000011833(DLG1);ENSSSCG00000013295(TRIM44);ENSSSCG00000017836(PAFAH1B1);ENSSSCG00000022479(UBR5);ENSSSCG00000024916(DHX36);ENSSSCG00000027417(LDLRAD4);ENSSSCG00000038870(TNRC6A)	0.0107716	0.214176
GO:0010629	negative regulation of gene expression	18	1084	ENSSSCG00000003660(PABPC4);ENSSSCG00000004506(CTIF);ENSSSCG00000005524(DAB2IP);ENSSSCG00000006137(WWP1);ENSSSCG00000008144(NCK2);ENSSSCG00000008215(SMYD1);ENSSSCG00000010928(KDM5B);ENSSSCG00000011025(ZEB1);ENSSSCG00000011833(DLG1);ENSSSCG00000012613(NKAP);ENSSSCG00000016234(CUL3);ENSSSCG00000017832(METTL16);ENSSSCG00000024916(DHX36);ENSSSCG00000028771(MEF2A);ENSSSCG00000029954(THRAP3);ENSSSCG0000…	0.0110874	0.214816
GO:0032956	regulation of actin cytoskeleton organization	6	200	ENSSSCG00000001850(-);ENSSSCG00000003486(ARHGEF10L);ENSSSCG00000006201(ARFGEF1);ENSSSCG00000008144(NCK2);ENSSSCG00000011833(DLG1);ENSSSCG00000017923(ALOX15)	0.0110963	0.214816
GO:0045017	glycerolipid biosynthetic process	4	93	ENSSSCG00000007541(PDGFA);ENSSSCG00000011845(PCYT1A);ENSSSCG00000015283(PIK3C2B);ENSSSCG00000017923(ALOX15)	0.0111727	0.214816
GO:0022607	cellular component assembly	23	1512	ENSSSCG00000001850(-);ENSSSCG00000003486(ARHGEF10L);ENSSSCG00000003872(EPS15);ENSSSCG00000004979(MYO9A);ENSSSCG00000005524(DAB2IP);ENSSSCG00000006201(ARFGEF1);ENSSSCG00000007757(TRIM72);ENSSSCG00000008144(NCK2);ENSSSCG00000011389(AMIGO3);ENSSSCG00000011833(DLG1);ENSSSCG00000013262(AMBRA1);ENSSSCG00000014794(NUP98);ENSSSCG00000016234(CUL3);ENSSSCG00000017668(VMP1);ENSSSCG00000017836(PAFAH1B1);ENSS…	0.0111901	0.214816
GO:0006807	nitrogen compound metabolic process	63	5486	ENSSSCG00000000475(IRAK3);ENSSSCG00000000488(MDM2);ENSSSCG00000000625(LRP6);ENSSSCG00000000795(ADAMTS20);ENSSSCG00000001056(RANBP9);ENSSSCG00000003486(ARHGEF10L);ENSSSCG00000003660(PABPC4);ENSSSCG00000004374(QRSL1);ENSSSCG00000004506(CTIF);ENSSSCG00000004576(RORA);ENSSSCG00000004636(TRPM7);ENSSSCG00000004927(CLPX);ENSSSCG00000005021(SAV1);ENSSSCG00000005524(DAB2IP);ENSSSCG00000006137(WWP1);ENSSSC…	0.0113095	0.214816
GO:0006405	RNA export from nucleus	3	50	ENSSSCG00000013223(NUP160);ENSSSCG00000016845(NUP155);ENSSSCG00000036350(HNRNPA2B1)	0.011344	0.214816
GO:0010638	positive regulation of organelle organization	9	397	ENSSSCG00000001850(-);ENSSSCG00000003486(ARHGEF10L);ENSSSCG00000007187(NSFL1C);ENSSSCG00000008144(NCK2);ENSSSCG00000011833(DLG1);ENSSSCG00000016234(CUL3);ENSSSCG00000017923(ALOX15);ENSSSCG00000024916(DHX36);ENSSSCG00000029249(NAV3)	0.0118981	0.223534
GO:0006996	organelle organization	30	2154	ENSSSCG00000001850(-);ENSSSCG00000003486(ARHGEF10L);ENSSSCG00000004636(TRPM7);ENSSSCG00000006201(ARFGEF1);ENSSSCG00000007187(NSFL1C);ENSSSCG00000007805(ATP2A1);ENSSSCG00000008144(NCK2);ENSSSCG00000008215(SMYD1);ENSSSCG00000010928(KDM5B);ENSSSCG00000011775(KLHL24);ENSSSCG00000011833(DLG1);ENSSSCG00000013262(AMBRA1);ENSSSCG00000014126(MSH3);ENSSSCG00000014794(NUP98);ENSSSCG00000015283(PIK3C2B);ENSS…	0.0120157	0.22398
GO:0033043	regulation of organelle organization	14	773	ENSSSCG00000001850(-);ENSSSCG00000003486(ARHGEF10L);ENSSSCG00000006201(ARFGEF1);ENSSSCG00000007187(NSFL1C);ENSSSCG00000008144(NCK2);ENSSSCG00000011833(DLG1);ENSSSCG00000016234(CUL3);ENSSSCG00000017836(PAFAH1B1);ENSSSCG00000017923(ALOX15);ENSSSCG00000021845(ATXN2L);ENSSSCG00000022479(UBR5);ENSSSCG00000024916(DHX36);ENSSSCG00000029249(NAV3);ENSSSCG00000032531(SMG1)	0.0125412	0.231581
GO:0045934	negative regulation of nucleobase-containing compound metabolic process	16	936	ENSSSCG00000005524(DAB2IP);ENSSSCG00000006137(WWP1);ENSSSCG00000008144(NCK2);ENSSSCG00000008215(SMYD1);ENSSSCG00000010928(KDM5B);ENSSSCG00000011025(ZEB1);ENSSSCG00000011833(DLG1);ENSSSCG00000012613(NKAP);ENSSSCG00000014126(MSH3);ENSSSCG00000016234(CUL3);ENSSSCG00000017832(METTL16);ENSSSCG00000022479(UBR5);ENSSSCG00000024916(DHX36);ENSSSCG00000028771(MEF2A);ENSSSCG00000029954(THRAP3);ENSSSCG000000…	0.0129002	0.231581
GO:0046483	heterocycle metabolic process	40	3123	ENSSSCG00000000475(IRAK3);ENSSSCG00000000625(LRP6);ENSSSCG00000003486(ARHGEF10L);ENSSSCG00000003660(PABPC4);ENSSSCG00000004374(QRSL1);ENSSSCG00000004506(CTIF);ENSSSCG00000004576(RORA);ENSSSCG00000004927(CLPX);ENSSSCG00000005021(SAV1);ENSSSCG00000005524(DAB2IP);ENSSSCG00000006137(WWP1);ENSSSCG00000006331(PBX1);ENSSSCG00000006698(BCL9);ENSSSCG00000007950(ADCY9);ENSSSCG00000008144(NCK2);ENSSSCG00000…	0.0129453	0.231581
GO:0016236	macroautophagy	5	150	ENSSSCG00000009230(WDFY3);ENSSSCG00000013262(AMBRA1);ENSSSCG00000015283(PIK3C2B);ENSSSCG00000017668(VMP1);ENSSSCG00000029539(RAB23)	0.0132138	0.231581
GO:0000184	nuclear-transcribed mRNA catabolic process, nonsense-mediated decay	2	19	ENSSSCG00000004506(CTIF);ENSSSCG00000032531(SMG1)	0.0133721	0.231581
GO:0009187	cyclic nucleotide metabolic process	2	19	ENSSSCG00000004576(RORA);ENSSSCG00000007950(ADCY9)	0.0133721	0.231581
GO:0034260	negative regulation of GTPase activity	2	19	ENSSSCG00000005524(DAB2IP);ENSSSCG00000006201(ARFGEF1)	0.0133721	0.231581
GO:0065003	protein-containing complex assembly	14	780	ENSSSCG00000001850(-);ENSSSCG00000003872(EPS15);ENSSSCG00000005524(DAB2IP);ENSSSCG00000006201(ARFGEF1);ENSSSCG00000007757(TRIM72);ENSSSCG00000008144(NCK2);ENSSSCG00000011833(DLG1);ENSSSCG00000014794(NUP98);ENSSSCG00000016234(CUL3);ENSSSCG00000017923(ALOX15);ENSSSCG00000021845(ATXN2L);ENSSSCG00000024916(DHX36);ENSSSCG00000027417(LDLRAD4);ENSSSCG00000029249(NAV3)	0.0134924	0.231581
GO:0006650	glycerophospholipid metabolic process	5	152	ENSSSCG00000007541(PDGFA);ENSSSCG00000011845(PCYT1A);ENSSSCG00000015283(PIK3C2B);ENSSSCG00000017923(ALOX15);ENSSSCG00000032531(SMG1)	0.0139275	0.231581
GO:0044260	cellular macromolecule metabolic process	54	4563	ENSSSCG00000000475(IRAK3);ENSSSCG00000000488(MDM2);ENSSSCG00000000625(LRP6);ENSSSCG00000001056(RANBP9);ENSSSCG00000003486(ARHGEF10L);ENSSSCG00000003660(PABPC4);ENSSSCG00000004374(QRSL1);ENSSSCG00000004506(CTIF);ENSSSCG00000004576(RORA);ENSSSCG00000004636(TRPM7);ENSSSCG00000004927(CLPX);ENSSSCG00000005021(SAV1);ENSSSCG00000005524(DAB2IP);ENSSSCG00000006137(WWP1);ENSSSCG00000006201(ARFGEF1);ENSSSCG…	0.0139672	0.231581
GO:0043170	macromolecule metabolic process	60	5203	ENSSSCG00000000475(IRAK3);ENSSSCG00000000488(MDM2);ENSSSCG00000000625(LRP6);ENSSSCG00000000795(ADAMTS20);ENSSSCG00000001056(RANBP9);ENSSSCG00000003486(ARHGEF10L);ENSSSCG00000003660(PABPC4);ENSSSCG00000004374(QRSL1);ENSSSCG00000004506(CTIF);ENSSSCG00000004576(RORA);ENSSSCG00000004636(TRPM7);ENSSSCG00000004927(CLPX);ENSSSCG00000005021(SAV1);ENSSSCG00000005524(DAB2IP);ENSSSCG00000006137(WWP1);ENSSSC…	0.0139927	0.231581
GO:0046777	protein autophosphorylation	5	153	ENSSSCG00000000475(IRAK3);ENSSSCG00000004636(TRPM7);ENSSSCG00000007203(-);ENSSSCG00000007541(PDGFA);ENSSSCG00000032531(SMG1)	0.0142939	0.231581
GO:0044238	primary metabolic process	65	5758	ENSSSCG00000000475(IRAK3);ENSSSCG00000000488(MDM2);ENSSSCG00000000625(LRP6);ENSSSCG00000000795(ADAMTS20);ENSSSCG00000001056(RANBP9);ENSSSCG00000003486(ARHGEF10L);ENSSSCG00000003660(PABPC4);ENSSSCG00000003828(FGGY);ENSSSCG00000004374(QRSL1);ENSSSCG00000004506(CTIF);ENSSSCG00000004576(RORA);ENSSSCG00000004636(TRPM7);ENSSSCG00000004927(CLPX);ENSSSCG00000005021(SAV1);ENSSSCG00000005524(DAB2IP);ENSSSC…	0.0145557	0.231581
GO:0051146	striated muscle cell differentiation	5	154	ENSSSCG00000006698(BCL9);ENSSSCG00000007757(TRIM72);ENSSSCG00000008215(SMYD1);ENSSSCG00000028771(MEF2A);ENSSSCG00000034191(SOX6)	0.0146668	0.231581
GO:0006998	nuclear envelope organization	2	20	ENSSSCG00000016845(NUP155);ENSSSCG00000017836(PAFAH1B1)	0.0147681	0.231581
GO:0006725	cellular aromatic compound metabolic process	40	3152	ENSSSCG00000000475(IRAK3);ENSSSCG00000000625(LRP6);ENSSSCG00000003486(ARHGEF10L);ENSSSCG00000003660(PABPC4);ENSSSCG00000004374(QRSL1);ENSSSCG00000004506(CTIF);ENSSSCG00000004576(RORA);ENSSSCG00000004927(CLPX);ENSSSCG00000005021(SAV1);ENSSSCG00000005524(DAB2IP);ENSSSCG00000006137(WWP1);ENSSSCG00000006331(PBX1);ENSSSCG00000006698(BCL9);ENSSSCG00000007950(ADCY9);ENSSSCG00000008144(NCK2);ENSSSCG00000…	0.0151618	0.231581
GO:1901989	positive regulation of cell cycle phase transition	3	56	ENSSSCG00000000488(MDM2);ENSSSCG00000006331(PBX1);ENSSSCG00000016234(CUL3)	0.015412	0.231581
GO:0000045	autophagosome assembly	3	57	ENSSSCG00000013262(AMBRA1);ENSSSCG00000017668(VMP1);ENSSSCG00000029539(RAB23)	0.0161598	0.231581
GO:0090068	positive regulation of cell cycle process	5	158	ENSSSCG00000000488(MDM2);ENSSSCG00000005524(DAB2IP);ENSSSCG00000006331(PBX1);ENSSSCG00000007187(NSFL1C);ENSSSCG00000016234(CUL3)	0.0162237	0.231581
GO:0021801	cerebral cortex radial glia guided migration	2	21	ENSSSCG00000005524(DAB2IP);ENSSSCG00000017836(PAFAH1B1)	0.0162241	0.231581
GO:0022030	telencephalon glial cell migration	2	21	ENSSSCG00000005524(DAB2IP);ENSSSCG00000017836(PAFAH1B1)	0.0162241	0.231581
GO:0045787	positive regulation of cell cycle	6	219	ENSSSCG00000000488(MDM2);ENSSSCG00000000625(LRP6);ENSSSCG00000005524(DAB2IP);ENSSSCG00000006331(PBX1);ENSSSCG00000007187(NSFL1C);ENSSSCG00000016234(CUL3)	0.0167289	0.231581
GO:0045931	positive regulation of mitotic cell cycle	4	105	ENSSSCG00000000488(MDM2);ENSSSCG00000006331(PBX1);ENSSSCG00000007187(NSFL1C);ENSSSCG00000016234(CUL3)	0.0168101	0.231581
GO:0070555	response to interleukin-1	3	58	ENSSSCG00000000475(IRAK3);ENSSSCG00000004576(RORA);ENSSSCG00000005524(DAB2IP)	0.0169278	0.231581
GO:1901800	positive regulation of proteasomal protein catabolic process	3	58	ENSSSCG00000005524(DAB2IP);ENSSSCG00000011765(USP13);ENSSSCG00000015509(COP1)	0.0169278	0.231581
GO:0032970	regulation of actin filament-based process	6	220	ENSSSCG00000001850(-);ENSSSCG00000003486(ARHGEF10L);ENSSSCG00000006201(ARFGEF1);ENSSSCG00000008144(NCK2);ENSSSCG00000011833(DLG1);ENSSSCG00000017923(ALOX15)	0.0170713	0.231581
GO:0090304	nucleic acid metabolic process	36	2784	ENSSSCG00000000475(IRAK3);ENSSSCG00000000625(LRP6);ENSSSCG00000003486(ARHGEF10L);ENSSSCG00000003660(PABPC4);ENSSSCG00000004374(QRSL1);ENSSSCG00000004506(CTIF);ENSSSCG00000004576(RORA);ENSSSCG00000005021(SAV1);ENSSSCG00000005524(DAB2IP);ENSSSCG00000006137(WWP1);ENSSSCG00000006331(PBX1);ENSSSCG00000006698(BCL9);ENSSSCG00000008144(NCK2);ENSSSCG00000008179(REV1);ENSSSCG00000008215(SMYD1);ENSSSCG00000…	0.017217	0.231581
GO:0051094	positive regulation of developmental process	15	888	ENSSSCG00000000475(IRAK3);ENSSSCG00000000488(MDM2);ENSSSCG00000000795(ADAMTS20);ENSSSCG00000005021(SAV1);ENSSSCG00000005524(DAB2IP);ENSSSCG00000007541(PDGFA);ENSSSCG00000008215(SMYD1);ENSSSCG00000010928(KDM5B);ENSSSCG00000011025(ZEB1);ENSSSCG00000011389(AMIGO3);ENSSSCG00000012613(NKAP);ENSSSCG00000012713(ATP11C);ENSSSCG00000017836(PAFAH1B1);ENSSSCG00000024916(DHX36);ENSSSCG00000034191(SOX6)	0.0176785	0.231581
GO:0051642	centrosome localization	2	22	ENSSSCG00000011833(DLG1);ENSSSCG00000017836(PAFAH1B1)	0.0177389	0.231581
GO:0061842	microtubule organizing center localization	2	22	ENSSSCG00000011833(DLG1);ENSSSCG00000017836(PAFAH1B1)	0.0177389	0.231581
GO:0007033	vacuole organization	4	107	ENSSSCG00000013262(AMBRA1);ENSSSCG00000015283(PIK3C2B);ENSSSCG00000017668(VMP1);ENSSSCG00000029539(RAB23)	0.0178945	0.231581
GO:0051153	regulation of striated muscle cell differentiation	3	60	ENSSSCG00000007757(TRIM72);ENSSSCG00000008215(SMYD1);ENSSSCG00000034191(SOX6)	0.0185243	0.231581
GO:0001831	trophectodermal cellular morphogenesis	1	2	ENSSSCG00000016234(CUL3)	0.0186352	0.231581
GO:0006657	CDP-choline pathway	1	2	ENSSSCG00000011845(PCYT1A)	0.0186352	0.231581
GO:0007089	traversing start control point of mitotic cell cycle	1	2	ENSSSCG00000000488(MDM2)	0.0186352	0.231581
GO:0010512	negative regulation of phosphatidylinositol biosynthetic process	1	2	ENSSSCG00000007541(PDGFA)	0.0186352	0.231581
GO:0014724	regulation of twitch skeletal muscle contraction	1	2	ENSSSCG00000007805(ATP2A1)	0.0186352	0.231581
GO:0018125	peptidyl-cysteine methylation	1	2	ENSSSCG00000014828(RAB6A)	0.0186352	0.231581
GO:0019376	galactolipid catabolic process	1	2	ENSSSCG00000027865(GALC)	0.0186352	0.231581
GO:0031443	fast-twitch skeletal muscle fiber contraction	1	2	ENSSSCG00000007805(ATP2A1)	0.0186352	0.231581
GO:0031446	regulation of fast-twitch skeletal muscle fiber contraction	1	2	ENSSSCG00000007805(ATP2A1)	0.0186352	0.231581
GO:0031448	positive regulation of fast-twitch skeletal muscle fiber contraction	1	2	ENSSSCG00000007805(ATP2A1)	0.0186352	0.231581
GO:0035793	positive regulation of metanephric mesenchymal cell migration by platelet-derived growth factor receptor-beta signaling pathway	1	2	ENSSSCG00000007541(PDGFA)	0.0186352	0.231581
GO:0035962	response to interleukin-13	1	2	ENSSSCG00000017923(ALOX15)	0.0186352	0.231581
GO:0035963	cellular response to interleukin-13	1	2	ENSSSCG00000017923(ALOX15)	0.0186352	0.231581
GO:0036092	phosphatidylinositol-3-phosphate biosynthetic process	1	2	ENSSSCG00000015283(PIK3C2B)	0.0186352	0.231581
GO:0045636	positive regulation of melanocyte differentiation	1	2	ENSSSCG00000000795(ADAMTS20)	0.0186352	0.231581
GO:0048087	positive regulation of developmental pigmentation	1	2	ENSSSCG00000000795(ADAMTS20)	0.0186352	0.231581
GO:0050942	positive regulation of pigment cell differentiation	1	2	ENSSSCG00000000795(ADAMTS20)	0.0186352	0.231581
GO:0051659	maintenance of mitochondrion location	1	2	ENSSSCG00000007805(ATP2A1)	0.0186352	0.231581
GO:0055005	ventricular cardiac myofibril assembly	1	2	ENSSSCG00000028771(MEF2A)	0.0186352	0.231581
GO:0060050	positive regulation of protein glycosylation	1	2	ENSSSCG00000006201(ARFGEF1)	0.0186352	0.231581
GO:0070317	negative regulation of G0 to G1 transition	1	2	ENSSSCG00000005524(DAB2IP)	0.0186352	0.231581
GO:0071630	nuclear protein quality control by the ubiquitin-proteasome system	1	2	ENSSSCG00000016234(CUL3)	0.0186352	0.231581
GO:0120049	snRNA (adenine-N6)-methylation	1	2	ENSSSCG00000017832(METTL16)	0.0186352	0.231581
GO:1900238	regulation of metanephric mesenchymal cell migration by platelet-derived growth factor receptor-beta signaling pathway	1	2	ENSSSCG00000007541(PDGFA)	0.0186352	0.231581
GO:1901074	regulation of engulfment of apoptotic cell	1	2	ENSSSCG00000017923(ALOX15)	0.0186352	0.231581
GO:1903526	negative regulation of membrane tubulation	1	2	ENSSSCG00000013630(DNM2)	0.0186352	0.231581
GO:1903760	regulation of voltage-gated potassium channel activity involved in ventricular cardiac muscle cell action potential repolarization	1	2	ENSSSCG00000011833(DLG1)	0.0186352	0.231581
GO:1904780	negative regulation of protein localization to centrosome	1	2	ENSSSCG00000007187(NSFL1C)	0.0186352	0.231581
GO:1990428	miRNA transport	1	2	ENSSSCG00000036350(HNRNPA2B1)	0.0186352	0.231581
GO:2000591	positive regulation of metanephric mesenchymal cell migration	1	2	ENSSSCG00000007541(PDGFA)	0.0186352	0.231581
GO:2001302	lipoxin A4 metabolic process	1	2	ENSSSCG00000017923(ALOX15)	0.0186352	0.231581
GO:2001303	lipoxin A4 biosynthetic process	1	2	ENSSSCG00000017923(ALOX15)	0.0186352	0.231581
GO:0010719	negative regulation of epithelial to mesenchymal transition	2	23	ENSSSCG00000005524(DAB2IP);ENSSSCG00000027417(LDLRAD4)	0.0193112	0.231931
GO:0048255	mRNA stabilization	2	23	ENSSSCG00000017832(METTL16);ENSSSCG00000029954(THRAP3)	0.0193112	0.231931
GO:0051154	negative regulation of striated muscle cell differentiation	2	23	ENSSSCG00000007757(TRIM72);ENSSSCG00000034191(SOX6)	0.0193112	0.231931
GO:1905898	positive regulation of response to endoplasmic reticulum stress	2	23	ENSSSCG00000008144(NCK2);ENSSSCG00000011765(USP13)	0.0193112	0.231931
GO:0006796	phosphate-containing compound metabolic process	25	1772	ENSSSCG00000000475(IRAK3);ENSSSCG00000000625(LRP6);ENSSSCG00000001056(RANBP9);ENSSSCG00000003828(FGGY);ENSSSCG00000004576(RORA);ENSSSCG00000004636(TRPM7);ENSSSCG00000004927(CLPX);ENSSSCG00000005477(FKBP15);ENSSSCG00000005524(DAB2IP);ENSSSCG00000007203(-);ENSSSCG00000007541(PDGFA);ENSSSCG00000007950(ADCY9);ENSSSCG00000008144(NCK2);ENSSSCG00000011833(DLG1);ENSSSCG00000011845(PCYT1A);ENSSSCG00000011…	0.019839	0.231931
GO:0034976	response to endoplasmic reticulum stress	5	167	ENSSSCG00000005524(DAB2IP);ENSSSCG00000007805(ATP2A1);ENSSSCG00000008144(NCK2);ENSSSCG00000011765(USP13);ENSSSCG00000017923(ALOX15)	0.0201213	0.231931
GO:0034641	cellular nitrogen compound metabolic process	43	3512	ENSSSCG00000000475(IRAK3);ENSSSCG00000000625(LRP6);ENSSSCG00000003486(ARHGEF10L);ENSSSCG00000003660(PABPC4);ENSSSCG00000004374(QRSL1);ENSSSCG00000004506(CTIF);ENSSSCG00000004576(RORA);ENSSSCG00000004927(CLPX);ENSSSCG00000005021(SAV1);ENSSSCG00000005524(DAB2IP);ENSSSCG00000006137(WWP1);ENSSSCG00000006331(PBX1);ENSSSCG00000006698(BCL9);ENSSSCG00000007950(ADCY9);ENSSSCG00000008144(NCK2);ENSSSCG00000…	0.0207622	0.231931
GO:0044085	cellular component biogenesis	23	1599	ENSSSCG00000001850(-);ENSSSCG00000003486(ARHGEF10L);ENSSSCG00000003872(EPS15);ENSSSCG00000004979(MYO9A);ENSSSCG00000005524(DAB2IP);ENSSSCG00000006201(ARFGEF1);ENSSSCG00000007757(TRIM72);ENSSSCG00000008144(NCK2);ENSSSCG00000011389(AMIGO3);ENSSSCG00000011833(DLG1);ENSSSCG00000013262(AMBRA1);ENSSSCG00000014794(NUP98);ENSSSCG00000016234(CUL3);ENSSSCG00000017668(VMP1);ENSSSCG00000017836(PAFAH1B1);ENSS…	0.0209227	0.231931
GO:0043551	regulation of phosphatidylinositol 3-kinase activity	2	24	ENSSSCG00000005524(DAB2IP);ENSSSCG00000013262(AMBRA1)	0.0209399	0.231931
GO:0034622	cellular protein-containing complex assembly	10	511	ENSSSCG00000001850(-);ENSSSCG00000003872(EPS15);ENSSSCG00000006201(ARFGEF1);ENSSSCG00000008144(NCK2);ENSSSCG00000011833(DLG1);ENSSSCG00000014794(NUP98);ENSSSCG00000017923(ALOX15);ENSSSCG00000021845(ATXN2L);ENSSSCG00000027417(LDLRAD4);ENSSSCG00000029249(NAV3)	0.0209864	0.231931
GO:0006793	phosphorus metabolic process	25	1782	ENSSSCG00000000475(IRAK3);ENSSSCG00000000625(LRP6);ENSSSCG00000001056(RANBP9);ENSSSCG00000003828(FGGY);ENSSSCG00000004576(RORA);ENSSSCG00000004636(TRPM7);ENSSSCG00000004927(CLPX);ENSSSCG00000005477(FKBP15);ENSSSCG00000005524(DAB2IP);ENSSSCG00000007203(-);ENSSSCG00000007541(PDGFA);ENSSSCG00000007950(ADCY9);ENSSSCG00000008144(NCK2);ENSSSCG00000011833(DLG1);ENSSSCG00000011845(PCYT1A);ENSSSCG00000011…	0.0211648	0.231931
GO:0010467	gene expression	38	3019	ENSSSCG00000000475(IRAK3);ENSSSCG00000000488(MDM2);ENSSSCG00000000625(LRP6);ENSSSCG00000003486(ARHGEF10L);ENSSSCG00000003660(PABPC4);ENSSSCG00000004374(QRSL1);ENSSSCG00000004506(CTIF);ENSSSCG00000004576(RORA);ENSSSCG00000005021(SAV1);ENSSSCG00000005524(DAB2IP);ENSSSCG00000006137(WWP1);ENSSSCG00000006331(PBX1);ENSSSCG00000006698(BCL9);ENSSSCG00000008144(NCK2);ENSSSCG00000008215(SMYD1);ENSSSCG00000…	0.0212748	0.231931
GO:0031032	actomyosin structure organization	4	113	ENSSSCG00000003486(ARHGEF10L);ENSSSCG00000004636(TRPM7);ENSSSCG00000016234(CUL3);ENSSSCG00000028771(MEF2A)	0.0214058	0.231931
GO:0006397	mRNA processing	6	232	ENSSSCG00000014794(NUP98);ENSSSCG00000016075(SF3B1);ENSSSCG00000017832(METTL16);ENSSSCG00000024916(DHX36);ENSSSCG00000029954(THRAP3);ENSSSCG00000036350(HNRNPA2B1)	0.0215645	0.231931
GO:0050657	nucleic acid transport	3	64	ENSSSCG00000013223(NUP160);ENSSSCG00000016845(NUP155);ENSSSCG00000036350(HNRNPA2B1)	0.0219603	0.231931
GO:0050658	RNA transport	3	64	ENSSSCG00000013223(NUP160);ENSSSCG00000016845(NUP155);ENSSSCG00000036350(HNRNPA2B1)	0.0219603	0.231931
GO:0051603	proteolysis involved in cellular protein catabolic process	8	369	ENSSSCG00000000488(MDM2);ENSSSCG00000004927(CLPX);ENSSSCG00000005524(DAB2IP);ENSSSCG00000006137(WWP1);ENSSSCG00000007757(TRIM72);ENSSSCG00000011765(USP13);ENSSSCG00000015509(COP1);ENSSSCG00000016234(CUL3)	0.0221378	0.231931
GO:0000375	RNA splicing, via transesterification reactions	5	172	ENSSSCG00000014794(NUP98);ENSSSCG00000016075(SF3B1);ENSSSCG00000017832(METTL16);ENSSSCG00000029954(THRAP3);ENSSSCG00000036350(HNRNPA2B1)	0.0225312	0.231931
GO:0000377	RNA splicing, via transesterification reactions with bulged adenosine as nucleophile	5	172	ENSSSCG00000014794(NUP98);ENSSSCG00000016075(SF3B1);ENSSSCG00000017832(METTL16);ENSSSCG00000029954(THRAP3);ENSSSCG00000036350(HNRNPA2B1)	0.0225312	0.231931
GO:0000398	mRNA splicing, via spliceosome	5	172	ENSSSCG00000014794(NUP98);ENSSSCG00000016075(SF3B1);ENSSSCG00000017832(METTL16);ENSSSCG00000029954(THRAP3);ENSSSCG00000036350(HNRNPA2B1)	0.0225312	0.231931
GO:0070372	regulation of ERK1 and ERK2 cascade	5	172	ENSSSCG00000001056(RANBP9);ENSSSCG00000005524(DAB2IP);ENSSSCG00000007541(PDGFA);ENSSSCG00000011833(DLG1);ENSSSCG00000017923(ALOX15)	0.0225312	0.231931
GO:0021799	cerebral cortex radially oriented cell migration	2	25	ENSSSCG00000005524(DAB2IP);ENSSSCG00000017836(PAFAH1B1)	0.0226237	0.231931
GO:0031122	cytoplasmic microtubule organization	2	25	ENSSSCG00000011833(DLG1);ENSSSCG00000017836(PAFAH1B1)	0.0226237	0.231931
GO:0032873	negative regulation of stress-activated MAPK cascade	2	25	ENSSSCG00000011833(DLG1);ENSSSCG00000017836(PAFAH1B1)	0.0226237	0.231931
GO:0033120	positive regulation of RNA splicing	2	25	ENSSSCG00000014794(NUP98);ENSSSCG00000029954(THRAP3)	0.0226237	0.231931
GO:0070303	negative regulation of stress-activated protein kinase signaling cascade	2	25	ENSSSCG00000011833(DLG1);ENSSSCG00000017836(PAFAH1B1)	0.0226237	0.231931
GO:0006997	nucleus organization	3	65	ENSSSCG00000014794(NUP98);ENSSSCG00000016845(NUP155);ENSSSCG00000017836(PAFAH1B1)	0.02287	0.231931
GO:0016070	RNA metabolic process	32	2452	ENSSSCG00000000475(IRAK3);ENSSSCG00000000625(LRP6);ENSSSCG00000003486(ARHGEF10L);ENSSSCG00000003660(PABPC4);ENSSSCG00000004374(QRSL1);ENSSSCG00000004506(CTIF);ENSSSCG00000004576(RORA);ENSSSCG00000005021(SAV1);ENSSSCG00000005524(DAB2IP);ENSSSCG00000006137(WWP1);ENSSSCG00000006331(PBX1);ENSSSCG00000006698(BCL9);ENSSSCG00000008144(NCK2);ENSSSCG00000008215(SMYD1);ENSSSCG00000010928(KDM5B);ENSSSCG0000…	0.0231115	0.231931
GO:0019219	regulation of nucleobase-containing compound metabolic process	30	2262	ENSSSCG00000000475(IRAK3);ENSSSCG00000000625(LRP6);ENSSSCG00000003486(ARHGEF10L);ENSSSCG00000003660(PABPC4);ENSSSCG00000004576(RORA);ENSSSCG00000005021(SAV1);ENSSSCG00000005524(DAB2IP);ENSSSCG00000006137(WWP1);ENSSSCG00000006331(PBX1);ENSSSCG00000006698(BCL9);ENSSSCG00000008144(NCK2);ENSSSCG00000008215(SMYD1);ENSSSCG00000010928(KDM5B);ENSSSCG00000011025(ZEB1);ENSSSCG00000011235(UBP1);ENSSSCG00000…	0.0231532	0.231931
GO:0010256	endomembrane system organization	6	236	ENSSSCG00000006201(ARFGEF1);ENSSSCG00000007757(TRIM72);ENSSSCG00000013630(DNM2);ENSSSCG00000016845(NUP155);ENSSSCG00000017836(PAFAH1B1);ENSSSCG00000027051(EMC7)	0.0232251	0.231931
GO:0050821	protein stabilization	4	116	ENSSSCG00000005021(SAV1);ENSSSCG00000009435(NAA16);ENSSSCG00000011765(USP13);ENSSSCG00000013295(TRIM44)	0.0233092	0.231931
GO:0051236	establishment of RNA localization	3	66	ENSSSCG00000013223(NUP160);ENSSSCG00000016845(NUP155);ENSSSCG00000036350(HNRNPA2B1)	0.0238001	0.231931
GO:0010468	regulation of gene expression	32	2458	ENSSSCG00000000475(IRAK3);ENSSSCG00000000488(MDM2);ENSSSCG00000000625(LRP6);ENSSSCG00000003486(ARHGEF10L);ENSSSCG00000003660(PABPC4);ENSSSCG00000004506(CTIF);ENSSSCG00000004576(RORA);ENSSSCG00000005021(SAV1);ENSSSCG00000005524(DAB2IP);ENSSSCG00000006137(WWP1);ENSSSCG00000006331(PBX1);ENSSSCG00000006698(BCL9);ENSSSCG00000008144(NCK2);ENSSSCG00000008215(SMYD1);ENSSSCG00000010928(KDM5B);ENSSSCG00000…	0.0238889	0.231931
GO:0048193	Golgi vesicle transport	4	117	ENSSSCG00000003872(EPS15);ENSSSCG00000014828(RAB6A);ENSSSCG00000016234(CUL3);ENSSSCG00000025417(BBS2)	0.0239659	0.231931
GO:0060537	muscle tissue development	6	238	ENSSSCG00000005021(SAV1);ENSSSCG00000006698(BCL9);ENSSSCG00000008215(SMYD1);ENSSSCG00000011833(DLG1);ENSSSCG00000028771(MEF2A);ENSSSCG00000034191(SOX6)	0.0240869	0.231931
GO:0030865	cortical cytoskeleton organization	2	26	ENSSSCG00000011833(DLG1);ENSSSCG00000017836(PAFAH1B1)	0.0243616	0.231931
GO:0034122	negative regulation of toll-like receptor signaling pathway	2	26	ENSSSCG00000000475(IRAK3);ENSSSCG00000005524(DAB2IP)	0.0243616	0.231931
GO:1905207	regulation of cardiocyte differentiation	2	26	ENSSSCG00000024916(DHX36);ENSSSCG00000034191(SOX6)	0.0243616	0.231931
GO:1901575	organic substance catabolic process	16	1009	ENSSSCG00000000475(IRAK3);ENSSSCG00000000488(MDM2);ENSSSCG00000003660(PABPC4);ENSSSCG00000004506(CTIF);ENSSSCG00000004927(CLPX);ENSSSCG00000005524(DAB2IP);ENSSSCG00000006137(WWP1);ENSSSCG00000007757(TRIM72);ENSSSCG00000011765(USP13);ENSSSCG00000015509(COP1);ENSSSCG00000016234(CUL3);ENSSSCG00000017832(METTL16);ENSSSCG00000024916(DHX36);ENSSSCG00000027865(GALC);ENSSSCG00000029954(THRAP3);ENSSSCG000…	0.0245952	0.231931
GO:0031503	protein-containing complex localization	4	118	ENSSSCG00000011833(DLG1);ENSSSCG00000013223(NUP160);ENSSSCG00000016845(NUP155);ENSSSCG00000036350(HNRNPA2B1)	0.0246337	0.231931
GO:1901564	organonitrogen compound metabolic process	44	3651	ENSSSCG00000000475(IRAK3);ENSSSCG00000000488(MDM2);ENSSSCG00000000625(LRP6);ENSSSCG00000000795(ADAMTS20);ENSSSCG00000001056(RANBP9);ENSSSCG00000004374(QRSL1);ENSSSCG00000004506(CTIF);ENSSSCG00000004576(RORA);ENSSSCG00000004636(TRPM7);ENSSSCG00000004927(CLPX);ENSSSCG00000005524(DAB2IP);ENSSSCG00000006137(WWP1);ENSSSCG00000006201(ARFGEF1);ENSSSCG00000007203(-);ENSSSCG00000007541(PDGFA);ENSSSCG00000…	0.0249631	0.231931
GO:0006913	nucleocytoplasmic transport	5	177	ENSSSCG00000013223(NUP160);ENSSSCG00000016845(NUP155);ENSSSCG00000022479(UBR5);ENSSSCG00000029539(RAB23);ENSSSCG00000036350(HNRNPA2B1)	0.0251219	0.231931
GO:0051169	nuclear transport	5	177	ENSSSCG00000013223(NUP160);ENSSSCG00000016845(NUP155);ENSSSCG00000022479(UBR5);ENSSSCG00000029539(RAB23);ENSSSCG00000036350(HNRNPA2B1)	0.0251219	0.231931
GO:0034655	nucleobase-containing compound catabolic process	6	241	ENSSSCG00000003660(PABPC4);ENSSSCG00000004506(CTIF);ENSSSCG00000017832(METTL16);ENSSSCG00000024916(DHX36);ENSSSCG00000029954(THRAP3);ENSSSCG00000032531(SMG1)	0.0254196	0.231931
GO:1903052	positive regulation of proteolysis involved in cellular protein catabolic process	3	68	ENSSSCG00000005524(DAB2IP);ENSSSCG00000011765(USP13);ENSSSCG00000015509(COP1)	0.0257211	0.231931
GO:0051646	mitochondrion localization	2	27	ENSSSCG00000007805(ATP2A1);ENSSSCG00000028771(MEF2A)	0.0261524	0.231931
GO:0086002	cardiac muscle cell action potential involved in contraction	2	27	ENSSSCG00000011833(DLG1);ENSSSCG00000016845(NUP155)	0.0261524	0.231931
GO:0045597	positive regulation of cell differentiation	11	608	ENSSSCG00000000488(MDM2);ENSSSCG00000000795(ADAMTS20);ENSSSCG00000005021(SAV1);ENSSSCG00000005524(DAB2IP);ENSSSCG00000008215(SMYD1);ENSSSCG00000011025(ZEB1);ENSSSCG00000012613(NKAP);ENSSSCG00000012713(ATP11C);ENSSSCG00000017836(PAFAH1B1);ENSSSCG00000024916(DHX36);ENSSSCG00000034191(SOX6)	0.0263767	0.231931
GO:1901360	organic cyclic compound metabolic process	40	3260	ENSSSCG00000000475(IRAK3);ENSSSCG00000000625(LRP6);ENSSSCG00000003486(ARHGEF10L);ENSSSCG00000003660(PABPC4);ENSSSCG00000004374(QRSL1);ENSSSCG00000004506(CTIF);ENSSSCG00000004576(RORA);ENSSSCG00000004927(CLPX);ENSSSCG00000005021(SAV1);ENSSSCG00000005524(DAB2IP);ENSSSCG00000006137(WWP1);ENSSSCG00000006331(PBX1);ENSSSCG00000006698(BCL9);ENSSSCG00000007950(ADCY9);ENSSSCG00000008144(NCK2);ENSSSCG00000…	0.0263779	0.231931
GO:0046488	phosphatidylinositol metabolic process	3	69	ENSSSCG00000007541(PDGFA);ENSSSCG00000015283(PIK3C2B);ENSSSCG00000032531(SMG1)	0.026712	0.231931
GO:0043933	protein-containing complex subunit organization	15	935	ENSSSCG00000000475(IRAK3);ENSSSCG00000001850(-);ENSSSCG00000003872(EPS15);ENSSSCG00000005524(DAB2IP);ENSSSCG00000006201(ARFGEF1);ENSSSCG00000007757(TRIM72);ENSSSCG00000008144(NCK2);ENSSSCG00000011833(DLG1);ENSSSCG00000014794(NUP98);ENSSSCG00000016234(CUL3);ENSSSCG00000017923(ALOX15);ENSSSCG00000021845(ATXN2L);ENSSSCG00000024916(DHX36);ENSSSCG00000027417(LDLRAD4);ENSSSCG00000029249(NAV3)	0.0267859	0.231931
GO:0051253	negative regulation of RNA metabolic process	14	852	ENSSSCG00000005524(DAB2IP);ENSSSCG00000006137(WWP1);ENSSSCG00000008144(NCK2);ENSSSCG00000008215(SMYD1);ENSSSCG00000010928(KDM5B);ENSSSCG00000011025(ZEB1);ENSSSCG00000011833(DLG1);ENSSSCG00000012613(NKAP);ENSSSCG00000016234(CUL3);ENSSSCG00000017832(METTL16);ENSSSCG00000024916(DHX36);ENSSSCG00000028771(MEF2A);ENSSSCG00000029954(THRAP3);ENSSSCG00000036350(HNRNPA2B1)	0.02687	0.231931
GO:0051640	organelle localization	7	312	ENSSSCG00000007187(NSFL1C);ENSSSCG00000007805(ATP2A1);ENSSSCG00000011833(DLG1);ENSSSCG00000016234(CUL3);ENSSSCG00000017836(PAFAH1B1);ENSSSCG00000028771(MEF2A);ENSSSCG00000032804(BORCS5)	0.026882	0.231931
GO:0007010	cytoskeleton organization	13	772	ENSSSCG00000001850(-);ENSSSCG00000003486(ARHGEF10L);ENSSSCG00000004636(TRPM7);ENSSSCG00000006201(ARFGEF1);ENSSSCG00000007187(NSFL1C);ENSSSCG00000008144(NCK2);ENSSSCG00000011775(KLHL24);ENSSSCG00000011833(DLG1);ENSSSCG00000016234(CUL3);ENSSSCG00000017836(PAFAH1B1);ENSSSCG00000017923(ALOX15);ENSSSCG00000028771(MEF2A);ENSSSCG00000029249(NAV3)	0.0274098	0.231931
GO:0003010	voluntary skeletal muscle contraction	1	3	ENSSSCG00000007805(ATP2A1)	0.0278235	0.231931
GO:0014721	twitch skeletal muscle contraction	1	3	ENSSSCG00000007805(ATP2A1)	0.0278235	0.231931
GO:0030397	membrane disassembly	1	3	ENSSSCG00000017836(PAFAH1B1)	0.0278235	0.231931
GO:0032470	positive regulation of endoplasmic reticulum calcium ion concentration	1	3	ENSSSCG00000007805(ATP2A1)	0.0278235	0.231931
GO:0033578	protein glycosylation in Golgi	1	3	ENSSSCG00000006201(ARFGEF1)	0.0278235	0.231931
GO:0035787	cell migration involved in kidney development	1	3	ENSSSCG00000007541(PDGFA)	0.0278235	0.231931
GO:0035788	cell migration involved in metanephros development	1	3	ENSSSCG00000007541(PDGFA)	0.0278235	0.231931
GO:0035789	metanephric mesenchymal cell migration	1	3	ENSSSCG00000007541(PDGFA)	0.0278235	0.231931
GO:0035938	estradiol secretion	1	3	ENSSSCG00000010928(KDM5B)	0.0278235	0.231931
GO:0036324	vascular endothelial growth factor receptor-2 signaling pathway	1	3	ENSSSCG00000005524(DAB2IP)	0.0278235	0.231931
GO:0042276	error-prone translesion synthesis	1	3	ENSSSCG00000008179(REV1)	0.0278235	0.231931
GO:0043553	negative regulation of phosphatidylinositol 3-kinase activity	1	3	ENSSSCG00000005524(DAB2IP)	0.0278235	0.231931
GO:0045634	regulation of melanocyte differentiation	1	3	ENSSSCG00000000795(ADAMTS20)	0.0278235	0.231931
GO:0046604	positive regulation of mitotic centrosome separation	1	3	ENSSSCG00000007187(NSFL1C)	0.0278235	0.231931
GO:0048207	vesicle targeting, rough ER to cis-Golgi	1	3	ENSSSCG00000016234(CUL3)	0.0278235	0.231931
GO:0048208	COPII vesicle coating	1	3	ENSSSCG00000016234(CUL3)	0.0278235	0.231931
GO:0050932	regulation of pigment cell differentiation	1	3	ENSSSCG00000000795(ADAMTS20)	0.0278235	0.231931
GO:0051081	nuclear envelope disassembly	1	3	ENSSSCG00000017836(PAFAH1B1)	0.0278235	0.231931
GO:0051661	maintenance of centrosome location	1	3	ENSSSCG00000017836(PAFAH1B1)	0.0278235	0.231931
GO:0051891	positive regulation of cardioblast differentiation	1	3	ENSSSCG00000024916(DHX36)	0.0278235	0.231931
GO:0061945	regulation of protein K48-linked ubiquitination	1	3	ENSSSCG00000013295(TRIM44)	0.0278235	0.231931
GO:0070375	ERK5 cascade	1	3	ENSSSCG00000028771(MEF2A)	0.0278235	0.231931
GO:0070681	glutaminyl-tRNAGln biosynthesis via transamidation	1	3	ENSSSCG00000004374(QRSL1)	0.0278235	0.231931
GO:0090076	relaxation of skeletal muscle	1	3	ENSSSCG00000007805(ATP2A1)	0.0278235	0.231931
GO:0090176	microtubule cytoskeleton organization involved in establishment of planar polarity	1	3	ENSSSCG00000017836(PAFAH1B1)	0.0278235	0.231931
GO:0090283	regulation of protein glycosylation in Golgi	1	3	ENSSSCG00000006201(ARFGEF1)	0.0278235	0.231931
GO:0090669	telomerase RNA stabilization	1	3	ENSSSCG00000024916(DHX36)	0.0278235	0.231931
GO:1900045	negative regulation of protein K63-linked ubiquitination	1	3	ENSSSCG00000022479(UBR5)	0.0278235	0.231931
GO:1901534	positive regulation of hematopoietic progenitor cell differentiation	1	3	ENSSSCG00000024916(DHX36)	0.0278235	0.231931
GO:1903286	regulation of potassium ion import	1	3	ENSSSCG00000011833(DLG1)	0.0278235	0.231931
GO:1903898	negative regulation of PERK-mediated unfolded protein response	1	3	ENSSSCG00000008144(NCK2)	0.0278235	0.231931
GO:1905024	regulation of membrane repolarization during ventricular cardiac muscle cell action potential	1	3	ENSSSCG00000011833(DLG1)	0.0278235	0.231931
GO:1905031	regulation of membrane repolarization during cardiac muscle cell action potential	1	3	ENSSSCG00000011833(DLG1)	0.0278235	0.231931
GO:1990441	negative regulation of transcription from RNA polymerase II promoter in response to endoplasmic reticulum stress	1	3	ENSSSCG00000008144(NCK2)	0.0278235	0.231931
GO:2000589	regulation of metanephric mesenchymal cell migration	1	3	ENSSSCG00000007541(PDGFA)	0.0278235	0.231931
GO:2000864	regulation of estradiol secretion	1	3	ENSSSCG00000010928(KDM5B)	0.0278235	0.231931
GO:2001300	lipoxin metabolic process	1	3	ENSSSCG00000017923(ALOX15)	0.0278235	0.231931
GO:2001301	lipoxin biosynthetic process	1	3	ENSSSCG00000017923(ALOX15)	0.0278235	0.231931
GO:0006984	ER-nucleus signaling pathway	2	28	ENSSSCG00000003486(ARHGEF10L);ENSSSCG00000008144(NCK2)	0.027995	0.231931
GO:0045843	negative regulation of striated muscle tissue development	2	28	ENSSSCG00000005021(SAV1);ENSSSCG00000034191(SOX6)	0.027995	0.231931
GO:0070266	necroptotic process	2	28	ENSSSCG00000004636(TRPM7);ENSSSCG00000016101(CFLAR)	0.027995	0.231931
GO:1900744	regulation of p38MAPK cascade	2	28	ENSSSCG00000005524(DAB2IP);ENSSSCG00000011833(DLG1)	0.027995	0.231931
GO:0010498	proteasomal protein catabolic process	6	248	ENSSSCG00000005524(DAB2IP);ENSSSCG00000006137(WWP1);ENSSSCG00000007757(TRIM72);ENSSSCG00000011765(USP13);ENSSSCG00000015509(COP1);ENSSSCG00000016234(CUL3)	0.0287191	0.237106
GO:0070371	ERK1 and ERK2 cascade	5	185	ENSSSCG00000001056(RANBP9);ENSSSCG00000005524(DAB2IP);ENSSSCG00000007541(PDGFA);ENSSSCG00000011833(DLG1);ENSSSCG00000017923(ALOX15)	0.0296528	0.242562
GO:0014902	myotube differentiation	3	72	ENSSSCG00000006698(BCL9);ENSSSCG00000007757(TRIM72);ENSSSCG00000008215(SMYD1)	0.0298063	0.242562
GO:0048635	negative regulation of muscle organ development	2	29	ENSSSCG00000005021(SAV1);ENSSSCG00000034191(SOX6)	0.0298882	0.242562
GO:0061014	positive regulation of mRNA catabolic process	2	29	ENSSSCG00000017832(METTL16);ENSSSCG00000024916(DHX36)	0.0298882	0.242562
GO:1902373	negative regulation of mRNA catabolic process	2	29	ENSSSCG00000017832(METTL16);ENSSSCG00000029954(THRAP3)	0.0298882	0.242562
GO:0006611	protein export from nucleus	3	73	ENSSSCG00000013223(NUP160);ENSSSCG00000016845(NUP155);ENSSSCG00000036350(HNRNPA2B1)	0.0308781	0.249746
GO:0044267	cellular protein metabolic process	35	2800	ENSSSCG00000000475(IRAK3);ENSSSCG00000000488(MDM2);ENSSSCG00000000625(LRP6);ENSSSCG00000001056(RANBP9);ENSSSCG00000004374(QRSL1);ENSSSCG00000004506(CTIF);ENSSSCG00000004636(TRPM7);ENSSSCG00000004927(CLPX);ENSSSCG00000005524(DAB2IP);ENSSSCG00000006137(WWP1);ENSSSCG00000006201(ARFGEF1);ENSSSCG00000007203(-);ENSSSCG00000007541(PDGFA);ENSSSCG00000007757(TRIM72);ENSSSCG00000008097(-);ENSSSCG0000000814…	0.0312525	0.251921
GO:0043330	response to exogenous dsRNA	2	30	ENSSSCG00000000475(IRAK3);ENSSSCG00000024916(DHX36)	0.0318311	0.253163
GO:0090102	cochlea development	2	30	ENSSSCG00000011025(ZEB1);ENSSSCG00000017836(PAFAH1B1)	0.0318311	0.253163
GO:1900006	positive regulation of dendrite development	2	30	ENSSSCG00000005524(DAB2IP);ENSSSCG00000017836(PAFAH1B1)	0.0318311	0.253163
GO:1901862	negative regulation of muscle tissue development	2	30	ENSSSCG00000005021(SAV1);ENSSSCG00000034191(SOX6)	0.0318311	0.253163
GO:0044270	cellular nitrogen compound catabolic process	6	255	ENSSSCG00000003660(PABPC4);ENSSSCG00000004506(CTIF);ENSSSCG00000017832(METTL16);ENSSSCG00000024916(DHX36);ENSSSCG00000029954(THRAP3);ENSSSCG00000032531(SMG1)	0.0322908	0.255119
GO:0046700	heterocycle catabolic process	6	255	ENSSSCG00000003660(PABPC4);ENSSSCG00000004506(CTIF);ENSSSCG00000017832(METTL16);ENSSSCG00000024916(DHX36);ENSSSCG00000029954(THRAP3);ENSSSCG00000032531(SMG1)	0.0322908	0.255119
GO:0006446	regulation of translational initiation	2	31	ENSSSCG00000004506(CTIF);ENSSSCG00000008144(NCK2)	0.0338224	0.259902
GO:0043124	negative regulation of I-kappaB kinase/NF-kappaB signaling	2	31	ENSSSCG00000004576(RORA);ENSSSCG00000005524(DAB2IP)	0.0338224	0.259902
GO:0090407	organophosphate biosynthetic process	6	258	ENSSSCG00000007541(PDGFA);ENSSSCG00000007950(ADCY9);ENSSSCG00000011845(PCYT1A);ENSSSCG00000011916(ATP6V1A);ENSSSCG00000015283(PIK3C2B);ENSSSCG00000017923(ALOX15)	0.0339067	0.259902
GO:0031323	regulation of cellular metabolic process	42	3519	ENSSSCG00000000475(IRAK3);ENSSSCG00000000625(LRP6);ENSSSCG00000001056(RANBP9);ENSSSCG00000003486(ARHGEF10L);ENSSSCG00000003660(PABPC4);ENSSSCG00000004506(CTIF);ENSSSCG00000004576(RORA);ENSSSCG00000005021(SAV1);ENSSSCG00000005477(FKBP15);ENSSSCG00000005524(DAB2IP);ENSSSCG00000006137(WWP1);ENSSSCG00000006201(ARFGEF1);ENSSSCG00000006331(PBX1);ENSSSCG00000006698(BCL9);ENSSSCG00000007541(PDGFA);ENSSSC…	0.03466	0.259902
GO:0009895	negative regulation of catabolic process	5	193	ENSSSCG00000000475(IRAK3);ENSSSCG00000005524(DAB2IP);ENSSSCG00000017832(METTL16);ENSSSCG00000024916(DHX36);ENSSSCG00000029954(THRAP3)	0.0346712	0.259902
GO:0051252	regulation of RNA metabolic process	27	2052	ENSSSCG00000000475(IRAK3);ENSSSCG00000000625(LRP6);ENSSSCG00000003486(ARHGEF10L);ENSSSCG00000003660(PABPC4);ENSSSCG00000004576(RORA);ENSSSCG00000005021(SAV1);ENSSSCG00000005524(DAB2IP);ENSSSCG00000006137(WWP1);ENSSSCG00000006331(PBX1);ENSSSCG00000006698(BCL9);ENSSSCG00000008144(NCK2);ENSSSCG00000008215(SMYD1);ENSSSCG00000010928(KDM5B);ENSSSCG00000011025(ZEB1);ENSSSCG00000011235(UBP1);ENSSSCG00000…	0.0349794	0.259902
GO:0065008	regulation of biological quality	29	2243	ENSSSCG00000000488(MDM2);ENSSSCG00000001850(-);ENSSSCG00000003660(PABPC4);ENSSSCG00000003828(FGGY);ENSSSCG00000004374(QRSL1);ENSSSCG00000004576(RORA);ENSSSCG00000005021(SAV1);ENSSSCG00000005524(DAB2IP);ENSSSCG00000006201(ARFGEF1);ENSSSCG00000006386(COPA);ENSSSCG00000007541(PDGFA);ENSSSCG00000007805(ATP2A1);ENSSSCG00000008144(NCK2);ENSSSCG00000009435(NAA16);ENSSSCG00000010928(KDM5B);ENSSSCG0000001…	0.0352189	0.259902
GO:0035051	cardiocyte differentiation	3	77	ENSSSCG00000024916(DHX36);ENSSSCG00000028771(MEF2A);ENSSSCG00000034191(SOX6)	0.035366	0.259902
GO:0071901	negative regulation of protein serine/threonine kinase activity	3	77	ENSSSCG00000000475(IRAK3);ENSSSCG00000000625(LRP6);ENSSSCG00000005524(DAB2IP)	0.035366	0.259902
GO:0019439	aromatic compound catabolic process	6	261	ENSSSCG00000003660(PABPC4);ENSSSCG00000004506(CTIF);ENSSSCG00000017832(METTL16);ENSSSCG00000024916(DHX36);ENSSSCG00000029954(THRAP3);ENSSSCG00000032531(SMG1)	0.0355743	0.259902
GO:0071277	cellular response to calcium ion	2	32	ENSSSCG00000017923(ALOX15);ENSSSCG00000028771(MEF2A)	0.0358612	0.259902
GO:0002329	pre-B cell differentiation	1	4	ENSSSCG00000012713(ATP11C)	0.0369266	0.259902
GO:0006556	S-adenosylmethionine biosynthetic process	1	4	ENSSSCG00000017832(METTL16)	0.0369266	0.259902
GO:0006901	vesicle coating	1	4	ENSSSCG00000016234(CUL3)	0.0369266	0.259902
GO:0010936	negative regulation of macrophage cytokine production	1	4	ENSSSCG00000000475(IRAK3)	0.0369266	0.259902
GO:0019065	receptor-mediated endocytosis of virus by host cell	1	4	ENSSSCG00000003872(EPS15)	0.0369266	0.259902
GO:0032056	positive regulation of translation in response to stress	1	4	ENSSSCG00000008144(NCK2)	0.0369266	0.259902
GO:0032471	negative regulation of endoplasmic reticulum calcium ion concentration	1	4	ENSSSCG00000007805(ATP2A1)	0.0369266	0.259902
GO:0034392	negative regulation of smooth muscle cell apoptotic process	1	4	ENSSSCG00000000625(LRP6)	0.0369266	0.259902
GO:0035523	protein K29-linked deubiquitination	1	4	ENSSSCG00000011765(USP13)	0.0369266	0.259902
GO:0036493	positive regulation of translation in response to endoplasmic reticulum stress	1	4	ENSSSCG00000008144(NCK2)	0.0369266	0.259902
GO:0040031	snRNA modification	1	4	ENSSSCG00000017832(METTL16)	0.0369266	0.259902
GO:0043570	maintenance of DNA repeat elements	1	4	ENSSSCG00000014126(MSH3)	0.0369266	0.259902
GO:0045842	positive regulation of mitotic metaphase/anaphase transition	1	4	ENSSSCG00000016234(CUL3)	0.0369266	0.259902
GO:0046477	glycosylceramide catabolic process	1	4	ENSSSCG00000027865(GALC)	0.0369266	0.259902
GO:0048752	semicircular canal morphogenesis	1	4	ENSSSCG00000011025(ZEB1)	0.0369266	0.259902
GO:0060763	mammary duct terminal end bud growth	1	4	ENSSSCG00000010928(KDM5B)	0.0369266	0.259902
GO:0071072	negative regulation of phospholipid biosynthetic process	1	4	ENSSSCG00000007541(PDGFA)	0.0369266	0.259902
GO:0075509	endocytosis involved in viral entry into host cell	1	4	ENSSSCG00000003872(EPS15)	0.0369266	0.259902
GO:0098903	regulation of membrane repolarization during action potential	1	4	ENSSSCG00000011833(DLG1)	0.0369266	0.259902
GO:1901970	positive regulation of mitotic sister chromatid separation	1	4	ENSSSCG00000016234(CUL3)	0.0369266	0.259902
GO:1903525	regulation of membrane tubulation	1	4	ENSSSCG00000013630(DNM2)	0.0369266	0.259902
GO:1903842	response to arsenite ion	1	4	ENSSSCG00000024916(DHX36)	0.0369266	0.259902
GO:1903843	cellular response to arsenite ion	1	4	ENSSSCG00000024916(DHX36)	0.0369266	0.259902
GO:1903912	negative regulation of endoplasmic reticulum stress-induced eIF2 alpha phosphorylation	1	4	ENSSSCG00000008144(NCK2)	0.0369266	0.259902
GO:2000425	regulation of apoptotic cell clearance	1	4	ENSSSCG00000017923(ALOX15)	0.0369266	0.259902
GO:2000741	positive regulation of mesenchymal stem cell differentiation	1	4	ENSSSCG00000034191(SOX6)	0.0369266	0.259902
GO:0044257	cellular protein catabolic process	8	409	ENSSSCG00000000488(MDM2);ENSSSCG00000004927(CLPX);ENSSSCG00000005524(DAB2IP);ENSSSCG00000006137(WWP1);ENSSSCG00000007757(TRIM72);ENSSSCG00000011765(USP13);ENSSSCG00000015509(COP1);ENSSSCG00000016234(CUL3)	0.0375816	0.263735
GO:0043122	regulation of I-kappaB kinase/NF-kappaB signaling	4	135	ENSSSCG00000004576(RORA);ENSSSCG00000005524(DAB2IP);ENSSSCG00000016101(CFLAR);ENSSSCG00000024916(DHX36)	0.0377236	0.263954
GO:0097300	programmed necrotic cell death	2	33	ENSSSCG00000004636(TRPM7);ENSSSCG00000016101(CFLAR)	0.0379465	0.264738
GO:0003012	muscle system process	5	198	ENSSSCG00000007757(TRIM72);ENSSSCG00000007805(ATP2A1);ENSSSCG00000011833(DLG1);ENSSSCG00000016845(NUP155);ENSSSCG00000028771(MEF2A)	0.0380605	0.264759
GO:0007517	muscle organ development	5	200	ENSSSCG00000005021(SAV1);ENSSSCG00000006698(BCL9);ENSSSCG00000007757(TRIM72);ENSSSCG00000008215(SMYD1);ENSSSCG00000034191(SOX6)	0.0394713	0.273775
GO:0048522	positive regulation of cellular process	40	3348	ENSSSCG00000000488(MDM2);ENSSSCG00000000625(LRP6);ENSSSCG00000000795(ADAMTS20);ENSSSCG00000001850(-);ENSSSCG00000003486(ARHGEF10L);ENSSSCG00000004576(RORA);ENSSSCG00000005021(SAV1);ENSSSCG00000005524(DAB2IP);ENSSSCG00000006201(ARFGEF1);ENSSSCG00000006331(PBX1);ENSSSCG00000006698(BCL9);ENSSSCG00000007187(NSFL1C);ENSSSCG00000007541(PDGFA);ENSSSCG00000008144(NCK2);ENSSSCG00000008215(SMYD1);ENSSSCG00…	0.039836	0.275503
GO:0038066	p38MAPK cascade	2	34	ENSSSCG00000005524(DAB2IP);ENSSSCG00000011833(DLG1)	0.0400771	0.275546
GO:0086001	cardiac muscle cell action potential	2	34	ENSSSCG00000011833(DLG1);ENSSSCG00000016845(NUP155)	0.0400771	0.275546
GO:0032535	regulation of cellular component size	5	201	ENSSSCG00000001850(-);ENSSSCG00000006201(ARFGEF1);ENSSSCG00000008144(NCK2);ENSSSCG00000011833(DLG1);ENSSSCG00000017923(ALOX15)	0.0401886	0.275546
GO:1902532	negative regulation of intracellular signal transduction	7	341	ENSSSCG00000000475(IRAK3);ENSSSCG00000001056(RANBP9);ENSSSCG00000004576(RORA);ENSSSCG00000005524(DAB2IP);ENSSSCG00000011833(DLG1);ENSSSCG00000016234(CUL3);ENSSSCG00000017836(PAFAH1B1)	0.0405786	0.277422
GO:0007507	heart development	7	342	ENSSSCG00000000488(MDM2);ENSSSCG00000005021(SAV1);ENSSSCG00000008215(SMYD1);ENSSSCG00000024916(DHX36);ENSSSCG00000028771(MEF2A);ENSSSCG00000034191(SOX6);ENSSSCG00000040731(TMEM65)	0.0411194	0.280317
GO:0006403	RNA localization	3	82	ENSSSCG00000013223(NUP160);ENSSSCG00000016845(NUP155);ENSSSCG00000036350(HNRNPA2B1)	0.0414231	0.281583
GO:0008347	glial cell migration	2	35	ENSSSCG00000005524(DAB2IP);ENSSSCG00000017836(PAFAH1B1)	0.042252	0.282297
GO:0043331	response to dsRNA	2	35	ENSSSCG00000000475(IRAK3);ENSSSCG00000024916(DHX36)	0.042252	0.282297
GO:0043550	regulation of lipid kinase activity	2	35	ENSSSCG00000005524(DAB2IP);ENSSSCG00000013262(AMBRA1)	0.042252	0.282297
GO:0045840	positive regulation of mitotic nuclear division	2	35	ENSSSCG00000007187(NSFL1C);ENSSSCG00000016234(CUL3)	0.042252	0.282297
GO:0086003	cardiac muscle cell contraction	2	35	ENSSSCG00000011833(DLG1);ENSSSCG00000016845(NUP155)	0.042252	0.282297
GO:0006606	protein import into nucleus	3	84	ENSSSCG00000016845(NUP155);ENSSSCG00000022479(UBR5);ENSSSCG00000029539(RAB23)	0.0439833	0.282297
GO:1903364	positive regulation of cellular protein catabolic process	3	84	ENSSSCG00000005524(DAB2IP);ENSSSCG00000011765(USP13);ENSSSCG00000015509(COP1)	0.0439833	0.282297
GO:0006950	response to stress	26	2001	ENSSSCG00000000475(IRAK3);ENSSSCG00000003486(ARHGEF10L);ENSSSCG00000004576(RORA);ENSSSCG00000005524(DAB2IP);ENSSSCG00000006201(ARFGEF1);ENSSSCG00000006698(BCL9);ENSSSCG00000007541(PDGFA);ENSSSCG00000007757(TRIM72);ENSSSCG00000007805(ATP2A1);ENSSSCG00000008144(NCK2);ENSSSCG00000008179(REV1);ENSSSCG00000011765(USP13);ENSSSCG00000011833(DLG1);ENSSSCG00000013262(AMBRA1);ENSSSCG00000013295(TRIM44);ENS…	0.0443029	0.282297
GO:0006661	phosphatidylinositol biosynthetic process	2	36	ENSSSCG00000007541(PDGFA);ENSSSCG00000015283(PIK3C2B)	0.0444703	0.282297
GO:0010830	regulation of myotube differentiation	2	36	ENSSSCG00000007757(TRIM72);ENSSSCG00000008215(SMYD1)	0.0444703	0.282297
GO:0021795	cerebral cortex cell migration	2	36	ENSSSCG00000005524(DAB2IP);ENSSSCG00000017836(PAFAH1B1)	0.0444703	0.282297
GO:0044057	regulation of system process	6	276	ENSSSCG00000000488(MDM2);ENSSSCG00000007805(ATP2A1);ENSSSCG00000011833(DLG1);ENSSSCG00000016845(NUP155);ENSSSCG00000028771(MEF2A);ENSSSCG00000040731(TMEM65)	0.0447052	0.282297
GO:0002372	myeloid dendritic cell cytokine production	1	5	ENSSSCG00000024916(DHX36)	0.0459454	0.282297
GO:0002733	regulation of myeloid dendritic cell cytokine production	1	5	ENSSSCG00000024916(DHX36)	0.0459454	0.282297
GO:0002735	positive regulation of myeloid dendritic cell cytokine production	1	5	ENSSSCG00000024916(DHX36)	0.0459454	0.282297
GO:0006968	cellular defense response	1	5	ENSSSCG00000029539(RAB23)	0.0459454	0.282297
GO:0010501	RNA secondary structure unwinding	1	5	ENSSSCG00000024916(DHX36)	0.0459454	0.282297
GO:0010511	regulation of phosphatidylinositol biosynthetic process	1	5	ENSSSCG00000007541(PDGFA)	0.0459454	0.282297
GO:0010603	regulation of cytoplasmic mRNA processing body assembly	1	5	ENSSSCG00000021845(ATXN2L)	0.0459454	0.282297
GO:0010990	regulation of SMAD protein complex assembly	1	5	ENSSSCG00000027417(LDLRAD4)	0.0459454	0.282297
GO:0010991	negative regulation of SMAD protein complex assembly	1	5	ENSSSCG00000027417(LDLRAD4)	0.0459454	0.282297
GO:0019321	pentose metabolic process	1	5	ENSSSCG00000003828(FGGY)	0.0459454	0.282297
GO:0019372	lipoxygenase pathway	1	5	ENSSSCG00000017923(ALOX15)	0.0459454	0.282297
GO:0033572	transferrin transport	1	5	ENSSSCG00000013630(DNM2)	0.0459454	0.282297
GO:0034498	early endosome to Golgi transport	1	5	ENSSSCG00000014828(RAB6A)	0.0459454	0.282297
GO:0044806	G-quadruplex DNA unwinding	1	5	ENSSSCG00000024916(DHX36)	0.0459454	0.282297
GO:0045023	G0 to G1 transition	1	5	ENSSSCG00000005524(DAB2IP)	0.0459454	0.282297
GO:0046500	S-adenosylmethionine metabolic process	1	5	ENSSSCG00000017832(METTL16)	0.0459454	0.282297
GO:0051890	regulation of cardioblast differentiation	1	5	ENSSSCG00000024916(DHX36)	0.0459454	0.282297
GO:0060049	regulation of protein glycosylation	1	5	ENSSSCG00000006201(ARFGEF1)	0.0459454	0.282297
GO:0061038	uterus morphogenesis	1	5	ENSSSCG00000010928(KDM5B)	0.0459454	0.282297
GO:0070316	regulation of G0 to G1 transition	1	5	ENSSSCG00000005524(DAB2IP)	0.0459454	0.282297
GO:0071880	adenylate cyclase-activating adrenergic receptor signaling pathway	1	5	ENSSSCG00000007950(ADCY9)	0.0459454	0.282297
GO:1902101	positive regulation of metaphase/anaphase transition of cell cycle	1	5	ENSSSCG00000016234(CUL3)	0.0459454	0.282297
GO:1902302	regulation of potassium ion export	1	5	ENSSSCG00000011833(DLG1)	0.0459454	0.282297
GO:1903764	regulation of potassium ion export across plasma membrane	1	5	ENSSSCG00000011833(DLG1)	0.0459454	0.282297
GO:2000739	regulation of mesenchymal stem cell differentiation	1	5	ENSSSCG00000034191(SOX6)	0.0459454	0.282297
GO:1901361	organic cyclic compound catabolic process	6	278	ENSSSCG00000003660(PABPC4);ENSSSCG00000004506(CTIF);ENSSSCG00000017832(METTL16);ENSSSCG00000024916(DHX36);ENSSSCG00000029954(THRAP3);ENSSSCG00000032531(SMG1)	0.0460241	0.282297
GO:0051168	nuclear export	3	86	ENSSSCG00000013223(NUP160);ENSSSCG00000016845(NUP155);ENSSSCG00000036350(HNRNPA2B1)	0.046621	0.283716
GO:0001961	positive regulation of cytokine-mediated signaling pathway	2	37	ENSSSCG00000013295(TRIM44);ENSSSCG00000017836(PAFAH1B1)	0.0467311	0.283716
GO:0051148	negative regulation of muscle cell differentiation	2	37	ENSSSCG00000007757(TRIM72);ENSSSCG00000034191(SOX6)	0.0467311	0.283716
GO:0070265	necrotic cell death	2	37	ENSSSCG00000004636(TRPM7);ENSSSCG00000016101(CFLAR)	0.0467311	0.283716
GO:0008380	RNA splicing	5	210	ENSSSCG00000014794(NUP98);ENSSSCG00000016075(SF3B1);ENSSSCG00000017832(METTL16);ENSSSCG00000029954(THRAP3);ENSSSCG00000036350(HNRNPA2B1)	0.0470029	0.283921
GO:0046486	glycerolipid metabolic process	5	210	ENSSSCG00000007541(PDGFA);ENSSSCG00000011845(PCYT1A);ENSSSCG00000015283(PIK3C2B);ENSSSCG00000017923(ALOX15);ENSSSCG00000032531(SMG1)	0.0470029	0.283921
GO:0051170	import into nucleus	3	88	ENSSSCG00000016845(NUP155);ENSSSCG00000022479(UBR5);ENSSSCG00000029539(RAB23)	0.0493355	0.297259
GO:0050865	regulation of cell activation	7	357	ENSSSCG00000004576(RORA);ENSSSCG00000007541(PDGFA);ENSSSCG00000008144(NCK2);ENSSSCG00000011025(ZEB1);ENSSSCG00000011833(DLG1);ENSSSCG00000012613(NKAP);ENSSSCG00000012713(ATP11C)	0.0498036	0.299093
GO:0034654	nucleobase-containing compound biosynthetic process	28	2215	ENSSSCG00000000475(IRAK3);ENSSSCG00000000625(LRP6);ENSSSCG00000003486(ARHGEF10L);ENSSSCG00000004576(RORA);ENSSSCG00000005021(SAV1);ENSSSCG00000005524(DAB2IP);ENSSSCG00000006137(WWP1);ENSSSCG00000006331(PBX1);ENSSSCG00000006698(BCL9);ENSSSCG00000007950(ADCY9);ENSSSCG00000008144(NCK2);ENSSSCG00000008179(REV1);ENSSSCG00000008215(SMYD1);ENSSSCG00000010928(KDM5B);ENSSSCG00000011025(ZEB1);ENSSSCG000000…	0.0499461	0.299093
GO:0006941	striated muscle contraction	3	89	ENSSSCG00000007805(ATP2A1);ENSSSCG00000011833(DLG1);ENSSSCG00000016845(NUP155)	0.0507212	0.299093
GO:2000736	regulation of stem cell differentiation	2	39	ENSSSCG00000024916(DHX36);ENSSSCG00000034191(SOX6)	0.0513758	0.299093
GO:0031327	negative regulation of cellular biosynthetic process	14	934	ENSSSCG00000005524(DAB2IP);ENSSSCG00000006137(WWP1);ENSSSCG00000007541(PDGFA);ENSSSCG00000008144(NCK2);ENSSSCG00000008215(SMYD1);ENSSSCG00000010928(KDM5B);ENSSSCG00000011025(ZEB1);ENSSSCG00000011833(DLG1);ENSSSCG00000012613(NKAP);ENSSSCG00000016234(CUL3);ENSSSCG00000024916(DHX36);ENSSSCG00000028771(MEF2A);ENSSSCG00000036350(HNRNPA2B1);ENSSSCG00000038870(TNRC6A)	0.0520698	0.299093
GO:0015931	nucleobase-containing compound transport	3	90	ENSSSCG00000013223(NUP160);ENSSSCG00000016845(NUP155);ENSSSCG00000036350(HNRNPA2B1)	0.0521258	0.299093
GO:0051494	negative regulation of cytoskeleton organization	3	90	ENSSSCG00000001850(-);ENSSSCG00000006201(ARFGEF1);ENSSSCG00000029249(NAV3)	0.0521258	0.299093
GO:0007249	I-kappaB kinase/NF-kappaB signaling	4	151	ENSSSCG00000004576(RORA);ENSSSCG00000005524(DAB2IP);ENSSSCG00000016101(CFLAR);ENSSSCG00000024916(DHX36)	0.0530875	0.299093
GO:0003231	cardiac ventricle development	3	91	ENSSSCG00000000488(MDM2);ENSSSCG00000005021(SAV1);ENSSSCG00000040731(TMEM65)	0.0535492	0.299093
GO:0030010	establishment of cell polarity	3	91	ENSSSCG00000004979(MYO9A);ENSSSCG00000006201(ARFGEF1);ENSSSCG00000007187(NSFL1C)	0.0535492	0.299093
GO:1902904	negative regulation of supramolecular fiber organization	3	91	ENSSSCG00000001850(-);ENSSSCG00000006201(ARFGEF1);ENSSSCG00000029249(NAV3)	0.0535492	0.299093
GO:0009150	purine ribonucleotide metabolic process	5	218	ENSSSCG00000004576(RORA);ENSSSCG00000004927(CLPX);ENSSSCG00000007950(ADCY9);ENSSSCG00000011916(ATP6V1A);ENSSSCG00000029539(RAB23)	0.0536056	0.299093
GO:0001658	branching involved in ureteric bud morphogenesis	2	40	ENSSSCG00000006331(PBX1);ENSSSCG00000011833(DLG1)	0.0537579	0.299093
GO:0030163	protein catabolic process	9	520	ENSSSCG00000000475(IRAK3);ENSSSCG00000000488(MDM2);ENSSSCG00000004927(CLPX);ENSSSCG00000005524(DAB2IP);ENSSSCG00000006137(WWP1);ENSSSCG00000007757(TRIM72);ENSSSCG00000011765(USP13);ENSSSCG00000015509(COP1);ENSSSCG00000016234(CUL3)	0.0541735	0.299093
GO:0051130	positive regulation of cellular component organization	12	769	ENSSSCG00000001850(-);ENSSSCG00000003486(ARHGEF10L);ENSSSCG00000005524(DAB2IP);ENSSSCG00000007187(NSFL1C);ENSSSCG00000008144(NCK2);ENSSSCG00000011389(AMIGO3);ENSSSCG00000011833(DLG1);ENSSSCG00000016234(CUL3);ENSSSCG00000017836(PAFAH1B1);ENSSSCG00000017923(ALOX15);ENSSSCG00000024916(DHX36);ENSSSCG00000029249(NAV3)	0.0547572	0.299093
GO:0000185	activation of MAPKKK activity	1	6	ENSSSCG00000005524(DAB2IP)	0.0548805	0.299093
GO:0001778	plasma membrane repair	1	6	ENSSSCG00000007757(TRIM72)	0.0548805	0.299093
GO:0006171	cAMP biosynthetic process	1	6	ENSSSCG00000007950(ADCY9)	0.0548805	0.299093
GO:0006681	galactosylceramide metabolic process	1	6	ENSSSCG00000027865(GALC)	0.0548805	0.299093
GO:0006895	Golgi to endosome transport	1	6	ENSSSCG00000003872(EPS15)	0.0548805	0.299093
GO:0014067	negative regulation of phosphatidylinositol 3-kinase signaling	1	6	ENSSSCG00000005524(DAB2IP)	0.0548805	0.299093
GO:0015682	ferric iron transport	1	6	ENSSSCG00000013630(DNM2)	0.0548805	0.299093
GO:0021814	cell motility involved in cerebral cortex radial glia guided migration	1	6	ENSSSCG00000005524(DAB2IP)	0.0548805	0.299093
GO:0030948	negative regulation of vascular endothelial growth factor receptor signaling pathway	1	6	ENSSSCG00000005524(DAB2IP)	0.0548805	0.299093
GO:0034144	negative regulation of toll-like receptor 4 signaling pathway	1	6	ENSSSCG00000005524(DAB2IP)	0.0548805	0.299093
GO:0036492	eiF2alpha phosphorylation in response to endoplasmic reticulum stress	1	6	ENSSSCG00000008144(NCK2)	0.0548805	0.299093
GO:0040016	embryonic cleavage	1	6	ENSSSCG00000016234(CUL3)	0.0548805	0.299093
GO:0043569	negative regulation of insulin-like growth factor receptor signaling pathway	1	6	ENSSSCG00000007757(TRIM72)	0.0548805	0.299093
GO:0043651	linoleic acid metabolic process	1	6	ENSSSCG00000017923(ALOX15)	0.0548805	0.299093
GO:0048070	regulation of developmental pigmentation	1	6	ENSSSCG00000000795(ADAMTS20)	0.0548805	0.299093
GO:0051096	positive regulation of helicase activity	1	6	ENSSSCG00000014126(MSH3)	0.0548805	0.299093
GO:0051660	establishment of centrosome localization	1	6	ENSSSCG00000011833(DLG1)	0.0548805	0.299093
GO:0060044	negative regulation of cardiac muscle cell proliferation	1	6	ENSSSCG00000005021(SAV1)	0.0548805	0.299093
GO:0060872	semicircular canal development	1	6	ENSSSCG00000011025(ZEB1)	0.0548805	0.299093
GO:0072216	positive regulation of metanephros development	1	6	ENSSSCG00000007541(PDGFA)	0.0548805	0.299093
GO:0072512	trivalent inorganic cation transport	1	6	ENSSSCG00000013630(DNM2)	0.0548805	0.299093
GO:0090129	positive regulation of synapse maturation	1	6	ENSSSCG00000005524(DAB2IP)	0.0548805	0.299093
GO:0098915	membrane repolarization during ventricular cardiac muscle cell action potential	1	6	ENSSSCG00000011833(DLG1)	0.0548805	0.299093
GO:1903753	negative regulation of p38MAPK cascade	1	6	ENSSSCG00000011833(DLG1)	0.0548805	0.299093
GO:1903897	regulation of PERK-mediated unfolded protein response	1	6	ENSSSCG00000008144(NCK2)	0.0548805	0.299093
GO:2000767	positive regulation of cytoplasmic translation	1	6	ENSSSCG00000024916(DHX36)	0.0548805	0.299093
GO:2000112	regulation of cellular macromolecule biosynthetic process	27	2138	ENSSSCG00000000475(IRAK3);ENSSSCG00000000625(LRP6);ENSSSCG00000003486(ARHGEF10L);ENSSSCG00000004506(CTIF);ENSSSCG00000004576(RORA);ENSSSCG00000005021(SAV1);ENSSSCG00000005524(DAB2IP);ENSSSCG00000006137(WWP1);ENSSSCG00000006201(ARFGEF1);ENSSSCG00000006331(PBX1);ENSSSCG00000006698(BCL9);ENSSSCG00000008144(NCK2);ENSSSCG00000008215(SMYD1);ENSSSCG00000010928(KDM5B);ENSSSCG00000011025(ZEB1);ENSSSCG0000…	0.0549048	0.299093
GO:0080090	regulation of primary metabolic process	40	3425	ENSSSCG00000000475(IRAK3);ENSSSCG00000000625(LRP6);ENSSSCG00000001056(RANBP9);ENSSSCG00000003486(ARHGEF10L);ENSSSCG00000003660(PABPC4);ENSSSCG00000004506(CTIF);ENSSSCG00000004576(RORA);ENSSSCG00000005021(SAV1);ENSSSCG00000005524(DAB2IP);ENSSSCG00000006137(WWP1);ENSSSCG00000006201(ARFGEF1);ENSSSCG00000006331(PBX1);ENSSSCG00000006698(BCL9);ENSSSCG00000007541(PDGFA);ENSSSCG00000008144(NCK2);ENSSSCG0…	0.0556006	0.300527
GO:0051254	positive regulation of RNA metabolic process	16	1120	ENSSSCG00000000625(LRP6);ENSSSCG00000003486(ARHGEF10L);ENSSSCG00000004576(RORA);ENSSSCG00000005524(DAB2IP);ENSSSCG00000006331(PBX1);ENSSSCG00000006698(BCL9);ENSSSCG00000008144(NCK2);ENSSSCG00000011025(ZEB1);ENSSSCG00000011235(UBP1);ENSSSCG00000013295(TRIM44);ENSSSCG00000014794(NUP98);ENSSSCG00000017832(METTL16);ENSSSCG00000024916(DHX36);ENSSSCG00000028771(MEF2A);ENSSSCG00000029954(THRAP3);ENSSSCG…	0.0558907	0.300527
GO:0000422	autophagy of mitochondrion	2	41	ENSSSCG00000013262(AMBRA1);ENSSSCG00000032917(USP30)	0.0561786	0.300527
GO:0042306	regulation of protein import into nucleus	2	41	ENSSSCG00000022479(UBR5);ENSSSCG00000029539(RAB23)	0.0561786	0.300527
GO:0043242	negative regulation of protein complex disassembly	2	41	ENSSSCG00000000475(IRAK3);ENSSSCG00000029249(NAV3)	0.0561786	0.300527
GO:0061726	mitochondrion disassembly	2	41	ENSSSCG00000013262(AMBRA1);ENSSSCG00000032917(USP30)	0.0561786	0.300527
GO:0007346	regulation of mitotic cell cycle	6	293	ENSSSCG00000000488(MDM2);ENSSSCG00000004144(HECA);ENSSSCG00000006331(PBX1);ENSSSCG00000007187(NSFL1C);ENSSSCG00000011833(DLG1);ENSSSCG00000016234(CUL3)	0.0566911	0.300527
GO:0009890	negative regulation of biosynthetic process	14	946	ENSSSCG00000005524(DAB2IP);ENSSSCG00000006137(WWP1);ENSSSCG00000007541(PDGFA);ENSSSCG00000008144(NCK2);ENSSSCG00000008215(SMYD1);ENSSSCG00000010928(KDM5B);ENSSSCG00000011025(ZEB1);ENSSSCG00000011833(DLG1);ENSSSCG00000012613(NKAP);ENSSSCG00000016234(CUL3);ENSSSCG00000024916(DHX36);ENSSSCG00000028771(MEF2A);ENSSSCG00000036350(HNRNPA2B1);ENSSSCG00000038870(TNRC6A)	0.0568137	0.300527
GO:0051171	regulation of nitrogen compound metabolic process	39	3329	ENSSSCG00000000475(IRAK3);ENSSSCG00000000625(LRP6);ENSSSCG00000001056(RANBP9);ENSSSCG00000003486(ARHGEF10L);ENSSSCG00000003660(PABPC4);ENSSSCG00000004506(CTIF);ENSSSCG00000004576(RORA);ENSSSCG00000005021(SAV1);ENSSSCG00000005524(DAB2IP);ENSSSCG00000006137(WWP1);ENSSSCG00000006201(ARFGEF1);ENSSSCG00000006331(PBX1);ENSSSCG00000006698(BCL9);ENSSSCG00000007541(PDGFA);ENSSSCG00000008144(NCK2);ENSSSCG0…	0.0568188	0.300527
GO:1901990	regulation of mitotic cell cycle phase transition	4	155	ENSSSCG00000000488(MDM2);ENSSSCG00000006331(PBX1);ENSSSCG00000011833(DLG1);ENSSSCG00000016234(CUL3)	0.0573897	0.300527
GO:0009888	tissue development	17	1216	ENSSSCG00000000488(MDM2);ENSSSCG00000000625(LRP6);ENSSSCG00000004979(MYO9A);ENSSSCG00000005021(SAV1);ENSSSCG00000005524(DAB2IP);ENSSSCG00000006331(PBX1);ENSSSCG00000006698(BCL9);ENSSSCG00000008215(SMYD1);ENSSSCG00000010928(KDM5B);ENSSSCG00000011025(ZEB1);ENSSSCG00000011833(DLG1);ENSSSCG00000013262(AMBRA1);ENSSSCG00000017836(PAFAH1B1);ENSSSCG00000017923(ALOX15);ENSSSCG00000027417(LDLRAD4);ENSSSCG0…	0.0582528	0.300527
GO:0055024	regulation of cardiac muscle tissue development	2	42	ENSSSCG00000005021(SAV1);ENSSSCG00000034191(SOX6)	0.058637	0.300527
GO:0009259	ribonucleotide metabolic process	5	224	ENSSSCG00000004576(RORA);ENSSSCG00000004927(CLPX);ENSSSCG00000007950(ADCY9);ENSSSCG00000011916(ATP6V1A);ENSSSCG00000029539(RAB23)	0.0588962	0.300527
GO:0014706	striated muscle tissue development	5	224	ENSSSCG00000005021(SAV1);ENSSSCG00000006698(BCL9);ENSSSCG00000008215(SMYD1);ENSSSCG00000028771(MEF2A);ENSSSCG00000034191(SOX6)	0.0588962	0.300527
GO:0018130	heterocycle biosynthetic process	28	2250	ENSSSCG00000000475(IRAK3);ENSSSCG00000000625(LRP6);ENSSSCG00000003486(ARHGEF10L);ENSSSCG00000004576(RORA);ENSSSCG00000005021(SAV1);ENSSSCG00000005524(DAB2IP);ENSSSCG00000006137(WWP1);ENSSSCG00000006331(PBX1);ENSSSCG00000006698(BCL9);ENSSSCG00000007950(ADCY9);ENSSSCG00000008144(NCK2);ENSSSCG00000008179(REV1);ENSSSCG00000008215(SMYD1);ENSSSCG00000010928(KDM5B);ENSSSCG00000011025(ZEB1);ENSSSCG000000…	0.0592548	0.300527
GO:0031326	regulation of cellular biosynthetic process	28	2253	ENSSSCG00000000475(IRAK3);ENSSSCG00000000625(LRP6);ENSSSCG00000003486(ARHGEF10L);ENSSSCG00000004506(CTIF);ENSSSCG00000004576(RORA);ENSSSCG00000005021(SAV1);ENSSSCG00000005524(DAB2IP);ENSSSCG00000006137(WWP1);ENSSSCG00000006201(ARFGEF1);ENSSSCG00000006331(PBX1);ENSSSCG00000006698(BCL9);ENSSSCG00000007541(PDGFA);ENSSSCG00000008144(NCK2);ENSSSCG00000008215(SMYD1);ENSSSCG00000010928(KDM5B);ENSSSCG000…	0.0601084	0.300527
GO:0019538	protein metabolic process	37	3141	ENSSSCG00000000475(IRAK3);ENSSSCG00000000488(MDM2);ENSSSCG00000000625(LRP6);ENSSSCG00000000795(ADAMTS20);ENSSSCG00000001056(RANBP9);ENSSSCG00000004374(QRSL1);ENSSSCG00000004506(CTIF);ENSSSCG00000004636(TRPM7);ENSSSCG00000004927(CLPX);ENSSSCG00000005524(DAB2IP);ENSSSCG00000006137(WWP1);ENSSSCG00000006201(ARFGEF1);ENSSSCG00000007203(-);ENSSSCG00000007541(PDGFA);ENSSSCG00000007757(TRIM72);ENSSSCG000…	0.0601213	0.300527
GO:0006351	transcription, DNA-templated	25	1965	ENSSSCG00000000475(IRAK3);ENSSSCG00000000625(LRP6);ENSSSCG00000003486(ARHGEF10L);ENSSSCG00000004576(RORA);ENSSSCG00000005021(SAV1);ENSSSCG00000005524(DAB2IP);ENSSSCG00000006137(WWP1);ENSSSCG00000006331(PBX1);ENSSSCG00000006698(BCL9);ENSSSCG00000008144(NCK2);ENSSSCG00000008215(SMYD1);ENSSSCG00000010928(KDM5B);ENSSSCG00000011025(ZEB1);ENSSSCG00000011235(UBP1);ENSSSCG00000011765(USP13);ENSSSCG000000…	0.0601524	0.300527
GO:0019438	aromatic compound biosynthetic process	28	2255	ENSSSCG00000000475(IRAK3);ENSSSCG00000000625(LRP6);ENSSSCG00000003486(ARHGEF10L);ENSSSCG00000004576(RORA);ENSSSCG00000005021(SAV1);ENSSSCG00000005524(DAB2IP);ENSSSCG00000006137(WWP1);ENSSSCG00000006331(PBX1);ENSSSCG00000006698(BCL9);ENSSSCG00000007950(ADCY9);ENSSSCG00000008144(NCK2);ENSSSCG00000008179(REV1);ENSSSCG00000008215(SMYD1);ENSSSCG00000010928(KDM5B);ENSSSCG00000011025(ZEB1);ENSSSCG000000…	0.0606825	0.300527
GO:0008015	blood circulation	5	226	ENSSSCG00000000488(MDM2);ENSSSCG00000011833(DLG1);ENSSSCG00000016845(NUP155);ENSSSCG00000028771(MEF2A);ENSSSCG00000040731(TMEM65)	0.0607243	0.300527
GO:0042060	wound healing	5	226	ENSSSCG00000006201(ARFGEF1);ENSSSCG00000006698(BCL9);ENSSSCG00000007541(PDGFA);ENSSSCG00000007757(TRIM72);ENSSSCG00000017923(ALOX15)	0.0607243	0.300527
GO:0010556	regulation of macromolecule biosynthetic process	27	2159	ENSSSCG00000000475(IRAK3);ENSSSCG00000000625(LRP6);ENSSSCG00000003486(ARHGEF10L);ENSSSCG00000004506(CTIF);ENSSSCG00000004576(RORA);ENSSSCG00000005021(SAV1);ENSSSCG00000005524(DAB2IP);ENSSSCG00000006137(WWP1);ENSSSCG00000006201(ARFGEF1);ENSSSCG00000006331(PBX1);ENSSSCG00000006698(BCL9);ENSSSCG00000008144(NCK2);ENSSSCG00000008215(SMYD1);ENSSSCG00000010928(KDM5B);ENSSSCG00000011025(ZEB1);ENSSSCG0000…	0.0608481	0.300527
GO:0043407	negative regulation of MAP kinase activity	2	43	ENSSSCG00000000475(IRAK3);ENSSSCG00000005524(DAB2IP)	0.0611321	0.300527
GO:0060760	positive regulation of response to cytokine stimulus	2	43	ENSSSCG00000013295(TRIM44);ENSSSCG00000017836(PAFAH1B1)	0.0611321	0.300527
GO:0097659	nucleic acid-templated transcription	25	1969	ENSSSCG00000000475(IRAK3);ENSSSCG00000000625(LRP6);ENSSSCG00000003486(ARHGEF10L);ENSSSCG00000004576(RORA);ENSSSCG00000005021(SAV1);ENSSSCG00000005524(DAB2IP);ENSSSCG00000006137(WWP1);ENSSSCG00000006331(PBX1);ENSSSCG00000006698(BCL9);ENSSSCG00000008144(NCK2);ENSSSCG00000008215(SMYD1);ENSSSCG00000010928(KDM5B);ENSSSCG00000011025(ZEB1);ENSSSCG00000011235(UBP1);ENSSSCG00000011765(USP13);ENSSSCG000000…	0.0613728	0.300527
GO:0044249	cellular biosynthetic process	37	3146	ENSSSCG00000000475(IRAK3);ENSSSCG00000000625(LRP6);ENSSSCG00000003486(ARHGEF10L);ENSSSCG00000004374(QRSL1);ENSSSCG00000004506(CTIF);ENSSSCG00000004576(RORA);ENSSSCG00000005021(SAV1);ENSSSCG00000005524(DAB2IP);ENSSSCG00000006137(WWP1);ENSSSCG00000006201(ARFGEF1);ENSSSCG00000006331(PBX1);ENSSSCG00000006698(BCL9);ENSSSCG00000007541(PDGFA);ENSSSCG00000007950(ADCY9);ENSSSCG00000008144(NCK2);ENSSSCG000…	0.0613974	0.300527
GO:0022411	cellular component disassembly	5	227	ENSSSCG00000000475(IRAK3);ENSSSCG00000013262(AMBRA1);ENSSSCG00000017836(PAFAH1B1);ENSSSCG00000029249(NAV3);ENSSSCG00000032917(USP30)	0.0616504	0.300527
GO:0050680	negative regulation of epithelial cell proliferation	3	97	ENSSSCG00000005021(SAV1);ENSSSCG00000005524(DAB2IP);ENSSSCG00000011833(DLG1)	0.0624776	0.300527
GO:0031331	positive regulation of cellular catabolic process	5	229	ENSSSCG00000005524(DAB2IP);ENSSSCG00000011765(USP13);ENSSSCG00000015509(COP1);ENSSSCG00000017832(METTL16);ENSSSCG00000024916(DHX36)	0.0635268	0.300527
GO:0006892	post-Golgi vesicle-mediated transport	2	44	ENSSSCG00000003872(EPS15);ENSSSCG00000025417(BBS2)	0.0636632	0.300527
GO:0051149	positive regulation of muscle cell differentiation	2	44	ENSSSCG00000000488(MDM2);ENSSSCG00000008215(SMYD1)	0.0636632	0.300527
GO:1904589	regulation of protein import	2	44	ENSSSCG00000022479(UBR5);ENSSSCG00000029539(RAB23)	0.0636632	0.300527
GO:0002732	positive regulation of dendritic cell cytokine production	1	7	ENSSSCG00000024916(DHX36)	0.0637328	0.300527
GO:0006044	N-acetylglucosamine metabolic process	1	7	ENSSSCG00000010569(OGA)	0.0637328	0.300527
GO:0006646	phosphatidylethanolamine biosynthetic process	1	7	ENSSSCG00000017923(ALOX15)	0.0637328	0.300527
GO:0008090	retrograde axonal transport	1	7	ENSSSCG00000017836(PAFAH1B1)	0.0637328	0.300527
GO:0010998	regulation of translational initiation by eIF2 alpha phosphorylation	1	7	ENSSSCG00000008144(NCK2)	0.0637328	0.300527
GO:0014029	neural crest formation	1	7	ENSSSCG00000000625(LRP6)	0.0637328	0.300527
GO:0014908	myotube differentiation involved in skeletal muscle regeneration	1	7	ENSSSCG00000006698(BCL9)	0.0637328	0.300527
GO:0019374	galactolipid metabolic process	1	7	ENSSSCG00000027865(GALC)	0.0637328	0.300527
GO:0030157	pancreatic juice secretion	1	7	ENSSSCG00000006386(COPA)	0.0637328	0.300527
GO:0031053	primary miRNA processing	1	7	ENSSSCG00000036350(HNRNPA2B1)	0.0637328	0.300527
GO:0031442	positive regulation of mRNA 3'-end processing	1	7	ENSSSCG00000024916(DHX36)	0.0637328	0.300527
GO:0033182	regulation of histone ubiquitination	1	7	ENSSSCG00000022479(UBR5)	0.0637328	0.300527
GO:0033601	positive regulation of mammary gland epithelial cell proliferation	1	7	ENSSSCG00000010928(KDM5B)	0.0637328	0.300527
GO:0034720	histone H3-K4 demethylation	1	7	ENSSSCG00000010928(KDM5B)	0.0637328	0.300527
GO:0035358	regulation of peroxisome proliferator activated receptor signaling pathway	1	7	ENSSSCG00000017923(ALOX15)	0.0637328	0.300527
GO:0036491	regulation of translation initiation in response to endoplasmic reticulum stress	1	7	ENSSSCG00000008144(NCK2)	0.0637328	0.300527
GO:0038026	reelin-mediated signaling pathway	1	7	ENSSSCG00000017836(PAFAH1B1)	0.0637328	0.300527
GO:0042308	negative regulation of protein import into nucleus	1	7	ENSSSCG00000029539(RAB23)	0.0637328	0.300527
GO:0043652	engulfment of apoptotic cell	1	7	ENSSSCG00000017923(ALOX15)	0.0637328	0.300527
GO:0045050	protein insertion into ER membrane by stop-transfer membrane-anchor sequence	1	7	ENSSSCG00000027051(EMC7)	0.0637328	0.300527
GO:0045602	negative regulation of endothelial cell differentiation	1	7	ENSSSCG00000011025(ZEB1)	0.0637328	0.300527
GO:0045989	positive regulation of striated muscle contraction	1	7	ENSSSCG00000007805(ATP2A1)	0.0637328	0.300527
GO:0046602	regulation of mitotic centrosome separation	1	7	ENSSSCG00000007187(NSFL1C)	0.0637328	0.300527
GO:0046794	transport of virus	1	7	ENSSSCG00000003872(EPS15)	0.0637328	0.300527
GO:0050847	progesterone receptor signaling pathway	1	7	ENSSSCG00000022479(UBR5)	0.0637328	0.300527
GO:0051126	negative regulation of actin nucleation	1	7	ENSSSCG00000001850(-)	0.0637328	0.300527
GO:0051292	nuclear pore complex assembly	1	7	ENSSSCG00000014794(NUP98)	0.0637328	0.300527
GO:0060099	regulation of phagocytosis, engulfment	1	7	ENSSSCG00000017923(ALOX15)	0.0637328	0.300527
GO:0090219	negative regulation of lipid kinase activity	1	7	ENSSSCG00000005524(DAB2IP)	0.0637328	0.300527
GO:0097201	negative regulation of transcription from RNA polymerase II promoter in response to stress	1	7	ENSSSCG00000008144(NCK2)	0.0637328	0.300527
GO:1900044	regulation of protein K63-linked ubiquitination	1	7	ENSSSCG00000022479(UBR5)	0.0637328	0.300527
GO:1900102	negative regulation of endoplasmic reticulum unfolded protein response	1	7	ENSSSCG00000008144(NCK2)	0.0637328	0.300527
GO:1902237	positive regulation of endoplasmic reticulum stress-induced intrinsic apoptotic signaling pathway	1	7	ENSSSCG00000008144(NCK2)	0.0637328	0.300527
GO:1904590	negative regulation of protein import	1	7	ENSSSCG00000029539(RAB23)	0.0637328	0.300527
GO:1905153	regulation of membrane invagination	1	7	ENSSSCG00000017923(ALOX15)	0.0637328	0.300527
GO:1905820	positive regulation of chromosome separation	1	7	ENSSSCG00000016234(CUL3)	0.0637328	0.300527
GO:0006163	purine nucleotide metabolic process	5	230	ENSSSCG00000004576(RORA);ENSSSCG00000004927(CLPX);ENSSSCG00000007950(ADCY9);ENSSSCG00000011916(ATP6V1A);ENSSSCG00000029539(RAB23)	0.064477	0.303436
GO:0032774	RNA biosynthetic process	25	1980	ENSSSCG00000000475(IRAK3);ENSSSCG00000000625(LRP6);ENSSSCG00000003486(ARHGEF10L);ENSSSCG00000004576(RORA);ENSSSCG00000005021(SAV1);ENSSSCG00000005524(DAB2IP);ENSSSCG00000006137(WWP1);ENSSSCG00000006331(PBX1);ENSSSCG00000006698(BCL9);ENSSSCG00000008144(NCK2);ENSSSCG00000008215(SMYD1);ENSSSCG00000010928(KDM5B);ENSSSCG00000011025(ZEB1);ENSSSCG00000011235(UBP1);ENSSSCG00000011765(USP13);ENSSSCG000000…	0.0648213	0.304456
GO:0051785	positive regulation of nuclear division	2	45	ENSSSCG00000007187(NSFL1C);ENSSSCG00000016234(CUL3)	0.0662292	0.309308
GO:0072384	organelle transport along microtubule	2	45	ENSSSCG00000017836(PAFAH1B1);ENSSSCG00000032804(BORCS5)	0.0662292	0.309308
GO:0006355	regulation of transcription, DNA-templated	24	1889	ENSSSCG00000000475(IRAK3);ENSSSCG00000000625(LRP6);ENSSSCG00000003486(ARHGEF10L);ENSSSCG00000004576(RORA);ENSSSCG00000005021(SAV1);ENSSSCG00000005524(DAB2IP);ENSSSCG00000006137(WWP1);ENSSSCG00000006331(PBX1);ENSSSCG00000006698(BCL9);ENSSSCG00000008144(NCK2);ENSSSCG00000008215(SMYD1);ENSSSCG00000010928(KDM5B);ENSSSCG00000011025(ZEB1);ENSSSCG00000011235(UBP1);ENSSSCG00000011765(USP13);ENSSSCG000000…	0.0662584	0.309308
GO:0019693	ribose phosphate metabolic process	5	232	ENSSSCG00000004576(RORA);ENSSSCG00000004927(CLPX);ENSSSCG00000007950(ADCY9);ENSSSCG00000011916(ATP6V1A);ENSSSCG00000029539(RAB23)	0.0664016	0.309308
GO:0031330	negative regulation of cellular catabolic process	4	163	ENSSSCG00000005524(DAB2IP);ENSSSCG00000017832(METTL16);ENSSSCG00000024916(DHX36);ENSSSCG00000029954(THRAP3)	0.0665404	0.309308
GO:0010628	positive regulation of gene expression	18	1329	ENSSSCG00000000625(LRP6);ENSSSCG00000003486(ARHGEF10L);ENSSSCG00000004576(RORA);ENSSSCG00000005524(DAB2IP);ENSSSCG00000006331(PBX1);ENSSSCG00000006698(BCL9);ENSSSCG00000008144(NCK2);ENSSSCG00000010928(KDM5B);ENSSSCG00000011025(ZEB1);ENSSSCG00000011235(UBP1);ENSSSCG00000013295(TRIM44);ENSSSCG00000014794(NUP98);ENSSSCG00000017832(METTL16);ENSSSCG00000022479(UBR5);ENSSSCG00000024916(DHX36);ENSSSCG00…	0.0666321	0.309308
GO:0001837	epithelial to mesenchymal transition	3	100	ENSSSCG00000000625(LRP6);ENSSSCG00000005524(DAB2IP);ENSSSCG00000027417(LDLRAD4)	0.0671856	0.310579
GO:0048706	embryonic skeletal system development	3	100	ENSSSCG00000006331(PBX1);ENSSSCG00000011025(ZEB1);ENSSSCG00000011833(DLG1)	0.0671856	0.310579
GO:1903506	regulation of nucleic acid-templated transcription	24	1893	ENSSSCG00000000475(IRAK3);ENSSSCG00000000625(LRP6);ENSSSCG00000003486(ARHGEF10L);ENSSSCG00000004576(RORA);ENSSSCG00000005021(SAV1);ENSSSCG00000005524(DAB2IP);ENSSSCG00000006137(WWP1);ENSSSCG00000006331(PBX1);ENSSSCG00000006698(BCL9);ENSSSCG00000008144(NCK2);ENSSSCG00000008215(SMYD1);ENSSSCG00000010928(KDM5B);ENSSSCG00000011025(ZEB1);ENSSSCG00000011235(UBP1);ENSSSCG00000011765(USP13);ENSSSCG000000…	0.0675948	0.310579
GO:0060675	ureteric bud morphogenesis	2	46	ENSSSCG00000006331(PBX1);ENSSSCG00000011833(DLG1)	0.0688294	0.310579
GO:0006417	regulation of translation	4	165	ENSSSCG00000004506(CTIF);ENSSSCG00000008144(NCK2);ENSSSCG00000024916(DHX36);ENSSSCG00000038870(TNRC6A)	0.0689405	0.310579
GO:1901576	organic substance biosynthetic process	37	3175	ENSSSCG00000000475(IRAK3);ENSSSCG00000000625(LRP6);ENSSSCG00000003486(ARHGEF10L);ENSSSCG00000004374(QRSL1);ENSSSCG00000004506(CTIF);ENSSSCG00000004576(RORA);ENSSSCG00000005021(SAV1);ENSSSCG00000005524(DAB2IP);ENSSSCG00000006137(WWP1);ENSSSCG00000006201(ARFGEF1);ENSSSCG00000006331(PBX1);ENSSSCG00000006698(BCL9);ENSSSCG00000007541(PDGFA);ENSSSCG00000007950(ADCY9);ENSSSCG00000008144(NCK2);ENSSSCG000…	0.0692021	0.310579
GO:0003013	circulatory system process	5	235	ENSSSCG00000000488(MDM2);ENSSSCG00000011833(DLG1);ENSSSCG00000016845(NUP155);ENSSSCG00000028771(MEF2A);ENSSSCG00000040731(TMEM65)	0.0693487	0.310579
GO:2001141	regulation of RNA biosynthetic process	24	1899	ENSSSCG00000000475(IRAK3);ENSSSCG00000000625(LRP6);ENSSSCG00000003486(ARHGEF10L);ENSSSCG00000004576(RORA);ENSSSCG00000005021(SAV1);ENSSSCG00000005524(DAB2IP);ENSSSCG00000006137(WWP1);ENSSSCG00000006331(PBX1);ENSSSCG00000006698(BCL9);ENSSSCG00000008144(NCK2);ENSSSCG00000008215(SMYD1);ENSSSCG00000010928(KDM5B);ENSSSCG00000011025(ZEB1);ENSSSCG00000011235(UBP1);ENSSSCG00000011765(USP13);ENSSSCG000000…	0.0696352	0.310579
GO:0080134	regulation of response to stress	13	888	ENSSSCG00000000475(IRAK3);ENSSSCG00000004576(RORA);ENSSSCG00000005524(DAB2IP);ENSSSCG00000006201(ARFGEF1);ENSSSCG00000007541(PDGFA);ENSSSCG00000008144(NCK2);ENSSSCG00000011765(USP13);ENSSSCG00000011833(DLG1);ENSSSCG00000013295(TRIM44);ENSSSCG00000017836(PAFAH1B1);ENSSSCG00000017923(ALOX15);ENSSSCG00000022479(UBR5);ENSSSCG00000032531(SMG1)	0.0700359	0.310579
GO:0019222	regulation of metabolic process	43	3789	ENSSSCG00000000475(IRAK3);ENSSSCG00000000488(MDM2);ENSSSCG00000000625(LRP6);ENSSSCG00000001056(RANBP9);ENSSSCG00000003486(ARHGEF10L);ENSSSCG00000003660(PABPC4);ENSSSCG00000004506(CTIF);ENSSSCG00000004576(RORA);ENSSSCG00000005021(SAV1);ENSSSCG00000005477(FKBP15);ENSSSCG00000005524(DAB2IP);ENSSSCG00000006137(WWP1);ENSSSCG00000006201(ARFGEF1);ENSSSCG00000006331(PBX1);ENSSSCG00000006698(BCL9);ENSSSCG…	0.0700492	0.310579
GO:2000113	negative regulation of cellular macromolecule biosynthetic process	13	889	ENSSSCG00000005524(DAB2IP);ENSSSCG00000006137(WWP1);ENSSSCG00000008144(NCK2);ENSSSCG00000008215(SMYD1);ENSSSCG00000010928(KDM5B);ENSSSCG00000011025(ZEB1);ENSSSCG00000011833(DLG1);ENSSSCG00000012613(NKAP);ENSSSCG00000016234(CUL3);ENSSSCG00000024916(DHX36);ENSSSCG00000028771(MEF2A);ENSSSCG00000036350(HNRNPA2B1);ENSSSCG00000038870(TNRC6A)	0.0705297	0.310579
GO:0009889	regulation of biosynthetic process	28	2288	ENSSSCG00000000475(IRAK3);ENSSSCG00000000625(LRP6);ENSSSCG00000003486(ARHGEF10L);ENSSSCG00000004506(CTIF);ENSSSCG00000004576(RORA);ENSSSCG00000005021(SAV1);ENSSSCG00000005524(DAB2IP);ENSSSCG00000006137(WWP1);ENSSSCG00000006201(ARFGEF1);ENSSSCG00000006331(PBX1);ENSSSCG00000006698(BCL9);ENSSSCG00000007541(PDGFA);ENSSSCG00000008144(NCK2);ENSSSCG00000008215(SMYD1);ENSSSCG00000010928(KDM5B);ENSSSCG000…	0.0707444	0.310579
GO:0000165	MAPK cascade	8	467	ENSSSCG00000000475(IRAK3);ENSSSCG00000001056(RANBP9);ENSSSCG00000005524(DAB2IP);ENSSSCG00000007541(PDGFA);ENSSSCG00000011833(DLG1);ENSSSCG00000017836(PAFAH1B1);ENSSSCG00000017923(ALOX15);ENSSSCG00000028771(MEF2A)	0.0708678	0.310579
GO:0023014	signal transduction by protein phosphorylation	8	467	ENSSSCG00000000475(IRAK3);ENSSSCG00000001056(RANBP9);ENSSSCG00000005524(DAB2IP);ENSSSCG00000007541(PDGFA);ENSSSCG00000011833(DLG1);ENSSSCG00000017836(PAFAH1B1);ENSSSCG00000017923(ALOX15);ENSSSCG00000028771(MEF2A)	0.0708678	0.310579
GO:0060255	regulation of macromolecule metabolic process	40	3486	ENSSSCG00000000475(IRAK3);ENSSSCG00000000488(MDM2);ENSSSCG00000000625(LRP6);ENSSSCG00000001056(RANBP9);ENSSSCG00000003486(ARHGEF10L);ENSSSCG00000003660(PABPC4);ENSSSCG00000004506(CTIF);ENSSSCG00000004576(RORA);ENSSSCG00000005021(SAV1);ENSSSCG00000005524(DAB2IP);ENSSSCG00000006137(WWP1);ENSSSCG00000006201(ARFGEF1);ENSSSCG00000006331(PBX1);ENSSSCG00000006698(BCL9);ENSSSCG00000007541(PDGFA);ENSSSCG0…	0.0711639	0.310579
GO:0022029	telencephalon cell migration	2	47	ENSSSCG00000005524(DAB2IP);ENSSSCG00000017836(PAFAH1B1)	0.0714629	0.310579
GO:0070252	actin-mediated cell contraction	2	47	ENSSSCG00000011833(DLG1);ENSSSCG00000016845(NUP155)	0.0714629	0.310579
GO:0072171	mesonephric tubule morphogenesis	2	47	ENSSSCG00000006331(PBX1);ENSSSCG00000011833(DLG1)	0.0714629	0.310579
GO:0001771	immunological synapse formation	1	8	ENSSSCG00000011833(DLG1)	0.072503	0.310579
GO:0002327	immature B cell differentiation	1	8	ENSSSCG00000012713(ATP11C)	0.072503	0.310579
GO:0002645	positive regulation of tolerance induction	1	8	ENSSSCG00000000475(IRAK3)	0.072503	0.310579
GO:0007100	mitotic centrosome separation	1	8	ENSSSCG00000007187(NSFL1C)	0.072503	0.310579
GO:0010934	macrophage cytokine production	1	8	ENSSSCG00000000475(IRAK3)	0.072503	0.310579
GO:0010935	regulation of macrophage cytokine production	1	8	ENSSSCG00000000475(IRAK3)	0.072503	0.310579
GO:0031145	anaphase-promoting complex-dependent catabolic process	1	8	ENSSSCG00000016234(CUL3)	0.072503	0.310579
GO:0036499	PERK-mediated unfolded protein response	1	8	ENSSSCG00000008144(NCK2)	0.072503	0.310579
GO:0046058	cAMP metabolic process	1	8	ENSSSCG00000007950(ADCY9)	0.072503	0.310579
GO:0046835	carbohydrate phosphorylation	1	8	ENSSSCG00000003828(FGGY)	0.072503	0.310579
GO:0048199	vesicle targeting, to, from or within Golgi	1	8	ENSSSCG00000016234(CUL3)	0.072503	0.310579
GO:0048311	mitochondrion distribution	1	8	ENSSSCG00000028771(MEF2A)	0.072503	0.310579
GO:0051095	regulation of helicase activity	1	8	ENSSSCG00000014126(MSH3)	0.072503	0.310579
GO:0051561	positive regulation of mitochondrial calcium ion concentration	1	8	ENSSSCG00000007805(ATP2A1)	0.072503	0.310579
GO:0055015	ventricular cardiac muscle cell development	1	8	ENSSSCG00000028771(MEF2A)	0.072503	0.310579
GO:0055022	negative regulation of cardiac muscle tissue growth	1	8	ENSSSCG00000005021(SAV1)	0.072503	0.310579
GO:0060022	hard palate development	1	8	ENSSSCG00000011833(DLG1)	0.072503	0.310579
GO:0061003	positive regulation of dendritic spine morphogenesis	1	8	ENSSSCG00000017836(PAFAH1B1)	0.072503	0.310579
GO:0061117	negative regulation of heart growth	1	8	ENSSSCG00000005021(SAV1)	0.072503	0.310579
GO:0070935	3'-UTR-mediated mRNA stabilization	1	8	ENSSSCG00000017832(METTL16)	0.072503	0.310579
GO:0071435	potassium ion export	1	8	ENSSSCG00000011833(DLG1)	0.072503	0.310579
GO:0071816	tail-anchored membrane protein insertion into ER membrane	1	8	ENSSSCG00000027051(EMC7)	0.072503	0.310579
GO:0072497	mesenchymal stem cell differentiation	1	8	ENSSSCG00000034191(SOX6)	0.072503	0.310579
GO:0086013	membrane repolarization during cardiac muscle cell action potential	1	8	ENSSSCG00000011833(DLG1)	0.072503	0.310579
GO:0097623	potassium ion export across plasma membrane	1	8	ENSSSCG00000011833(DLG1)	0.072503	0.310579
GO:0010558	negative regulation of macromolecule biosynthetic process	13	895	ENSSSCG00000005524(DAB2IP);ENSSSCG00000006137(WWP1);ENSSSCG00000008144(NCK2);ENSSSCG00000008215(SMYD1);ENSSSCG00000010928(KDM5B);ENSSSCG00000011025(ZEB1);ENSSSCG00000011833(DLG1);ENSSSCG00000012613(NKAP);ENSSSCG00000016234(CUL3);ENSSSCG00000024916(DHX36);ENSSSCG00000028771(MEF2A);ENSSSCG00000036350(HNRNPA2B1);ENSSSCG00000038870(TNRC6A)	0.0735415	0.314463
GO:0048144	fibroblast proliferation	2	48	ENSSSCG00000005524(DAB2IP);ENSSSCG00000007541(PDGFA)	0.0741289	0.315842
GO:0048145	regulation of fibroblast proliferation	2	48	ENSSSCG00000005524(DAB2IP);ENSSSCG00000007541(PDGFA)	0.0741289	0.315842
GO:0048513	animal organ development	26	2108	ENSSSCG00000000488(MDM2);ENSSSCG00000000625(LRP6);ENSSSCG00000003660(PABPC4);ENSSSCG00000004576(RORA);ENSSSCG00000005021(SAV1);ENSSSCG00000005524(DAB2IP);ENSSSCG00000006331(PBX1);ENSSSCG00000006698(BCL9);ENSSSCG00000007541(PDGFA);ENSSSCG00000007757(TRIM72);ENSSSCG00000008215(SMYD1);ENSSSCG00000010928(KDM5B);ENSSSCG00000011025(ZEB1);ENSSSCG00000011833(DLG1);ENSSSCG00000012613(NKAP);ENSSSCG00000012…	0.0754694	0.32098
GO:0051651	maintenance of location in cell	2	49	ENSSSCG00000007805(ATP2A1);ENSSSCG00000017836(PAFAH1B1)	0.0768265	0.322873
GO:0070936	protein K48-linked ubiquitination	2	49	ENSSSCG00000013295(TRIM44);ENSSSCG00000022479(UBR5)	0.0768265	0.322873
GO:0006464	cellular protein modification process	27	2209	ENSSSCG00000000475(IRAK3);ENSSSCG00000000625(LRP6);ENSSSCG00000001056(RANBP9);ENSSSCG00000004636(TRPM7);ENSSSCG00000005524(DAB2IP);ENSSSCG00000006137(WWP1);ENSSSCG00000006201(ARFGEF1);ENSSSCG00000007203(-);ENSSSCG00000007541(PDGFA);ENSSSCG00000008097(-);ENSSSCG00000008144(NCK2);ENSSSCG00000009435(NAA16);ENSSSCG00000010569(OGA);ENSSSCG00000010928(KDM5B);ENSSSCG00000011765(USP13);ENSSSCG00000011775…	0.0768697	0.322873
GO:0036211	protein modification process	27	2209	ENSSSCG00000000475(IRAK3);ENSSSCG00000000625(LRP6);ENSSSCG00000001056(RANBP9);ENSSSCG00000004636(TRPM7);ENSSSCG00000005524(DAB2IP);ENSSSCG00000006137(WWP1);ENSSSCG00000006201(ARFGEF1);ENSSSCG00000007203(-);ENSSSCG00000007541(PDGFA);ENSSSCG00000008097(-);ENSSSCG00000008144(NCK2);ENSSSCG00000009435(NAA16);ENSSSCG00000010569(OGA);ENSSSCG00000010928(KDM5B);ENSSSCG00000011765(USP13);ENSSSCG00000011775…	0.0768697	0.322873
GO:0072006	nephron development	3	106	ENSSSCG00000006331(PBX1);ENSSSCG00000011833(DLG1);ENSSSCG00000013223(NUP160)	0.0770719	0.322873
GO:0043412	macromolecule modification	28	2310	ENSSSCG00000000475(IRAK3);ENSSSCG00000000625(LRP6);ENSSSCG00000001056(RANBP9);ENSSSCG00000004636(TRPM7);ENSSSCG00000005524(DAB2IP);ENSSSCG00000006137(WWP1);ENSSSCG00000006201(ARFGEF1);ENSSSCG00000007203(-);ENSSSCG00000007541(PDGFA);ENSSSCG00000008097(-);ENSSSCG00000008144(NCK2);ENSSSCG00000009435(NAA16);ENSSSCG00000010569(OGA);ENSSSCG00000010928(KDM5B);ENSSSCG00000011765(USP13);ENSSSCG00000011775…	0.0780874	0.322873
GO:0008625	extrinsic apoptotic signaling pathway via death domain receptors	2	50	ENSSSCG00000005524(DAB2IP);ENSSSCG00000016101(CFLAR)	0.079555	0.322873
GO:0021885	forebrain cell migration	2	50	ENSSSCG00000005524(DAB2IP);ENSSSCG00000017836(PAFAH1B1)	0.079555	0.322873
GO:0035914	skeletal muscle cell differentiation	2	50	ENSSSCG00000006698(BCL9);ENSSSCG00000008215(SMYD1)	0.079555	0.322873
GO:1901362	organic cyclic compound biosynthetic process	28	2316	ENSSSCG00000000475(IRAK3);ENSSSCG00000000625(LRP6);ENSSSCG00000003486(ARHGEF10L);ENSSSCG00000004576(RORA);ENSSSCG00000005021(SAV1);ENSSSCG00000005524(DAB2IP);ENSSSCG00000006137(WWP1);ENSSSCG00000006331(PBX1);ENSSSCG00000006698(BCL9);ENSSSCG00000007950(ADCY9);ENSSSCG00000008144(NCK2);ENSSSCG00000008179(REV1);ENSSSCG00000008215(SMYD1);ENSSSCG00000010928(KDM5B);ENSSSCG00000011025(ZEB1);ENSSSCG000000…	0.0801807	0.322873
GO:0016043	cellular component organization	40	3517	ENSSSCG00000000475(IRAK3);ENSSSCG00000000795(ADAMTS20);ENSSSCG00000001850(-);ENSSSCG00000003486(ARHGEF10L);ENSSSCG00000003872(EPS15);ENSSSCG00000004636(TRPM7);ENSSSCG00000004979(MYO9A);ENSSSCG00000005524(DAB2IP);ENSSSCG00000006201(ARFGEF1);ENSSSCG00000007187(NSFL1C);ENSSSCG00000007757(TRIM72);ENSSSCG00000007805(ATP2A1);ENSSSCG00000008144(NCK2);ENSSSCG00000008215(SMYD1);ENSSSCG00000010928(KDM5B);E…	0.0802145	0.322873
GO:0051656	establishment of organelle localization	5	246	ENSSSCG00000007187(NSFL1C);ENSSSCG00000011833(DLG1);ENSSSCG00000016234(CUL3);ENSSSCG00000017836(PAFAH1B1);ENSSSCG00000032804(BORCS5)	0.0807676	0.322873
GO:0006517	protein deglycosylation	1	9	ENSSSCG00000010569(OGA)	0.081192	0.322873
GO:0006999	nuclear pore organization	1	9	ENSSSCG00000014794(NUP98)	0.081192	0.322873
GO:0007252	I-kappaB phosphorylation	1	9	ENSSSCG00000005524(DAB2IP)	0.081192	0.322873
GO:0030432	peristalsis	1	9	ENSSSCG00000011833(DLG1)	0.081192	0.322873
GO:0030953	astral microtubule organization	1	9	ENSSSCG00000011833(DLG1)	0.081192	0.322873
GO:0032494	response to peptidoglycan	1	9	ENSSSCG00000000475(IRAK3)	0.081192	0.322873
GO:0035973	aggrephagy	1	9	ENSSSCG00000009230(WDFY3)	0.081192	0.322873
GO:0036295	cellular response to increased oxygen levels	1	9	ENSSSCG00000011916(ATP6V1A)	0.081192	0.322873
GO:0036296	response to increased oxygen levels	1	9	ENSSSCG00000011916(ATP6V1A)	0.081192	0.322873
GO:0036490	regulation of translation in response to endoplasmic reticulum stress	1	9	ENSSSCG00000008144(NCK2)	0.081192	0.322873
GO:0042759	long-chain fatty acid biosynthetic process	1	9	ENSSSCG00000017923(ALOX15)	0.081192	0.322873
GO:0043558	regulation of translational initiation in response to stress	1	9	ENSSSCG00000008144(NCK2)	0.081192	0.322873
GO:0046607	positive regulation of centrosome cycle	1	9	ENSSSCG00000007187(NSFL1C)	0.081192	0.322873
GO:0048268	clathrin coat assembly	1	9	ENSSSCG00000003872(EPS15)	0.081192	0.322873
GO:0051299	centrosome separation	1	9	ENSSSCG00000007187(NSFL1C)	0.081192	0.322873
GO:0055003	cardiac myofibril assembly	1	9	ENSSSCG00000028771(MEF2A)	0.081192	0.322873
GO:0070050	neuron cellular homeostasis	1	9	ENSSSCG00000003828(FGGY)	0.081192	0.322873
GO:0071397	cellular response to cholesterol	1	9	ENSSSCG00000000625(LRP6)	0.081192	0.322873
GO:0086011	membrane repolarization during action potential	1	9	ENSSSCG00000011833(DLG1)	0.081192	0.322873
GO:0086014	atrial cardiac muscle cell action potential	1	9	ENSSSCG00000016845(NUP155)	0.081192	0.322873
GO:0086026	atrial cardiac muscle cell to AV node cell signaling	1	9	ENSSSCG00000016845(NUP155)	0.081192	0.322873
GO:0086066	atrial cardiac muscle cell to AV node cell communication	1	9	ENSSSCG00000016845(NUP155)	0.081192	0.322873
GO:0090128	regulation of synapse maturation	1	9	ENSSSCG00000005524(DAB2IP)	0.081192	0.322873
GO:1901071	glucosamine-containing compound metabolic process	1	9	ENSSSCG00000010569(OGA)	0.081192	0.322873
GO:1904779	regulation of protein localization to centrosome	1	9	ENSSSCG00000007187(NSFL1C)	0.081192	0.322873
GO:2000726	negative regulation of cardiac muscle cell differentiation	1	9	ENSSSCG00000034191(SOX6)	0.081192	0.322873
GO:2001224	positive regulation of neuron migration	1	9	ENSSSCG00000005524(DAB2IP)	0.081192	0.322873
GO:0044271	cellular nitrogen compound biosynthetic process	31	2616	ENSSSCG00000000475(IRAK3);ENSSSCG00000000625(LRP6);ENSSSCG00000003486(ARHGEF10L);ENSSSCG00000004374(QRSL1);ENSSSCG00000004506(CTIF);ENSSSCG00000004576(RORA);ENSSSCG00000005021(SAV1);ENSSSCG00000005524(DAB2IP);ENSSSCG00000006137(WWP1);ENSSSCG00000006331(PBX1);ENSSSCG00000006698(BCL9);ENSSSCG00000007950(ADCY9);ENSSSCG00000008144(NCK2);ENSSSCG00000008179(REV1);ENSSSCG00000008215(SMYD1);ENSSSCG000000…	0.081772	0.324092
GO:0003281	ventricular septum development	2	51	ENSSSCG00000000488(MDM2);ENSSSCG00000005021(SAV1)	0.0823134	0.324092
GO:0006413	translational initiation	2	51	ENSSSCG00000004506(CTIF);ENSSSCG00000008144(NCK2)	0.0823134	0.324092
GO:0006942	regulation of striated muscle contraction	2	51	ENSSSCG00000007805(ATP2A1);ENSSSCG00000011833(DLG1)	0.0823134	0.324092
GO:0034121	regulation of toll-like receptor signaling pathway	2	51	ENSSSCG00000000475(IRAK3);ENSSSCG00000005524(DAB2IP)	0.0823134	0.324092
GO:0061515	myeloid cell development	2	51	ENSSSCG00000003660(PABPC4);ENSSSCG00000017836(PAFAH1B1)	0.0823134	0.324092
GO:0009058	biosynthetic process	37	3222	ENSSSCG00000000475(IRAK3);ENSSSCG00000000625(LRP6);ENSSSCG00000003486(ARHGEF10L);ENSSSCG00000004374(QRSL1);ENSSSCG00000004506(CTIF);ENSSSCG00000004576(RORA);ENSSSCG00000005021(SAV1);ENSSSCG00000005524(DAB2IP);ENSSSCG00000006137(WWP1);ENSSSCG00000006201(ARFGEF1);ENSSSCG00000006331(PBX1);ENSSSCG00000006698(BCL9);ENSSSCG00000007541(PDGFA);ENSSSCG00000007950(ADCY9);ENSSSCG00000008144(NCK2);ENSSSCG000…	0.0833723	0.32772
GO:0072521	purine-containing compound metabolic process	5	249	ENSSSCG00000004576(RORA);ENSSSCG00000004927(CLPX);ENSSSCG00000007950(ADCY9);ENSSSCG00000011916(ATP6V1A);ENSSSCG00000029539(RAB23)	0.0840474	0.329831
GO:0031397	negative regulation of protein ubiquitination	2	52	ENSSSCG00000013295(TRIM44);ENSSSCG00000022479(UBR5)	0.0851011	0.332871
GO:0061912	selective autophagy	2	52	ENSSSCG00000009230(WDFY3);ENSSSCG00000013262(AMBRA1)	0.0851011	0.332871
GO:0017038	protein import	3	112	ENSSSCG00000016845(NUP155);ENSSSCG00000022479(UBR5);ENSSSCG00000029539(RAB23)	0.0875597	0.335836
GO:0035195	gene silencing by miRNA	2	53	ENSSSCG00000036350(HNRNPA2B1);ENSSSCG00000038870(TNRC6A)	0.0879173	0.335836
GO:0072078	nephron tubule morphogenesis	2	53	ENSSSCG00000006331(PBX1);ENSSSCG00000011833(DLG1)	0.0879173	0.335836
GO:0060485	mesenchyme development	4	180	ENSSSCG00000000488(MDM2);ENSSSCG00000000625(LRP6);ENSSSCG00000005524(DAB2IP);ENSSSCG00000027417(LDLRAD4)	0.0883386	0.335836
GO:1901987	regulation of cell cycle phase transition	4	180	ENSSSCG00000000488(MDM2);ENSSSCG00000006331(PBX1);ENSSSCG00000011833(DLG1);ENSSSCG00000016234(CUL3)	0.0883386	0.335836
GO:0045944	positive regulation of transcription by RNA polymerase II	12	835	ENSSSCG00000000625(LRP6);ENSSSCG00000003486(ARHGEF10L);ENSSSCG00000004576(RORA);ENSSSCG00000005524(DAB2IP);ENSSSCG00000006331(PBX1);ENSSSCG00000006698(BCL9);ENSSSCG00000008144(NCK2);ENSSSCG00000011025(ZEB1);ENSSSCG00000011235(UBP1);ENSSSCG00000024916(DHX36);ENSSSCG00000028771(MEF2A);ENSSSCG00000029954(THRAP3)	0.0892262	0.335836
GO:1901565	organonitrogen compound catabolic process	10	661	ENSSSCG00000000475(IRAK3);ENSSSCG00000000488(MDM2);ENSSSCG00000004927(CLPX);ENSSSCG00000005524(DAB2IP);ENSSSCG00000006137(WWP1);ENSSSCG00000007757(TRIM72);ENSSSCG00000011765(USP13);ENSSSCG00000015509(COP1);ENSSSCG00000016234(CUL3);ENSSSCG00000027865(GALC)	0.0895273	0.335836
GO:0051346	negative regulation of hydrolase activity	4	181	ENSSSCG00000005477(FKBP15);ENSSSCG00000005524(DAB2IP);ENSSSCG00000006201(ARFGEF1);ENSSSCG00000022968(ARFGEF3)	0.0897174	0.335836
GO:0001675	acrosome assembly	1	10	ENSSSCG00000017836(PAFAH1B1)	0.0898003	0.335836
GO:0002371	dendritic cell cytokine production	1	10	ENSSSCG00000024916(DHX36)	0.0898003	0.335836
GO:0002730	regulation of dendritic cell cytokine production	1	10	ENSSSCG00000024916(DHX36)	0.0898003	0.335836
GO:0007183	SMAD protein complex assembly	1	10	ENSSSCG00000027417(LDLRAD4)	0.0898003	0.335836
GO:0014819	regulation of skeletal muscle contraction	1	10	ENSSSCG00000007805(ATP2A1)	0.0898003	0.335836
GO:0019985	translesion synthesis	1	10	ENSSSCG00000008179(REV1)	0.0898003	0.335836
GO:0035278	miRNA mediated inhibition of translation	1	10	ENSSSCG00000038870(TNRC6A)	0.0898003	0.335836
GO:0035871	protein K11-linked deubiquitination	1	10	ENSSSCG00000032917(USP30)	0.0898003	0.335836
GO:0040033	negative regulation of translation, ncRNA-mediated	1	10	ENSSSCG00000038870(TNRC6A)	0.0898003	0.335836
GO:0045048	protein insertion into ER membrane	1	10	ENSSSCG00000027051(EMC7)	0.0898003	0.335836
GO:0045974	regulation of translation, ncRNA-mediated	1	10	ENSSSCG00000038870(TNRC6A)	0.0898003	0.335836
GO:0046068	cGMP metabolic process	1	10	ENSSSCG00000004576(RORA)	0.0898003	0.335836
GO:0046479	glycosphingolipid catabolic process	1	10	ENSSSCG00000027865(GALC)	0.0898003	0.335836
GO:0046854	phosphatidylinositol phosphorylation	1	10	ENSSSCG00000032531(SMG1)	0.0898003	0.335836
GO:0055012	ventricular cardiac muscle cell differentiation	1	10	ENSSSCG00000028771(MEF2A)	0.0898003	0.335836
GO:0060394	negative regulation of pathway-restricted SMAD protein phosphorylation	1	10	ENSSSCG00000027417(LDLRAD4)	0.0898003	0.335836
GO:0061081	positive regulation of myeloid leukocyte cytokine production involved in immune response	1	10	ENSSSCG00000024916(DHX36)	0.0898003	0.335836
GO:0099633	protein localization to postsynaptic specialization membrane	1	10	ENSSSCG00000011833(DLG1)	0.0898003	0.335836
GO:0099645	neurotransmitter receptor localization to postsynaptic specialization membrane	1	10	ENSSSCG00000011833(DLG1)	0.0898003	0.335836
GO:1900747	negative regulation of vascular endothelial growth factor signaling pathway	1	10	ENSSSCG00000005524(DAB2IP)	0.0898003	0.335836
GO:0035194	posttranscriptional gene silencing by RNA	2	54	ENSSSCG00000036350(HNRNPA2B1);ENSSSCG00000038870(TNRC6A)	0.0907612	0.338369
GO:0061333	renal tubule morphogenesis	2	54	ENSSSCG00000006331(PBX1);ENSSSCG00000011833(DLG1)	0.0907612	0.338369
GO:0045595	regulation of cell differentiation	15	1109	ENSSSCG00000000488(MDM2);ENSSSCG00000000795(ADAMTS20);ENSSSCG00000004576(RORA);ENSSSCG00000005021(SAV1);ENSSSCG00000005524(DAB2IP);ENSSSCG00000006331(PBX1);ENSSSCG00000007757(TRIM72);ENSSSCG00000008215(SMYD1);ENSSSCG00000011025(ZEB1);ENSSSCG00000012613(NKAP);ENSSSCG00000012713(ATP11C);ENSSSCG00000017836(PAFAH1B1);ENSSSCG00000024916(DHX36);ENSSSCG00000027417(LDLRAD4);ENSSSCG00000034191(SOX6)	0.0916458	0.341134
GO:0016441	posttranscriptional gene silencing	2	55	ENSSSCG00000036350(HNRNPA2B1);ENSSSCG00000038870(TNRC6A)	0.093632	0.347443
GO:0072088	nephron epithelium morphogenesis	2	55	ENSSSCG00000006331(PBX1);ENSSSCG00000011833(DLG1)	0.093632	0.347443
GO:0007275	multicellular organism development	35	3051	ENSSSCG00000000475(IRAK3);ENSSSCG00000000488(MDM2);ENSSSCG00000000625(LRP6);ENSSSCG00000003660(PABPC4);ENSSSCG00000004576(RORA);ENSSSCG00000005021(SAV1);ENSSSCG00000005524(DAB2IP);ENSSSCG00000006331(PBX1);ENSSSCG00000006698(BCL9);ENSSSCG00000007541(PDGFA);ENSSSCG00000007757(TRIM72);ENSSSCG00000007950(ADCY9);ENSSSCG00000008215(SMYD1);ENSSSCG00000010928(KDM5B);ENSSSCG00000011025(ZEB1);ENSSSCG000000…	0.0939638	0.348133
GO:0002694	regulation of leukocyte activation	6	336	ENSSSCG00000004576(RORA);ENSSSCG00000008144(NCK2);ENSSSCG00000011025(ZEB1);ENSSSCG00000011833(DLG1);ENSSSCG00000012613(NKAP);ENSSSCG00000012713(ATP11C)	0.0949397	0.351203
GO:0010927	cellular component assembly involved in morphogenesis	2	56	ENSSSCG00000017836(PAFAH1B1);ENSSSCG00000028771(MEF2A)	0.0965291	0.351216
GO:0051592	response to calcium ion	2	56	ENSSSCG00000017923(ALOX15);ENSSSCG00000028771(MEF2A)	0.0965291	0.351216
GO:0072028	nephron morphogenesis	2	56	ENSSSCG00000006331(PBX1);ENSSSCG00000011833(DLG1)	0.0965291	0.351216
GO:0090066	regulation of anatomical structure size	5	260	ENSSSCG00000001850(-);ENSSSCG00000006201(ARFGEF1);ENSSSCG00000008144(NCK2);ENSSSCG00000011833(DLG1);ENSSSCG00000017923(ALOX15)	0.0966695	0.351216
GO:0006040	amino sugar metabolic process	1	11	ENSSSCG00000010569(OGA)	0.0983288	0.351216
GO:0006359	regulation of transcription by RNA polymerase III	1	11	ENSSSCG00000024916(DHX36)	0.0983288	0.351216
GO:0006656	phosphatidylcholine biosynthetic process	1	11	ENSSSCG00000011845(PCYT1A)	0.0983288	0.351216
GO:0006677	glycosylceramide metabolic process	1	11	ENSSSCG00000027865(GALC)	0.0983288	0.351216
GO:0010544	negative regulation of platelet activation	1	11	ENSSSCG00000007541(PDGFA)	0.0983288	0.351216
GO:0010560	positive regulation of glycoprotein biosynthetic process	1	11	ENSSSCG00000006201(ARFGEF1)	0.0983288	0.351216
GO:0010832	negative regulation of myotube differentiation	1	11	ENSSSCG00000007757(TRIM72)	0.0983288	0.351216
GO:0021702	cerebellar Purkinje cell differentiation	1	11	ENSSSCG00000004576(RORA)	0.0983288	0.351216
GO:0032695	negative regulation of interleukin-12 production	1	11	ENSSSCG00000000475(IRAK3)	0.0983288	0.351216
GO:0032933	SREBP signaling pathway	1	11	ENSSSCG00000003486(ARHGEF10L)	0.0983288	0.351216
GO:0035791	platelet-derived growth factor receptor-beta signaling pathway	1	11	ENSSSCG00000007541(PDGFA)	0.0983288	0.351216
GO:0043555	regulation of translation in response to stress	1	11	ENSSSCG00000008144(NCK2)	0.0983288	0.351216
GO:0060307	regulation of ventricular cardiac muscle cell membrane repolarization	1	11	ENSSSCG00000011833(DLG1)	0.0983288	0.351216
GO:0062033	positive regulation of mitotic sister chromatid segregation	1	11	ENSSSCG00000016234(CUL3)	0.0983288	0.351216
GO:0099623	regulation of cardiac muscle cell membrane repolarization	1	11	ENSSSCG00000011833(DLG1)	0.0983288	0.351216
GO:1902473	regulation of protein localization to synapse	1	11	ENSSSCG00000011833(DLG1)	0.0983288	0.351216
GO:1903779	regulation of cardiac conduction	1	11	ENSSSCG00000040731(TMEM65)	0.0983288	0.351216
GO:1904294	positive regulation of ERAD pathway	1	11	ENSSSCG00000011765(USP13)	0.0983288	0.351216
GO:2000765	regulation of cytoplasmic translation	1	11	ENSSSCG00000024916(DHX36)	0.0983288	0.351216
GO:0090257	regulation of muscle system process	3	118	ENSSSCG00000007805(ATP2A1);ENSSSCG00000011833(DLG1);ENSSSCG00000028771(MEF2A)	0.0986166	0.351718
GO:0002367	cytokine production involved in immune response	2	57	ENSSSCG00000000475(IRAK3);ENSSSCG00000024916(DHX36)	0.0994516	0.353112
GO:0002718	regulation of cytokine production involved in immune response	2	57	ENSSSCG00000000475(IRAK3);ENSSSCG00000024916(DHX36)	0.0994516	0.353112
GO:0010923	negative regulation of phosphatase activity	2	57	ENSSSCG00000005477(FKBP15);ENSSSCG00000022968(ARFGEF3)	0.0994516	0.353112
GO:0007163	establishment or maintenance of cell polarity	3	119	ENSSSCG00000004979(MYO9A);ENSSSCG00000006201(ARFGEF1);ENSSSCG00000007187(NSFL1C)	0.100512	0.355844
GO:0035556	intracellular signal transduction	18	1404	ENSSSCG00000000475(IRAK3);ENSSSCG00000001056(RANBP9);ENSSSCG00000004576(RORA);ENSSSCG00000005021(SAV1);ENSSSCG00000005524(DAB2IP);ENSSSCG00000007541(PDGFA);ENSSSCG00000007805(ATP2A1);ENSSSCG00000007950(ADCY9);ENSSSCG00000008144(NCK2);ENSSSCG00000011833(DLG1);ENSSSCG00000013295(TRIM44);ENSSSCG00000015283(PIK3C2B);ENSSSCG00000016101(CFLAR);ENSSSCG00000016234(CUL3);ENSSSCG00000017836(PAFAH1B1);ENSSS…	0.100519	0.355844
GO:0030048	actin filament-based movement	2	58	ENSSSCG00000011833(DLG1);ENSSSCG00000016845(NUP155)	0.102399	0.35932
GO:0032204	regulation of telomere maintenance	2	58	ENSSSCG00000024916(DHX36);ENSSSCG00000032531(SMG1)	0.102399	0.35932
GO:0048738	cardiac muscle tissue development	3	120	ENSSSCG00000005021(SAV1);ENSSSCG00000028771(MEF2A);ENSSSCG00000034191(SOX6)	0.102423	0.35932
GO:0061136	regulation of proteasomal protein catabolic process	3	120	ENSSSCG00000005524(DAB2IP);ENSSSCG00000011765(USP13);ENSSSCG00000015509(COP1)	0.102423	0.35932
GO:0071840	cellular component organization or biogenesis	40	3588	ENSSSCG00000000475(IRAK3);ENSSSCG00000000795(ADAMTS20);ENSSSCG00000001850(-);ENSSSCG00000003486(ARHGEF10L);ENSSSCG00000003872(EPS15);ENSSSCG00000004636(TRPM7);ENSSSCG00000004979(MYO9A);ENSSSCG00000005524(DAB2IP);ENSSSCG00000006201(ARFGEF1);ENSSSCG00000007187(NSFL1C);ENSSSCG00000007757(TRIM72);ENSSSCG00000007805(ATP2A1);ENSSSCG00000008144(NCK2);ENSSSCG00000008215(SMYD1);ENSSSCG00000010928(KDM5B);E…	0.104048	0.35932
GO:0043408	regulation of MAPK cascade	7	426	ENSSSCG00000000475(IRAK3);ENSSSCG00000001056(RANBP9);ENSSSCG00000005524(DAB2IP);ENSSSCG00000007541(PDGFA);ENSSSCG00000011833(DLG1);ENSSSCG00000017836(PAFAH1B1);ENSSSCG00000017923(ALOX15)	0.104058	0.35932
GO:0050807	regulation of synapse organization	3	121	ENSSSCG00000005524(DAB2IP);ENSSSCG00000011389(AMIGO3);ENSSSCG00000017836(PAFAH1B1)	0.104348	0.35932
GO:0001738	morphogenesis of a polarized epithelium	2	59	ENSSSCG00000004979(MYO9A);ENSSSCG00000017836(PAFAH1B1)	0.10537	0.35932
GO:0045833	negative regulation of lipid metabolic process	2	59	ENSSSCG00000005524(DAB2IP);ENSSSCG00000007541(PDGFA)	0.10537	0.35932
GO:0055007	cardiac muscle cell differentiation	2	59	ENSSSCG00000028771(MEF2A);ENSSSCG00000034191(SOX6)	0.10537	0.35932
GO:0060411	cardiac septum morphogenesis	2	59	ENSSSCG00000000488(MDM2);ENSSSCG00000005021(SAV1)	0.10537	0.35932
GO:1903321	negative regulation of protein modification by small protein conjugation or removal	2	59	ENSSSCG00000013295(TRIM44);ENSSSCG00000022479(UBR5)	0.10537	0.35932
GO:0072359	circulatory system development	10	684	ENSSSCG00000000488(MDM2);ENSSSCG00000004576(RORA);ENSSSCG00000005021(SAV1);ENSSSCG00000005524(DAB2IP);ENSSSCG00000008215(SMYD1);ENSSSCG00000011235(UBP1);ENSSSCG00000024916(DHX36);ENSSSCG00000028771(MEF2A);ENSSSCG00000034191(SOX6);ENSSSCG00000040731(TMEM65)	0.106128	0.35932
GO:0045619	regulation of lymphocyte differentiation	3	122	ENSSSCG00000011025(ZEB1);ENSSSCG00000012613(NKAP);ENSSSCG00000012713(ATP11C)	0.106287	0.35932
GO:0050803	regulation of synapse structure or activity	3	122	ENSSSCG00000005524(DAB2IP);ENSSSCG00000011389(AMIGO3);ENSSSCG00000017836(PAFAH1B1)	0.106287	0.35932
GO:0009896	positive regulation of catabolic process	5	268	ENSSSCG00000005524(DAB2IP);ENSSSCG00000011765(USP13);ENSSSCG00000015509(COP1);ENSSSCG00000017832(METTL16);ENSSSCG00000024916(DHX36)	0.106425	0.35932
GO:0006474	N-terminal protein amino acid acetylation	1	12	ENSSSCG00000009435(NAA16)	0.106778	0.35932
GO:0010107	potassium ion import	1	12	ENSSSCG00000011833(DLG1)	0.106778	0.35932
GO:0019377	glycolipid catabolic process	1	12	ENSSSCG00000027865(GALC)	0.106778	0.35932
GO:0030325	adrenal gland development	1	12	ENSSSCG00000006331(PBX1)	0.106778	0.35932
GO:0031954	positive regulation of protein autophosphorylation	1	12	ENSSSCG00000007541(PDGFA)	0.106778	0.35932
GO:0034063	stress granule assembly	1	12	ENSSSCG00000021845(ATXN2L)	0.106778	0.35932
GO:0045332	phospholipid translocation	1	12	ENSSSCG00000012713(ATP11C)	0.106778	0.35932
GO:0045579	positive regulation of B cell differentiation	1	12	ENSSSCG00000012713(ATP11C)	0.106778	0.35932
GO:0045663	positive regulation of myoblast differentiation	1	12	ENSSSCG00000008215(SMYD1)	0.106778	0.35932
GO:0046823	negative regulation of nucleocytoplasmic transport	1	12	ENSSSCG00000029539(RAB23)	0.106778	0.35932
GO:0071071	regulation of phospholipid biosynthetic process	1	12	ENSSSCG00000007541(PDGFA)	0.106778	0.35932
GO:0071218	cellular response to misfolded protein	1	12	ENSSSCG00000016234(CUL3)	0.106778	0.35932
GO:0071501	cellular response to sterol depletion	1	12	ENSSSCG00000003486(ARHGEF10L)	0.106778	0.35932
GO:0072215	regulation of metanephros development	1	12	ENSSSCG00000007541(PDGFA)	0.106778	0.35932
GO:1900151	regulation of nuclear-transcribed mRNA catabolic process, deadenylation-dependent decay	1	12	ENSSSCG00000024916(DHX36)	0.106778	0.35932
GO:1900153	positive regulation of nuclear-transcribed mRNA catabolic process, deadenylation-dependent decay	1	12	ENSSSCG00000024916(DHX36)	0.106778	0.35932
GO:1902548	negative regulation of cellular response to vascular endothelial growth factor stimulus	1	12	ENSSSCG00000005524(DAB2IP)	0.106778	0.35932
GO:1903020	positive regulation of glycoprotein metabolic process	1	12	ENSSSCG00000006201(ARFGEF1)	0.106778	0.35932
GO:1905208	negative regulation of cardiocyte differentiation	1	12	ENSSSCG00000034191(SOX6)	0.106778	0.35932
GO:0048585	negative regulation of response to stimulus	14	1044	ENSSSCG00000000475(IRAK3);ENSSSCG00000001056(RANBP9);ENSSSCG00000004576(RORA);ENSSSCG00000005524(DAB2IP);ENSSSCG00000007541(PDGFA);ENSSSCG00000007757(TRIM72);ENSSSCG00000008144(NCK2);ENSSSCG00000011833(DLG1);ENSSSCG00000016101(CFLAR);ENSSSCG00000016234(CUL3);ENSSSCG00000017836(PAFAH1B1);ENSSSCG00000017923(ALOX15);ENSSSCG00000022479(UBR5);ENSSSCG00000027417(LDLRAD4)	0.106922	0.35932
GO:0003205	cardiac chamber development	3	123	ENSSSCG00000000488(MDM2);ENSSSCG00000005021(SAV1);ENSSSCG00000040731(TMEM65)	0.108241	0.362635
GO:0014066	regulation of phosphatidylinositol 3-kinase signaling	2	60	ENSSSCG00000005524(DAB2IP);ENSSSCG00000007541(PDGFA)	0.108365	0.362635
GO:0017148	negative regulation of translation	2	60	ENSSSCG00000024916(DHX36);ENSSSCG00000038870(TNRC6A)	0.108365	0.362635
GO:0016055	Wnt signaling pathway	5	270	ENSSSCG00000000625(LRP6);ENSSSCG00000005524(DAB2IP);ENSSSCG00000006698(BCL9);ENSSSCG00000016234(CUL3);ENSSSCG00000022479(UBR5)	0.108938	0.364042
GO:0048518	positive regulation of biological process	42	3813	ENSSSCG00000000475(IRAK3);ENSSSCG00000000488(MDM2);ENSSSCG00000000625(LRP6);ENSSSCG00000000795(ADAMTS20);ENSSSCG00000001850(-);ENSSSCG00000003486(ARHGEF10L);ENSSSCG00000004576(RORA);ENSSSCG00000005021(SAV1);ENSSSCG00000005524(DAB2IP);ENSSSCG00000006201(ARFGEF1);ENSSSCG00000006331(PBX1);ENSSSCG00000006698(BCL9);ENSSSCG00000007187(NSFL1C);ENSSSCG00000007541(PDGFA);ENSSSCG00000007805(ATP2A1);ENSSSCG…	0.111091	0.370137
GO:0031047	gene silencing by RNA	2	61	ENSSSCG00000036350(HNRNPA2B1);ENSSSCG00000038870(TNRC6A)	0.111382	0.370137
GO:0032088	negative regulation of NF-kappaB transcription factor activity	2	61	ENSSSCG00000000475(IRAK3);ENSSSCG00000005524(DAB2IP)	0.111382	0.370137
GO:0051865	protein autoubiquitination	2	61	ENSSSCG00000011775(KLHL24);ENSSSCG00000016234(CUL3)	0.111382	0.370137
GO:0050863	regulation of T cell activation	4	196	ENSSSCG00000008144(NCK2);ENSSSCG00000011025(ZEB1);ENSSSCG00000011833(DLG1);ENSSSCG00000012613(NKAP)	0.11162	0.370278
GO:0043161	proteasome-mediated ubiquitin-dependent protein catabolic process	4	197	ENSSSCG00000006137(WWP1);ENSSSCG00000007757(TRIM72);ENSSSCG00000015509(COP1);ENSSSCG00000016234(CUL3)	0.113159	0.370278
GO:0010604	positive regulation of macromolecule metabolic process	25	2103	ENSSSCG00000000625(LRP6);ENSSSCG00000003486(ARHGEF10L);ENSSSCG00000004576(RORA);ENSSSCG00000005524(DAB2IP);ENSSSCG00000006201(ARFGEF1);ENSSSCG00000006331(PBX1);ENSSSCG00000006698(BCL9);ENSSSCG00000007541(PDGFA);ENSSSCG00000008144(NCK2);ENSSSCG00000010928(KDM5B);ENSSSCG00000011025(ZEB1);ENSSSCG00000011235(UBP1);ENSSSCG00000011765(USP13);ENSSSCG00000011833(DLG1);ENSSSCG00000013295(TRIM44);ENSSSCG00…	0.113205	0.370278
GO:0032268	regulation of cellular protein metabolic process	19	1523	ENSSSCG00000000475(IRAK3);ENSSSCG00000000625(LRP6);ENSSSCG00000001056(RANBP9);ENSSSCG00000004506(CTIF);ENSSSCG00000005524(DAB2IP);ENSSSCG00000006201(ARFGEF1);ENSSSCG00000007541(PDGFA);ENSSSCG00000008144(NCK2);ENSSSCG00000011765(USP13);ENSSSCG00000011833(DLG1);ENSSSCG00000013295(TRIM44);ENSSSCG00000015509(COP1);ENSSSCG00000016234(CUL3);ENSSSCG00000017836(PAFAH1B1);ENSSSCG00000017923(ALOX15);ENSSSC…	0.113372	0.370278
GO:0198738	cell-cell signaling by wnt	5	274	ENSSSCG00000000625(LRP6);ENSSSCG00000005524(DAB2IP);ENSSSCG00000006698(BCL9);ENSSSCG00000016234(CUL3);ENSSSCG00000022479(UBR5)	0.114051	0.370278
GO:0048754	branching morphogenesis of an epithelial tube	3	126	ENSSSCG00000006331(PBX1);ENSSSCG00000010928(KDM5B);ENSSSCG00000011833(DLG1)	0.114186	0.370278
GO:0070507	regulation of microtubule cytoskeleton organization	3	126	ENSSSCG00000007187(NSFL1C);ENSSSCG00000017836(PAFAH1B1);ENSSSCG00000029249(NAV3)	0.114186	0.370278
GO:0035967	cellular response to topologically incorrect protein	2	62	ENSSSCG00000008144(NCK2);ENSSSCG00000016234(CUL3)	0.114422	0.370278
GO:0043244	regulation of protein complex disassembly	2	62	ENSSSCG00000000475(IRAK3);ENSSSCG00000029249(NAV3)	0.114422	0.370278
GO:0002643	regulation of tolerance induction	1	13	ENSSSCG00000000475(IRAK3)	0.115149	0.370278
GO:0021694	cerebellar Purkinje cell layer formation	1	13	ENSSSCG00000004576(RORA)	0.115149	0.370278
GO:0030947	regulation of vascular endothelial growth factor receptor signaling pathway	1	13	ENSSSCG00000005524(DAB2IP)	0.115149	0.370278
GO:0033599	regulation of mammary gland epithelial cell proliferation	1	13	ENSSSCG00000010928(KDM5B)	0.115149	0.370278
GO:0034629	cellular protein-containing complex localization	1	13	ENSSSCG00000011833(DLG1)	0.115149	0.370278
GO:0035357	peroxisome proliferator activated receptor signaling pathway	1	13	ENSSSCG00000017923(ALOX15)	0.115149	0.370278
GO:0036035	osteoclast development	1	13	ENSSSCG00000017836(PAFAH1B1)	0.115149	0.370278
GO:0046039	GTP metabolic process	1	13	ENSSSCG00000029539(RAB23)	0.115149	0.370278
GO:0052652	cyclic purine nucleotide metabolic process	1	13	ENSSSCG00000007950(ADCY9)	0.115149	0.370278
GO:0061158	3'-UTR-mediated mRNA destabilization	1	13	ENSSSCG00000024916(DHX36)	0.115149	0.370278
GO:0090114	COPII-coated vesicle budding	1	13	ENSSSCG00000016234(CUL3)	0.115149	0.370278
GO:0097094	craniofacial suture morphogenesis	1	13	ENSSSCG00000029539(RAB23)	0.115149	0.370278
GO:0098911	regulation of ventricular cardiac muscle cell action potential	1	13	ENSSSCG00000011833(DLG1)	0.115149	0.370278
GO:0099625	ventricular cardiac muscle cell membrane repolarization	1	13	ENSSSCG00000011833(DLG1)	0.115149	0.370278
GO:1903729	regulation of plasma membrane organization	1	13	ENSSSCG00000013630(DNM2)	0.115149	0.370278
GO:0043491	protein kinase B signaling	3	127	ENSSSCG00000007541(PDGFA);ENSSSCG00000011833(DLG1);ENSSSCG00000015283(PIK3C2B)	0.116195	0.373136
GO:0009611	response to wounding	5	276	ENSSSCG00000006201(ARFGEF1);ENSSSCG00000006698(BCL9);ENSSSCG00000007541(PDGFA);ENSSSCG00000007757(TRIM72);ENSSSCG00000017923(ALOX15)	0.116651	0.374097
GO:0045727	positive regulation of translation	2	63	ENSSSCG00000008144(NCK2);ENSSSCG00000024916(DHX36)	0.117482	0.374448
GO:0045893	positive regulation of transcription, DNA-templated	14	1062	ENSSSCG00000000625(LRP6);ENSSSCG00000003486(ARHGEF10L);ENSSSCG00000004576(RORA);ENSSSCG00000005524(DAB2IP);ENSSSCG00000006331(PBX1);ENSSSCG00000006698(BCL9);ENSSSCG00000008144(NCK2);ENSSSCG00000011025(ZEB1);ENSSSCG00000011235(UBP1);ENSSSCG00000013295(TRIM44);ENSSSCG00000024916(DHX36);ENSSSCG00000028771(MEF2A);ENSSSCG00000029954(THRAP3);ENSSSCG00000030354(MAP3K2)	0.118409	0.374448
GO:1902680	positive regulation of RNA biosynthetic process	14	1062	ENSSSCG00000000625(LRP6);ENSSSCG00000003486(ARHGEF10L);ENSSSCG00000004576(RORA);ENSSSCG00000005524(DAB2IP);ENSSSCG00000006331(PBX1);ENSSSCG00000006698(BCL9);ENSSSCG00000008144(NCK2);ENSSSCG00000011025(ZEB1);ENSSSCG00000011235(UBP1);ENSSSCG00000013295(TRIM44);ENSSSCG00000024916(DHX36);ENSSSCG00000028771(MEF2A);ENSSSCG00000029954(THRAP3);ENSSSCG00000030354(MAP3K2)	0.118409	0.374448
GO:1903508	positive regulation of nucleic acid-templated transcription	14	1062	ENSSSCG00000000625(LRP6);ENSSSCG00000003486(ARHGEF10L);ENSSSCG00000004576(RORA);ENSSSCG00000005524(DAB2IP);ENSSSCG00000006331(PBX1);ENSSSCG00000006698(BCL9);ENSSSCG00000008144(NCK2);ENSSSCG00000011025(ZEB1);ENSSSCG00000011235(UBP1);ENSSSCG00000013295(TRIM44);ENSSSCG00000024916(DHX36);ENSSSCG00000028771(MEF2A);ENSSSCG00000029954(THRAP3);ENSSSCG00000030354(MAP3K2)	0.118409	0.374448
GO:0045892	negative regulation of transcription, DNA-templated	11	789	ENSSSCG00000005524(DAB2IP);ENSSSCG00000006137(WWP1);ENSSSCG00000008144(NCK2);ENSSSCG00000008215(SMYD1);ENSSSCG00000010928(KDM5B);ENSSSCG00000011025(ZEB1);ENSSSCG00000011833(DLG1);ENSSSCG00000012613(NKAP);ENSSSCG00000016234(CUL3);ENSSSCG00000028771(MEF2A);ENSSSCG00000036350(HNRNPA2B1)	0.118582	0.374448
GO:0045935	positive regulation of nucleobase-containing compound metabolic process	16	1251	ENSSSCG00000000625(LRP6);ENSSSCG00000003486(ARHGEF10L);ENSSSCG00000004576(RORA);ENSSSCG00000005524(DAB2IP);ENSSSCG00000006331(PBX1);ENSSSCG00000006698(BCL9);ENSSSCG00000008144(NCK2);ENSSSCG00000011025(ZEB1);ENSSSCG00000011235(UBP1);ENSSSCG00000013295(TRIM44);ENSSSCG00000014794(NUP98);ENSSSCG00000017832(METTL16);ENSSSCG00000024916(DHX36);ENSSSCG00000028771(MEF2A);ENSSSCG00000029954(THRAP3);ENSSSCG…	0.120146	0.374448
GO:0035305	negative regulation of dephosphorylation	2	64	ENSSSCG00000005477(FKBP15);ENSSSCG00000022968(ARFGEF3)	0.120564	0.374448
GO:0060048	cardiac muscle contraction	2	64	ENSSSCG00000011833(DLG1);ENSSSCG00000016845(NUP155)	0.120564	0.374448
GO:1902679	negative regulation of RNA biosynthetic process	11	792	ENSSSCG00000005524(DAB2IP);ENSSSCG00000006137(WWP1);ENSSSCG00000008144(NCK2);ENSSSCG00000008215(SMYD1);ENSSSCG00000010928(KDM5B);ENSSSCG00000011025(ZEB1);ENSSSCG00000011833(DLG1);ENSSSCG00000012613(NKAP);ENSSSCG00000016234(CUL3);ENSSSCG00000028771(MEF2A);ENSSSCG00000036350(HNRNPA2B1)	0.12088	0.374448
GO:1903507	negative regulation of nucleic acid-templated transcription	11	792	ENSSSCG00000005524(DAB2IP);ENSSSCG00000006137(WWP1);ENSSSCG00000008144(NCK2);ENSSSCG00000008215(SMYD1);ENSSSCG00000010928(KDM5B);ENSSSCG00000011025(ZEB1);ENSSSCG00000011833(DLG1);ENSSSCG00000012613(NKAP);ENSSSCG00000016234(CUL3);ENSSSCG00000028771(MEF2A);ENSSSCG00000036350(HNRNPA2B1)	0.12088	0.374448
GO:0051128	regulation of cellular component organization	19	1539	ENSSSCG00000000475(IRAK3);ENSSSCG00000001850(-);ENSSSCG00000003486(ARHGEF10L);ENSSSCG00000005524(DAB2IP);ENSSSCG00000006201(ARFGEF1);ENSSSCG00000007187(NSFL1C);ENSSSCG00000008144(NCK2);ENSSSCG00000011389(AMIGO3);ENSSSCG00000011833(DLG1);ENSSSCG00000013630(DNM2);ENSSSCG00000016234(CUL3);ENSSSCG00000017836(PAFAH1B1);ENSSSCG00000017923(ALOX15);ENSSSCG00000021845(ATXN2L);ENSSSCG00000022479(UBR5);ENSS…	0.122222	0.374448
GO:0001501	skeletal system development	6	361	ENSSSCG00000006331(PBX1);ENSSSCG00000011025(ZEB1);ENSSSCG00000011833(DLG1);ENSSSCG00000017836(PAFAH1B1);ENSSSCG00000029539(RAB23);ENSSSCG00000034191(SOX6)	0.122296	0.374448
GO:0001822	kidney development	4	203	ENSSSCG00000006331(PBX1);ENSSSCG00000007541(PDGFA);ENSSSCG00000011833(DLG1);ENSSSCG00000013223(NUP160)	0.122589	0.374448
GO:0019216	regulation of lipid metabolic process	4	203	ENSSSCG00000004576(RORA);ENSSSCG00000005524(DAB2IP);ENSSSCG00000007541(PDGFA);ENSSSCG00000013262(AMBRA1)	0.122589	0.374448
GO:0071345	cellular response to cytokine stimulus	7	445	ENSSSCG00000000475(IRAK3);ENSSSCG00000004576(RORA);ENSSSCG00000005524(DAB2IP);ENSSSCG00000010928(KDM5B);ENSSSCG00000013295(TRIM44);ENSSSCG00000017836(PAFAH1B1);ENSSSCG00000017923(ALOX15)	0.123118	0.374448
GO:0050793	regulation of developmental process	20	1637	ENSSSCG00000000475(IRAK3);ENSSSCG00000000488(MDM2);ENSSSCG00000000795(ADAMTS20);ENSSSCG00000004576(RORA);ENSSSCG00000005021(SAV1);ENSSSCG00000005524(DAB2IP);ENSSSCG00000006331(PBX1);ENSSSCG00000007541(PDGFA);ENSSSCG00000007757(TRIM72);ENSSSCG00000008215(SMYD1);ENSSSCG00000010928(KDM5B);ENSSSCG00000011025(ZEB1);ENSSSCG00000011389(AMIGO3);ENSSSCG00000011833(DLG1);ENSSSCG00000012613(NKAP);ENSSSCG000…	0.123343	0.374448
GO:0006991	response to sterol depletion	1	14	ENSSSCG00000003486(ARHGEF10L)	0.123443	0.374448
GO:0009190	cyclic nucleotide biosynthetic process	1	14	ENSSSCG00000007950(ADCY9)	0.123443	0.374448
GO:0010002	cardioblast differentiation	1	14	ENSSSCG00000024916(DHX36)	0.123443	0.374448
GO:0010613	positive regulation of cardiac muscle hypertrophy	1	14	ENSSSCG00000028771(MEF2A)	0.123443	0.374448
GO:0014821	phasic smooth muscle contraction	1	14	ENSSSCG00000011833(DLG1)	0.123443	0.374448
GO:0021534	cell proliferation in hindbrain	1	14	ENSSSCG00000004576(RORA)	0.123443	0.374448
GO:0021924	cell proliferation in external granule layer	1	14	ENSSSCG00000004576(RORA)	0.123443	0.374448
GO:0021930	cerebellar granule cell precursor proliferation	1	14	ENSSSCG00000004576(RORA)	0.123443	0.374448
GO:0034204	lipid translocation	1	14	ENSSSCG00000012713(ATP11C)	0.123443	0.374448
GO:0034390	smooth muscle cell apoptotic process	1	14	ENSSSCG00000000625(LRP6)	0.123443	0.374448
GO:0034391	regulation of smooth muscle cell apoptotic process	1	14	ENSSSCG00000000625(LRP6)	0.123443	0.374448
GO:0042249	establishment of planar polarity of embryonic epithelium	1	14	ENSSSCG00000017836(PAFAH1B1)	0.123443	0.374448
GO:0043567	regulation of insulin-like growth factor receptor signaling pathway	1	14	ENSSSCG00000007757(TRIM72)	0.123443	0.374448
GO:0045198	establishment of epithelial cell apical/basal polarity	1	14	ENSSSCG00000004979(MYO9A)	0.123443	0.374448
GO:0046621	negative regulation of organ growth	1	14	ENSSSCG00000005021(SAV1)	0.123443	0.374448
GO:0048025	negative regulation of mRNA splicing, via spliceosome	1	14	ENSSSCG00000036350(HNRNPA2B1)	0.123443	0.374448
GO:0050775	positive regulation of dendrite morphogenesis	1	14	ENSSSCG00000017836(PAFAH1B1)	0.123443	0.374448
GO:0051788	response to misfolded protein	1	14	ENSSSCG00000016234(CUL3)	0.123443	0.374448
GO:0060306	regulation of membrane repolarization	1	14	ENSSSCG00000011833(DLG1)	0.123443	0.374448
GO:0070723	response to cholesterol	1	14	ENSSSCG00000000625(LRP6)	0.123443	0.374448
GO:0071243	cellular response to arsenic-containing substance	1	14	ENSSSCG00000024916(DHX36)	0.123443	0.374448
GO:0071875	adrenergic receptor signaling pathway	1	14	ENSSSCG00000007950(ADCY9)	0.123443	0.374448
GO:0080009	mRNA methylation	1	14	ENSSSCG00000017832(METTL16)	0.123443	0.374448
GO:0097320	plasma membrane tubulation	1	14	ENSSSCG00000013630(DNM2)	0.123443	0.374448
GO:1905209	positive regulation of cardiocyte differentiation	1	14	ENSSSCG00000024916(DHX36)	0.123443	0.374448
GO:2000114	regulation of establishment of cell polarity	1	14	ENSSSCG00000006201(ARFGEF1)	0.123443	0.374448
GO:1903008	organelle disassembly	2	65	ENSSSCG00000013262(AMBRA1);ENSSSCG00000032917(USP30)	0.123665	0.374448
GO:1905897	regulation of response to endoplasmic reticulum stress	2	65	ENSSSCG00000008144(NCK2);ENSSSCG00000011765(USP13)	0.123665	0.374448
GO:0051129	negative regulation of cellular component organization	7	447	ENSSSCG00000000475(IRAK3);ENSSSCG00000001850(-);ENSSSCG00000006201(ARFGEF1);ENSSSCG00000013630(DNM2);ENSSSCG00000022479(UBR5);ENSSSCG00000027417(LDLRAD4);ENSSSCG00000029249(NAV3)	0.125224	0.378286
GO:0045184	establishment of protein localization	10	708	ENSSSCG00000005602(GAPVD1);ENSSSCG00000013223(NUP160);ENSSSCG00000013630(DNM2);ENSSSCG00000016845(NUP155);ENSSSCG00000017836(PAFAH1B1);ENSSSCG00000022479(UBR5);ENSSSCG00000025417(BBS2);ENSSSCG00000027051(EMC7);ENSSSCG00000029539(RAB23);ENSSSCG00000036350(HNRNPA2B1)	0.12525	0.378286
GO:0043086	negative regulation of catalytic activity	6	364	ENSSSCG00000000475(IRAK3);ENSSSCG00000000625(LRP6);ENSSSCG00000005477(FKBP15);ENSSSCG00000005524(DAB2IP);ENSSSCG00000006201(ARFGEF1);ENSSSCG00000022968(ARFGEF3)	0.12582	0.379086
GO:0051249	regulation of lymphocyte activation	5	283	ENSSSCG00000008144(NCK2);ENSSSCG00000011025(ZEB1);ENSSSCG00000011833(DLG1);ENSSSCG00000012613(NKAP);ENSSSCG00000012713(ATP11C)	0.125971	0.379086
GO:0045596	negative regulation of cell differentiation	7	448	ENSSSCG00000004576(RORA);ENSSSCG00000005524(DAB2IP);ENSSSCG00000006331(PBX1);ENSSSCG00000007757(TRIM72);ENSSSCG00000011025(ZEB1);ENSSSCG00000027417(LDLRAD4);ENSSSCG00000034191(SOX6)	0.126284	0.379086
GO:0048731	system development	32	2829	ENSSSCG00000000475(IRAK3);ENSSSCG00000000488(MDM2);ENSSSCG00000000625(LRP6);ENSSSCG00000003660(PABPC4);ENSSSCG00000004576(RORA);ENSSSCG00000005021(SAV1);ENSSSCG00000005524(DAB2IP);ENSSSCG00000006331(PBX1);ENSSSCG00000006698(BCL9);ENSSSCG00000007541(PDGFA);ENSSSCG00000007757(TRIM72);ENSSSCG00000008215(SMYD1);ENSSSCG00000010928(KDM5B);ENSSSCG00000011025(ZEB1);ENSSSCG00000011235(UBP1);ENSSSCG0000001…	0.126644	0.379086
GO:0001508	action potential	2	66	ENSSSCG00000011833(DLG1);ENSSSCG00000016845(NUP155)	0.126786	0.379086
GO:0007009	plasma membrane organization	2	66	ENSSSCG00000007757(TRIM72);ENSSSCG00000013630(DNM2)	0.126786	0.379086
GO:0042752	regulation of circadian rhythm	2	66	ENSSSCG00000004576(RORA);ENSSSCG00000029954(THRAP3)	0.126786	0.379086
GO:2000045	regulation of G1/S transition of mitotic cell cycle	2	66	ENSSSCG00000000488(MDM2);ENSSSCG00000011833(DLG1)	0.126786	0.379086
GO:0009117	nucleotide metabolic process	5	284	ENSSSCG00000004576(RORA);ENSSSCG00000004927(CLPX);ENSSSCG00000007950(ADCY9);ENSSSCG00000011916(ATP6V1A);ENSSSCG00000029539(RAB23)	0.12733	0.380238
GO:0034329	cell junction assembly	3	133	ENSSSCG00000004979(MYO9A);ENSSSCG00000011833(DLG1);ENSSSCG00000017668(VMP1)	0.128523	0.381236
GO:0045732	positive regulation of protein catabolic process	3	133	ENSSSCG00000005524(DAB2IP);ENSSSCG00000011765(USP13);ENSSSCG00000015509(COP1)	0.128523	0.381236
GO:0034645	cellular macromolecule biosynthetic process	30	2633	ENSSSCG00000000475(IRAK3);ENSSSCG00000000625(LRP6);ENSSSCG00000003486(ARHGEF10L);ENSSSCG00000004374(QRSL1);ENSSSCG00000004506(CTIF);ENSSSCG00000004576(RORA);ENSSSCG00000005021(SAV1);ENSSSCG00000005524(DAB2IP);ENSSSCG00000006137(WWP1);ENSSSCG00000006201(ARFGEF1);ENSSSCG00000006331(PBX1);ENSSSCG00000006698(BCL9);ENSSSCG00000008144(NCK2);ENSSSCG00000008179(REV1);ENSSSCG00000008215(SMYD1);ENSSSCG0000…	0.129083	0.381236
GO:0009968	negative regulation of signal transduction	11	803	ENSSSCG00000000475(IRAK3);ENSSSCG00000001056(RANBP9);ENSSSCG00000004576(RORA);ENSSSCG00000005524(DAB2IP);ENSSSCG00000007757(TRIM72);ENSSSCG00000008144(NCK2);ENSSSCG00000011833(DLG1);ENSSSCG00000016101(CFLAR);ENSSSCG00000016234(CUL3);ENSSSCG00000017836(PAFAH1B1);ENSSSCG00000027417(LDLRAD4)	0.129524	0.381236
GO:0010717	regulation of epithelial to mesenchymal transition	2	67	ENSSSCG00000005524(DAB2IP);ENSSSCG00000027417(LDLRAD4)	0.129925	0.381236
GO:0060993	kidney morphogenesis	2	67	ENSSSCG00000006331(PBX1);ENSSSCG00000011833(DLG1)	0.129925	0.381236
GO:0080135	regulation of cellular response to stress	7	452	ENSSSCG00000005524(DAB2IP);ENSSSCG00000008144(NCK2);ENSSSCG00000011765(USP13);ENSSSCG00000011833(DLG1);ENSSSCG00000017836(PAFAH1B1);ENSSSCG00000022479(UBR5);ENSSSCG00000032531(SMG1)	0.130569	0.381236
GO:0060070	canonical Wnt signaling pathway	4	208	ENSSSCG00000000625(LRP6);ENSSSCG00000005524(DAB2IP);ENSSSCG00000006698(BCL9);ENSSSCG00000022479(UBR5)	0.130699	0.381236
GO:0015031	protein transport	9	626	ENSSSCG00000005602(GAPVD1);ENSSSCG00000013223(NUP160);ENSSSCG00000013630(DNM2);ENSSSCG00000016845(NUP155);ENSSSCG00000017836(PAFAH1B1);ENSSSCG00000022479(UBR5);ENSSSCG00000025417(BBS2);ENSSSCG00000029539(RAB23);ENSSSCG00000036350(HNRNPA2B1)	0.131071	0.381236
GO:0014742	positive regulation of muscle hypertrophy	1	15	ENSSSCG00000028771(MEF2A)	0.131659	0.381236
GO:0031579	membrane raft organization	1	15	ENSSSCG00000011833(DLG1)	0.131659	0.381236
GO:0032332	positive regulation of chondrocyte differentiation	1	15	ENSSSCG00000034191(SOX6)	0.131659	0.381236
GO:0033962	cytoplasmic mRNA processing body assembly	1	15	ENSSSCG00000021845(ATXN2L)	0.131659	0.381236
GO:0034067	protein localization to Golgi apparatus	1	15	ENSSSCG00000014828(RAB6A)	0.131659	0.381236
GO:0034143	regulation of toll-like receptor 4 signaling pathway	1	15	ENSSSCG00000005524(DAB2IP)	0.131659	0.381236
GO:0044346	fibroblast apoptotic process	1	15	ENSSSCG00000016234(CUL3)	0.131659	0.381236
GO:0044766	multi-organism transport	1	15	ENSSSCG00000003872(EPS15)	0.131659	0.381236
GO:0046685	response to arsenic-containing substance	1	15	ENSSSCG00000024916(DHX36)	0.131659	0.381236
GO:0048147	negative regulation of fibroblast proliferation	1	15	ENSSSCG00000005524(DAB2IP)	0.131659	0.381236
GO:0051205	protein insertion into membrane	1	15	ENSSSCG00000027051(EMC7)	0.131659	0.381236
GO:0060261	positive regulation of transcription initiation from RNA polymerase II promoter	1	15	ENSSSCG00000024916(DHX36)	0.131659	0.381236
GO:0072576	liver morphogenesis	1	15	ENSSSCG00000016234(CUL3)	0.131659	0.381236
GO:0099622	cardiac muscle cell membrane repolarization	1	15	ENSSSCG00000011833(DLG1)	0.131659	0.381236
GO:1900101	regulation of endoplasmic reticulum unfolded protein response	1	15	ENSSSCG00000008144(NCK2)	0.131659	0.381236
GO:1902579	multi-organism localization	1	15	ENSSSCG00000003872(EPS15)	0.131659	0.381236
GO:0006469	negative regulation of protein kinase activity	3	135	ENSSSCG00000000475(IRAK3);ENSSSCG00000000625(LRP6);ENSSSCG00000005524(DAB2IP)	0.132734	0.383498
GO:0021987	cerebral cortex development	2	68	ENSSSCG00000005524(DAB2IP);ENSSSCG00000017836(PAFAH1B1)	0.133083	0.383498
GO:0035966	response to topologically incorrect protein	2	68	ENSSSCG00000008144(NCK2);ENSSSCG00000016234(CUL3)	0.133083	0.383498
GO:0072080	nephron tubule development	2	68	ENSSSCG00000006331(PBX1);ENSSSCG00000011833(DLG1)	0.133083	0.383498
GO:1902531	regulation of intracellular signal transduction	13	992	ENSSSCG00000000475(IRAK3);ENSSSCG00000001056(RANBP9);ENSSSCG00000004576(RORA);ENSSSCG00000005524(DAB2IP);ENSSSCG00000007541(PDGFA);ENSSSCG00000008144(NCK2);ENSSSCG00000011833(DLG1);ENSSSCG00000013295(TRIM44);ENSSSCG00000016101(CFLAR);ENSSSCG00000016234(CUL3);ENSSSCG00000017836(PAFAH1B1);ENSSSCG00000017923(ALOX15);ENSSSCG00000024916(DHX36)	0.134073	0.385865
GO:0006753	nucleoside phosphate metabolic process	5	289	ENSSSCG00000004576(RORA);ENSSSCG00000004927(CLPX);ENSSSCG00000007950(ADCY9);ENSSSCG00000011916(ATP6V1A);ENSSSCG00000029539(RAB23)	0.134228	0.385865
GO:0072001	renal system development	4	211	ENSSSCG00000006331(PBX1);ENSSSCG00000007541(PDGFA);ENSSSCG00000011833(DLG1);ENSSSCG00000013223(NUP160)	0.135671	0.386961
GO:0001657	ureteric bud development	2	69	ENSSSCG00000006331(PBX1);ENSSSCG00000011833(DLG1)	0.136258	0.386961
GO:0050773	regulation of dendrite development	2	69	ENSSSCG00000005524(DAB2IP);ENSSSCG00000017836(PAFAH1B1)	0.136258	0.386961
GO:0009894	regulation of catabolic process	8	544	ENSSSCG00000000475(IRAK3);ENSSSCG00000003660(PABPC4);ENSSSCG00000005524(DAB2IP);ENSSSCG00000011765(USP13);ENSSSCG00000015509(COP1);ENSSSCG00000017832(METTL16);ENSSSCG00000024916(DHX36);ENSSSCG00000029954(THRAP3)	0.136626	0.386961
GO:0031396	regulation of protein ubiquitination	3	137	ENSSSCG00000013295(TRIM44);ENSSSCG00000016234(CUL3);ENSSSCG00000022479(UBR5)	0.136992	0.386961
GO:0034248	regulation of cellular amide metabolic process	4	212	ENSSSCG00000004506(CTIF);ENSSSCG00000008144(NCK2);ENSSSCG00000024916(DHX36);ENSSSCG00000038870(TNRC6A)	0.137345	0.386961
GO:0044255	cellular lipid metabolic process	8	546	ENSSSCG00000005524(DAB2IP);ENSSSCG00000007541(PDGFA);ENSSSCG00000011845(PCYT1A);ENSSSCG00000013262(AMBRA1);ENSSSCG00000015283(PIK3C2B);ENSSSCG00000017923(ALOX15);ENSSSCG00000027865(GALC);ENSSSCG00000032531(SMG1)	0.138655	0.386961
GO:0045621	positive regulation of lymphocyte differentiation	2	70	ENSSSCG00000012613(NKAP);ENSSSCG00000012713(ATP11C)	0.13945	0.386961
GO:0061326	renal tubule development	2	70	ENSSSCG00000006331(PBX1);ENSSSCG00000011833(DLG1)	0.13945	0.386961
GO:0071453	cellular response to oxygen levels	2	70	ENSSSCG00000004576(RORA);ENSSSCG00000011916(ATP6V1A)	0.13945	0.386961
GO:0072163	mesonephric epithelium development	2	70	ENSSSCG00000006331(PBX1);ENSSSCG00000011833(DLG1)	0.13945	0.386961
GO:0072164	mesonephric tubule development	2	70	ENSSSCG00000006331(PBX1);ENSSSCG00000011833(DLG1)	0.13945	0.386961
GO:0001829	trophectodermal cell differentiation	1	16	ENSSSCG00000016234(CUL3)	0.139799	0.386961
GO:0006301	postreplication repair	1	16	ENSSSCG00000008179(REV1)	0.139799	0.386961
GO:0006515	protein quality control for misfolded or incompletely synthesized proteins	1	16	ENSSSCG00000016234(CUL3)	0.139799	0.386961
GO:0007026	negative regulation of microtubule depolymerization	1	16	ENSSSCG00000029249(NAV3)	0.139799	0.386961
GO:0010656	negative regulation of muscle cell apoptotic process	1	16	ENSSSCG00000000625(LRP6)	0.139799	0.386961
GO:0019369	arachidonic acid metabolic process	1	16	ENSSSCG00000017923(ALOX15)	0.139799	0.386961
GO:0021692	cerebellar Purkinje cell layer morphogenesis	1	16	ENSSSCG00000004576(RORA)	0.139799	0.386961
GO:0030318	melanocyte differentiation	1	16	ENSSSCG00000000795(ADAMTS20)	0.139799	0.386961
GO:0031114	regulation of microtubule depolymerization	1	16	ENSSSCG00000029249(NAV3)	0.139799	0.386961
GO:0032703	negative regulation of interleukin-2 production	1	16	ENSSSCG00000029249(NAV3)	0.139799	0.386961
GO:0032727	positive regulation of interferon-alpha production	1	16	ENSSSCG00000024916(DHX36)	0.139799	0.386961
GO:0032878	regulation of establishment or maintenance of cell polarity	1	16	ENSSSCG00000006201(ARFGEF1)	0.139799	0.386961
GO:0046514	ceramide catabolic process	1	16	ENSSSCG00000027865(GALC)	0.139799	0.386961
GO:0048194	Golgi vesicle budding	1	16	ENSSSCG00000016234(CUL3)	0.139799	0.386961
GO:0050919	negative chemotaxis	1	16	ENSSSCG00000007541(PDGFA)	0.139799	0.386961
GO:0051125	regulation of actin nucleation	1	16	ENSSSCG00000001850(-)	0.139799	0.386961
GO:0060074	synapse maturation	1	16	ENSSSCG00000005524(DAB2IP)	0.139799	0.386961
GO:0061001	regulation of dendritic spine morphogenesis	1	16	ENSSSCG00000017836(PAFAH1B1)	0.139799	0.386961
GO:0086019	cell-cell signaling involved in cardiac conduction	1	16	ENSSSCG00000016845(NUP155)	0.139799	0.386961
GO:0090103	cochlea morphogenesis	1	16	ENSSSCG00000011025(ZEB1)	0.139799	0.386961
GO:0010557	positive regulation of macromolecule biosynthetic process	15	1188	ENSSSCG00000000625(LRP6);ENSSSCG00000003486(ARHGEF10L);ENSSSCG00000004576(RORA);ENSSSCG00000005524(DAB2IP);ENSSSCG00000006201(ARFGEF1);ENSSSCG00000006331(PBX1);ENSSSCG00000006698(BCL9);ENSSSCG00000008144(NCK2);ENSSSCG00000011025(ZEB1);ENSSSCG00000011235(UBP1);ENSSSCG00000013295(TRIM44);ENSSSCG00000024916(DHX36);ENSSSCG00000028771(MEF2A);ENSSSCG00000029954(THRAP3);ENSSSCG00000030354(MAP3K2)	0.140577	0.388663
GO:0009059	macromolecule biosynthetic process	30	2658	ENSSSCG00000000475(IRAK3);ENSSSCG00000000625(LRP6);ENSSSCG00000003486(ARHGEF10L);ENSSSCG00000004374(QRSL1);ENSSSCG00000004506(CTIF);ENSSSCG00000004576(RORA);ENSSSCG00000005021(SAV1);ENSSSCG00000005524(DAB2IP);ENSSSCG00000006137(WWP1);ENSSSCG00000006201(ARFGEF1);ENSSSCG00000006331(PBX1);ENSSSCG00000006698(BCL9);ENSSSCG00000008144(NCK2);ENSSSCG00000008179(REV1);ENSSSCG00000008215(SMYD1);ENSSSCG0000…	0.141228	0.389737
GO:0006511	ubiquitin-dependent protein catabolic process	5	294	ENSSSCG00000000488(MDM2);ENSSSCG00000006137(WWP1);ENSSSCG00000007757(TRIM72);ENSSSCG00000015509(COP1);ENSSSCG00000016234(CUL3)	0.141292	0.389737
GO:0016202	regulation of striated muscle tissue development	2	71	ENSSSCG00000005021(SAV1);ENSSSCG00000034191(SOX6)	0.142659	0.392439
GO:1901135	carbohydrate derivative metabolic process	8	550	ENSSSCG00000004576(RORA);ENSSSCG00000004927(CLPX);ENSSSCG00000006201(ARFGEF1);ENSSSCG00000007950(ADCY9);ENSSSCG00000010569(OGA);ENSSSCG00000011916(ATP6V1A);ENSSSCG00000027865(GALC);ENSSSCG00000029539(RAB23)	0.142759	0.392439
GO:0010564	regulation of cell cycle process	6	379	ENSSSCG00000000488(MDM2);ENSSSCG00000005524(DAB2IP);ENSSSCG00000006331(PBX1);ENSSSCG00000007187(NSFL1C);ENSSSCG00000011833(DLG1);ENSSSCG00000016234(CUL3)	0.144174	0.392439
GO:0000209	protein polyubiquitination	3	141	ENSSSCG00000013295(TRIM44);ENSSSCG00000016234(CUL3);ENSSSCG00000022479(UBR5)	0.145649	0.392439
GO:0048863	stem cell differentiation	3	141	ENSSSCG00000000625(LRP6);ENSSSCG00000024916(DHX36);ENSSSCG00000034191(SOX6)	0.145649	0.392439
GO:0046822	regulation of nucleocytoplasmic transport	2	72	ENSSSCG00000022479(UBR5);ENSSSCG00000029539(RAB23)	0.145883	0.392439
GO:0042110	T cell activation	5	298	ENSSSCG00000004576(RORA);ENSSSCG00000008144(NCK2);ENSSSCG00000011025(ZEB1);ENSSSCG00000011833(DLG1);ENSSSCG00000012613(NKAP)	0.14706	0.392439
GO:0009205	purine ribonucleoside triphosphate metabolic process	3	142	ENSSSCG00000004927(CLPX);ENSSSCG00000011916(ATP6V1A);ENSSSCG00000029539(RAB23)	0.147841	0.392439
GO:0032872	regulation of stress-activated MAPK cascade	3	142	ENSSSCG00000005524(DAB2IP);ENSSSCG00000011833(DLG1);ENSSSCG00000017836(PAFAH1B1)	0.147841	0.392439
GO:1903050	regulation of proteolysis involved in cellular protein catabolic process	3	142	ENSSSCG00000005524(DAB2IP);ENSSSCG00000011765(USP13);ENSSSCG00000015509(COP1)	0.147841	0.392439
GO:0002719	negative regulation of cytokine production involved in immune response	1	17	ENSSSCG00000000475(IRAK3)	0.147864	0.392439
GO:0003181	atrioventricular valve morphogenesis	1	17	ENSSSCG00000000488(MDM2)	0.147864	0.392439
GO:0003283	atrial septum development	1	17	ENSSSCG00000000488(MDM2)	0.147864	0.392439
GO:0006298	mismatch repair	1	17	ENSSSCG00000014126(MSH3)	0.147864	0.392439
GO:0010971	positive regulation of G2/M transition of mitotic cell cycle	1	17	ENSSSCG00000006331(PBX1)	0.147864	0.392439
GO:0031116	positive regulation of microtubule polymerization	1	17	ENSSSCG00000029249(NAV3)	0.147864	0.392439
GO:0032469	endoplasmic reticulum calcium ion homeostasis	1	17	ENSSSCG00000007805(ATP2A1)	0.147864	0.392439
GO:0032897	negative regulation of viral transcription	1	17	ENSSSCG00000011235(UBP1)	0.147864	0.392439
GO:0033137	negative regulation of peptidyl-serine phosphorylation	1	17	ENSSSCG00000008144(NCK2)	0.147864	0.392439
GO:0033522	histone H2A ubiquitination	1	17	ENSSSCG00000022479(UBR5)	0.147864	0.392439
GO:0035024	negative regulation of Rho protein signal transduction	1	17	ENSSSCG00000016234(CUL3)	0.147864	0.392439
GO:0035089	establishment of apical/basal cell polarity	1	17	ENSSSCG00000004979(MYO9A)	0.147864	0.392439
GO:0035162	embryonic hemopoiesis	1	17	ENSSSCG00000006331(PBX1)	0.147864	0.392439
GO:0046329	negative regulation of JNK cascade	1	17	ENSSSCG00000017836(PAFAH1B1)	0.147864	0.392439
GO:0048745	smooth muscle tissue development	1	17	ENSSSCG00000011833(DLG1)	0.147864	0.392439
GO:0060065	uterus development	1	17	ENSSSCG00000010928(KDM5B)	0.147864	0.392439
GO:0060117	auditory receptor cell development	1	17	ENSSSCG00000017836(PAFAH1B1)	0.147864	0.392439
GO:0060544	regulation of necroptotic process	1	17	ENSSSCG00000016101(CFLAR)	0.147864	0.392439
GO:0061157	mRNA destabilization	1	17	ENSSSCG00000024916(DHX36)	0.147864	0.392439
GO:0072539	T-helper 17 cell differentiation	1	17	ENSSSCG00000004576(RORA)	0.147864	0.392439
GO:0090075	relaxation of muscle	1	17	ENSSSCG00000007805(ATP2A1)	0.147864	0.392439
GO:0140115	export across plasma membrane	1	17	ENSSSCG00000011833(DLG1)	0.147864	0.392439
GO:1901532	regulation of hematopoietic progenitor cell differentiation	1	17	ENSSSCG00000024916(DHX36)	0.147864	0.392439
GO:1902042	negative regulation of extrinsic apoptotic signaling pathway via death domain receptors	1	17	ENSSSCG00000016101(CFLAR)	0.147864	0.392439
GO:1901861	regulation of muscle tissue development	2	73	ENSSSCG00000005021(SAV1);ENSSSCG00000034191(SOX6)	0.149123	0.395342
GO:0031329	regulation of cellular catabolic process	7	470	ENSSSCG00000003660(PABPC4);ENSSSCG00000005524(DAB2IP);ENSSSCG00000011765(USP13);ENSSSCG00000015509(COP1);ENSSSCG00000017832(METTL16);ENSSSCG00000024916(DHX36);ENSSSCG00000029954(THRAP3)	0.150748	0.397835
GO:0019941	modification-dependent protein catabolic process	5	301	ENSSSCG00000000488(MDM2);ENSSSCG00000006137(WWP1);ENSSSCG00000007757(TRIM72);ENSSSCG00000015509(COP1);ENSSSCG00000016234(CUL3)	0.151452	0.397835
GO:0009893	positive regulation of metabolic process	26	2277	ENSSSCG00000000625(LRP6);ENSSSCG00000003486(ARHGEF10L);ENSSSCG00000004576(RORA);ENSSSCG00000005524(DAB2IP);ENSSSCG00000006201(ARFGEF1);ENSSSCG00000006331(PBX1);ENSSSCG00000006698(BCL9);ENSSSCG00000007541(PDGFA);ENSSSCG00000008144(NCK2);ENSSSCG00000010928(KDM5B);ENSSSCG00000011025(ZEB1);ENSSSCG00000011235(UBP1);ENSSSCG00000011765(USP13);ENSSSCG00000011833(DLG1);ENSSSCG00000013262(AMBRA1);ENSSSCG00…	0.151708	0.397835
GO:0016310	phosphorylation	16	1299	ENSSSCG00000000475(IRAK3);ENSSSCG00000000625(LRP6);ENSSSCG00000001056(RANBP9);ENSSSCG00000003828(FGGY);ENSSSCG00000004636(TRPM7);ENSSSCG00000005524(DAB2IP);ENSSSCG00000007203(-);ENSSSCG00000007541(PDGFA);ENSSSCG00000008144(NCK2);ENSSSCG00000011833(DLG1);ENSSSCG00000013262(AMBRA1);ENSSSCG00000017836(PAFAH1B1);ENSSSCG00000017923(ALOX15);ENSSSCG00000027417(LDLRAD4);ENSSSCG00000028771(MEF2A);ENSSSCG0…	0.151867	0.397835
GO:0009199	ribonucleoside triphosphate metabolic process	3	144	ENSSSCG00000004927(CLPX);ENSSSCG00000011916(ATP6V1A);ENSSSCG00000029539(RAB23)	0.152258	0.397835
GO:0032886	regulation of microtubule-based process	3	144	ENSSSCG00000007187(NSFL1C);ENSSSCG00000017836(PAFAH1B1);ENSSSCG00000029249(NAV3)	0.152258	0.397835
GO:0070302	regulation of stress-activated protein kinase signaling cascade	3	144	ENSSSCG00000005524(DAB2IP);ENSSSCG00000011833(DLG1);ENSSSCG00000017836(PAFAH1B1)	0.152258	0.397835
GO:0001823	mesonephros development	2	74	ENSSSCG00000006331(PBX1);ENSSSCG00000011833(DLG1)	0.152377	0.397835
GO:0031333	negative regulation of protein complex assembly	2	74	ENSSSCG00000006201(ARFGEF1);ENSSSCG00000027417(LDLRAD4)	0.152377	0.397835
GO:0048634	regulation of muscle organ development	2	74	ENSSSCG00000005021(SAV1);ENSSSCG00000034191(SOX6)	0.152377	0.397835
GO:0030522	intracellular receptor signaling pathway	3	145	ENSSSCG00000004576(RORA);ENSSSCG00000017923(ALOX15);ENSSSCG00000022479(UBR5)	0.154482	0.397835
GO:0044772	mitotic cell cycle phase transition	4	222	ENSSSCG00000000488(MDM2);ENSSSCG00000006331(PBX1);ENSSSCG00000011833(DLG1);ENSSSCG00000016234(CUL3)	0.154542	0.397835
GO:0051240	positive regulation of multicellular organismal process	14	1114	ENSSSCG00000000475(IRAK3);ENSSSCG00000004576(RORA);ENSSSCG00000005524(DAB2IP);ENSSSCG00000007541(PDGFA);ENSSSCG00000007805(ATP2A1);ENSSSCG00000010928(KDM5B);ENSSSCG00000011025(ZEB1);ENSSSCG00000011389(AMIGO3);ENSSSCG00000012613(NKAP);ENSSSCG00000012713(ATP11C);ENSSSCG00000017836(PAFAH1B1);ENSSSCG00000024916(DHX36);ENSSSCG00000028771(MEF2A);ENSSSCG00000034191(SOX6)	0.155568	0.397835
GO:0030038	contractile actin filament bundle assembly	2	75	ENSSSCG00000003486(ARHGEF10L);ENSSSCG00000016234(CUL3)	0.155646	0.397835
GO:0043149	stress fiber assembly	2	75	ENSSSCG00000003486(ARHGEF10L);ENSSSCG00000016234(CUL3)	0.155646	0.397835
GO:0006383	transcription by RNA polymerase III	1	18	ENSSSCG00000024916(DHX36)	0.155854	0.397835
GO:0006890	retrograde vesicle-mediated transport, Golgi to ER	1	18	ENSSSCG00000014828(RAB6A)	0.155854	0.397835
GO:0007257	activation of JUN kinase activity	1	18	ENSSSCG00000005524(DAB2IP)	0.155854	0.397835
GO:0015985	energy coupled proton transport, down electrochemical gradient	1	18	ENSSSCG00000011916(ATP6V1A)	0.155854	0.397835
GO:0015986	ATP synthesis coupled proton transport	1	18	ENSSSCG00000011916(ATP6V1A)	0.155854	0.397835
GO:0030859	polarized epithelial cell differentiation	1	18	ENSSSCG00000004979(MYO9A)	0.155854	0.397835
GO:0033119	negative regulation of RNA splicing	1	18	ENSSSCG00000036350(HNRNPA2B1)	0.155854	0.397835
GO:0043268	positive regulation of potassium ion transport	1	18	ENSSSCG00000011833(DLG1)	0.155854	0.397835
GO:0046337	phosphatidylethanolamine metabolic process	1	18	ENSSSCG00000017923(ALOX15)	0.155854	0.397835
GO:0046834	lipid phosphorylation	1	18	ENSSSCG00000032531(SMG1)	0.155854	0.397835
GO:0046931	pore complex assembly	1	18	ENSSSCG00000014794(NUP98)	0.155854	0.397835
GO:0050779	RNA destabilization	1	18	ENSSSCG00000024916(DHX36)	0.155854	0.397835
GO:0051560	mitochondrial calcium ion homeostasis	1	18	ENSSSCG00000007805(ATP2A1)	0.155854	0.397835
GO:0055090	acylglycerol homeostasis	1	18	ENSSSCG00000004576(RORA)	0.155854	0.397835
GO:0060575	intestinal epithelial cell differentiation	1	18	ENSSSCG00000005021(SAV1)	0.155854	0.397835
GO:0061162	establishment of monopolar cell polarity	1	18	ENSSSCG00000004979(MYO9A)	0.155854	0.397835
GO:0070328	triglyceride homeostasis	1	18	ENSSSCG00000004576(RORA)	0.155854	0.397835
GO:0070498	interleukin-1-mediated signaling pathway	1	18	ENSSSCG00000000475(IRAK3)	0.155854	0.397835
GO:2000725	regulation of cardiac muscle cell differentiation	1	18	ENSSSCG00000034191(SOX6)	0.155854	0.397835
GO:0043632	modification-dependent macromolecule catabolic process	5	304	ENSSSCG00000000488(MDM2);ENSSSCG00000006137(WWP1);ENSSSCG00000007757(TRIM72);ENSSSCG00000015509(COP1);ENSSSCG00000016234(CUL3)	0.155899	0.397835
GO:0048762	mesenchymal cell differentiation	3	146	ENSSSCG00000000625(LRP6);ENSSSCG00000005524(DAB2IP);ENSSSCG00000027417(LDLRAD4)	0.156716	0.399066
GO:1903708	positive regulation of hemopoiesis	3	146	ENSSSCG00000012613(NKAP);ENSSSCG00000012713(ATP11C);ENSSSCG00000024916(DHX36)	0.156716	0.399066
GO:0046632	alpha-beta T cell differentiation	2	76	ENSSSCG00000004576(RORA);ENSSSCG00000012613(NKAP)	0.158928	0.402207
GO:0048704	embryonic skeletal system morphogenesis	2	76	ENSSSCG00000011025(ZEB1);ENSSSCG00000011833(DLG1)	0.158928	0.402207
GO:0071248	cellular response to metal ion	2	76	ENSSSCG00000017923(ALOX15);ENSSSCG00000028771(MEF2A)	0.158928	0.402207
GO:1902806	regulation of cell cycle G1/S phase transition	2	76	ENSSSCG00000000488(MDM2);ENSSSCG00000011833(DLG1)	0.158928	0.402207
GO:1903828	negative regulation of cellular protein localization	2	76	ENSSSCG00000007187(NSFL1C);ENSSSCG00000029539(RAB23)	0.158928	0.402207
GO:0009144	purine nucleoside triphosphate metabolic process	3	147	ENSSSCG00000004927(CLPX);ENSSSCG00000011916(ATP6V1A);ENSSSCG00000029539(RAB23)	0.158961	0.402207
GO:0006366	transcription by RNA polymerase II	17	1408	ENSSSCG00000000625(LRP6);ENSSSCG00000003486(ARHGEF10L);ENSSSCG00000004576(RORA);ENSSSCG00000005524(DAB2IP);ENSSSCG00000006331(PBX1);ENSSSCG00000006698(BCL9);ENSSSCG00000008144(NCK2);ENSSSCG00000011025(ZEB1);ENSSSCG00000011235(UBP1);ENSSSCG00000011833(DLG1);ENSSSCG00000012613(NKAP);ENSSSCG00000016234(CUL3);ENSSSCG00000024916(DHX36);ENSSSCG00000028771(MEF2A);ENSSSCG00000029954(THRAP3);ENSSSCG000000…	0.161046	0.404088
GO:0034249	negative regulation of cellular amide metabolic process	2	77	ENSSSCG00000024916(DHX36);ENSSSCG00000038870(TNRC6A)	0.162223	0.404088
GO:0042552	myelination	2	77	ENSSSCG00000011833(DLG1);ENSSSCG00000027865(GALC)	0.162223	0.404088
GO:0006936	muscle contraction	3	149	ENSSSCG00000007805(ATP2A1);ENSSSCG00000011833(DLG1);ENSSSCG00000016845(NUP155)	0.16348	0.404088
GO:0033673	negative regulation of kinase activity	3	149	ENSSSCG00000000475(IRAK3);ENSSSCG00000000625(LRP6);ENSSSCG00000005524(DAB2IP)	0.16348	0.404088
GO:0000132	establishment of mitotic spindle orientation	1	19	ENSSSCG00000007187(NSFL1C)	0.163769	0.404088
GO:0002888	positive regulation of myeloid leukocyte mediated immunity	1	19	ENSSSCG00000024916(DHX36)	0.163769	0.404088
GO:0003171	atrioventricular valve development	1	19	ENSSSCG00000000488(MDM2)	0.163769	0.404088
GO:0006903	vesicle targeting	1	19	ENSSSCG00000016234(CUL3)	0.163769	0.404088
GO:0010559	regulation of glycoprotein biosynthetic process	1	19	ENSSSCG00000006201(ARFGEF1)	0.163769	0.404088
GO:0021533	cell differentiation in hindbrain	1	19	ENSSSCG00000004576(RORA)	0.163769	0.404088
GO:0031112	positive regulation of microtubule polymerization or depolymerization	1	19	ENSSSCG00000029249(NAV3)	0.163769	0.404088
GO:0031365	N-terminal protein amino acid modification	1	19	ENSSSCG00000009435(NAA16)	0.163769	0.404088
GO:0032607	interferon-alpha production	1	19	ENSSSCG00000024916(DHX36)	0.163769	0.404088
GO:0032647	regulation of interferon-alpha production	1	19	ENSSSCG00000024916(DHX36)	0.163769	0.404088
GO:0043552	positive regulation of phosphatidylinositol 3-kinase activity	1	19	ENSSSCG00000013262(AMBRA1)	0.163769	0.404088
GO:0045109	intermediate filament organization	1	19	ENSSSCG00000011775(KLHL24)	0.163769	0.404088
GO:0045577	regulation of B cell differentiation	1	19	ENSSSCG00000012713(ATP11C)	0.163769	0.404088
GO:0060999	positive regulation of dendritic spine development	1	19	ENSSSCG00000017836(PAFAH1B1)	0.163769	0.404088
GO:0061339	establishment or maintenance of monopolar cell polarity	1	19	ENSSSCG00000004979(MYO9A)	0.163769	0.404088
GO:0086005	ventricular cardiac muscle cell action potential	1	19	ENSSSCG00000011833(DLG1)	0.163769	0.404088
GO:0098780	response to mitochondrial depolarisation	1	19	ENSSSCG00000013262(AMBRA1)	0.163769	0.404088
GO:1900746	regulation of vascular endothelial growth factor signaling pathway	1	19	ENSSSCG00000005524(DAB2IP)	0.163769	0.404088
GO:1902751	positive regulation of cell cycle G2/M phase transition	1	19	ENSSSCG00000006331(PBX1)	0.163769	0.404088
GO:0031325	positive regulation of cellular metabolic process	24	2099	ENSSSCG00000000625(LRP6);ENSSSCG00000003486(ARHGEF10L);ENSSSCG00000004576(RORA);ENSSSCG00000005524(DAB2IP);ENSSSCG00000006201(ARFGEF1);ENSSSCG00000006331(PBX1);ENSSSCG00000006698(BCL9);ENSSSCG00000007541(PDGFA);ENSSSCG00000008144(NCK2);ENSSSCG00000011025(ZEB1);ENSSSCG00000011235(UBP1);ENSSSCG00000011765(USP13);ENSSSCG00000011833(DLG1);ENSSSCG00000013262(AMBRA1);ENSSSCG00000013295(TRIM44);ENSSSCG0…	0.163973	0.404173
GO:0002520	immune system development	9	660	ENSSSCG00000000475(IRAK3);ENSSSCG00000003660(PABPC4);ENSSSCG00000004576(RORA);ENSSSCG00000006331(PBX1);ENSSSCG00000011025(ZEB1);ENSSSCG00000012613(NKAP);ENSSSCG00000012713(ATP11C);ENSSSCG00000017836(PAFAH1B1);ENSSSCG00000024916(DHX36)	0.164143	0.404176
GO:0051173	positive regulation of nitrogen compound metabolic process	23	2002	ENSSSCG00000000625(LRP6);ENSSSCG00000003486(ARHGEF10L);ENSSSCG00000004576(RORA);ENSSSCG00000005524(DAB2IP);ENSSSCG00000006201(ARFGEF1);ENSSSCG00000006331(PBX1);ENSSSCG00000006698(BCL9);ENSSSCG00000007541(PDGFA);ENSSSCG00000008144(NCK2);ENSSSCG00000011025(ZEB1);ENSSSCG00000011235(UBP1);ENSSSCG00000011765(USP13);ENSSSCG00000011833(DLG1);ENSSSCG00000013295(TRIM44);ENSSSCG00000014794(NUP98);ENSSSCG00…	0.165383	0.406809
GO:0033044	regulation of chromosome organization	4	229	ENSSSCG00000016234(CUL3);ENSSSCG00000022479(UBR5);ENSSSCG00000024916(DHX36);ENSSSCG00000032531(SMG1)	0.167044	0.408647
GO:0015833	peptide transport	9	663	ENSSSCG00000005602(GAPVD1);ENSSSCG00000013223(NUP160);ENSSSCG00000013630(DNM2);ENSSSCG00000016845(NUP155);ENSSSCG00000017836(PAFAH1B1);ENSSSCG00000022479(UBR5);ENSSSCG00000025417(BBS2);ENSSSCG00000029539(RAB23);ENSSSCG00000036350(HNRNPA2B1)	0.167243	0.408647
GO:0007272	ensheathment of neurons	2	79	ENSSSCG00000011833(DLG1);ENSSSCG00000027865(GALC)	0.16885	0.408647
GO:0008366	axon ensheathment	2	79	ENSSSCG00000011833(DLG1);ENSSSCG00000027865(GALC)	0.16885	0.408647
GO:0014065	phosphatidylinositol 3-kinase signaling	2	79	ENSSSCG00000005524(DAB2IP);ENSSSCG00000007541(PDGFA)	0.16885	0.408647
GO:0006468	protein phosphorylation	14	1131	ENSSSCG00000000475(IRAK3);ENSSSCG00000000625(LRP6);ENSSSCG00000001056(RANBP9);ENSSSCG00000004636(TRPM7);ENSSSCG00000005524(DAB2IP);ENSSSCG00000007203(-);ENSSSCG00000007541(PDGFA);ENSSSCG00000008144(NCK2);ENSSSCG00000011833(DLG1);ENSSSCG00000017836(PAFAH1B1);ENSSSCG00000017923(ALOX15);ENSSSCG00000027417(LDLRAD4);ENSSSCG00000028771(MEF2A);ENSSSCG00000032531(SMG1)	0.168962	0.408647
GO:0031399	regulation of protein modification process	14	1131	ENSSSCG00000000475(IRAK3);ENSSSCG00000000625(LRP6);ENSSSCG00000001056(RANBP9);ENSSSCG00000005524(DAB2IP);ENSSSCG00000006201(ARFGEF1);ENSSSCG00000007541(PDGFA);ENSSSCG00000008144(NCK2);ENSSSCG00000011833(DLG1);ENSSSCG00000013295(TRIM44);ENSSSCG00000016234(CUL3);ENSSSCG00000017836(PAFAH1B1);ENSSSCG00000017923(ALOX15);ENSSSCG00000022479(UBR5);ENSSSCG00000027417(LDLRAD4)	0.168962	0.408647
GO:0033365	protein localization to organelle	7	486	ENSSSCG00000007187(NSFL1C);ENSSSCG00000011833(DLG1);ENSSSCG00000014828(RAB6A);ENSSSCG00000016845(NUP155);ENSSSCG00000022479(UBR5);ENSSSCG00000027051(EMC7);ENSSSCG00000029539(RAB23)	0.169856	0.408647
GO:1905114	cell surface receptor signaling pathway involved in cell-cell signaling	5	314	ENSSSCG00000000625(LRP6);ENSSSCG00000005524(DAB2IP);ENSSSCG00000006698(BCL9);ENSSSCG00000016234(CUL3);ENSSSCG00000022479(UBR5)	0.171111	0.408647
GO:0000002	mitochondrial genome maintenance	1	20	ENSSSCG00000028771(MEF2A)	0.171611	0.408647
GO:0000423	mitophagy	1	20	ENSSSCG00000013262(AMBRA1)	0.171611	0.408647
GO:0000731	DNA synthesis involved in DNA repair	1	20	ENSSSCG00000008179(REV1)	0.171611	0.408647
GO:0002507	tolerance induction	1	20	ENSSSCG00000000475(IRAK3)	0.171611	0.408647
GO:0008053	mitochondrial fusion	1	20	ENSSSCG00000032917(USP30)	0.171611	0.408647
GO:0010575	positive regulation of vascular endothelial growth factor production	1	20	ENSSSCG00000004576(RORA)	0.171611	0.408647
GO:0010939	regulation of necrotic cell death	1	20	ENSSSCG00000016101(CFLAR)	0.171611	0.408647
GO:0016556	mRNA modification	1	20	ENSSSCG00000017832(METTL16)	0.171611	0.408647
GO:0032467	positive regulation of cytokinesis	1	20	ENSSSCG00000016234(CUL3)	0.171611	0.408647
GO:0033363	secretory granule organization	1	20	ENSSSCG00000017836(PAFAH1B1)	0.171611	0.408647
GO:0040001	establishment of mitotic spindle localization	1	20	ENSSSCG00000007187(NSFL1C)	0.171611	0.408647
GO:0045738	negative regulation of DNA repair	1	20	ENSSSCG00000022479(UBR5)	0.171611	0.408647
GO:0045933	positive regulation of muscle contraction	1	20	ENSSSCG00000007805(ATP2A1)	0.171611	0.408647
GO:0048596	embryonic camera-type eye morphogenesis	1	20	ENSSSCG00000011025(ZEB1)	0.171611	0.408647
GO:0060260	regulation of transcription initiation from RNA polymerase II promoter	1	20	ENSSSCG00000024916(DHX36)	0.171611	0.408647
GO:0060487	lung epithelial cell differentiation	1	20	ENSSSCG00000005021(SAV1)	0.171611	0.408647
GO:0062009	secondary palate development	1	20	ENSSSCG00000011833(DLG1)	0.171611	0.408647
GO:0072538	T-helper 17 type immune response	1	20	ENSSSCG00000004576(RORA)	0.171611	0.408647
GO:0098901	regulation of cardiac muscle cell action potential	1	20	ENSSSCG00000011833(DLG1)	0.171611	0.408647
GO:1900087	positive regulation of G1/S transition of mitotic cell cycle	1	20	ENSSSCG00000000488(MDM2)	0.171611	0.408647
GO:1901068	guanosine-containing compound metabolic process	1	20	ENSSSCG00000029539(RAB23)	0.171611	0.408647
GO:2000144	positive regulation of DNA-templated transcription, initiation	1	20	ENSSSCG00000024916(DHX36)	0.171611	0.408647
GO:2000780	negative regulation of double-strand break repair	1	20	ENSSSCG00000022479(UBR5)	0.171611	0.408647
GO:0006508	proteolysis	11	852	ENSSSCG00000000488(MDM2);ENSSSCG00000000795(ADAMTS20);ENSSSCG00000004927(CLPX);ENSSSCG00000005524(DAB2IP);ENSSSCG00000006137(WWP1);ENSSSCG00000007757(TRIM72);ENSSSCG00000011496(ADAMTS9);ENSSSCG00000011765(USP13);ENSSSCG00000015509(COP1);ENSSSCG00000016234(CUL3);ENSSSCG00000032917(USP30)	0.172056	0.409299
GO:0050678	regulation of epithelial cell proliferation	4	232	ENSSSCG00000005021(SAV1);ENSSSCG00000005524(DAB2IP);ENSSSCG00000010928(KDM5B);ENSSSCG00000011833(DLG1)	0.172511	0.409855
GO:0061138	morphogenesis of a branching epithelium	3	153	ENSSSCG00000006331(PBX1);ENSSSCG00000010928(KDM5B);ENSSSCG00000011833(DLG1)	0.172634	0.409855
GO:0000122	negative regulation of transcription by RNA polymerase II	8	578	ENSSSCG00000005524(DAB2IP);ENSSSCG00000008144(NCK2);ENSSSCG00000011025(ZEB1);ENSSSCG00000011833(DLG1);ENSSSCG00000012613(NKAP);ENSSSCG00000016234(CUL3);ENSSSCG00000028771(MEF2A);ENSSSCG00000036350(HNRNPA2B1)	0.173159	0.410693
GO:0070925	organelle assembly	7	489	ENSSSCG00000013262(AMBRA1);ENSSSCG00000017668(VMP1);ENSSSCG00000017836(PAFAH1B1);ENSSSCG00000021845(ATXN2L);ENSSSCG00000024864(ATXN10);ENSSSCG00000028771(MEF2A);ENSSSCG00000029539(RAB23)	0.173555	0.411224
GO:0010648	negative regulation of cell communication	11	854	ENSSSCG00000000475(IRAK3);ENSSSCG00000001056(RANBP9);ENSSSCG00000004576(RORA);ENSSSCG00000005524(DAB2IP);ENSSSCG00000007757(TRIM72);ENSSSCG00000008144(NCK2);ENSSSCG00000011833(DLG1);ENSSSCG00000016101(CFLAR);ENSSSCG00000016234(CUL3);ENSSSCG00000017836(PAFAH1B1);ENSSSCG00000027417(LDLRAD4)	0.173927	0.411695
GO:0055086	nucleobase-containing small molecule metabolic process	5	316	ENSSSCG00000004576(RORA);ENSSSCG00000004927(CLPX);ENSSSCG00000007950(ADCY9);ENSSSCG00000011916(ATP6V1A);ENSSSCG00000029539(RAB23)	0.174222	0.411985
GO:0051246	regulation of protein metabolic process	19	1622	ENSSSCG00000000475(IRAK3);ENSSSCG00000000625(LRP6);ENSSSCG00000001056(RANBP9);ENSSSCG00000004506(CTIF);ENSSSCG00000005524(DAB2IP);ENSSSCG00000006201(ARFGEF1);ENSSSCG00000007541(PDGFA);ENSSSCG00000008144(NCK2);ENSSSCG00000011765(USP13);ENSSSCG00000011833(DLG1);ENSSSCG00000013295(TRIM44);ENSSSCG00000015509(COP1);ENSSSCG00000016234(CUL3);ENSSSCG00000017836(PAFAH1B1);ENSSSCG00000017923(ALOX15);ENSSSC…	0.174757	0.412334
GO:0006937	regulation of muscle contraction	2	81	ENSSSCG00000007805(ATP2A1);ENSSSCG00000011833(DLG1)	0.175523	0.412334
GO:0046907	intracellular transport	10	764	ENSSSCG00000003872(EPS15);ENSSSCG00000013223(NUP160);ENSSSCG00000014828(RAB6A);ENSSSCG00000016234(CUL3);ENSSSCG00000016845(NUP155);ENSSSCG00000017836(PAFAH1B1);ENSSSCG00000022479(UBR5);ENSSSCG00000029539(RAB23);ENSSSCG00000032804(BORCS5);ENSSSCG00000036350(HNRNPA2B1)	0.17671	0.412334
GO:0034097	response to cytokine	7	492	ENSSSCG00000000475(IRAK3);ENSSSCG00000004576(RORA);ENSSSCG00000005524(DAB2IP);ENSSSCG00000010928(KDM5B);ENSSSCG00000013295(TRIM44);ENSSSCG00000017836(PAFAH1B1);ENSSSCG00000017923(ALOX15)	0.17729	0.412334
GO:0023057	negative regulation of signaling	11	858	ENSSSCG00000000475(IRAK3);ENSSSCG00000001056(RANBP9);ENSSSCG00000004576(RORA);ENSSSCG00000005524(DAB2IP);ENSSSCG00000007757(TRIM72);ENSSSCG00000008144(NCK2);ENSSSCG00000011833(DLG1);ENSSSCG00000016101(CFLAR);ENSSSCG00000016234(CUL3);ENSSSCG00000017836(PAFAH1B1);ENSSSCG00000027417(LDLRAD4)	0.177697	0.412334
GO:0002224	toll-like receptor signaling pathway	2	82	ENSSSCG00000000475(IRAK3);ENSSSCG00000005524(DAB2IP)	0.178875	0.412334
GO:0003279	cardiac septum development	2	82	ENSSSCG00000000488(MDM2);ENSSSCG00000005021(SAV1)	0.178875	0.412334
GO:0016579	protein deubiquitination	2	82	ENSSSCG00000011765(USP13);ENSSSCG00000032917(USP30)	0.178875	0.412334
GO:0034250	positive regulation of cellular amide metabolic process	2	82	ENSSSCG00000008144(NCK2);ENSSSCG00000024916(DHX36)	0.178875	0.412334
GO:0033036	macromolecule localization	17	1433	ENSSSCG00000000625(LRP6);ENSSSCG00000002410(CEP128);ENSSSCG00000005602(GAPVD1);ENSSSCG00000007187(NSFL1C);ENSSSCG00000010928(KDM5B);ENSSSCG00000011833(DLG1);ENSSSCG00000012713(ATP11C);ENSSSCG00000013223(NUP160);ENSSSCG00000013630(DNM2);ENSSSCG00000014828(RAB6A);ENSSSCG00000016845(NUP155);ENSSSCG00000017836(PAFAH1B1);ENSSSCG00000022479(UBR5);ENSSSCG00000025417(BBS2);ENSSSCG00000027051(EMC7);ENSSSC…	0.179246	0.412334
GO:0002230	positive regulation of defense response to virus by host	1	21	ENSSSCG00000013295(TRIM44)	0.179381	0.412334
GO:0010831	positive regulation of myotube differentiation	1	21	ENSSSCG00000008215(SMYD1)	0.179381	0.412334
GO:0021697	cerebellar cortex formation	1	21	ENSSSCG00000004576(RORA)	0.179381	0.412334
GO:0033081	regulation of T cell differentiation in thymus	1	21	ENSSSCG00000011025(ZEB1)	0.179381	0.412334
GO:0046627	negative regulation of insulin receptor signaling pathway	1	21	ENSSSCG00000007757(TRIM72)	0.179381	0.412334
GO:0048009	insulin-like growth factor receptor signaling pathway	1	21	ENSSSCG00000007757(TRIM72)	0.179381	0.412334
GO:0050686	negative regulation of mRNA processing	1	21	ENSSSCG00000036350(HNRNPA2B1)	0.179381	0.412334
GO:0051150	regulation of smooth muscle cell differentiation	1	21	ENSSSCG00000011025(ZEB1)	0.179381	0.412334
GO:0060043	regulation of cardiac muscle cell proliferation	1	21	ENSSSCG00000005021(SAV1)	0.179381	0.412334
GO:0060444	branching involved in mammary gland duct morphogenesis	1	21	ENSSSCG00000010928(KDM5B)	0.179381	0.412334
GO:0060479	lung cell differentiation	1	21	ENSSSCG00000005021(SAV1)	0.179381	0.412334
GO:0070076	histone lysine demethylation	1	21	ENSSSCG00000010928(KDM5B)	0.179381	0.412334
GO:0086004	regulation of cardiac muscle cell contraction	1	21	ENSSSCG00000011833(DLG1)	0.179381	0.412334
GO:0086009	membrane repolarization	1	21	ENSSSCG00000011833(DLG1)	0.179381	0.412334
GO:1900077	negative regulation of cellular response to insulin stimulus	1	21	ENSSSCG00000007757(TRIM72)	0.179381	0.412334
GO:1900181	negative regulation of protein localization to nucleus	1	21	ENSSSCG00000029539(RAB23)	0.179381	0.412334
GO:1902547	regulation of cellular response to vascular endothelial growth factor stimulus	1	21	ENSSSCG00000005524(DAB2IP)	0.179381	0.412334
GO:1903539	protein localization to postsynaptic membrane	1	21	ENSSSCG00000011833(DLG1)	0.179381	0.412334
GO:2000036	regulation of stem cell population maintenance	1	21	ENSSSCG00000005021(SAV1)	0.179381	0.412334
GO:0008104	protein localization	15	1241	ENSSSCG00000000625(LRP6);ENSSSCG00000002410(CEP128);ENSSSCG00000005602(GAPVD1);ENSSSCG00000007187(NSFL1C);ENSSSCG00000011833(DLG1);ENSSSCG00000013223(NUP160);ENSSSCG00000013630(DNM2);ENSSSCG00000014828(RAB6A);ENSSSCG00000016845(NUP155);ENSSSCG00000017836(PAFAH1B1);ENSSSCG00000022479(UBR5);ENSSSCG00000025417(BBS2);ENSSSCG00000027051(EMC7);ENSSSCG00000029539(RAB23);ENSSSCG00000036350(HNRNPA2B1)	0.180439	0.414368
GO:0030097	hemopoiesis	8	585	ENSSSCG00000003660(PABPC4);ENSSSCG00000004576(RORA);ENSSSCG00000006331(PBX1);ENSSSCG00000011025(ZEB1);ENSSSCG00000012613(NKAP);ENSSSCG00000012713(ATP11C);ENSSSCG00000017836(PAFAH1B1);ENSSSCG00000024916(DHX36)	0.181194	0.415414
GO:0031328	positive regulation of cellular biosynthetic process	15	1242	ENSSSCG00000000625(LRP6);ENSSSCG00000003486(ARHGEF10L);ENSSSCG00000004576(RORA);ENSSSCG00000005524(DAB2IP);ENSSSCG00000006201(ARFGEF1);ENSSSCG00000006331(PBX1);ENSSSCG00000006698(BCL9);ENSSSCG00000008144(NCK2);ENSSSCG00000011025(ZEB1);ENSSSCG00000011235(UBP1);ENSSSCG00000013295(TRIM44);ENSSSCG00000024916(DHX36);ENSSSCG00000028771(MEF2A);ENSSSCG00000029954(THRAP3);ENSSSCG00000030354(MAP3K2)	0.181243	0.415414
GO:0001655	urogenital system development	4	237	ENSSSCG00000006331(PBX1);ENSSSCG00000007541(PDGFA);ENSSSCG00000011833(DLG1);ENSSSCG00000013223(NUP160)	0.181761	0.415697
GO:0071560	cellular response to transforming growth factor beta stimulus	3	157	ENSSSCG00000011025(ZEB1);ENSSSCG00000027417(LDLRAD4);ENSSSCG00000034191(SOX6)	0.181932	0.415697
GO:0010970	transport along microtubule	2	83	ENSSSCG00000017836(PAFAH1B1);ENSSSCG00000032804(BORCS5)	0.182238	0.415697
GO:0072009	nephron epithelium development	2	83	ENSSSCG00000006331(PBX1);ENSSSCG00000011833(DLG1)	0.182238	0.415697
GO:0099111	microtubule-based transport	2	83	ENSSSCG00000017836(PAFAH1B1);ENSSSCG00000032804(BORCS5)	0.182238	0.415697
GO:0002682	regulation of immune system process	11	864	ENSSSCG00000000475(IRAK3);ENSSSCG00000004576(RORA);ENSSSCG00000005524(DAB2IP);ENSSSCG00000008144(NCK2);ENSSSCG00000011025(ZEB1);ENSSSCG00000011833(DLG1);ENSSSCG00000012613(NKAP);ENSSSCG00000012713(ATP11C);ENSSSCG00000013295(TRIM44);ENSSSCG00000017923(ALOX15);ENSSSCG00000024916(DHX36)	0.183428	0.417948
GO:0051726	regulation of cell cycle	8	588	ENSSSCG00000000488(MDM2);ENSSSCG00000000625(LRP6);ENSSSCG00000004144(HECA);ENSSSCG00000005524(DAB2IP);ENSSSCG00000006331(PBX1);ENSSSCG00000007187(NSFL1C);ENSSSCG00000011833(DLG1);ENSSSCG00000016234(CUL3)	0.184688	0.417948
GO:0019220	regulation of phosphate metabolic process	13	1055	ENSSSCG00000000475(IRAK3);ENSSSCG00000000625(LRP6);ENSSSCG00000001056(RANBP9);ENSSSCG00000005477(FKBP15);ENSSSCG00000005524(DAB2IP);ENSSSCG00000007541(PDGFA);ENSSSCG00000008144(NCK2);ENSSSCG00000011833(DLG1);ENSSSCG00000013262(AMBRA1);ENSSSCG00000017836(PAFAH1B1);ENSSSCG00000017923(ALOX15);ENSSSCG00000022968(ARFGEF3);ENSSSCG00000027417(LDLRAD4)	0.185147	0.417948
GO:0051174	regulation of phosphorus metabolic process	13	1055	ENSSSCG00000000475(IRAK3);ENSSSCG00000000625(LRP6);ENSSSCG00000001056(RANBP9);ENSSSCG00000005477(FKBP15);ENSSSCG00000005524(DAB2IP);ENSSSCG00000007541(PDGFA);ENSSSCG00000008144(NCK2);ENSSSCG00000011833(DLG1);ENSSSCG00000013262(AMBRA1);ENSSSCG00000017836(PAFAH1B1);ENSSSCG00000017923(ALOX15);ENSSSCG00000022968(ARFGEF3);ENSSSCG00000027417(LDLRAD4)	0.185147	0.417948
GO:0042886	amide transport	9	681	ENSSSCG00000005602(GAPVD1);ENSSSCG00000013223(NUP160);ENSSSCG00000013630(DNM2);ENSSSCG00000016845(NUP155);ENSSSCG00000017836(PAFAH1B1);ENSSSCG00000022479(UBR5);ENSSSCG00000025417(BBS2);ENSSSCG00000029539(RAB23);ENSSSCG00000036350(HNRNPA2B1)	0.186422	0.417948
GO:0051403	stress-activated MAPK cascade	3	159	ENSSSCG00000005524(DAB2IP);ENSSSCG00000011833(DLG1);ENSSSCG00000017836(PAFAH1B1)	0.186631	0.417948
GO:0003009	skeletal muscle contraction	1	22	ENSSSCG00000007805(ATP2A1)	0.187078	0.417948
GO:0010464	regulation of mesenchymal cell proliferation	1	22	ENSSSCG00000011025(ZEB1)	0.187078	0.417948
GO:0010543	regulation of platelet activation	1	22	ENSSSCG00000007541(PDGFA)	0.187078	0.417948
GO:0010574	regulation of vascular endothelial growth factor production	1	22	ENSSSCG00000004576(RORA)	0.187078	0.417948
GO:0016577	histone demethylation	1	22	ENSSSCG00000010928(KDM5B)	0.187078	0.417948
GO:0030149	sphingolipid catabolic process	1	22	ENSSSCG00000027865(GALC)	0.187078	0.417948
GO:0030837	negative regulation of actin filament polymerization	1	22	ENSSSCG00000006201(ARFGEF1)	0.187078	0.417948
GO:0030866	cortical actin cytoskeleton organization	1	22	ENSSSCG00000011833(DLG1)	0.187078	0.417948
GO:0031440	regulation of mRNA 3'-end processing	1	22	ENSSSCG00000024916(DHX36)	0.187078	0.417948
GO:0032941	secretion by tissue	1	22	ENSSSCG00000006386(COPA)	0.187078	0.417948
GO:0033598	mammary gland epithelial cell proliferation	1	22	ENSSSCG00000010928(KDM5B)	0.187078	0.417948
GO:0050931	pigment cell differentiation	1	22	ENSSSCG00000000795(ADAMTS20)	0.187078	0.417948
GO:0051294	establishment of spindle orientation	1	22	ENSSSCG00000007187(NSFL1C)	0.187078	0.417948
GO:0090162	establishment of epithelial cell polarity	1	22	ENSSSCG00000004979(MYO9A)	0.187078	0.417948
GO:0090218	positive regulation of lipid kinase activity	1	22	ENSSSCG00000013262(AMBRA1)	0.187078	0.417948
GO:1902476	chloride transmembrane transport	1	22	ENSSSCG00000037416(CLIC5)	0.187078	0.417948
GO:0071241	cellular response to inorganic substance	2	85	ENSSSCG00000017923(ALOX15);ENSSSCG00000028771(MEF2A)	0.188991	0.421044
GO:0043087	regulation of GTPase activity	3	160	ENSSSCG00000005524(DAB2IP);ENSSSCG00000006201(ARFGEF1);ENSSSCG00000017836(PAFAH1B1)	0.188993	0.421044
GO:0071559	response to transforming growth factor beta	3	160	ENSSSCG00000011025(ZEB1);ENSSSCG00000027417(LDLRAD4);ENSSSCG00000034191(SOX6)	0.188993	0.421044
GO:0009141	nucleoside triphosphate metabolic process	3	161	ENSSSCG00000004927(CLPX);ENSSSCG00000011916(ATP6V1A);ENSSSCG00000029539(RAB23)	0.191363	0.425925
GO:0051053	negative regulation of DNA metabolic process	2	86	ENSSSCG00000014126(MSH3);ENSSSCG00000022479(UBR5)	0.19238	0.427791
GO:0009891	positive regulation of biosynthetic process	15	1258	ENSSSCG00000000625(LRP6);ENSSSCG00000003486(ARHGEF10L);ENSSSCG00000004576(RORA);ENSSSCG00000005524(DAB2IP);ENSSSCG00000006201(ARFGEF1);ENSSSCG00000006331(PBX1);ENSSSCG00000006698(BCL9);ENSSSCG00000008144(NCK2);ENSSSCG00000011025(ZEB1);ENSSSCG00000011235(UBP1);ENSSSCG00000013295(TRIM44);ENSSSCG00000024916(DHX36);ENSSSCG00000028771(MEF2A);ENSSSCG00000029954(THRAP3);ENSSSCG00000030354(MAP3K2)	0.194353	0.428169
GO:0014910	regulation of smooth muscle cell migration	1	23	ENSSSCG00000007541(PDGFA)	0.194704	0.428169
GO:0031111	negative regulation of microtubule polymerization or depolymerization	1	23	ENSSSCG00000029249(NAV3)	0.194704	0.428169
GO:0031952	regulation of protein autophosphorylation	1	23	ENSSSCG00000007541(PDGFA)	0.194704	0.428169
GO:0043001	Golgi to plasma membrane protein transport	1	23	ENSSSCG00000025417(BBS2)	0.194704	0.428169
GO:0043403	skeletal muscle tissue regeneration	1	23	ENSSSCG00000006698(BCL9)	0.194704	0.428169
GO:0047496	vesicle transport along microtubule	1	23	ENSSSCG00000017836(PAFAH1B1)	0.194704	0.428169
GO:0051984	positive regulation of chromosome segregation	1	23	ENSSSCG00000016234(CUL3)	0.194704	0.428169
GO:0061077	chaperone-mediated protein folding	1	23	ENSSSCG00000017717(UNC45B)	0.194704	0.428169
GO:1902235	regulation of endoplasmic reticulum stress-induced intrinsic apoptotic signaling pathway	1	23	ENSSSCG00000008144(NCK2)	0.194704	0.428169
GO:1903018	regulation of glycoprotein metabolic process	1	23	ENSSSCG00000006201(ARFGEF1)	0.194704	0.428169
GO:1903115	regulation of actin filament-based movement	1	23	ENSSSCG00000011833(DLG1)	0.194704	0.428169
GO:0009790	embryo development	10	782	ENSSSCG00000000625(LRP6);ENSSSCG00000006331(PBX1);ENSSSCG00000007950(ADCY9);ENSSSCG00000011025(ZEB1);ENSSSCG00000011833(DLG1);ENSSSCG00000013262(AMBRA1);ENSSSCG00000016234(CUL3);ENSSSCG00000016412(LMBR1);ENSSSCG00000017836(PAFAH1B1);ENSSSCG00000024916(DHX36)	0.195141	0.428557
GO:0000723	telomere maintenance	2	87	ENSSSCG00000024916(DHX36);ENSSSCG00000032531(SMG1)	0.195778	0.428557
GO:0002065	columnar/cuboidal epithelial cell differentiation	2	87	ENSSSCG00000005021(SAV1);ENSSSCG00000017836(PAFAH1B1)	0.195778	0.428557
GO:0017015	regulation of transforming growth factor beta receptor signaling pathway	2	87	ENSSSCG00000011025(ZEB1);ENSSSCG00000027417(LDLRAD4)	0.195778	0.428557
GO:0032200	telomere organization	2	87	ENSSSCG00000024916(DHX36);ENSSSCG00000032531(SMG1)	0.195778	0.428557
GO:0031098	stress-activated protein kinase signaling cascade	3	163	ENSSSCG00000005524(DAB2IP);ENSSSCG00000011833(DLG1);ENSSSCG00000017836(PAFAH1B1)	0.196125	0.428923
GO:0006357	regulation of transcription by RNA polymerase II	16	1360	ENSSSCG00000000625(LRP6);ENSSSCG00000003486(ARHGEF10L);ENSSSCG00000004576(RORA);ENSSSCG00000005524(DAB2IP);ENSSSCG00000006331(PBX1);ENSSSCG00000006698(BCL9);ENSSSCG00000008144(NCK2);ENSSSCG00000011025(ZEB1);ENSSSCG00000011235(UBP1);ENSSSCG00000011833(DLG1);ENSSSCG00000012613(NKAP);ENSSSCG00000016234(CUL3);ENSSSCG00000024916(DHX36);ENSSSCG00000028771(MEF2A);ENSSSCG00000029954(THRAP3);ENSSSCG000000…	0.198298	0.432927
GO:0001763	morphogenesis of a branching structure	3	164	ENSSSCG00000006331(PBX1);ENSSSCG00000010928(KDM5B);ENSSSCG00000011833(DLG1)	0.198518	0.432927
GO:0001959	regulation of cytokine-mediated signaling pathway	2	88	ENSSSCG00000013295(TRIM44);ENSSSCG00000017836(PAFAH1B1)	0.199184	0.432927
GO:0051239	regulation of multicellular organismal process	22	1954	ENSSSCG00000000475(IRAK3);ENSSSCG00000000488(MDM2);ENSSSCG00000004576(RORA);ENSSSCG00000005021(SAV1);ENSSSCG00000005524(DAB2IP);ENSSSCG00000006331(PBX1);ENSSSCG00000007541(PDGFA);ENSSSCG00000007805(ATP2A1);ENSSSCG00000010928(KDM5B);ENSSSCG00000011025(ZEB1);ENSSSCG00000011389(AMIGO3);ENSSSCG00000011833(DLG1);ENSSSCG00000012613(NKAP);ENSSSCG00000012713(ATP11C);ENSSSCG00000016845(NUP155);ENSSSCG0000…	0.199282	0.432927
GO:0006396	RNA processing	6	420	ENSSSCG00000014794(NUP98);ENSSSCG00000016075(SF3B1);ENSSSCG00000017832(METTL16);ENSSSCG00000024916(DHX36);ENSSSCG00000029954(THRAP3);ENSSSCG00000036350(HNRNPA2B1)	0.200051	0.432927
GO:0010639	negative regulation of organelle organization	4	247	ENSSSCG00000001850(-);ENSSSCG00000006201(ARFGEF1);ENSSSCG00000022479(UBR5);ENSSSCG00000029249(NAV3)	0.200743	0.432927
GO:0051348	negative regulation of transferase activity	3	165	ENSSSCG00000000475(IRAK3);ENSSSCG00000000625(LRP6);ENSSSCG00000005524(DAB2IP)	0.200917	0.432927
GO:1903320	regulation of protein modification by small protein conjugation or removal	3	165	ENSSSCG00000013295(TRIM44);ENSSSCG00000016234(CUL3);ENSSSCG00000022479(UBR5)	0.200917	0.432927
GO:0006412	translation	5	333	ENSSSCG00000004374(QRSL1);ENSSSCG00000004506(CTIF);ENSSSCG00000008144(NCK2);ENSSSCG00000024916(DHX36);ENSSSCG00000038870(TNRC6A)	0.20152	0.432927
GO:0000288	nuclear-transcribed mRNA catabolic process, deadenylation-dependent decay	1	24	ENSSSCG00000024916(DHX36)	0.202259	0.432927
GO:0006482	protein demethylation	1	24	ENSSSCG00000010928(KDM5B)	0.202259	0.432927
GO:0006636	unsaturated fatty acid biosynthetic process	1	24	ENSSSCG00000017923(ALOX15)	0.202259	0.432927
GO:0008214	protein dealkylation	1	24	ENSSSCG00000010928(KDM5B)	0.202259	0.432927
GO:0043277	apoptotic cell clearance	1	24	ENSSSCG00000017923(ALOX15)	0.202259	0.432927
GO:0045197	establishment or maintenance of epithelial cell apical/basal polarity	1	24	ENSSSCG00000004979(MYO9A)	0.202259	0.432927
GO:0051293	establishment of spindle localization	1	24	ENSSSCG00000007187(NSFL1C)	0.202259	0.432927
GO:0061036	positive regulation of cartilage development	1	24	ENSSSCG00000034191(SOX6)	0.202259	0.432927
GO:0070536	protein K63-linked deubiquitination	1	24	ENSSSCG00000011765(USP13)	0.202259	0.432927
GO:0071539	protein localization to centrosome	1	24	ENSSSCG00000007187(NSFL1C)	0.202259	0.432927
GO:0090184	positive regulation of kidney development	1	24	ENSSSCG00000007541(PDGFA)	0.202259	0.432927
GO:1901016	regulation of potassium ion transmembrane transporter activity	1	24	ENSSSCG00000011833(DLG1)	0.202259	0.432927
GO:1904292	regulation of ERAD pathway	1	24	ENSSSCG00000011765(USP13)	0.202259	0.432927
GO:0010921	regulation of phosphatase activity	2	89	ENSSSCG00000005477(FKBP15);ENSSSCG00000022968(ARFGEF3)	0.202597	0.432927
GO:1900180	regulation of protein localization to nucleus	2	89	ENSSSCG00000022479(UBR5);ENSSSCG00000029539(RAB23)	0.202597	0.432927
GO:1903844	regulation of cellular response to transforming growth factor beta stimulus	2	89	ENSSSCG00000011025(ZEB1);ENSSSCG00000027417(LDLRAD4)	0.202597	0.432927
GO:0030098	lymphocyte differentiation	4	248	ENSSSCG00000004576(RORA);ENSSSCG00000011025(ZEB1);ENSSSCG00000012613(NKAP);ENSSSCG00000012713(ATP11C)	0.202674	0.432927
GO:0006629	lipid metabolic process	9	696	ENSSSCG00000004576(RORA);ENSSSCG00000005524(DAB2IP);ENSSSCG00000007541(PDGFA);ENSSSCG00000011845(PCYT1A);ENSSSCG00000013262(AMBRA1);ENSSSCG00000015283(PIK3C2B);ENSSSCG00000017923(ALOX15);ENSSSCG00000027865(GALC);ENSSSCG00000032531(SMG1)	0.203132	0.433517
GO:1903362	regulation of cellular protein catabolic process	3	167	ENSSSCG00000005524(DAB2IP);ENSSSCG00000011765(USP13);ENSSSCG00000015509(COP1)	0.205737	0.438107
GO:0006518	peptide metabolic process	6	424	ENSSSCG00000004374(QRSL1);ENSSSCG00000004506(CTIF);ENSSSCG00000008144(NCK2);ENSSSCG00000024916(DHX36);ENSSSCG00000037416(CLIC5);ENSSSCG00000038870(TNRC6A)	0.205899	0.438107
GO:0016482	cytosolic transport	2	90	ENSSSCG00000003872(EPS15);ENSSSCG00000014828(RAB6A)	0.206017	0.438107
GO:0042177	negative regulation of protein catabolic process	2	90	ENSSSCG00000000475(IRAK3);ENSSSCG00000005524(DAB2IP)	0.206017	0.438107
GO:0043009	chordate embryonic development	7	515	ENSSSCG00000000625(LRP6);ENSSSCG00000006331(PBX1);ENSSSCG00000007950(ADCY9);ENSSSCG00000011025(ZEB1);ENSSSCG00000011833(DLG1);ENSSSCG00000013262(AMBRA1);ENSSSCG00000016234(CUL3)	0.207043	0.439898
GO:0030705	cytoskeleton-dependent intracellular transport	2	91	ENSSSCG00000017836(PAFAH1B1);ENSSSCG00000032804(BORCS5)	0.209443	0.440923
GO:0003203	endocardial cushion morphogenesis	1	25	ENSSSCG00000000488(MDM2)	0.209743	0.440923
GO:0006749	glutathione metabolic process	1	25	ENSSSCG00000037416(CLIC5)	0.209743	0.440923
GO:0007019	microtubule depolymerization	1	25	ENSSSCG00000029249(NAV3)	0.209743	0.440923
GO:0018198	peptidyl-cysteine modification	1	25	ENSSSCG00000014828(RAB6A)	0.209743	0.440923
GO:0021680	cerebellar Purkinje cell layer development	1	25	ENSSSCG00000004576(RORA)	0.209743	0.440923
GO:0043039	tRNA aminoacylation	1	25	ENSSSCG00000004374(QRSL1)	0.209743	0.440923
GO:0046456	icosanoid biosynthetic process	1	25	ENSSSCG00000017923(ALOX15)	0.209743	0.440923
GO:0048013	ephrin receptor signaling pathway	1	25	ENSSSCG00000008144(NCK2)	0.209743	0.440923
GO:0055021	regulation of cardiac muscle tissue growth	1	25	ENSSSCG00000005021(SAV1)	0.209743	0.440923
GO:0086065	cell communication involved in cardiac conduction	1	25	ENSSSCG00000016845(NUP155)	0.209743	0.440923
GO:1905508	protein localization to microtubule organizing center	1	25	ENSSSCG00000007187(NSFL1C)	0.209743	0.440923
GO:2000026	regulation of multicellular organismal development	15	1277	ENSSSCG00000000475(IRAK3);ENSSSCG00000005021(SAV1);ENSSSCG00000005524(DAB2IP);ENSSSCG00000006331(PBX1);ENSSSCG00000007541(PDGFA);ENSSSCG00000010928(KDM5B);ENSSSCG00000011025(ZEB1);ENSSSCG00000011389(AMIGO3);ENSSSCG00000011833(DLG1);ENSSSCG00000012613(NKAP);ENSSSCG00000012713(ATP11C);ENSSSCG00000017836(PAFAH1B1);ENSSSCG00000024916(DHX36);ENSSSCG00000027417(LDLRAD4);ENSSSCG00000034191(SOX6)	0.210512	0.441913
GO:0072659	protein localization to plasma membrane	3	169	ENSSSCG00000000625(LRP6);ENSSSCG00000011833(DLG1);ENSSSCG00000025417(BBS2)	0.210585	0.441913
GO:0048856	anatomical structure development	36	3404	ENSSSCG00000000475(IRAK3);ENSSSCG00000000488(MDM2);ENSSSCG00000000625(LRP6);ENSSSCG00000003660(PABPC4);ENSSSCG00000004576(RORA);ENSSSCG00000004979(MYO9A);ENSSSCG00000005021(SAV1);ENSSSCG00000005524(DAB2IP);ENSSSCG00000006331(PBX1);ENSSSCG00000006698(BCL9);ENSSSCG00000007541(PDGFA);ENSSSCG00000007757(TRIM72);ENSSSCG00000007950(ADCY9);ENSSSCG00000008215(SMYD1);ENSSSCG00000010928(KDM5B);ENSSSCG00000…	0.214126	0.44859
GO:0044770	cell cycle phase transition	4	254	ENSSSCG00000000488(MDM2);ENSSSCG00000006331(PBX1);ENSSSCG00000011833(DLG1);ENSSSCG00000016234(CUL3)	0.214376	0.44859
GO:0014070	response to organic cyclic compound	5	341	ENSSSCG00000000475(IRAK3);ENSSSCG00000000625(LRP6);ENSSSCG00000004576(RORA);ENSSSCG00000022479(UBR5);ENSSSCG00000024916(DHX36)	0.214853	0.44859
GO:0009792	embryo development ending in birth or egg hatching	7	521	ENSSSCG00000000625(LRP6);ENSSSCG00000006331(PBX1);ENSSSCG00000007950(ADCY9);ENSSSCG00000011025(ZEB1);ENSSSCG00000011833(DLG1);ENSSSCG00000013262(AMBRA1);ENSSSCG00000016234(CUL3)	0.21511	0.44859
GO:0070646	protein modification by small protein removal	2	93	ENSSSCG00000011765(USP13);ENSSSCG00000032917(USP30)	0.216313	0.44859
GO:0070647	protein modification by small protein conjugation or removal	7	522	ENSSSCG00000006137(WWP1);ENSSSCG00000011765(USP13);ENSSSCG00000011775(KLHL24);ENSSSCG00000013295(TRIM44);ENSSSCG00000016234(CUL3);ENSSSCG00000022479(UBR5);ENSSSCG00000032917(USP30)	0.216466	0.44859
GO:0002701	negative regulation of production of molecular mediator of immune response	1	26	ENSSSCG00000000475(IRAK3)	0.217159	0.44859
GO:0006900	vesicle budding from membrane	1	26	ENSSSCG00000016234(CUL3)	0.217159	0.44859
GO:0010573	vascular endothelial growth factor production	1	26	ENSSSCG00000004576(RORA)	0.217159	0.44859
GO:0017145	stem cell division	1	26	ENSSSCG00000016234(CUL3)	0.217159	0.44859
GO:0031641	regulation of myelination	1	26	ENSSSCG00000011833(DLG1)	0.217159	0.44859
GO:0032392	DNA geometric change	1	26	ENSSSCG00000024916(DHX36)	0.217159	0.44859
GO:0043038	amino acid activation	1	26	ENSSSCG00000004374(QRSL1)	0.217159	0.44859
GO:0046326	positive regulation of glucose import	1	26	ENSSSCG00000028771(MEF2A)	0.217159	0.44859
GO:0048048	embryonic eye morphogenesis	1	26	ENSSSCG00000011025(ZEB1)	0.217159	0.44859
GO:0071158	positive regulation of cell cycle arrest	1	26	ENSSSCG00000005524(DAB2IP)	0.217159	0.44859
GO:1902808	positive regulation of cell cycle G1/S phase transition	1	26	ENSSSCG00000000488(MDM2)	0.217159	0.44859
GO:2001222	regulation of neuron migration	1	26	ENSSSCG00000005524(DAB2IP)	0.217159	0.44859
GO:0030336	negative regulation of cell migration	3	172	ENSSSCG00000005524(DAB2IP);ENSSSCG00000027417(LDLRAD4);ENSSSCG00000029249(NAV3)	0.217903	0.44859
GO:0034330	cell junction organization	3	172	ENSSSCG00000004979(MYO9A);ENSSSCG00000011833(DLG1);ENSSSCG00000017668(VMP1)	0.217903	0.44859
GO:0034504	protein localization to nucleus	3	172	ENSSSCG00000016845(NUP155);ENSSSCG00000022479(UBR5);ENSSSCG00000029539(RAB23)	0.217903	0.44859
GO:0051091	positive regulation of DNA-binding transcription factor activity	3	172	ENSSSCG00000000475(IRAK3);ENSSSCG00000000625(LRP6);ENSSSCG00000005021(SAV1)	0.217903	0.44859
GO:0042176	regulation of protein catabolic process	4	256	ENSSSCG00000000475(IRAK3);ENSSSCG00000005524(DAB2IP);ENSSSCG00000011765(USP13);ENSSSCG00000015509(COP1)	0.21832	0.449061
GO:0035295	tube development	9	710	ENSSSCG00000004576(RORA);ENSSSCG00000005021(SAV1);ENSSSCG00000005524(DAB2IP);ENSSSCG00000006331(PBX1);ENSSSCG00000010928(KDM5B);ENSSSCG00000011025(ZEB1);ENSSSCG00000011235(UBP1);ENSSSCG00000011833(DLG1);ENSSSCG00000013262(AMBRA1)	0.219284	0.450521
GO:0045598	regulation of fat cell differentiation	2	94	ENSSSCG00000004576(RORA);ENSSSCG00000005021(SAV1)	0.219756	0.450521
GO:0061041	regulation of wound healing	2	94	ENSSSCG00000006201(ARFGEF1);ENSSSCG00000007541(PDGFA)	0.219756	0.450521
GO:0048534	hematopoietic or lymphoid organ development	8	617	ENSSSCG00000003660(PABPC4);ENSSSCG00000004576(RORA);ENSSSCG00000006331(PBX1);ENSSSCG00000011025(ZEB1);ENSSSCG00000012613(NKAP);ENSSSCG00000012713(ATP11C);ENSSSCG00000017836(PAFAH1B1);ENSSSCG00000024916(DHX36)	0.219934	0.450521
GO:0051649	establishment of localization in cell	12	997	ENSSSCG00000003872(EPS15);ENSSSCG00000007187(NSFL1C);ENSSSCG00000011833(DLG1);ENSSSCG00000013223(NUP160);ENSSSCG00000014828(RAB6A);ENSSSCG00000016234(CUL3);ENSSSCG00000016845(NUP155);ENSSSCG00000017836(PAFAH1B1);ENSSSCG00000022479(UBR5);ENSSSCG00000029539(RAB23);ENSSSCG00000032804(BORCS5);ENSSSCG00000036350(HNRNPA2B1)	0.220628	0.450521
GO:0043405	regulation of MAP kinase activity	3	174	ENSSSCG00000000475(IRAK3);ENSSSCG00000005524(DAB2IP);ENSSSCG00000007541(PDGFA)	0.222812	0.450521
GO:0021543	pallium development	2	95	ENSSSCG00000005524(DAB2IP);ENSSSCG00000017836(PAFAH1B1)	0.223204	0.450521
GO:0045995	regulation of embryonic development	2	95	ENSSSCG00000017836(PAFAH1B1);ENSSSCG00000024916(DHX36)	0.223204	0.450521
GO:0048015	phosphatidylinositol-mediated signaling	2	95	ENSSSCG00000005524(DAB2IP);ENSSSCG00000007541(PDGFA)	0.223204	0.450521
GO:0048017	inositol lipid-mediated signaling	2	95	ENSSSCG00000005524(DAB2IP);ENSSSCG00000007541(PDGFA)	0.223204	0.450521
GO:0043043	peptide biosynthetic process	5	346	ENSSSCG00000004374(QRSL1);ENSSSCG00000004506(CTIF);ENSSSCG00000008144(NCK2);ENSSSCG00000024916(DHX36);ENSSSCG00000038870(TNRC6A)	0.223329	0.450521
GO:0006281	DNA repair	4	259	ENSSSCG00000008179(REV1);ENSSSCG00000014126(MSH3);ENSSSCG00000022479(UBR5);ENSSSCG00000025703(REV3L)	0.224272	0.450521
GO:0001974	blood vessel remodeling	1	27	ENSSSCG00000000488(MDM2)	0.224505	0.450521
GO:0006805	xenobiotic metabolic process	1	27	ENSSSCG00000004576(RORA)	0.224505	0.450521
GO:0010611	regulation of cardiac muscle hypertrophy	1	27	ENSSSCG00000028771(MEF2A)	0.224505	0.450521
GO:0016073	snRNA metabolic process	1	27	ENSSSCG00000017832(METTL16)	0.224505	0.450521
GO:0030195	negative regulation of blood coagulation	1	27	ENSSSCG00000007541(PDGFA)	0.224505	0.450521
GO:0034605	cellular response to heat	1	27	ENSSSCG00000024916(DHX36)	0.224505	0.450521
GO:0045601	regulation of endothelial cell differentiation	1	27	ENSSSCG00000011025(ZEB1)	0.224505	0.450521
GO:0045910	negative regulation of DNA recombination	1	27	ENSSSCG00000014126(MSH3)	0.224505	0.450521
GO:0048010	vascular endothelial growth factor receptor signaling pathway	1	27	ENSSSCG00000005524(DAB2IP)	0.224505	0.450521
GO:0050691	regulation of defense response to virus by host	1	27	ENSSSCG00000013295(TRIM44)	0.224505	0.450521
GO:0051653	spindle localization	1	27	ENSSSCG00000007187(NSFL1C)	0.224505	0.450521
GO:0051781	positive regulation of cell division	1	27	ENSSSCG00000016234(CUL3)	0.224505	0.450521
GO:0051898	negative regulation of protein kinase B signaling	1	27	ENSSSCG00000011833(DLG1)	0.224505	0.450521
GO:0060603	mammary gland duct morphogenesis	1	27	ENSSSCG00000010928(KDM5B)	0.224505	0.450521
GO:0060997	dendritic spine morphogenesis	1	27	ENSSSCG00000017836(PAFAH1B1)	0.224505	0.450521
GO:0098930	axonal transport	1	27	ENSSSCG00000017836(PAFAH1B1)	0.224505	0.450521
GO:2000142	regulation of DNA-templated transcription, initiation	1	27	ENSSSCG00000024916(DHX36)	0.224505	0.450521
GO:0051251	positive regulation of lymphocyte activation	3	175	ENSSSCG00000008144(NCK2);ENSSSCG00000012613(NKAP);ENSSSCG00000012713(ATP11C)	0.225275	0.451306
GO:0071496	cellular response to external stimulus	3	175	ENSSSCG00000015283(PIK3C2B);ENSSSCG00000030354(MAP3K2);ENSSSCG00000038870(TNRC6A)	0.225275	0.451306
GO:0007088	regulation of mitotic nuclear division	2	96	ENSSSCG00000007187(NSFL1C);ENSSSCG00000016234(CUL3)	0.226656	0.453693
GO:0071900	regulation of protein serine/threonine kinase activity	4	261	ENSSSCG00000000475(IRAK3);ENSSSCG00000000625(LRP6);ENSSSCG00000005524(DAB2IP);ENSSSCG00000007541(PDGFA)	0.228264	0.454425
GO:0048729	tissue morphogenesis	6	439	ENSSSCG00000000488(MDM2);ENSSSCG00000004979(MYO9A);ENSSSCG00000006331(PBX1);ENSSSCG00000010928(KDM5B);ENSSSCG00000011833(DLG1);ENSSSCG00000017836(PAFAH1B1)	0.228372	0.454425
GO:0046649	lymphocyte activation	6	440	ENSSSCG00000004576(RORA);ENSSSCG00000008144(NCK2);ENSSSCG00000011025(ZEB1);ENSSSCG00000011833(DLG1);ENSSSCG00000012613(NKAP);ENSSSCG00000012713(ATP11C)	0.229899	0.454425
GO:0009267	cellular response to starvation	2	97	ENSSSCG00000015283(PIK3C2B);ENSSSCG00000038870(TNRC6A)	0.230113	0.454425
GO:0060759	regulation of response to cytokine stimulus	2	97	ENSSSCG00000013295(TRIM44);ENSSSCG00000017836(PAFAH1B1)	0.230113	0.454425
GO:0045666	positive regulation of neuron differentiation	3	177	ENSSSCG00000005524(DAB2IP);ENSSSCG00000011025(ZEB1);ENSSSCG00000017836(PAFAH1B1)	0.230217	0.454425
GO:0048705	skeletal system morphogenesis	3	177	ENSSSCG00000011025(ZEB1);ENSSSCG00000011833(DLG1);ENSSSCG00000029539(RAB23)	0.230217	0.454425
GO:0006893	Golgi to plasma membrane transport	1	28	ENSSSCG00000025417(BBS2)	0.231783	0.454425
GO:0010660	regulation of muscle cell apoptotic process	1	28	ENSSSCG00000000625(LRP6)	0.231783	0.454425
GO:0014909	smooth muscle cell migration	1	28	ENSSSCG00000007541(PDGFA)	0.231783	0.454425
GO:0031057	negative regulation of histone modification	1	28	ENSSSCG00000022479(UBR5)	0.231783	0.454425
GO:0034142	toll-like receptor 4 signaling pathway	1	28	ENSSSCG00000005524(DAB2IP)	0.231783	0.454425
GO:0035088	establishment or maintenance of apical/basal cell polarity	1	28	ENSSSCG00000004979(MYO9A)	0.231783	0.454425
GO:0042491	inner ear auditory receptor cell differentiation	1	28	ENSSSCG00000017836(PAFAH1B1)	0.231783	0.454425
GO:0045104	intermediate filament cytoskeleton organization	1	28	ENSSSCG00000011775(KLHL24)	0.231783	0.454425
GO:0046128	purine ribonucleoside metabolic process	1	28	ENSSSCG00000029539(RAB23)	0.231783	0.454425
GO:0046466	membrane lipid catabolic process	1	28	ENSSSCG00000027865(GALC)	0.231783	0.454425
GO:0048536	spleen development	1	28	ENSSSCG00000006331(PBX1)	0.231783	0.454425
GO:0060038	cardiac muscle cell proliferation	1	28	ENSSSCG00000005021(SAV1)	0.231783	0.454425
GO:0060420	regulation of heart growth	1	28	ENSSSCG00000005021(SAV1)	0.231783	0.454425
GO:0061245	establishment or maintenance of bipolar cell polarity	1	28	ENSSSCG00000004979(MYO9A)	0.231783	0.454425
GO:0090317	negative regulation of intracellular protein transport	1	28	ENSSSCG00000029539(RAB23)	0.231783	0.454425
GO:0097035	regulation of membrane lipid distribution	1	28	ENSSSCG00000012713(ATP11C)	0.231783	0.454425
GO:0097120	receptor localization to synapse	1	28	ENSSSCG00000011833(DLG1)	0.231783	0.454425
GO:1900047	negative regulation of hemostasis	1	28	ENSSSCG00000007541(PDGFA)	0.231783	0.454425
GO:0022612	gland morphogenesis	2	98	ENSSSCG00000010928(KDM5B);ENSSSCG00000016234(CUL3)	0.233573	0.457558
GO:0051641	cellular localization	17	1503	ENSSSCG00000000625(LRP6);ENSSSCG00000003872(EPS15);ENSSSCG00000007187(NSFL1C);ENSSSCG00000007805(ATP2A1);ENSSSCG00000011833(DLG1);ENSSSCG00000013223(NUP160);ENSSSCG00000014828(RAB6A);ENSSSCG00000016234(CUL3);ENSSSCG00000016845(NUP155);ENSSSCG00000017836(PAFAH1B1);ENSSSCG00000022479(UBR5);ENSSSCG00000025417(BBS2);ENSSSCG00000027051(EMC7);ENSSSCG00000028771(MEF2A);ENSSSCG00000029539(RAB23);ENSSSCG0…	0.235569	0.458761
GO:0003206	cardiac chamber morphogenesis	2	99	ENSSSCG00000000488(MDM2);ENSSSCG00000005021(SAV1)	0.237036	0.458761
GO:0009411	response to UV	2	99	ENSSSCG00000008179(REV1);ENSSSCG00000024916(DHX36)	0.237036	0.458761
GO:0016458	gene silencing	2	99	ENSSSCG00000036350(HNRNPA2B1);ENSSSCG00000038870(TNRC6A)	0.237036	0.458761
GO:0043123	positive regulation of I-kappaB kinase/NF-kappaB signaling	2	99	ENSSSCG00000016101(CFLAR);ENSSSCG00000024916(DHX36)	0.237036	0.458761
GO:0051017	actin filament bundle assembly	2	99	ENSSSCG00000003486(ARHGEF10L);ENSSSCG00000016234(CUL3)	0.237036	0.458761
GO:0003230	cardiac atrium development	1	29	ENSSSCG00000000488(MDM2)	0.238994	0.458761
GO:0010657	muscle cell apoptotic process	1	29	ENSSSCG00000000625(LRP6)	0.238994	0.458761
GO:0010828	positive regulation of glucose transmembrane transport	1	29	ENSSSCG00000028771(MEF2A)	0.238994	0.458761
GO:0014743	regulation of muscle hypertrophy	1	29	ENSSSCG00000028771(MEF2A)	0.238994	0.458761
GO:0021696	cerebellar cortex morphogenesis	1	29	ENSSSCG00000004576(RORA)	0.238994	0.458761
GO:0031076	embryonic camera-type eye development	1	29	ENSSSCG00000011025(ZEB1)	0.238994	0.458761
GO:0035329	hippo signaling	1	29	ENSSSCG00000005021(SAV1)	0.238994	0.458761
GO:0035418	protein localization to synapse	1	29	ENSSSCG00000011833(DLG1)	0.238994	0.458761
GO:0038084	vascular endothelial growth factor signaling pathway	1	29	ENSSSCG00000005524(DAB2IP)	0.238994	0.458761
GO:0040019	positive regulation of embryonic development	1	29	ENSSSCG00000017836(PAFAH1B1)	0.238994	0.458761
GO:0045010	actin nucleation	1	29	ENSSSCG00000001850(-)	0.238994	0.458761
GO:0045103	intermediate filament-based process	1	29	ENSSSCG00000011775(KLHL24)	0.238994	0.458761
GO:0050819	negative regulation of coagulation	1	29	ENSSSCG00000007541(PDGFA)	0.238994	0.458761
GO:0098661	inorganic anion transmembrane transport	1	29	ENSSSCG00000037416(CLIC5)	0.238994	0.458761
GO:0098751	bone cell development	1	29	ENSSSCG00000017836(PAFAH1B1)	0.238994	0.458761
GO:0098900	regulation of action potential	1	29	ENSSSCG00000011833(DLG1)	0.238994	0.458761
GO:0099518	vesicle cytoskeletal trafficking	1	29	ENSSSCG00000017836(PAFAH1B1)	0.238994	0.458761
GO:1903727	positive regulation of phospholipid metabolic process	1	29	ENSSSCG00000013262(AMBRA1)	0.238994	0.458761
GO:1904358	positive regulation of telomere maintenance via telomere lengthening	1	29	ENSSSCG00000024916(DHX36)	0.238994	0.458761
GO:2000146	negative regulation of cell motility	3	181	ENSSSCG00000005524(DAB2IP);ENSSSCG00000027417(LDLRAD4);ENSSSCG00000029249(NAV3)	0.240162	0.460176
GO:0051093	negative regulation of developmental process	8	633	ENSSSCG00000004576(RORA);ENSSSCG00000005021(SAV1);ENSSSCG00000005524(DAB2IP);ENSSSCG00000006331(PBX1);ENSSSCG00000007757(TRIM72);ENSSSCG00000011025(ZEB1);ENSSSCG00000027417(LDLRAD4);ENSSSCG00000034191(SOX6)	0.240418	0.460176
GO:0030326	embryonic limb morphogenesis	2	100	ENSSSCG00000006331(PBX1);ENSSSCG00000016412(LMBR1)	0.240503	0.460176
GO:0035113	embryonic appendage morphogenesis	2	100	ENSSSCG00000006331(PBX1);ENSSSCG00000016412(LMBR1)	0.240503	0.460176
GO:0061572	actin filament bundle organization	2	101	ENSSSCG00000003486(ARHGEF10L);ENSSSCG00000016234(CUL3)	0.243972	0.466439
GO:0030217	T cell differentiation	3	183	ENSSSCG00000004576(RORA);ENSSSCG00000011025(ZEB1);ENSSSCG00000012613(NKAP)	0.245163	0.467955
GO:0030239	myofibril assembly	1	30	ENSSSCG00000028771(MEF2A)	0.246137	0.467955
GO:0042278	purine nucleoside metabolic process	1	30	ENSSSCG00000029539(RAB23)	0.246137	0.467955
GO:0046580	negative regulation of Ras protein signal transduction	1	30	ENSSSCG00000016234(CUL3)	0.246137	0.467955
GO:0046638	positive regulation of alpha-beta T cell differentiation	1	30	ENSSSCG00000012613(NKAP)	0.246137	0.467955
GO:0048066	developmental pigmentation	1	30	ENSSSCG00000000795(ADAMTS20)	0.246137	0.467955
GO:0060428	lung epithelium development	1	30	ENSSSCG00000005021(SAV1)	0.246137	0.467955
GO:0001764	neuron migration	2	102	ENSSSCG00000005524(DAB2IP);ENSSSCG00000017836(PAFAH1B1)	0.247443	0.468942
GO:0045580	regulation of T cell differentiation	2	102	ENSSSCG00000011025(ZEB1);ENSSSCG00000012613(NKAP)	0.247443	0.468942
GO:0050777	negative regulation of immune response	2	102	ENSSSCG00000000475(IRAK3);ENSSSCG00000017923(ALOX15)	0.247443	0.468942
GO:0061351	neural precursor cell proliferation	2	102	ENSSSCG00000004576(RORA);ENSSSCG00000017836(PAFAH1B1)	0.247443	0.468942
GO:0007005	mitochondrion organization	4	271	ENSSSCG00000007805(ATP2A1);ENSSSCG00000013262(AMBRA1);ENSSSCG00000028771(MEF2A);ENSSSCG00000032917(USP30)	0.24849	0.47018
GO:1903706	regulation of hemopoiesis	4	271	ENSSSCG00000011025(ZEB1);ENSSSCG00000012613(NKAP);ENSSSCG00000012713(ATP11C);ENSSSCG00000024916(DHX36)	0.24849	0.47018
GO:0000082	G1/S transition of mitotic cell cycle	2	103	ENSSSCG00000000488(MDM2);ENSSSCG00000011833(DLG1)	0.250916	0.472746
GO:0019827	stem cell population maintenance	2	103	ENSSSCG00000005021(SAV1);ENSSSCG00000006698(BCL9)	0.250916	0.472746
GO:0042129	regulation of T cell proliferation	2	103	ENSSSCG00000008144(NCK2);ENSSSCG00000011833(DLG1)	0.250916	0.472746
GO:0046631	alpha-beta T cell activation	2	103	ENSSSCG00000004576(RORA);ENSSSCG00000012613(NKAP)	0.250916	0.472746
GO:0012501	programmed cell death	12	1027	ENSSSCG00000000625(LRP6);ENSSSCG00000000795(ADAMTS20);ENSSSCG00000004636(TRPM7);ENSSSCG00000005021(SAV1);ENSSSCG00000005524(DAB2IP);ENSSSCG00000007805(ATP2A1);ENSSSCG00000008144(NCK2);ENSSSCG00000009435(NAA16);ENSSSCG00000010243(CCAR1);ENSSSCG00000013262(AMBRA1);ENSSSCG00000016101(CFLAR);ENSSSCG00000016234(CUL3)	0.251414	0.472746
GO:0000381	regulation of alternative mRNA splicing, via spliceosome	1	31	ENSSSCG00000029954(THRAP3)	0.253215	0.472746
GO:0002820	negative regulation of adaptive immune response	1	31	ENSSSCG00000017923(ALOX15)	0.253215	0.472746
GO:0006911	phagocytosis, engulfment	1	31	ENSSSCG00000017923(ALOX15)	0.253215	0.472746
GO:0030071	regulation of mitotic metaphase/anaphase transition	1	31	ENSSSCG00000016234(CUL3)	0.253215	0.472746
GO:0030857	negative regulation of epithelial cell differentiation	1	31	ENSSSCG00000011025(ZEB1)	0.253215	0.472746
GO:0032272	negative regulation of protein polymerization	1	31	ENSSSCG00000006201(ARFGEF1)	0.253215	0.472746
GO:0035315	hair cell differentiation	1	31	ENSSSCG00000017836(PAFAH1B1)	0.253215	0.472746
GO:0043618	regulation of transcription from RNA polymerase II promoter in response to stress	1	31	ENSSSCG00000008144(NCK2)	0.253215	0.472746
GO:0046782	regulation of viral transcription	1	31	ENSSSCG00000011235(UBP1)	0.253215	0.472746
GO:0060412	ventricular septum morphogenesis	1	31	ENSSSCG00000005021(SAV1)	0.253215	0.472746
GO:0060998	regulation of dendritic spine development	1	31	ENSSSCG00000017836(PAFAH1B1)	0.253215	0.472746
GO:1901570	fatty acid derivative biosynthetic process	1	31	ENSSSCG00000017923(ALOX15)	0.253215	0.472746
GO:0034613	cellular protein localization	11	932	ENSSSCG00000000625(LRP6);ENSSSCG00000007187(NSFL1C);ENSSSCG00000011833(DLG1);ENSSSCG00000013223(NUP160);ENSSSCG00000014828(RAB6A);ENSSSCG00000016845(NUP155);ENSSSCG00000022479(UBR5);ENSSSCG00000025417(BBS2);ENSSSCG00000027051(EMC7);ENSSSCG00000029539(RAB23);ENSSSCG00000036350(HNRNPA2B1)	0.254081	0.47383
GO:0071356	cellular response to tumor necrosis factor	2	104	ENSSSCG00000004576(RORA);ENSSSCG00000005524(DAB2IP)	0.254391	0.47383
GO:0072073	kidney epithelium development	2	104	ENSSSCG00000006331(PBX1);ENSSSCG00000011833(DLG1)	0.254391	0.47383
GO:0071310	cellular response to organic substance	15	1326	ENSSSCG00000000475(IRAK3);ENSSSCG00000000625(LRP6);ENSSSCG00000004576(RORA);ENSSSCG00000005524(DAB2IP);ENSSSCG00000007757(TRIM72);ENSSSCG00000008144(NCK2);ENSSSCG00000010928(KDM5B);ENSSSCG00000011025(ZEB1);ENSSSCG00000013295(TRIM44);ENSSSCG00000016234(CUL3);ENSSSCG00000017836(PAFAH1B1);ENSSSCG00000017923(ALOX15);ENSSSCG00000022479(UBR5);ENSSSCG00000027417(LDLRAD4);ENSSSCG00000034191(SOX6)	0.254914	0.474435
GO:0007519	skeletal muscle tissue development	2	105	ENSSSCG00000006698(BCL9);ENSSSCG00000008215(SMYD1)	0.257866	0.478351
GO:0042594	response to starvation	2	105	ENSSSCG00000015283(PIK3C2B);ENSSSCG00000038870(TNRC6A)	0.257866	0.478351
GO:0051896	regulation of protein kinase B signaling	2	105	ENSSSCG00000007541(PDGFA);ENSSSCG00000011833(DLG1)	0.257866	0.478351
GO:0032502	developmental process	37	3580	ENSSSCG00000000475(IRAK3);ENSSSCG00000000488(MDM2);ENSSSCG00000000625(LRP6);ENSSSCG00000000795(ADAMTS20);ENSSSCG00000003660(PABPC4);ENSSSCG00000004576(RORA);ENSSSCG00000004979(MYO9A);ENSSSCG00000005021(SAV1);ENSSSCG00000005524(DAB2IP);ENSSSCG00000006331(PBX1);ENSSSCG00000006698(BCL9);ENSSSCG00000007541(PDGFA);ENSSSCG00000007757(TRIM72);ENSSSCG00000007950(ADCY9);ENSSSCG00000008215(SMYD1);ENSSSCG00…	0.259301	0.478351
GO:0070727	cellular macromolecule localization	11	937	ENSSSCG00000000625(LRP6);ENSSSCG00000007187(NSFL1C);ENSSSCG00000011833(DLG1);ENSSSCG00000013223(NUP160);ENSSSCG00000014828(RAB6A);ENSSSCG00000016845(NUP155);ENSSSCG00000022479(UBR5);ENSSSCG00000025417(BBS2);ENSSSCG00000027051(EMC7);ENSSSCG00000029539(RAB23);ENSSSCG00000036350(HNRNPA2B1)	0.259644	0.478351
GO:0002009	morphogenesis of an epithelium	5	367	ENSSSCG00000004979(MYO9A);ENSSSCG00000006331(PBX1);ENSSSCG00000010928(KDM5B);ENSSSCG00000011833(DLG1);ENSSSCG00000017836(PAFAH1B1)	0.259972	0.478351
GO:0006826	iron ion transport	1	32	ENSSSCG00000013630(DNM2)	0.260226	0.478351
GO:0009954	proximal/distal pattern formation	1	32	ENSSSCG00000006331(PBX1)	0.260226	0.478351
GO:0010463	mesenchymal cell proliferation	1	32	ENSSSCG00000011025(ZEB1)	0.260226	0.478351
GO:0031113	regulation of microtubule polymerization	1	32	ENSSSCG00000029249(NAV3)	0.260226	0.478351
GO:0032715	negative regulation of interleukin-6 production	1	32	ENSSSCG00000000475(IRAK3)	0.260226	0.478351
GO:0035019	somatic stem cell population maintenance	1	32	ENSSSCG00000006698(BCL9)	0.260226	0.478351
GO:0042307	positive regulation of protein import into nucleus	1	32	ENSSSCG00000022479(UBR5)	0.260226	0.478351
GO:0043030	regulation of macrophage activation	1	32	ENSSSCG00000004576(RORA)	0.260226	0.478351
GO:0050879	multicellular organismal movement	1	32	ENSSSCG00000007805(ATP2A1)	0.260226	0.478351
GO:0050881	musculoskeletal movement	1	32	ENSSSCG00000007805(ATP2A1)	0.260226	0.478351
GO:0051090	regulation of DNA-binding transcription factor activity	4	277	ENSSSCG00000000475(IRAK3);ENSSSCG00000000625(LRP6);ENSSSCG00000005021(SAV1);ENSSSCG00000005524(DAB2IP)	0.260814	0.479063
GO:0098727	maintenance of cell number	2	106	ENSSSCG00000005021(SAV1);ENSSSCG00000006698(BCL9)	0.261343	0.479665
GO:1903037	regulation of leukocyte cell-cell adhesion	3	190	ENSSSCG00000008144(NCK2);ENSSSCG00000011833(DLG1);ENSSSCG00000012613(NKAP)	0.262793	0.481955
GO:0002700	regulation of production of molecular mediator of immune response	2	107	ENSSSCG00000000475(IRAK3);ENSSSCG00000024916(DHX36)	0.264821	0.484034
GO:0050673	epithelial cell proliferation	4	280	ENSSSCG00000005021(SAV1);ENSSSCG00000005524(DAB2IP);ENSSSCG00000010928(KDM5B);ENSSSCG00000011833(DLG1)	0.267023	0.484034
GO:0002720	positive regulation of cytokine production involved in immune response	1	33	ENSSSCG00000024916(DHX36)	0.267172	0.484034
GO:0002886	regulation of myeloid leukocyte mediated immunity	1	33	ENSSSCG00000024916(DHX36)	0.267172	0.484034
GO:0003197	endocardial cushion development	1	33	ENSSSCG00000000488(MDM2)	0.267172	0.484034
GO:0006687	glycosphingolipid metabolic process	1	33	ENSSSCG00000027865(GALC)	0.267172	0.484034
GO:0007080	mitotic metaphase plate congression	1	33	ENSSSCG00000016234(CUL3)	0.267172	0.484034
GO:0007091	metaphase/anaphase transition of mitotic cell cycle	1	33	ENSSSCG00000016234(CUL3)	0.267172	0.484034
GO:0007566	embryo implantation	1	33	ENSSSCG00000017668(VMP1)	0.267172	0.484034
GO:0010965	regulation of mitotic sister chromatid separation	1	33	ENSSSCG00000016234(CUL3)	0.267172	0.484034
GO:0019226	transmission of nerve impulse	1	33	ENSSSCG00000017836(PAFAH1B1)	0.267172	0.484034
GO:0048146	positive regulation of fibroblast proliferation	1	33	ENSSSCG00000007541(PDGFA)	0.267172	0.484034
GO:0072698	protein localization to microtubule cytoskeleton	1	33	ENSSSCG00000007187(NSFL1C)	0.267172	0.484034
GO:1901880	negative regulation of protein depolymerization	1	33	ENSSSCG00000029249(NAV3)	0.267172	0.484034
GO:1902041	regulation of extrinsic apoptotic signaling pathway via death domain receptors	1	33	ENSSSCG00000016101(CFLAR)	0.267172	0.484034
GO:1905268	negative regulation of chromatin organization	1	33	ENSSSCG00000022479(UBR5)	0.267172	0.484034
GO:0090150	establishment of protein localization to membrane	2	108	ENSSSCG00000025417(BBS2);ENSSSCG00000027051(EMC7)	0.268298	0.485706
GO:0043603	cellular amide metabolic process	7	559	ENSSSCG00000004374(QRSL1);ENSSSCG00000004506(CTIF);ENSSSCG00000008144(NCK2);ENSSSCG00000024916(DHX36);ENSSSCG00000027865(GALC);ENSSSCG00000037416(CLIC5);ENSSSCG00000038870(TNRC6A)	0.268693	0.486052
GO:0033993	response to lipid	5	372	ENSSSCG00000000475(IRAK3);ENSSSCG00000000625(LRP6);ENSSSCG00000004576(RORA);ENSSSCG00000005524(DAB2IP);ENSSSCG00000022479(UBR5)	0.268911	0.486078
GO:0051271	negative regulation of cellular component movement	3	193	ENSSSCG00000005524(DAB2IP);ENSSSCG00000027417(LDLRAD4);ENSSSCG00000029249(NAV3)	0.2704	0.488399
GO:0042325	regulation of phosphorylation	11	947	ENSSSCG00000000475(IRAK3);ENSSSCG00000000625(LRP6);ENSSSCG00000001056(RANBP9);ENSSSCG00000005524(DAB2IP);ENSSSCG00000007541(PDGFA);ENSSSCG00000008144(NCK2);ENSSSCG00000011833(DLG1);ENSSSCG00000013262(AMBRA1);ENSSSCG00000017836(PAFAH1B1);ENSSSCG00000017923(ALOX15);ENSSSCG00000027417(LDLRAD4)	0.2709	0.488709
GO:0051052	regulation of DNA metabolic process	4	282	ENSSSCG00000014126(MSH3);ENSSSCG00000022479(UBR5);ENSSSCG00000024916(DHX36);ENSSSCG00000032531(SMG1)	0.271177	0.488709
GO:0060538	skeletal muscle organ development	2	109	ENSSSCG00000006698(BCL9);ENSSSCG00000008215(SMYD1)	0.271776	0.488709
GO:0006886	intracellular protein transport	5	374	ENSSSCG00000013223(NUP160);ENSSSCG00000016845(NUP155);ENSSSCG00000022479(UBR5);ENSSSCG00000029539(RAB23);ENSSSCG00000036350(HNRNPA2B1)	0.272507	0.488709
GO:0051234	establishment of localization	25	2358	ENSSSCG00000003872(EPS15);ENSSSCG00000004636(TRPM7);ENSSSCG00000005602(GAPVD1);ENSSSCG00000006386(COPA);ENSSSCG00000007187(NSFL1C);ENSSSCG00000007805(ATP2A1);ENSSSCG00000010928(KDM5B);ENSSSCG00000011833(DLG1);ENSSSCG00000011916(ATP6V1A);ENSSSCG00000012713(ATP11C);ENSSSCG00000013223(NUP160);ENSSSCG00000013630(DNM2);ENSSSCG00000014828(RAB6A);ENSSSCG00000016234(CUL3);ENSSSCG00000016845(NUP155);ENSSS…	0.273048	0.488709
GO:0035239	tube morphogenesis	7	562	ENSSSCG00000004576(RORA);ENSSSCG00000005524(DAB2IP);ENSSSCG00000006331(PBX1);ENSSSCG00000010928(KDM5B);ENSSSCG00000011025(ZEB1);ENSSSCG00000011235(UBP1);ENSSSCG00000011833(DLG1)	0.273083	0.488709
GO:0003179	heart valve morphogenesis	1	34	ENSSSCG00000000488(MDM2)	0.274054	0.488709
GO:0006809	nitric oxide biosynthetic process	1	34	ENSSSCG00000004576(RORA)	0.274054	0.488709
GO:0035196	production of miRNAs involved in gene silencing by miRNA	1	34	ENSSSCG00000036350(HNRNPA2B1)	0.274054	0.488709
GO:0051058	negative regulation of small GTPase mediated signal transduction	1	34	ENSSSCG00000016234(CUL3)	0.274054	0.488709
GO:0051496	positive regulation of stress fiber assembly	1	34	ENSSSCG00000003486(ARHGEF10L)	0.274054	0.488709
GO:0055017	cardiac muscle tissue growth	1	34	ENSSSCG00000005021(SAV1)	0.274054	0.488709
GO:0060119	inner ear receptor cell development	1	34	ENSSSCG00000017836(PAFAH1B1)	0.274054	0.488709
GO:0060393	regulation of pathway-restricted SMAD protein phosphorylation	1	34	ENSSSCG00000027417(LDLRAD4)	0.274054	0.488709
GO:0071260	cellular response to mechanical stimulus	1	34	ENSSSCG00000030354(MAP3K2)	0.274054	0.488709
GO:0090183	regulation of kidney development	1	34	ENSSSCG00000007541(PDGFA)	0.274054	0.488709
GO:1902099	regulation of metaphase/anaphase transition of cell cycle	1	34	ENSSSCG00000016234(CUL3)	0.274054	0.488709
GO:0002521	leukocyte differentiation	5	376	ENSSSCG00000004576(RORA);ENSSSCG00000011025(ZEB1);ENSSSCG00000012613(NKAP);ENSSSCG00000012713(ATP11C);ENSSSCG00000017836(PAFAH1B1)	0.276114	0.492014
GO:0097193	intrinsic apoptotic signaling pathway	3	196	ENSSSCG00000005524(DAB2IP);ENSSSCG00000007805(ATP2A1);ENSSSCG00000008144(NCK2)	0.278034	0.494583
GO:0002221	pattern recognition receptor signaling pathway	2	111	ENSSSCG00000000475(IRAK3);ENSSSCG00000005524(DAB2IP)	0.27873	0.494583
GO:0046328	regulation of JNK cascade	2	111	ENSSSCG00000005524(DAB2IP);ENSSSCG00000017836(PAFAH1B1)	0.27873	0.494583
GO:0072594	establishment of protein localization to organelle	3	197	ENSSSCG00000016845(NUP155);ENSSSCG00000022479(UBR5);ENSSSCG00000029539(RAB23)	0.280583	0.494583
GO:0019083	viral transcription	1	35	ENSSSCG00000011235(UBP1)	0.280872	0.494583
GO:0021587	cerebellum morphogenesis	1	35	ENSSSCG00000004576(RORA)	0.280872	0.494583
GO:0031050	dsRNA processing	1	35	ENSSSCG00000036350(HNRNPA2B1)	0.280872	0.494583
GO:0042246	tissue regeneration	1	35	ENSSSCG00000006698(BCL9)	0.280872	0.494583
GO:0043620	regulation of DNA-templated transcription in response to stress	1	35	ENSSSCG00000008144(NCK2)	0.280872	0.494583
GO:0044380	protein localization to cytoskeleton	1	35	ENSSSCG00000007187(NSFL1C)	0.280872	0.494583
GO:0051155	positive regulation of striated muscle cell differentiation	1	35	ENSSSCG00000008215(SMYD1)	0.280872	0.494583
GO:0051306	mitotic sister chromatid separation	1	35	ENSSSCG00000016234(CUL3)	0.280872	0.494583
GO:0055013	cardiac muscle cell development	1	35	ENSSSCG00000028771(MEF2A)	0.280872	0.494583
GO:0070918	production of small RNA involved in gene silencing by RNA	1	35	ENSSSCG00000036350(HNRNPA2B1)	0.280872	0.494583
GO:1904591	positive regulation of protein import	1	35	ENSSSCG00000022479(UBR5)	0.280872	0.494583
GO:2000134	negative regulation of G1/S transition of mitotic cell cycle	1	35	ENSSSCG00000011833(DLG1)	0.280872	0.494583
GO:0071702	organic substance transport	12	1055	ENSSSCG00000005602(GAPVD1);ENSSSCG00000010928(KDM5B);ENSSSCG00000012713(ATP11C);ENSSSCG00000013223(NUP160);ENSSSCG00000013630(DNM2);ENSSSCG00000016845(NUP155);ENSSSCG00000017836(PAFAH1B1);ENSSSCG00000022479(UBR5);ENSSSCG00000025417(BBS2);ENSSSCG00000028771(MEF2A);ENSSSCG00000029539(RAB23);ENSSSCG00000036350(HNRNPA2B1)	0.281534	0.49516
GO:0071396	cellular response to lipid	4	287	ENSSSCG00000000625(LRP6);ENSSSCG00000004576(RORA);ENSSSCG00000005524(DAB2IP);ENSSSCG00000022479(UBR5)	0.281615	0.49516
GO:0043549	regulation of kinase activity	6	473	ENSSSCG00000000475(IRAK3);ENSSSCG00000000625(LRP6);ENSSSCG00000005524(DAB2IP);ENSSSCG00000007541(PDGFA);ENSSSCG00000011833(DLG1);ENSSSCG00000013262(AMBRA1)	0.281975	0.495428
GO:1902105	regulation of leukocyte differentiation	3	198	ENSSSCG00000011025(ZEB1);ENSSSCG00000012613(NKAP);ENSSSCG00000012713(ATP11C)	0.283135	0.496736
GO:1990778	protein localization to cell periphery	3	198	ENSSSCG00000000625(LRP6);ENSSSCG00000011833(DLG1);ENSSSCG00000025417(BBS2)	0.283135	0.496736
GO:0009913	epidermal cell differentiation	2	113	ENSSSCG00000005021(SAV1);ENSSSCG00000017836(PAFAH1B1)	0.285681	0.497662
GO:0043433	negative regulation of DNA-binding transcription factor activity	2	113	ENSSSCG00000000475(IRAK3);ENSSSCG00000005524(DAB2IP)	0.285681	0.497662
GO:0044843	cell cycle G1/S phase transition	2	113	ENSSSCG00000000488(MDM2);ENSSSCG00000011833(DLG1)	0.285681	0.497662
GO:1903034	regulation of response to wounding	2	113	ENSSSCG00000006201(ARFGEF1);ENSSSCG00000007541(PDGFA)	0.285681	0.497662
GO:2001235	positive regulation of apoptotic signaling pathway	2	113	ENSSSCG00000005524(DAB2IP);ENSSSCG00000008144(NCK2)	0.285681	0.497662
GO:0045862	positive regulation of proteolysis	3	199	ENSSSCG00000005524(DAB2IP);ENSSSCG00000011765(USP13);ENSSSCG00000015509(COP1)	0.28569	0.497662
GO:0090287	regulation of cellular response to growth factor stimulus	3	199	ENSSSCG00000005524(DAB2IP);ENSSSCG00000011025(ZEB1);ENSSSCG00000027417(LDLRAD4)	0.28569	0.497662
GO:0001932	regulation of protein phosphorylation	10	863	ENSSSCG00000000475(IRAK3);ENSSSCG00000000625(LRP6);ENSSSCG00000001056(RANBP9);ENSSSCG00000005524(DAB2IP);ENSSSCG00000007541(PDGFA);ENSSSCG00000008144(NCK2);ENSSSCG00000011833(DLG1);ENSSSCG00000017836(PAFAH1B1);ENSSSCG00000017923(ALOX15);ENSSSCG00000027417(LDLRAD4)	0.2874	0.497662
GO:0006367	transcription initiation from RNA polymerase II promoter	1	36	ENSSSCG00000024916(DHX36)	0.287626	0.497662
GO:0031648	protein destabilization	1	36	ENSSSCG00000016234(CUL3)	0.287626	0.497662
GO:0032720	negative regulation of tumor necrosis factor production	1	36	ENSSSCG00000000475(IRAK3)	0.287626	0.497662
GO:0042130	negative regulation of T cell proliferation	1	36	ENSSSCG00000011833(DLG1)	0.287626	0.497662
GO:0044784	metaphase/anaphase transition of cell cycle	1	36	ENSSSCG00000016234(CUL3)	0.287626	0.497662
GO:0046209	nitric oxide metabolic process	1	36	ENSSSCG00000004576(RORA)	0.287626	0.497662
GO:0051055	negative regulation of lipid biosynthetic process	1	36	ENSSSCG00000007541(PDGFA)	0.287626	0.497662
GO:0061951	establishment of protein localization to plasma membrane	1	36	ENSSSCG00000025417(BBS2)	0.287626	0.497662
GO:0099072	regulation of postsynaptic membrane neurotransmitter receptor levels	1	36	ENSSSCG00000011833(DLG1)	0.287626	0.497662
GO:1901379	regulation of potassium ion transmembrane transport	1	36	ENSSSCG00000011833(DLG1)	0.287626	0.497662
GO:1903078	positive regulation of protein localization to plasma membrane	1	36	ENSSSCG00000011833(DLG1)	0.287626	0.497662
GO:0002696	positive regulation of leukocyte activation	3	200	ENSSSCG00000008144(NCK2);ENSSSCG00000012613(NKAP);ENSSSCG00000012713(ATP11C)	0.288246	0.498373
GO:0002758	innate immune response-activating signal transduction	2	114	ENSSSCG00000000475(IRAK3);ENSSSCG00000005524(DAB2IP)	0.289154	0.498858
GO:0090288	negative regulation of cellular response to growth factor stimulus	2	114	ENSSSCG00000005524(DAB2IP);ENSSSCG00000027417(LDLRAD4)	0.289154	0.498858
GO:1902107	positive regulation of leukocyte differentiation	2	114	ENSSSCG00000012613(NKAP);ENSSSCG00000012713(ATP11C)	0.289154	0.498858
GO:0051962	positive regulation of nervous system development	4	291	ENSSSCG00000005524(DAB2IP);ENSSSCG00000011025(ZEB1);ENSSSCG00000011389(AMIGO3);ENSSSCG00000017836(PAFAH1B1)	0.290011	0.499105
GO:0070887	cellular response to chemical stimulus	18	1667	ENSSSCG00000000475(IRAK3);ENSSSCG00000000625(LRP6);ENSSSCG00000004576(RORA);ENSSSCG00000005524(DAB2IP);ENSSSCG00000007757(TRIM72);ENSSSCG00000008144(NCK2);ENSSSCG00000010928(KDM5B);ENSSSCG00000011025(ZEB1);ENSSSCG00000011916(ATP6V1A);ENSSSCG00000013295(TRIM44);ENSSSCG00000016234(CUL3);ENSSSCG00000017836(PAFAH1B1);ENSSSCG00000017923(ALOX15);ENSSSCG00000022479(UBR5);ENSSSCG00000024916(DHX36);ENSSSC…	0.291901	0.499105
GO:0009152	purine ribonucleotide biosynthetic process	2	115	ENSSSCG00000007950(ADCY9);ENSSSCG00000011916(ATP6V1A)	0.292625	0.499105
GO:0035107	appendage morphogenesis	2	115	ENSSSCG00000006331(PBX1);ENSSSCG00000016412(LMBR1)	0.292625	0.499105
GO:0035108	limb morphogenesis	2	115	ENSSSCG00000006331(PBX1);ENSSSCG00000016412(LMBR1)	0.292625	0.499105
GO:0035303	regulation of dephosphorylation	2	115	ENSSSCG00000005477(FKBP15);ENSSSCG00000022968(ARFGEF3)	0.292625	0.499105
GO:0040013	negative regulation of locomotion	3	202	ENSSSCG00000005524(DAB2IP);ENSSSCG00000027417(LDLRAD4);ENSSSCG00000029249(NAV3)	0.293364	0.499105
GO:0001510	RNA methylation	1	37	ENSSSCG00000017832(METTL16)	0.294317	0.499105
GO:0001825	blastocyst formation	1	37	ENSSSCG00000016234(CUL3)	0.294317	0.499105
GO:0008088	axo-dendritic transport	1	37	ENSSSCG00000017836(PAFAH1B1)	0.294317	0.499105
GO:0009988	cell-cell recognition	1	37	ENSSSCG00000011833(DLG1)	0.294317	0.499105
GO:0010596	negative regulation of endothelial cell migration	1	37	ENSSSCG00000005524(DAB2IP)	0.294317	0.499105
GO:0016574	histone ubiquitination	1	37	ENSSSCG00000022479(UBR5)	0.294317	0.499105
GO:0021575	hindbrain morphogenesis	1	37	ENSSSCG00000004576(RORA)	0.294317	0.499105
GO:0031124	mRNA 3'-end processing	1	37	ENSSSCG00000024916(DHX36)	0.294317	0.499105
GO:0046324	regulation of glucose import	1	37	ENSSSCG00000028771(MEF2A)	0.294317	0.499105
GO:0055006	cardiac cell development	1	37	ENSSSCG00000028771(MEF2A)	0.294317	0.499105
GO:0070830	bicellular tight junction assembly	1	37	ENSSSCG00000011833(DLG1)	0.294317	0.499105
GO:0072132	mesenchyme morphogenesis	1	37	ENSSSCG00000000488(MDM2)	0.294317	0.499105
GO:0097061	dendritic spine organization	1	37	ENSSSCG00000017836(PAFAH1B1)	0.294317	0.499105
GO:0099024	plasma membrane invagination	1	37	ENSSSCG00000017923(ALOX15)	0.294317	0.499105
GO:1902807	negative regulation of cell cycle G1/S phase transition	1	37	ENSSSCG00000011833(DLG1)	0.294317	0.499105
GO:1903556	negative regulation of tumor necrosis factor superfamily cytokine production	1	37	ENSSSCG00000000475(IRAK3)	0.294317	0.499105
GO:2001057	reactive nitrogen species metabolic process	1	37	ENSSSCG00000004576(RORA)	0.294317	0.499105
GO:0034612	response to tumor necrosis factor	2	116	ENSSSCG00000004576(RORA);ENSSSCG00000005524(DAB2IP)	0.296095	0.501763
GO:0000278	mitotic cell cycle	6	483	ENSSSCG00000000488(MDM2);ENSSSCG00000004144(HECA);ENSSSCG00000006331(PBX1);ENSSSCG00000007187(NSFL1C);ENSSSCG00000011833(DLG1);ENSSSCG00000016234(CUL3)	0.298294	0.503901
GO:0072657	protein localization to membrane	4	295	ENSSSCG00000000625(LRP6);ENSSSCG00000011833(DLG1);ENSSSCG00000025417(BBS2);ENSSSCG00000027051(EMC7)	0.298444	0.503901
GO:0010035	response to inorganic substance	3	204	ENSSSCG00000017923(ALOX15);ENSSSCG00000024916(DHX36);ENSSSCG00000028771(MEF2A)	0.298489	0.503901
GO:0009260	ribonucleotide biosynthetic process	2	117	ENSSSCG00000007950(ADCY9);ENSSSCG00000011916(ATP6V1A)	0.299562	0.503901
GO:0001676	long-chain fatty acid metabolic process	1	38	ENSSSCG00000017923(ALOX15)	0.300947	0.503901
GO:0015914	phospholipid transport	1	38	ENSSSCG00000012713(ATP11C)	0.300947	0.503901
GO:0032233	positive regulation of actin filament bundle assembly	1	38	ENSSSCG00000003486(ARHGEF10L)	0.300947	0.503901
GO:0032418	lysosome localization	1	38	ENSSSCG00000032804(BORCS5)	0.300947	0.503901
GO:0032543	mitochondrial translation	1	38	ENSSSCG00000004374(QRSL1)	0.300947	0.503901
GO:0032615	interleukin-12 production	1	38	ENSSSCG00000000475(IRAK3)	0.300947	0.503901
GO:0032655	regulation of interleukin-12 production	1	38	ENSSSCG00000000475(IRAK3)	0.300947	0.503901
GO:0045824	negative regulation of innate immune response	1	38	ENSSSCG00000000475(IRAK3)	0.300947	0.503901
GO:0048538	thymus development	1	38	ENSSSCG00000006331(PBX1)	0.300947	0.503901
GO:0048814	regulation of dendrite morphogenesis	1	38	ENSSSCG00000017836(PAFAH1B1)	0.300947	0.503901
GO:0060419	heart growth	1	38	ENSSSCG00000005021(SAV1)	0.300947	0.503901
GO:0060443	mammary gland morphogenesis	1	38	ENSSSCG00000010928(KDM5B)	0.300947	0.503901
GO:0070534	protein K63-linked ubiquitination	1	38	ENSSSCG00000022479(UBR5)	0.300947	0.503901
GO:0046390	ribose phosphate biosynthetic process	2	118	ENSSSCG00000007950(ADCY9);ENSSSCG00000011916(ATP6V1A)	0.303026	0.506672
GO:0051783	regulation of nuclear division	2	118	ENSSSCG00000007187(NSFL1C);ENSSSCG00000016234(CUL3)	0.303026	0.506672
GO:1903047	mitotic cell cycle process	5	391	ENSSSCG00000000488(MDM2);ENSSSCG00000006331(PBX1);ENSSSCG00000007187(NSFL1C);ENSSSCG00000011833(DLG1);ENSSSCG00000016234(CUL3)	0.303467	0.506952
GO:0050867	positive regulation of cell activation	3	206	ENSSSCG00000008144(NCK2);ENSSSCG00000012613(NKAP);ENSSSCG00000012713(ATP11C)	0.303619	0.506952
GO:0007254	JNK cascade	2	119	ENSSSCG00000005524(DAB2IP);ENSSSCG00000017836(PAFAH1B1)	0.306488	0.507771
GO:0007623	circadian rhythm	2	119	ENSSSCG00000004576(RORA);ENSSSCG00000029954(THRAP3)	0.306488	0.507771
GO:0010038	response to metal ion	2	119	ENSSSCG00000017923(ALOX15);ENSSSCG00000028771(MEF2A)	0.306488	0.507771
GO:0050870	positive regulation of T cell activation	2	119	ENSSSCG00000008144(NCK2);ENSSSCG00000012613(NKAP)	0.306488	0.507771
GO:0003300	cardiac muscle hypertrophy	1	39	ENSSSCG00000028771(MEF2A)	0.307514	0.507771
GO:0009119	ribonucleoside metabolic process	1	39	ENSSSCG00000029539(RAB23)	0.307514	0.507771
GO:0009408	response to heat	1	39	ENSSSCG00000024916(DHX36)	0.307514	0.507771
GO:0014812	muscle cell migration	1	39	ENSSSCG00000007541(PDGFA)	0.307514	0.507771
GO:0014855	striated muscle cell proliferation	1	39	ENSSSCG00000005021(SAV1)	0.307514	0.507771
GO:0035023	regulation of Rho protein signal transduction	1	39	ENSSSCG00000016234(CUL3)	0.307514	0.507771
GO:0045599	negative regulation of fat cell differentiation	1	39	ENSSSCG00000004576(RORA)	0.307514	0.507771
GO:0055117	regulation of cardiac muscle contraction	1	39	ENSSSCG00000011833(DLG1)	0.307514	0.507771
GO:0060389	pathway-restricted SMAD protein phosphorylation	1	39	ENSSSCG00000027417(LDLRAD4)	0.307514	0.507771
GO:0120192	tight junction assembly	1	39	ENSSSCG00000011833(DLG1)	0.307514	0.507771
GO:1903573	negative regulation of response to endoplasmic reticulum stress	1	39	ENSSSCG00000008144(NCK2)	0.307514	0.507771
GO:1905818	regulation of chromosome separation	1	39	ENSSSCG00000016234(CUL3)	0.307514	0.507771
GO:0008283	cell proliferation	13	1179	ENSSSCG00000004576(RORA);ENSSSCG00000005021(SAV1);ENSSSCG00000005524(DAB2IP);ENSSSCG00000006331(PBX1);ENSSSCG00000007541(PDGFA);ENSSSCG00000008144(NCK2);ENSSSCG00000010243(CCAR1);ENSSSCG00000010928(KDM5B);ENSSSCG00000011025(ZEB1);ENSSSCG00000011765(USP13);ENSSSCG00000011833(DLG1);ENSSSCG00000013262(AMBRA1);ENSSSCG00000017836(PAFAH1B1)	0.308086	0.508194
GO:0009887	animal organ morphogenesis	8	683	ENSSSCG00000000488(MDM2);ENSSSCG00000005021(SAV1);ENSSSCG00000006331(PBX1);ENSSSCG00000010928(KDM5B);ENSSSCG00000011025(ZEB1);ENSSSCG00000011833(DLG1);ENSSSCG00000016234(CUL3);ENSSSCG00000029539(RAB23)	0.308196	0.508194
GO:0051650	establishment of vesicle localization	2	120	ENSSSCG00000016234(CUL3);ENSSSCG00000017836(PAFAH1B1)	0.309947	0.510727
GO:0005996	monosaccharide metabolic process	2	121	ENSSSCG00000003828(FGGY);ENSSSCG00000004576(RORA)	0.313402	0.511436
GO:0006164	purine nucleotide biosynthetic process	2	121	ENSSSCG00000007950(ADCY9);ENSSSCG00000011916(ATP6V1A)	0.313402	0.511436
GO:0070374	positive regulation of ERK1 and ERK2 cascade	2	121	ENSSSCG00000007541(PDGFA);ENSSSCG00000017923(ALOX15)	0.313402	0.511436
GO:0019221	cytokine-mediated signaling pathway	3	210	ENSSSCG00000000475(IRAK3);ENSSSCG00000013295(TRIM44);ENSSSCG00000017836(PAFAH1B1)	0.313893	0.511436
GO:0007405	neuroblast proliferation	1	40	ENSSSCG00000017836(PAFAH1B1)	0.314021	0.511436
GO:0032206	positive regulation of telomere maintenance	1	40	ENSSSCG00000024916(DHX36)	0.314021	0.511436
GO:0032623	interleukin-2 production	1	40	ENSSSCG00000029249(NAV3)	0.314021	0.511436
GO:0032663	regulation of interleukin-2 production	1	40	ENSSSCG00000029249(NAV3)	0.314021	0.511436
GO:0043266	regulation of potassium ion transport	1	40	ENSSSCG00000011833(DLG1)	0.314021	0.511436
GO:0045661	regulation of myoblast differentiation	1	40	ENSSSCG00000008215(SMYD1)	0.314021	0.511436
GO:0046626	regulation of insulin receptor signaling pathway	1	40	ENSSSCG00000007757(TRIM72)	0.314021	0.511436
GO:0046635	positive regulation of alpha-beta T cell activation	1	40	ENSSSCG00000012613(NKAP)	0.314021	0.511436
GO:0046718	viral entry into host cell	1	40	ENSSSCG00000003872(EPS15)	0.314021	0.511436
GO:0060563	neuroepithelial cell differentiation	1	40	ENSSSCG00000017836(PAFAH1B1)	0.314021	0.511436
GO:0070509	calcium ion import	1	40	ENSSSCG00000007805(ATP2A1)	0.314021	0.511436
GO:1901879	regulation of protein depolymerization	1	40	ENSSSCG00000029249(NAV3)	0.314021	0.511436
GO:2001244	positive regulation of intrinsic apoptotic signaling pathway	1	40	ENSSSCG00000008144(NCK2)	0.314021	0.511436
GO:0002440	production of molecular mediator of immune response	2	122	ENSSSCG00000000475(IRAK3);ENSSSCG00000024916(DHX36)	0.316854	0.515698
GO:0033674	positive regulation of kinase activity	4	304	ENSSSCG00000005524(DAB2IP);ENSSSCG00000007541(PDGFA);ENSSSCG00000011833(DLG1);ENSSSCG00000013262(AMBRA1)	0.317528	0.516443
GO:0001775	cell activation	7	592	ENSSSCG00000004576(RORA);ENSSSCG00000007541(PDGFA);ENSSSCG00000008144(NCK2);ENSSSCG00000011025(ZEB1);ENSSSCG00000011833(DLG1);ENSSSCG00000012613(NKAP);ENSSSCG00000012713(ATP11C)	0.317951	0.516779
GO:0016567	protein ubiquitination	5	399	ENSSSCG00000006137(WWP1);ENSSSCG00000011775(KLHL24);ENSSSCG00000013295(TRIM44);ENSSSCG00000016234(CUL3);ENSSSCG00000022479(UBR5)	0.318237	0.516891
GO:0032984	protein-containing complex disassembly	2	123	ENSSSCG00000000475(IRAK3);ENSSSCG00000029249(NAV3)	0.320302	0.517204
GO:0000380	alternative mRNA splicing, via spliceosome	1	41	ENSSSCG00000029954(THRAP3)	0.320467	0.517204
GO:0003170	heart valve development	1	41	ENSSSCG00000000488(MDM2)	0.320467	0.517204
GO:0006888	ER to Golgi vesicle-mediated transport	1	41	ENSSSCG00000016234(CUL3)	0.320467	0.517204
GO:0010324	membrane invagination	1	41	ENSSSCG00000017923(ALOX15)	0.320467	0.517204
GO:0032330	regulation of chondrocyte differentiation	1	41	ENSSSCG00000034191(SOX6)	0.320467	0.517204
GO:0042093	T-helper cell differentiation	1	41	ENSSSCG00000004576(RORA)	0.320467	0.517204
GO:0106027	neuron projection organization	1	41	ENSSSCG00000017836(PAFAH1B1)	0.320467	0.517204
GO:1904377	positive regulation of protein localization to cell periphery	1	41	ENSSSCG00000011833(DLG1)	0.320467	0.517204
GO:0010033	response to organic substance	17	1596	ENSSSCG00000000475(IRAK3);ENSSSCG00000000625(LRP6);ENSSSCG00000004576(RORA);ENSSSCG00000005524(DAB2IP);ENSSSCG00000007757(TRIM72);ENSSSCG00000008144(NCK2);ENSSSCG00000010928(KDM5B);ENSSSCG00000011025(ZEB1);ENSSSCG00000011765(USP13);ENSSSCG00000013295(TRIM44);ENSSSCG00000016234(CUL3);ENSSSCG00000017836(PAFAH1B1);ENSSSCG00000017923(ALOX15);ENSSSCG00000022479(UBR5);ENSSSCG00000024916(DHX36);ENSSSCG0…	0.320597	0.517204
GO:0002683	negative regulation of immune system process	4	306	ENSSSCG00000000475(IRAK3);ENSSSCG00000005524(DAB2IP);ENSSSCG00000011833(DLG1);ENSSSCG00000017923(ALOX15)	0.321785	0.51877
GO:0031669	cellular response to nutrient levels	2	124	ENSSSCG00000015283(PIK3C2B);ENSSSCG00000038870(TNRC6A)	0.323746	0.520792
GO:0050866	negative regulation of cell activation	2	124	ENSSSCG00000007541(PDGFA);ENSSSCG00000011833(DLG1)	0.323746	0.520792
GO:0002294	CD4-positive, alpha-beta T cell differentiation involved in immune response	1	42	ENSSSCG00000004576(RORA)	0.326853	0.520792
GO:0007589	body fluid secretion	1	42	ENSSSCG00000006386(COPA)	0.326853	0.520792
GO:0014896	muscle hypertrophy	1	42	ENSSSCG00000028771(MEF2A)	0.326853	0.520792
GO:0014897	striated muscle hypertrophy	1	42	ENSSSCG00000028771(MEF2A)	0.326853	0.520792
GO:0030968	endoplasmic reticulum unfolded protein response	1	42	ENSSSCG00000008144(NCK2)	0.326853	0.520792
GO:0032922	circadian regulation of gene expression	1	42	ENSSSCG00000004576(RORA)	0.326853	0.520792
GO:0033559	unsaturated fatty acid metabolic process	1	42	ENSSSCG00000017923(ALOX15)	0.326853	0.520792
GO:0042136	neurotransmitter biosynthetic process	1	42	ENSSSCG00000004576(RORA)	0.326853	0.520792
GO:0043507	positive regulation of JUN kinase activity	1	42	ENSSSCG00000005524(DAB2IP)	0.326853	0.520792
GO:0046605	regulation of centrosome cycle	1	42	ENSSSCG00000007187(NSFL1C)	0.326853	0.520792
GO:0046637	regulation of alpha-beta T cell differentiation	1	42	ENSSSCG00000012613(NKAP)	0.326853	0.520792
GO:0048008	platelet-derived growth factor receptor signaling pathway	1	42	ENSSSCG00000007541(PDGFA)	0.326853	0.520792
GO:0051310	metaphase plate congression	1	42	ENSSSCG00000016234(CUL3)	0.326853	0.520792
GO:0071230	cellular response to amino acid stimulus	1	42	ENSSSCG00000011025(ZEB1)	0.326853	0.520792
GO:0090303	positive regulation of wound healing	1	42	ENSSSCG00000006201(ARFGEF1)	0.326853	0.520792
GO:0042098	T cell proliferation	2	125	ENSSSCG00000008144(NCK2);ENSSSCG00000011833(DLG1)	0.327186	0.520792
GO:0072522	purine-containing compound biosynthetic process	2	125	ENSSSCG00000007950(ADCY9);ENSSSCG00000011916(ATP6V1A)	0.327186	0.520792
GO:0010976	positive regulation of neuron projection development	2	126	ENSSSCG00000005524(DAB2IP);ENSSSCG00000017836(PAFAH1B1)	0.330622	0.525559
GO:0043406	positive regulation of MAP kinase activity	2	126	ENSSSCG00000005524(DAB2IP);ENSSSCG00000007541(PDGFA)	0.330622	0.525559
GO:0006915	apoptotic process	11	1000	ENSSSCG00000000625(LRP6);ENSSSCG00000000795(ADAMTS20);ENSSSCG00000005021(SAV1);ENSSSCG00000005524(DAB2IP);ENSSSCG00000007805(ATP2A1);ENSSSCG00000008144(NCK2);ENSSSCG00000009435(NAA16);ENSSSCG00000010243(CCAR1);ENSSSCG00000013262(AMBRA1);ENSSSCG00000016101(CFLAR);ENSSSCG00000016234(CUL3)	0.332989	0.525772
GO:0002287	alpha-beta T cell activation involved in immune response	1	43	ENSSSCG00000004576(RORA)	0.33318	0.525772
GO:0002293	alpha-beta T cell differentiation involved in immune response	1	43	ENSSSCG00000004576(RORA)	0.33318	0.525772
GO:0009116	nucleoside metabolic process	1	43	ENSSSCG00000029539(RAB23)	0.33318	0.525772
GO:0021695	cerebellar cortex development	1	43	ENSSSCG00000004576(RORA)	0.33318	0.525772
GO:0032387	negative regulation of intracellular transport	1	43	ENSSSCG00000029539(RAB23)	0.33318	0.525772
GO:0033047	regulation of mitotic sister chromatid segregation	1	43	ENSSSCG00000016234(CUL3)	0.33318	0.525772
GO:0046470	phosphatidylcholine metabolic process	1	43	ENSSSCG00000011845(PCYT1A)	0.33318	0.525772
GO:0051145	smooth muscle cell differentiation	1	43	ENSSSCG00000011025(ZEB1)	0.33318	0.525772
GO:0070988	demethylation	1	43	ENSSSCG00000010928(KDM5B)	0.33318	0.525772
GO:1904356	regulation of telomere maintenance via telomere lengthening	1	43	ENSSSCG00000024916(DHX36)	0.33318	0.525772
GO:0008219	cell death	12	1102	ENSSSCG00000000625(LRP6);ENSSSCG00000000795(ADAMTS20);ENSSSCG00000004636(TRPM7);ENSSSCG00000005021(SAV1);ENSSSCG00000005524(DAB2IP);ENSSSCG00000007805(ATP2A1);ENSSSCG00000008144(NCK2);ENSSSCG00000009435(NAA16);ENSSSCG00000010243(CCAR1);ENSSSCG00000013262(AMBRA1);ENSSSCG00000016101(CFLAR);ENSSSCG00000016234(CUL3)	0.334497	0.527501
GO:0007179	transforming growth factor beta receptor signaling pathway	2	128	ENSSSCG00000011025(ZEB1);ENSSSCG00000027417(LDLRAD4)	0.337479	0.52996
GO:0051648	vesicle localization	2	128	ENSSSCG00000016234(CUL3);ENSSSCG00000017836(PAFAH1B1)	0.337479	0.52996
GO:0006879	cellular iron ion homeostasis	1	44	ENSSSCG00000011916(ATP6V1A)	0.339448	0.52996
GO:0021766	hippocampus development	1	44	ENSSSCG00000017836(PAFAH1B1)	0.339448	0.52996
GO:0030260	entry into host cell	1	44	ENSSSCG00000003872(EPS15)	0.339448	0.52996
GO:0035924	cellular response to vascular endothelial growth factor stimulus	1	44	ENSSSCG00000005524(DAB2IP)	0.339448	0.52996
GO:0044409	entry into host	1	44	ENSSSCG00000003872(EPS15)	0.339448	0.52996
GO:0045600	positive regulation of fat cell differentiation	1	44	ENSSSCG00000005021(SAV1)	0.339448	0.52996
GO:0046785	microtubule polymerization	1	44	ENSSSCG00000029249(NAV3)	0.339448	0.52996
GO:0050885	neuromuscular process controlling balance	1	44	ENSSSCG00000017836(PAFAH1B1)	0.339448	0.52996
GO:0051806	entry into cell of other organism involved in symbiotic interaction	1	44	ENSSSCG00000003872(EPS15)	0.339448	0.52996
GO:0051828	entry into other organism involved in symbiotic interaction	1	44	ENSSSCG00000003872(EPS15)	0.339448	0.52996
GO:0061045	negative regulation of wound healing	1	44	ENSSSCG00000007541(PDGFA)	0.339448	0.52996
GO:0071156	regulation of cell cycle arrest	1	44	ENSSSCG00000005524(DAB2IP)	0.339448	0.52996
GO:0120193	tight junction organization	1	44	ENSSSCG00000011833(DLG1)	0.339448	0.52996
GO:0007159	leukocyte cell-cell adhesion	3	220	ENSSSCG00000008144(NCK2);ENSSSCG00000011833(DLG1);ENSSSCG00000012613(NKAP)	0.33961	0.52996
GO:0008285	negative regulation of cell proliferation	5	411	ENSSSCG00000005021(SAV1);ENSSSCG00000005524(DAB2IP);ENSSSCG00000011025(ZEB1);ENSSSCG00000011833(DLG1);ENSSSCG00000013262(AMBRA1)	0.340562	0.531099
GO:0046034	ATP metabolic process	2	129	ENSSSCG00000004927(CLPX);ENSSSCG00000011916(ATP6V1A)	0.3409	0.531278
GO:0050808	synapse organization	3	221	ENSSSCG00000005524(DAB2IP);ENSSSCG00000011389(AMIGO3);ENSSSCG00000017836(PAFAH1B1)	0.342181	0.532926
GO:0006810	transport	23	2238	ENSSSCG00000003872(EPS15);ENSSSCG00000004636(TRPM7);ENSSSCG00000005602(GAPVD1);ENSSSCG00000006386(COPA);ENSSSCG00000007805(ATP2A1);ENSSSCG00000010928(KDM5B);ENSSSCG00000011833(DLG1);ENSSSCG00000011916(ATP6V1A);ENSSSCG00000012713(ATP11C);ENSSSCG00000013223(NUP160);ENSSSCG00000013630(DNM2);ENSSSCG00000014828(RAB6A);ENSSSCG00000016234(CUL3);ENSSSCG00000016845(NUP155);ENSSSCG00000017836(PAFAH1B1);ENS…	0.343378	0.533811
GO:2001252	positive regulation of chromosome organization	2	130	ENSSSCG00000016234(CUL3);ENSSSCG00000024916(DHX36)	0.344315	0.533811
GO:0001736	establishment of planar polarity	1	45	ENSSSCG00000017836(PAFAH1B1)	0.345657	0.533811
GO:0002066	columnar/cuboidal epithelial cell development	1	45	ENSSSCG00000017836(PAFAH1B1)	0.345657	0.533811
GO:0006821	chloride transport	1	45	ENSSSCG00000037416(CLIC5)	0.345657	0.533811
GO:0007029	endoplasmic reticulum organization	1	45	ENSSSCG00000027051(EMC7)	0.345657	0.533811
GO:0007164	establishment of tissue polarity	1	45	ENSSSCG00000017836(PAFAH1B1)	0.345657	0.533811
GO:0032481	positive regulation of type I interferon production	1	45	ENSSSCG00000024916(DHX36)	0.345657	0.533811
GO:0043297	apical junction assembly	1	45	ENSSSCG00000011833(DLG1)	0.345657	0.533811
GO:0043502	regulation of muscle adaptation	1	45	ENSSSCG00000028771(MEF2A)	0.345657	0.533811
GO:0046824	positive regulation of nucleocytoplasmic transport	1	45	ENSSSCG00000022479(UBR5)	0.345657	0.533811
GO:0099175	regulation of postsynapse organization	1	45	ENSSSCG00000017836(PAFAH1B1)	0.345657	0.533811
GO:1903036	positive regulation of response to wounding	1	45	ENSSSCG00000006201(ARFGEF1)	0.345657	0.533811
GO:0016358	dendrite development	2	131	ENSSSCG00000005524(DAB2IP);ENSSSCG00000017836(PAFAH1B1)	0.347725	0.536311
GO:0070482	response to oxygen levels	2	131	ENSSSCG00000004576(RORA);ENSSSCG00000011916(ATP6V1A)	0.347725	0.536311
GO:1902533	positive regulation of intracellular signal transduction	7	613	ENSSSCG00000005524(DAB2IP);ENSSSCG00000007541(PDGFA);ENSSSCG00000008144(NCK2);ENSSSCG00000013295(TRIM44);ENSSSCG00000016101(CFLAR);ENSSSCG00000017923(ALOX15);ENSSSCG00000024916(DHX36)	0.35016	0.537742
GO:0006898	receptor-mediated endocytosis	2	132	ENSSSCG00000003872(EPS15);ENSSSCG00000013630(DNM2)	0.35113	0.537742
GO:0033157	regulation of intracellular protein transport	2	132	ENSSSCG00000022479(UBR5);ENSSSCG00000029539(RAB23)	0.35113	0.537742
GO:0040029	regulation of gene expression, epigenetic	2	132	ENSSSCG00000036350(HNRNPA2B1);ENSSSCG00000038870(TNRC6A)	0.35113	0.537742
GO:1903039	positive regulation of leukocyte cell-cell adhesion	2	132	ENSSSCG00000008144(NCK2);ENSSSCG00000012613(NKAP)	0.35113	0.537742
GO:0031347	regulation of defense response	5	417	ENSSSCG00000000475(IRAK3);ENSSSCG00000004576(RORA);ENSSSCG00000005524(DAB2IP);ENSSSCG00000013295(TRIM44);ENSSSCG00000017923(ALOX15)	0.351779	0.537742
GO:0043604	amide biosynthetic process	5	417	ENSSSCG00000004374(QRSL1);ENSSSCG00000004506(CTIF);ENSSSCG00000008144(NCK2);ENSSSCG00000024916(DHX36);ENSSSCG00000038870(TNRC6A)	0.351779	0.537742
GO:0006690	icosanoid metabolic process	1	46	ENSSSCG00000017923(ALOX15)	0.351809	0.537742
GO:0032436	positive regulation of proteasomal ubiquitin-dependent protein catabolic process	1	46	ENSSSCG00000015509(COP1)	0.351809	0.537742
GO:0050672	negative regulation of lymphocyte proliferation	1	46	ENSSSCG00000011833(DLG1)	0.351809	0.537742
GO:0051965	positive regulation of synapse assembly	1	46	ENSSSCG00000011389(AMIGO3)	0.351809	0.537742
GO:0060113	inner ear receptor cell differentiation	1	46	ENSSSCG00000017836(PAFAH1B1)	0.351809	0.537742
GO:0097306	cellular response to alcohol	1	46	ENSSSCG00000000625(LRP6)	0.351809	0.537742
GO:1900076	regulation of cellular response to insulin stimulus	1	46	ENSSSCG00000007757(TRIM72)	0.351809	0.537742
GO:0002218	activation of innate immune response	2	133	ENSSSCG00000000475(IRAK3);ENSSSCG00000005524(DAB2IP)	0.354528	0.541206
GO:0045930	negative regulation of mitotic cell cycle	2	133	ENSSSCG00000004144(HECA);ENSSSCG00000011833(DLG1)	0.354528	0.541206
GO:0034660	ncRNA metabolic process	3	226	ENSSSCG00000004374(QRSL1);ENSSSCG00000017832(METTL16);ENSSSCG00000036350(HNRNPA2B1)	0.355025	0.541617
GO:0002181	cytoplasmic translation	1	47	ENSSSCG00000024916(DHX36)	0.357903	0.543602
GO:0002292	T cell differentiation involved in immune response	1	47	ENSSSCG00000004576(RORA)	0.357903	0.543602
GO:0002444	myeloid leukocyte mediated immunity	1	47	ENSSSCG00000024916(DHX36)	0.357903	0.543602
GO:0019882	antigen processing and presentation	1	47	ENSSSCG00000014828(RAB6A)	0.357903	0.543602
GO:0032945	negative regulation of mononuclear cell proliferation	1	47	ENSSSCG00000011833(DLG1)	0.357903	0.543602
GO:0046620	regulation of organ growth	1	47	ENSSSCG00000005021(SAV1)	0.357903	0.543602
GO:0007018	microtubule-based movement	2	134	ENSSSCG00000017836(PAFAH1B1);ENSSSCG00000032804(BORCS5)	0.357921	0.543602
GO:0010633	negative regulation of epithelial cell migration	1	48	ENSSSCG00000005524(DAB2IP)	0.363941	0.550643
GO:0010827	regulation of glucose transmembrane transport	1	48	ENSSSCG00000028771(MEF2A)	0.363941	0.550643
GO:0014068	positive regulation of phosphatidylinositol 3-kinase signaling	1	48	ENSSSCG00000007541(PDGFA)	0.363941	0.550643
GO:0019080	viral gene expression	1	48	ENSSSCG00000011235(UBP1)	0.363941	0.550643
GO:0042147	retrograde transport, endosome to Golgi	1	48	ENSSSCG00000014828(RAB6A)	0.363941	0.550643
GO:0071466	cellular response to xenobiotic stimulus	1	48	ENSSSCG00000004576(RORA)	0.363941	0.550643
GO:0050670	regulation of lymphocyte proliferation	2	136	ENSSSCG00000008144(NCK2);ENSSSCG00000011833(DLG1)	0.364687	0.551385
GO:0045859	regulation of protein kinase activity	5	424	ENSSSCG00000000475(IRAK3);ENSSSCG00000000625(LRP6);ENSSSCG00000005524(DAB2IP);ENSSSCG00000007541(PDGFA);ENSSSCG00000011833(DLG1)	0.364894	0.551385
GO:0016050	vesicle organization	2	137	ENSSSCG00000016234(CUL3);ENSSSCG00000017836(PAFAH1B1)	0.36806	0.555117
GO:0048839	inner ear development	2	137	ENSSSCG00000011025(ZEB1);ENSSSCG00000017836(PAFAH1B1)	0.36806	0.555117
GO:0008610	lipid biosynthetic process	4	328	ENSSSCG00000007541(PDGFA);ENSSSCG00000011845(PCYT1A);ENSSSCG00000015283(PIK3C2B);ENSSSCG00000017923(ALOX15)	0.368811	0.555117
GO:0006513	protein monoubiquitination	1	49	ENSSSCG00000016234(CUL3)	0.369923	0.555117
GO:0030032	lamellipodium assembly	1	49	ENSSSCG00000008144(NCK2)	0.369923	0.555117
GO:0031123	RNA 3'-end processing	1	49	ENSSSCG00000024916(DHX36)	0.369923	0.555117
GO:0042982	amyloid precursor protein metabolic process	1	49	ENSSSCG00000011833(DLG1)	0.369923	0.555117
GO:0044272	sulfur compound biosynthetic process	1	49	ENSSSCG00000017832(METTL16)	0.369923	0.555117
GO:0046323	glucose import	1	49	ENSSSCG00000028771(MEF2A)	0.369923	0.555117
GO:0060996	dendritic spine development	1	49	ENSSSCG00000017836(PAFAH1B1)	0.369923	0.555117
GO:0070664	negative regulation of leukocyte proliferation	1	49	ENSSSCG00000011833(DLG1)	0.369923	0.555117
GO:0051336	regulation of hydrolase activity	6	526	ENSSSCG00000005477(FKBP15);ENSSSCG00000005524(DAB2IP);ENSSSCG00000006201(ARFGEF1);ENSSSCG00000014126(MSH3);ENSSSCG00000017836(PAFAH1B1);ENSSSCG00000022968(ARFGEF3)	0.370187	0.555165
GO:0032147	activation of protein kinase activity	2	138	ENSSSCG00000005524(DAB2IP);ENSSSCG00000011833(DLG1)	0.371427	0.555975
GO:0032944	regulation of mononuclear cell proliferation	2	138	ENSSSCG00000008144(NCK2);ENSSSCG00000011833(DLG1)	0.371427	0.555975
GO:0051216	cartilage development	2	138	ENSSSCG00000011025(ZEB1);ENSSSCG00000034191(SOX6)	0.371427	0.555975
GO:0051960	regulation of nervous system development	6	527	ENSSSCG00000005524(DAB2IP);ENSSSCG00000006331(PBX1);ENSSSCG00000011025(ZEB1);ENSSSCG00000011389(AMIGO3);ENSSSCG00000011833(DLG1);ENSSSCG00000017836(PAFAH1B1)	0.371879	0.556303
GO:0017144	drug metabolic process	4	330	ENSSSCG00000004576(RORA);ENSSSCG00000004927(CLPX);ENSSSCG00000011916(ATP6V1A);ENSSSCG00000017832(METTL16)	0.37309	0.557764
GO:0009167	purine ribonucleoside monophosphate metabolic process	2	139	ENSSSCG00000004927(CLPX);ENSSSCG00000011916(ATP6V1A)	0.374786	0.558043
GO:0048736	appendage development	2	139	ENSSSCG00000006331(PBX1);ENSSSCG00000016412(LMBR1)	0.374786	0.558043
GO:0060173	limb development	2	139	ENSSSCG00000006331(PBX1);ENSSSCG00000016412(LMBR1)	0.374786	0.558043
GO:0034762	regulation of transmembrane transport	3	234	ENSSSCG00000011833(DLG1);ENSSSCG00000028771(MEF2A);ENSSSCG00000037416(CLIC5)	0.375513	0.558043
GO:0000041	transition metal ion transport	1	50	ENSSSCG00000013630(DNM2)	0.375849	0.558043
GO:0002088	lens development in camera-type eye	1	50	ENSSSCG00000011833(DLG1)	0.375849	0.558043
GO:0042490	mechanoreceptor differentiation	1	50	ENSSSCG00000017836(PAFAH1B1)	0.375849	0.558043
GO:0042733	embryonic digit morphogenesis	1	50	ENSSSCG00000016412(LMBR1)	0.375849	0.558043
GO:0043200	response to amino acid	1	50	ENSSSCG00000011025(ZEB1)	0.375849	0.558043
GO:0043506	regulation of JUN kinase activity	1	50	ENSSSCG00000005524(DAB2IP)	0.375849	0.558043
GO:0098876	vesicle-mediated transport to the plasma membrane	1	50	ENSSSCG00000025417(BBS2)	0.375849	0.558043
GO:0045321	leukocyte activation	6	530	ENSSSCG00000004576(RORA);ENSSSCG00000008144(NCK2);ENSSSCG00000011025(ZEB1);ENSSSCG00000011833(DLG1);ENSSSCG00000012613(NKAP);ENSSSCG00000012713(ATP11C)	0.376956	0.559339
GO:0002376	immune system process	15	1448	ENSSSCG00000000475(IRAK3);ENSSSCG00000003660(PABPC4);ENSSSCG00000004576(RORA);ENSSSCG00000005524(DAB2IP);ENSSSCG00000006331(PBX1);ENSSSCG00000008144(NCK2);ENSSSCG00000011025(ZEB1);ENSSSCG00000011833(DLG1);ENSSSCG00000012613(NKAP);ENSSSCG00000012713(ATP11C);ENSSSCG00000013295(TRIM44);ENSSSCG00000014828(RAB6A);ENSSSCG00000017836(PAFAH1B1);ENSSSCG00000017923(ALOX15);ENSSSCG00000024916(DHX36)	0.378345	0.561051
GO:0009126	purine nucleoside monophosphate metabolic process	2	141	ENSSSCG00000004927(CLPX);ENSSSCG00000011916(ATP6V1A)	0.381484	0.562906
GO:0022600	digestive system process	1	51	ENSSSCG00000006386(COPA)	0.381719	0.562906
GO:0030168	platelet activation	1	51	ENSSSCG00000007541(PDGFA)	0.381719	0.562906
GO:0030193	regulation of blood coagulation	1	51	ENSSSCG00000007541(PDGFA)	0.381719	0.562906
GO:0031110	regulation of microtubule polymerization or depolymerization	1	51	ENSSSCG00000029249(NAV3)	0.381719	0.562906
GO:0050000	chromosome localization	1	51	ENSSSCG00000016234(CUL3)	0.381719	0.562906
GO:0050764	regulation of phagocytosis	1	51	ENSSSCG00000017923(ALOX15)	0.381719	0.562906
GO:0051303	establishment of chromosome localization	1	51	ENSSSCG00000016234(CUL3)	0.381719	0.562906
GO:0051304	chromosome separation	1	51	ENSSSCG00000016234(CUL3)	0.381719	0.562906
GO:1901566	organonitrogen compound biosynthetic process	9	837	ENSSSCG00000004374(QRSL1);ENSSSCG00000004506(CTIF);ENSSSCG00000006201(ARFGEF1);ENSSSCG00000007950(ADCY9);ENSSSCG00000008144(NCK2);ENSSSCG00000011845(PCYT1A);ENSSSCG00000011916(ATP6V1A);ENSSSCG00000024916(DHX36);ENSSSCG00000038870(TNRC6A)	0.383224	0.564776
GO:0043065	positive regulation of apoptotic process	4	335	ENSSSCG00000005021(SAV1);ENSSSCG00000005524(DAB2IP);ENSSSCG00000008144(NCK2);ENSSSCG00000010243(CCAR1)	0.383779	0.565245
GO:0065007	biological regulation	69	7168	ENSSSCG00000000475(IRAK3);ENSSSCG00000000488(MDM2);ENSSSCG00000000625(LRP6);ENSSSCG00000000795(ADAMTS20);ENSSSCG00000001056(RANBP9);ENSSSCG00000001850(-);ENSSSCG00000003486(ARHGEF10L);ENSSSCG00000003660(PABPC4);ENSSSCG00000003828(FGGY);ENSSSCG00000004144(HECA);ENSSSCG00000004374(QRSL1);ENSSSCG00000004506(CTIF);ENSSSCG00000004576(RORA);ENSSSCG00000005021(SAV1);ENSSSCG00000005477(FKBP15);ENSSSCG000…	0.384528	0.565998
GO:0050789	regulation of biological process	65	6738	ENSSSCG00000000475(IRAK3);ENSSSCG00000000488(MDM2);ENSSSCG00000000625(LRP6);ENSSSCG00000000795(ADAMTS20);ENSSSCG00000001056(RANBP9);ENSSSCG00000001850(-);ENSSSCG00000003486(ARHGEF10L);ENSSSCG00000003660(PABPC4);ENSSSCG00000004144(HECA);ENSSSCG00000004506(CTIF);ENSSSCG00000004576(RORA);ENSSSCG00000005021(SAV1);ENSSSCG00000005477(FKBP15);ENSSSCG00000005524(DAB2IP);ENSSSCG00000005602(GAPVD1);ENSSSCG…	0.384844	0.566114
GO:0010389	regulation of G2/M transition of mitotic cell cycle	1	52	ENSSSCG00000006331(PBX1)	0.387535	0.56644
GO:0034620	cellular response to unfolded protein	1	52	ENSSSCG00000008144(NCK2)	0.387535	0.56644
GO:0061035	regulation of cartilage development	1	52	ENSSSCG00000034191(SOX6)	0.387535	0.56644
GO:0061180	mammary gland epithelium development	1	52	ENSSSCG00000010928(KDM5B)	0.387535	0.56644
GO:1900046	regulation of hemostasis	1	52	ENSSSCG00000007541(PDGFA)	0.387535	0.56644
GO:1901224	positive regulation of NIK/NF-kappaB signaling	1	52	ENSSSCG00000013295(TRIM44)	0.387535	0.56644
GO:1901657	glycosyl compound metabolic process	1	52	ENSSSCG00000029539(RAB23)	0.387535	0.56644
GO:2001021	negative regulation of response to DNA damage stimulus	1	52	ENSSSCG00000022479(UBR5)	0.387535	0.56644
GO:1903827	regulation of cellular protein localization	4	337	ENSSSCG00000007187(NSFL1C);ENSSSCG00000011833(DLG1);ENSSSCG00000022479(UBR5);ENSSSCG00000029539(RAB23)	0.38805	0.56644
GO:0009161	ribonucleoside monophosphate metabolic process	2	143	ENSSSCG00000004927(CLPX);ENSSSCG00000011916(ATP6V1A)	0.388152	0.56644
GO:0009165	nucleotide biosynthetic process	2	143	ENSSSCG00000007950(ADCY9);ENSSSCG00000011916(ATP6V1A)	0.388152	0.56644
GO:0010948	negative regulation of cell cycle process	2	143	ENSSSCG00000005524(DAB2IP);ENSSSCG00000011833(DLG1)	0.388152	0.56644
GO:0031668	cellular response to extracellular stimulus	2	143	ENSSSCG00000015283(PIK3C2B);ENSSSCG00000038870(TNRC6A)	0.388152	0.56644
GO:0009966	regulation of signal transduction	18	1770	ENSSSCG00000000475(IRAK3);ENSSSCG00000000795(ADAMTS20);ENSSSCG00000001056(RANBP9);ENSSSCG00000004576(RORA);ENSSSCG00000005524(DAB2IP);ENSSSCG00000007541(PDGFA);ENSSSCG00000007757(TRIM72);ENSSSCG00000008144(NCK2);ENSSSCG00000011025(ZEB1);ENSSSCG00000011833(DLG1);ENSSSCG00000013295(TRIM44);ENSSSCG00000016101(CFLAR);ENSSSCG00000016234(CUL3);ENSSSCG00000017836(PAFAH1B1);ENSSSCG00000017923(ALOX15);ENS…	0.389964	0.568738
GO:0042981	regulation of apoptotic process	9	843	ENSSSCG00000000625(LRP6);ENSSSCG00000000795(ADAMTS20);ENSSSCG00000005021(SAV1);ENSSSCG00000005524(DAB2IP);ENSSSCG00000008144(NCK2);ENSSSCG00000009435(NAA16);ENSSSCG00000010243(CCAR1);ENSSSCG00000013262(AMBRA1);ENSSSCG00000016101(CFLAR)	0.391419	0.570511
GO:0006939	smooth muscle contraction	1	53	ENSSSCG00000011833(DLG1)	0.393297	0.572199
GO:0042632	cholesterol homeostasis	1	53	ENSSSCG00000004576(RORA)	0.393297	0.572199
GO:0050688	regulation of defense response to virus	1	53	ENSSSCG00000013295(TRIM44)	0.393297	0.572199
GO:0032496	response to lipopolysaccharide	2	145	ENSSSCG00000000475(IRAK3);ENSSSCG00000005524(DAB2IP)	0.394789	0.573941
GO:0032270	positive regulation of cellular protein metabolic process	10	948	ENSSSCG00000005524(DAB2IP);ENSSSCG00000006201(ARFGEF1);ENSSSCG00000007541(PDGFA);ENSSSCG00000008144(NCK2);ENSSSCG00000011765(USP13);ENSSSCG00000011833(DLG1);ENSSSCG00000015509(COP1);ENSSSCG00000016234(CUL3);ENSSSCG00000017923(ALOX15);ENSSSCG00000024916(DHX36)	0.394975	0.573941
GO:0051338	regulation of transferase activity	6	541	ENSSSCG00000000475(IRAK3);ENSSSCG00000000625(LRP6);ENSSSCG00000005524(DAB2IP);ENSSSCG00000007541(PDGFA);ENSSSCG00000011833(DLG1);ENSSSCG00000013262(AMBRA1)	0.39559	0.574484
GO:0060562	epithelial tube morphogenesis	3	242	ENSSSCG00000006331(PBX1);ENSSSCG00000010928(KDM5B);ENSSSCG00000011833(DLG1)	0.39588	0.574556
GO:0043068	positive regulation of programmed cell death	4	341	ENSSSCG00000005021(SAV1);ENSSSCG00000005524(DAB2IP);ENSSSCG00000008144(NCK2);ENSSSCG00000010243(CCAR1)	0.396583	0.574895
GO:0032446	protein modification by small protein conjugation	5	441	ENSSSCG00000006137(WWP1);ENSSSCG00000011775(KLHL24);ENSSSCG00000013295(TRIM44);ENSSSCG00000016234(CUL3);ENSSSCG00000022479(UBR5)	0.396784	0.574895
GO:0044262	cellular carbohydrate metabolic process	2	146	ENSSSCG00000003828(FGGY);ENSSSCG00000004576(RORA)	0.398095	0.574895
GO:0048598	embryonic morphogenesis	5	442	ENSSSCG00000006331(PBX1);ENSSSCG00000011025(ZEB1);ENSSSCG00000011833(DLG1);ENSSSCG00000016234(CUL3);ENSSSCG00000016412(LMBR1)	0.398658	0.574895
GO:0007229	integrin-mediated signaling pathway	1	54	ENSSSCG00000016234(CUL3)	0.399005	0.574895
GO:0010833	telomere maintenance via telomere lengthening	1	54	ENSSSCG00000024916(DHX36)	0.399005	0.574895
GO:0033045	regulation of sister chromatid segregation	1	54	ENSSSCG00000016234(CUL3)	0.399005	0.574895
GO:0043367	CD4-positive, alpha-beta T cell differentiation	1	54	ENSSSCG00000004576(RORA)	0.399005	0.574895
GO:0043473	pigmentation	1	54	ENSSSCG00000000795(ADAMTS20)	0.399005	0.574895
GO:0048640	negative regulation of developmental growth	1	54	ENSSSCG00000005021(SAV1)	0.399005	0.574895
GO:0050818	regulation of coagulation	1	54	ENSSSCG00000007541(PDGFA)	0.399005	0.574895
GO:0055092	sterol homeostasis	1	54	ENSSSCG00000004576(RORA)	0.399005	0.574895
GO:0071705	nitrogen compound transport	9	850	ENSSSCG00000005602(GAPVD1);ENSSSCG00000013223(NUP160);ENSSSCG00000013630(DNM2);ENSSSCG00000016845(NUP155);ENSSSCG00000017836(PAFAH1B1);ENSSSCG00000022479(UBR5);ENSSSCG00000025417(BBS2);ENSSSCG00000029539(RAB23);ENSSSCG00000036350(HNRNPA2B1)	0.400995	0.577291
GO:0031348	negative regulation of defense response	2	147	ENSSSCG00000000475(IRAK3);ENSSSCG00000004576(RORA)	0.401394	0.577291
GO:0070663	regulation of leukocyte proliferation	2	147	ENSSSCG00000008144(NCK2);ENSSSCG00000011833(DLG1)	0.401394	0.577291
GO:0050769	positive regulation of neurogenesis	3	245	ENSSSCG00000005524(DAB2IP);ENSSSCG00000011025(ZEB1);ENSSSCG00000017836(PAFAH1B1)	0.403477	0.579544
GO:0002027	regulation of heart rate	1	55	ENSSSCG00000000488(MDM2)	0.40466	0.579544
GO:0014033	neural crest cell differentiation	1	55	ENSSSCG00000000625(LRP6)	0.40466	0.579544
GO:0032465	regulation of cytokinesis	1	55	ENSSSCG00000016234(CUL3)	0.40466	0.579544
GO:0055072	iron ion homeostasis	1	55	ENSSSCG00000011916(ATP6V1A)	0.40466	0.579544
GO:1902600	proton transmembrane transport	1	55	ENSSSCG00000011916(ATP6V1A)	0.40466	0.579544
GO:1904888	cranial skeletal system development	1	55	ENSSSCG00000029539(RAB23)	0.40466	0.579544
GO:0045664	regulation of neuron differentiation	4	345	ENSSSCG00000005524(DAB2IP);ENSSSCG00000006331(PBX1);ENSSSCG00000011025(ZEB1);ENSSSCG00000017836(PAFAH1B1)	0.405099	0.579824
GO:0060429	epithelium development	8	752	ENSSSCG00000004979(MYO9A);ENSSSCG00000005021(SAV1);ENSSSCG00000006331(PBX1);ENSSSCG00000010928(KDM5B);ENSSSCG00000011025(ZEB1);ENSSSCG00000011833(DLG1);ENSSSCG00000013262(AMBRA1);ENSSSCG00000017836(PAFAH1B1)	0.407294	0.582486
GO:0008284	positive regulation of cell proliferation	6	548	ENSSSCG00000006331(PBX1);ENSSSCG00000007541(PDGFA);ENSSSCG00000008144(NCK2);ENSSSCG00000010243(CCAR1);ENSSSCG00000010928(KDM5B);ENSSSCG00000011833(DLG1)	0.407447	0.582486
GO:0097191	extrinsic apoptotic signaling pathway	2	149	ENSSSCG00000005524(DAB2IP);ENSSSCG00000016101(CFLAR)	0.407966	0.582529
GO:1901293	nucleoside phosphate biosynthetic process	2	149	ENSSSCG00000007950(ADCY9);ENSSSCG00000011916(ATP6V1A)	0.407966	0.582529
GO:0006664	glycolipid metabolic process	1	56	ENSSSCG00000027865(GALC)	0.410263	0.58267
GO:0006986	response to unfolded protein	1	56	ENSSSCG00000008144(NCK2)	0.410263	0.58267
GO:0007586	digestion	1	56	ENSSSCG00000006386(COPA)	0.410263	0.58267
GO:0008637	apoptotic mitochondrial changes	1	56	ENSSSCG00000007805(ATP2A1)	0.410263	0.58267
GO:0034644	cellular response to UV	1	56	ENSSSCG00000024916(DHX36)	0.410263	0.58267
GO:0048525	negative regulation of viral process	1	56	ENSSSCG00000011235(UBP1)	0.410263	0.58267
GO:1903035	negative regulation of response to wounding	1	56	ENSSSCG00000007541(PDGFA)	0.410263	0.58267
GO:1903509	liposaccharide metabolic process	1	56	ENSSSCG00000027865(GALC)	0.410263	0.58267
GO:2000060	positive regulation of ubiquitin-dependent protein catabolic process	1	56	ENSSSCG00000015509(COP1)	0.410263	0.58267
GO:0006259	DNA metabolic process	6	550	ENSSSCG00000008179(REV1);ENSSSCG00000014126(MSH3);ENSSSCG00000022479(UBR5);ENSSSCG00000024916(DHX36);ENSSSCG00000025703(REV3L);ENSSSCG00000032531(SMG1)	0.410834	0.58267
GO:0006790	sulfur compound metabolic process	2	150	ENSSSCG00000017832(METTL16);ENSSSCG00000037416(CLIC5)	0.411239	0.58267
GO:0009123	nucleoside monophosphate metabolic process	2	150	ENSSSCG00000004927(CLPX);ENSSSCG00000011916(ATP6V1A)	0.411239	0.58267
GO:0060348	bone development	2	150	ENSSSCG00000017836(PAFAH1B1);ENSSSCG00000029539(RAB23)	0.411239	0.58267
GO:0009967	positive regulation of signal transduction	10	962	ENSSSCG00000000795(ADAMTS20);ENSSSCG00000005524(DAB2IP);ENSSSCG00000007541(PDGFA);ENSSSCG00000008144(NCK2);ENSSSCG00000013295(TRIM44);ENSSSCG00000016101(CFLAR);ENSSSCG00000017836(PAFAH1B1);ENSSSCG00000017923(ALOX15);ENSSSCG00000022479(UBR5);ENSSSCG00000024916(DHX36)	0.413159	0.585043
GO:0048511	rhythmic process	2	151	ENSSSCG00000004576(RORA);ENSSSCG00000029954(THRAP3)	0.414503	0.586598
GO:0007189	adenylate cyclase-activating G protein-coupled receptor signaling pathway	1	57	ENSSSCG00000007950(ADCY9)	0.415813	0.587089
GO:0030512	negative regulation of transforming growth factor beta receptor signaling pathway	1	57	ENSSSCG00000027417(LDLRAD4)	0.415813	0.587089
GO:0042116	macrophage activation	1	57	ENSSSCG00000004576(RORA)	0.415813	0.587089
GO:0007267	cell-cell signaling	8	758	ENSSSCG00000000625(LRP6);ENSSSCG00000005524(DAB2IP);ENSSSCG00000006698(BCL9);ENSSSCG00000010928(KDM5B);ENSSSCG00000016234(CUL3);ENSSSCG00000016845(NUP155);ENSSSCG00000017836(PAFAH1B1);ENSSSCG00000022479(UBR5)	0.416022	0.587089
GO:0001503	ossification	3	250	ENSSSCG00000006331(PBX1);ENSSSCG00000017923(ALOX15);ENSSSCG00000024916(DHX36)	0.41608	0.587089
GO:0043067	regulation of programmed cell death	9	862	ENSSSCG00000000625(LRP6);ENSSSCG00000000795(ADAMTS20);ENSSSCG00000005021(SAV1);ENSSSCG00000005524(DAB2IP);ENSSSCG00000008144(NCK2);ENSSSCG00000009435(NAA16);ENSSSCG00000010243(CCAR1);ENSSSCG00000013262(AMBRA1);ENSSSCG00000016101(CFLAR)	0.417434	0.58865
GO:0007166	cell surface receptor signaling pathway	15	1487	ENSSSCG00000000475(IRAK3);ENSSSCG00000000625(LRP6);ENSSSCG00000004576(RORA);ENSSSCG00000005524(DAB2IP);ENSSSCG00000006698(BCL9);ENSSSCG00000007541(PDGFA);ENSSSCG00000007757(TRIM72);ENSSSCG00000008144(NCK2);ENSSSCG00000011025(ZEB1);ENSSSCG00000013295(TRIM44);ENSSSCG00000016101(CFLAR);ENSSSCG00000016234(CUL3);ENSSSCG00000017836(PAFAH1B1);ENSSSCG00000022479(UBR5);ENSSSCG00000027417(LDLRAD4)	0.420054	0.591995
GO:2001020	regulation of response to DNA damage stimulus	2	153	ENSSSCG00000022479(UBR5);ENSSSCG00000032531(SMG1)	0.421005	0.59202
GO:0002697	regulation of immune effector process	3	252	ENSSSCG00000000475(IRAK3);ENSSSCG00000013295(TRIM44);ENSSSCG00000024916(DHX36)	0.421099	0.59202
GO:0007266	Rho protein signal transduction	1	58	ENSSSCG00000016234(CUL3)	0.421312	0.59202
GO:0042102	positive regulation of T cell proliferation	1	58	ENSSSCG00000008144(NCK2)	0.421312	0.59202
GO:0051261	protein depolymerization	1	58	ENSSSCG00000029249(NAV3)	0.421312	0.59202
GO:0051241	negative regulation of multicellular organismal process	8	762	ENSSSCG00000000475(IRAK3);ENSSSCG00000005021(SAV1);ENSSSCG00000005524(DAB2IP);ENSSSCG00000006331(PBX1);ENSSSCG00000007541(PDGFA);ENSSSCG00000027417(LDLRAD4);ENSSSCG00000029249(NAV3);ENSSSCG00000034191(SOX6)	0.42184	0.592383
GO:0007169	transmembrane receptor protein tyrosine kinase signaling pathway	4	353	ENSSSCG00000005524(DAB2IP);ENSSSCG00000007541(PDGFA);ENSSSCG00000007757(TRIM72);ENSSSCG00000008144(NCK2)	0.422067	0.592383
GO:0050794	regulation of cellular process	60	6252	ENSSSCG00000000475(IRAK3);ENSSSCG00000000488(MDM2);ENSSSCG00000000625(LRP6);ENSSSCG00000000795(ADAMTS20);ENSSSCG00000001056(RANBP9);ENSSSCG00000001850(-);ENSSSCG00000003486(ARHGEF10L);ENSSSCG00000003660(PABPC4);ENSSSCG00000004144(HECA);ENSSSCG00000004506(CTIF);ENSSSCG00000004576(RORA);ENSSSCG00000005021(SAV1);ENSSSCG00000005477(FKBP15);ENSSSCG00000005524(DAB2IP);ENSSSCG00000006137(WWP1);ENSSSCG00…	0.422585	0.592762
GO:0023051	regulation of signaling	20	2013	ENSSSCG00000000475(IRAK3);ENSSSCG00000000795(ADAMTS20);ENSSSCG00000001056(RANBP9);ENSSSCG00000004576(RORA);ENSSSCG00000005524(DAB2IP);ENSSSCG00000007541(PDGFA);ENSSSCG00000007757(TRIM72);ENSSSCG00000008144(NCK2);ENSSSCG00000010928(KDM5B);ENSSSCG00000011025(ZEB1);ENSSSCG00000011833(DLG1);ENSSSCG00000013295(TRIM44);ENSSSCG00000016101(CFLAR);ENSSSCG00000016234(CUL3);ENSSSCG00000017836(PAFAH1B1);ENSS…	0.423026	0.593032
GO:0051276	chromosome organization	7	660	ENSSSCG00000008215(SMYD1);ENSSSCG00000010928(KDM5B);ENSSSCG00000014126(MSH3);ENSSSCG00000016234(CUL3);ENSSSCG00000022479(UBR5);ENSSSCG00000024916(DHX36);ENSSSCG00000032531(SMG1)	0.423281	0.59304
GO:0021537	telencephalon development	2	154	ENSSSCG00000005524(DAB2IP);ENSSSCG00000017836(PAFAH1B1)	0.424243	0.59404
GO:0022407	regulation of cell-cell adhesion	3	254	ENSSSCG00000008144(NCK2);ENSSSCG00000011833(DLG1);ENSSSCG00000012613(NKAP)	0.426104	0.594423
GO:0001889	liver development	1	59	ENSSSCG00000016234(CUL3)	0.426759	0.594423
GO:0033077	T cell differentiation in thymus	1	59	ENSSSCG00000011025(ZEB1)	0.426759	0.594423
GO:0045582	positive regulation of T cell differentiation	1	59	ENSSSCG00000012613(NKAP)	0.426759	0.594423
GO:0140053	mitochondrial gene expression	1	59	ENSSSCG00000004374(QRSL1)	0.426759	0.594423
GO:1903363	negative regulation of cellular protein catabolic process	1	59	ENSSSCG00000005524(DAB2IP)	0.426759	0.594423
GO:1903409	reactive oxygen species biosynthetic process	1	59	ENSSSCG00000004576(RORA)	0.426759	0.594423
GO:1903845	negative regulation of cellular response to transforming growth factor beta stimulus	1	59	ENSSSCG00000027417(LDLRAD4)	0.426759	0.594423
GO:1905477	positive regulation of protein localization to membrane	1	59	ENSSSCG00000011833(DLG1)	0.426759	0.594423
GO:0050790	regulation of catalytic activity	11	1077	ENSSSCG00000000475(IRAK3);ENSSSCG00000000625(LRP6);ENSSSCG00000005477(FKBP15);ENSSSCG00000005524(DAB2IP);ENSSSCG00000006201(ARFGEF1);ENSSSCG00000007541(PDGFA);ENSSSCG00000011833(DLG1);ENSSSCG00000013262(AMBRA1);ENSSSCG00000014126(MSH3);ENSSSCG00000017836(PAFAH1B1);ENSSSCG00000022968(ARFGEF3)	0.427623	0.59528
GO:0009314	response to radiation	3	255	ENSSSCG00000008179(REV1);ENSSSCG00000015509(COP1);ENSSSCG00000024916(DHX36)	0.428601	0.596292
GO:0007017	microtubule-based process	5	459	ENSSSCG00000007187(NSFL1C);ENSSSCG00000011833(DLG1);ENSSSCG00000017836(PAFAH1B1);ENSSSCG00000029249(NAV3);ENSSSCG00000032804(BORCS5)	0.430425	0.597406
GO:0000226	microtubule cytoskeleton organization	4	357	ENSSSCG00000007187(NSFL1C);ENSSSCG00000011833(DLG1);ENSSSCG00000017836(PAFAH1B1);ENSSSCG00000029249(NAV3)	0.430512	0.597406
GO:0051347	positive regulation of transferase activity	4	357	ENSSSCG00000005524(DAB2IP);ENSSSCG00000007541(PDGFA);ENSSSCG00000011833(DLG1);ENSSSCG00000013262(AMBRA1)	0.430512	0.597406
GO:0002237	response to molecule of bacterial origin	2	156	ENSSSCG00000000475(IRAK3);ENSSSCG00000005524(DAB2IP)	0.430691	0.597406
GO:0006352	DNA-templated transcription, initiation	1	60	ENSSSCG00000024916(DHX36)	0.432155	0.597406
GO:0008589	regulation of smoothened signaling pathway	1	60	ENSSSCG00000004576(RORA)	0.432155	0.597406
GO:0021761	limbic system development	1	60	ENSSSCG00000017836(PAFAH1B1)	0.432155	0.597406
GO:0036294	cellular response to decreased oxygen levels	1	60	ENSSSCG00000004576(RORA)	0.432155	0.597406
GO:0043500	muscle adaptation	1	60	ENSSSCG00000028771(MEF2A)	0.432155	0.597406
GO:0071456	cellular response to hypoxia	1	60	ENSSSCG00000004576(RORA)	0.432155	0.597406
GO:0097581	lamellipodium organization	1	60	ENSSSCG00000008144(NCK2)	0.432155	0.597406
GO:0022409	positive regulation of cell-cell adhesion	2	157	ENSSSCG00000008144(NCK2);ENSSSCG00000012613(NKAP)	0.433901	0.599124
[truncated: 659 more rows]
