# Supplementary material for: Identification of Candidate Genes and Regulatory Competitive Endogenous RNA (ceRNA) Networks Underlying Intramuscular Fat Content in Yorkshire Pigs with Extreme Fat Deposition Phenotypes
Source: Int J Mol Sci. 2022 Oct 20;23(20):12596. doi: 10.3390/ijms232012596 (PMC9603960; doi:10.3390/ijms232012596)
Supplement: Supplementary file 1 [file ijms-23-12596-s001.zip › Supplementary File S5 KEGG analysis for DE circRNAs.xlsx]

## Sheet: Kegg
KEGG pathway analysis for DE circRNAs between H and L groups
KEGG_A_class	KEGG_B_class	Pathway	H-vs-L (83)	Background number (8756)	Genes	Pvalue	Qvalue	Pathway ID
Human Diseases	Neurodegenerative disease	Spinocerebellar ataxia	5	97	ENSSSCG00000004576(RORA);ENSSSCG00000007805(ATP2A1);ENSSSCG00000013262(AMBRA1);ENSSSCG00000021845(ATXN2L);ENSSSCG00000024864(ATXN10)	0.00220865	0.448356	ko05017
Cellular Processes	Transport and catabolism	Endocytosis	7	247	ENSSSCG00000000488(MDM2);ENSSSCG00000001229(-);ENSSSCG00000003872(EPS15);ENSSSCG00000006137(WWP1);ENSSSCG00000006201(ARFGEF1);ENSSSCG00000013630(DNM2);ENSSSCG00000013857(EPS15L1)	0.00877355	0.715783	ko04144
Genetic Information Processing	Folding, sorting and degradation	Ubiquitin mediated proteolysis	5	149	ENSSSCG00000000488(MDM2);ENSSSCG00000006137(WWP1);ENSSSCG00000015509(COP1);ENSSSCG00000016234(CUL3);ENSSSCG00000022479(UBR5)	0.0133871	0.715783	ko04120
Organismal Systems	Endocrine system	Parathyroid hormone synthesis, secretion and action	4	104	ENSSSCG00000000625(LRP6);ENSSSCG00000007950(ADCY9);ENSSSCG00000028771(MEF2A);ENSSSCG00000036363(-)	0.0168633	0.715783	ko04928
Cellular Processes	Transport and catabolism	Mitophagy - animal	3	63	ENSSSCG00000007203(-);ENSSSCG00000013262(AMBRA1);ENSSSCG00000032917(USP30)	0.0216938	0.715783	ko04137
Organismal Systems	Development	Axon guidance	5	179	ENSSSCG00000003691(MYL12A);ENSSSCG00000005480(RGS3);ENSSSCG00000008144(NCK2);ENSSSCG00000008919(EPHA5);ENSSSCG00000017791(-)	0.0272398	0.715783	ko04360
Human Diseases	Drug resistance	Platinum drug resistance	3	73	ENSSSCG00000000488(MDM2);ENSSSCG00000014126(MSH3);ENSSSCG00000025703(REV3L)	0.0317748	0.715783	ko01524
Metabolism	Nucleotide metabolism	Purine metabolism	4	131	ENSSSCG00000003812(PGM1);ENSSSCG00000006754(AMPD1);ENSSSCG00000007950(ADCY9);ENSSSCG00000036363(-)	0.0355247	0.715783	ko00230
Genetic Information Processing	Folding, sorting and degradation	RNA degradation	3	78	ENSSSCG00000003660(PABPC4);ENSSSCG00000009319(PAN3);ENSSSCG00000024916(DHX36)	0.0375894	0.715783	ko03018
Metabolism	Carbohydrate metabolism	Galactose metabolism	2	34	ENSSSCG00000003812(PGM1);ENSSSCG00000016487(MGAM2)	0.0409486	0.715783	ko00052
Metabolism	Carbohydrate metabolism	Starch and sucrose metabolism	2	37	ENSSSCG00000003812(PGM1);ENSSSCG00000016487(MGAM2)	0.0477396	0.715783	ko00500
Cellular Processes	Cellular community - eukaryotes	Gap junction	3	87	ENSSSCG00000007541(PDGFA);ENSSSCG00000007950(ADCY9);ENSSSCG00000030354(MAP3K2)	0.0493264	0.715783	ko04540
Metabolism	Metabolism of other amino acids	Phosphonate and phosphinate metabolism	1	6	ENSSSCG00000011845(PCYT1A)	0.0555599	0.715783	ko00440
Human Diseases	Cancers	Transcriptional misregulation in cancers	5	220	ENSSSCG00000000488(MDM2);ENSSSCG00000006331(PBX1);ENSSSCG00000007541(PDGFA);ENSSSCG00000011025(ZEB1);ENSSSCG00000023593(AFF1)	0.0574164	0.715783	ko05202
Human Diseases	Infectious diseases	Salmonella infection	5	221	ENSSSCG00000000144(-);ENSSSCG00000000145(-);ENSSSCG00000002547(-);ENSSSCG00000003691(MYL12A);ENSSSCG00000013630(DNM2)	0.0583247	0.715783	ko05132
Cellular Processes	Cellular community - eukaryotes	Tight junction	4	160	ENSSSCG00000000145(-);ENSSSCG00000003691(MYL12A);ENSSSCG00000011833(DLG1);ENSSSCG00000031488(ARHGAP17)	0.0650999	0.715783	ko04530
Human Diseases	Cancers	Prostate cancer	3	98	ENSSSCG00000000488(MDM2);ENSSSCG00000007541(PDGFA);ENSSSCG00000011025(ZEB1)	0.0658041	0.715783	ko05215
Human Diseases	Cardiovascular diseases	Dilated cardiomyopathy (DCM)	3	98	ENSSSCG00000007805(ATP2A1);ENSSSCG00000007950(ADCY9);ENSSSCG00000028148(DMD)	0.0658041	0.715783	ko05414
Genetic Information Processing	Transcription	Basal transcription factors	2	45	ENSSSCG00000033106(GTF2A1L);ENSSSCG00000034156(GTF2F2)	0.0676291	0.715783	ko03022
Organismal Systems	Environmental adaptation	Circadian rhythm - fly	1	8	ENSSSCG00000021845(ATXN2L)	0.0733933	0.715783	ko04711
Environmental Information Processing	Signal transduction	cGMP - PKG signaling pathway	4	168	ENSSSCG00000007805(ATP2A1);ENSSSCG00000007950(ADCY9);ENSSSCG00000020720(IRAG1);ENSSSCG00000028771(MEF2A)	0.0749874	0.715783	ko04022
Genetic Information Processing	Translation	RNA transport	4	170	ENSSSCG00000003660(PABPC4);ENSSSCG00000013223(NUP160);ENSSSCG00000014794(NUP98);ENSSSCG00000016845(NUP155)	0.0775726	0.715783	ko03013
Genetic Information Processing	Replication and repair	Fanconi anemia pathway	2	51	ENSSSCG00000008179(REV1);ENSSSCG00000025703(REV3L)	0.0840259	0.734474	ko03460
Human Diseases	Infectious diseases	Vibrio cholerae infection	2	53	ENSSSCG00000007950(ADCY9);ENSSSCG00000011916(ATP6V1A)	0.0897366	0.734474	ko05110
Metabolism	Global and overview maps	Metabolic pathways	19	1466	ENSSSCG00000000939(ACSS3);ENSSSCG00000001852(IDH2);ENSSSCG00000003812(PGM1);ENSSSCG00000004374(QRSL1);ENSSSCG00000006754(AMPD1);ENSSSCG00000007950(ADCY9);ENSSSCG00000008215(SMYD1);ENSSSCG00000008624(LPIN1);ENSSSCG00000011845(PCYT1A);ENSSSCG00000011916(ATP6V1A);ENSSSCG00000012257(-);ENSSSCG00000015283(PIK3C2B);ENSSSCG00000016487(MGAM2);ENSSSCG00000016971(MCCC2);ENSSSCG00000017836(PAFAH1B1);ENSSSCG…	0.0904525	0.734474	ko01100
Human Diseases	Cancers	Viral carcinogenesis	4	184	ENSSSCG00000000488(MDM2);ENSSSCG00000001229(-);ENSSSCG00000011833(DLG1);ENSSSCG00000033106(GTF2A1L)	0.0968973	0.756545	ko05203
Organismal Systems	Excretory system	Endocrine and other factor-regulated calcium reabsorption	2	58	ENSSSCG00000007950(ADCY9);ENSSSCG00000013630(DNM2)	0.10449	0.778755	ko04961
Environmental Information Processing	Signal transduction	Hippo signaling pathway -fly	2	62	ENSSSCG00000005021(SAV1);ENSSSCG00000011833(DLG1)	0.116733	0.778755	ko04391
Metabolism	Metabolism of other amino acids	Taurine and hypotaurine metabolism	1	14	ENSSSCG00000038607(GADL1)	0.124921	0.778755	ko00430
Organismal Systems	Endocrine system	Cortisol synthesis and secretion	2	69	ENSSSCG00000006331(PBX1);ENSSSCG00000007950(ADCY9)	0.138958	0.778755	ko04927
Human Diseases	Cancers	Melanoma	2	72	ENSSSCG00000000488(MDM2);ENSSSCG00000007541(PDGFA)	0.14875	0.778755	ko05218
Cellular Processes	Cell growth and death	p53 signaling pathway	2	73	ENSSSCG00000000488(MDM2);ENSSSCG00000015509(COP1)	0.152045	0.778755	ko04115
Metabolism	Global and overview maps	2-Oxocarboxylic acid metabolism	1	18	ENSSSCG00000001852(IDH2)	0.15769	0.778755	ko01210
Cellular Processes	Transport and catabolism	Autophagy - animal	3	145	ENSSSCG00000013262(AMBRA1);ENSSSCG00000016101(CFLAR);ENSSSCG00000017668(VMP1)	0.158374	0.778755	ko04140
Human Diseases	Cardiovascular diseases	Arrhythmogenic right ventricular cardiomyopathy (ARVC)	2	76	ENSSSCG00000007805(ATP2A1);ENSSSCG00000028148(DMD)	0.162015	0.778755	ko05412
Human Diseases	Cardiovascular diseases	Fluid shear stress and atherosclerosis	3	148	ENSSSCG00000000144(-);ENSSSCG00000007541(PDGFA);ENSSSCG00000028771(MEF2A)	0.165251	0.778755	ko05418
Human Diseases	Cancers	Glioma	2	77	ENSSSCG00000000488(MDM2);ENSSSCG00000007541(PDGFA)	0.165365	0.778755	ko05214
Metabolism	Metabolism of cofactors and vitamins	Pantothenate and CoA biosynthesis	1	19	ENSSSCG00000038607(GADL1)	0.165691	0.778755	ko00770
Organismal Systems	Digestive system	Bile secretion	2	79	ENSSSCG00000007950(ADCY9);ENSSSCG00000026996(-)	0.172102	0.778755	ko04976
Environmental Information Processing	Signal transduction	cAMP signaling pathway	4	232	ENSSSCG00000007805(ATP2A1);ENSSSCG00000007950(ADCY9);ENSSSCG00000026996(-);ENSSSCG00000036363(-)	0.177563	0.778755	ko04024
Metabolism	Amino acid metabolism	Phenylalanine metabolism	1	21	ENSSSCG00000012257(-)	0.181468	0.778755	ko00360
Environmental Information Processing	Signal transduction	Phospholipase D signaling pathway	3	155	ENSSSCG00000007541(PDGFA);ENSSSCG00000007950(ADCY9);ENSSSCG00000013630(DNM2)	0.181636	0.778755	ko04072
Genetic Information Processing	Replication and repair	Mismatch repair	1	22	ENSSSCG00000014126(MSH3)	0.189246	0.778755	ko03430
Cellular Processes	Cell growth and death	Cellular senescence	3	160	ENSSSCG00000000488(MDM2);ENSSSCG00000001229(-);ENSSSCG00000004636(TRPM7)	0.193602	0.778755	ko04218
Human Diseases	Cancers	MicroRNAs in cancer	3	160	ENSSSCG00000000488(MDM2);ENSSSCG00000007541(PDGFA);ENSSSCG00000011025(ZEB1)	0.193602	0.778755	ko05206
Organismal Systems	Nervous system	Synaptic vesicle cycle	2	86	ENSSSCG00000011916(ATP6V1A);ENSSSCG00000013630(DNM2)	0.196013	0.778755	ko04721
Environmental Information Processing	Signal transduction	mTOR signaling pathway	3	163	ENSSSCG00000000625(LRP6);ENSSSCG00000008624(LPIN1);ENSSSCG00000011916(ATP6V1A)	0.200876	0.778755	ko04150
Metabolism	Amino acid metabolism	Histidine metabolism	1	24	ENSSSCG00000012257(-)	0.204583	0.778755	ko00340
Cellular Processes	Cell growth and death	Necroptosis	3	166	ENSSSCG00000004636(TRPM7);ENSSSCG00000016101(CFLAR);ENSSSCG00000017923(ALOX15)	0.208216	0.778755	ko04217
Human Diseases	Cardiovascular diseases	Hypertrophic cardiomyopathy (HCM)	2	90	ENSSSCG00000007805(ATP2A1);ENSSSCG00000028148(DMD)	0.209862	0.778755	ko05410
Metabolism	Lipid metabolism	Linoleic acid metabolism	1	25	ENSSSCG00000017923(ALOX15)	0.212143	0.778755	ko00591
Organismal Systems	Endocrine system	GnRH signaling pathway	2	92	ENSSSCG00000007950(ADCY9);ENSSSCG00000030354(MAP3K2)	0.216826	0.778755	ko04912
Human Diseases	Drug resistance	Endocrine resistance	2	93	ENSSSCG00000000488(MDM2);ENSSSCG00000007950(ADCY9)	0.220316	0.778755	ko01522
Genetic Information Processing	Translation	mRNA surveillance pathway	2	94	ENSSSCG00000003660(PABPC4);ENSSSCG00000032531(SMG1)	0.223811	0.778755	ko03015
Organismal Systems	Development and regeneration	Axon regeneration	2	94	ENSSSCG00000007950(ADCY9);ENSSSCG00000008144(NCK2)	0.223811	0.778755	ko04361
Human Diseases	Substance dependence	Morphine addiction	2	94	ENSSSCG00000007950(ADCY9);ENSSSCG00000036363(-)	0.223811	0.778755	ko05032
Human Diseases	Neurodegenerative diseases	Alzheimer disease	5	345	ENSSSCG00000000625(LRP6);ENSSSCG00000002547(-);ENSSSCG00000007203(-);ENSSSCG00000007805(ATP2A1);ENSSSCG00000013262(AMBRA1)	0.228635	0.778755	ko05010
Metabolism	Lipid metabolism	Glycerophospholipid metabolism	2	97	ENSSSCG00000008624(LPIN1);ENSSSCG00000011845(PCYT1A)	0.234321	0.778755	ko00564
Human Diseases	Cancers	Choline metabolism in cancer	2	97	ENSSSCG00000007541(PDGFA);ENSSSCG00000011845(PCYT1A)	0.234321	0.778755	ko05231
Environmental Information Processing	Signal transduction	Hippo signaling pathway - multiple species	1	28	ENSSSCG00000005021(SAV1)	0.234402	0.778755	ko04392
Organismal Systems	Excretory system	Collecting duct acid secretion	1	28	ENSSSCG00000011916(ATP6V1A)	0.234402	0.778755	ko04966
Metabolism	Carbohydrate metabolism	Citrate cycle (TCA cycle)	1	29	ENSSSCG00000001852(IDH2)	0.241682	0.778755	ko00020
Metabolism	Carbohydrate metabolism	Pentose phosphate pathway	1	29	ENSSSCG00000003812(PGM1)	0.241682	0.778755	ko00030
Organismal Systems	Digestive system	Pancreatic secretion	2	102	ENSSSCG00000007805(ATP2A1);ENSSSCG00000007950(ADCY9)	0.251901	0.799	ko04972
Environmental Information Processing	Signal transduction	Hedgehog signaling pathway - fly	1	31	ENSSSCG00000016234(CUL3)	0.256039	0.799629	ko04341
Metabolism	Metabolism of other amino acids	beta-Alanine metabolism	1	34	ENSSSCG00000038607(GADL1)	0.277072	0.80321	ko00410
Metabolism	Carbohydrate metabolism	Propanoate metabolism	1	34	ENSSSCG00000000939(ACSS3)	0.277072	0.80321	ko00640
Organismal Systems	Environmental adaptation	Circadian rhythm	1	34	ENSSSCG00000004576(RORA)	0.277072	0.80321	ko04710
Cellular Processes	Cell motility	Regulation of actin cytoskeleton	4	288	ENSSSCG00000003691(MYL12A);ENSSSCG00000007541(PDGFA);ENSSSCG00000017791(-);ENSSSCG00000030460(ARHGEF6)	0.29118	0.80321	ko04810
Organismal Systems	Nervous system	Serotonergic synapse	2	114	ENSSSCG00000012257(-);ENSSSCG00000017923(ALOX15)	0.294179	0.80321	ko04726
Organismal Systems	Endocrine system	Thyroid hormone signaling pathway	2	115	ENSSSCG00000000488(MDM2);ENSSSCG00000007805(ATP2A1)	0.297695	0.80321	ko04919
Metabolism	Amino acid metabolism	Tyrosine metabolism	1	38	ENSSSCG00000012257(-)	0.304204	0.80321	ko00350
Environmental Information Processing	Signal transduction	TNF signaling pathway	2	117	ENSSSCG00000005524(DAB2IP);ENSSSCG00000016101(CFLAR)	0.30472	0.80321	ko04668
Human Diseases	Cancers	Bladder cancer	1	39	ENSSSCG00000000488(MDM2)	0.310828	0.80321	ko05219
Metabolism	Amino acid metabolism	Glycine, serine and threonine metabolism	1	42	ENSSSCG00000012257(-)	0.33033	0.80321	ko00260
Human Diseases	Drug resistance	Antifolate resistance	1	42	ENSSSCG00000026996(-)	0.33033	0.80321	ko01523
Organismal Systems	Immune system	Platelet activation	2	126	ENSSSCG00000003691(MYL12A);ENSSSCG00000007950(ADCY9)	0.336158	0.80321	ko04611
Organismal Systems	Excretory system	Vasopressin-regulated water reabsorption	1	43	ENSSSCG00000007950(ADCY9)	0.336708	0.80321	ko04962
Metabolism	Amino acid metabolism	Tryptophan metabolism	1	45	ENSSSCG00000012257(-)	0.349286	0.80321	ko00380
Environmental Information Processing	Signal transduction	Hedgehog signaling pathway	1	45	ENSSSCG00000016234(CUL3)	0.349286	0.80321	ko04340
Metabolism	Lipid metabolism	Ether lipid metabolism	1	46	ENSSSCG00000017836(PAFAH1B1)	0.355486	0.80321	ko00565
Metabolism	Lipid metabolism	Sphingolipid metabolism	1	46	ENSSSCG00000027865(GALC)	0.355486	0.80321	ko00600
Genetic Information Processing	Translation	Aminoacyl-tRNA biosynthesis	1	46	ENSSSCG00000004374(QRSL1)	0.355486	0.80321	ko00970
Organismal Systems	Endocrine system	Ovarian Steroidogenesis	1	46	ENSSSCG00000007950(ADCY9)	0.355486	0.80321	ko04913
Metabolism	Carbohydrate metabolism	Amino sugar and nucleotide sugar metabolism	1	47	ENSSSCG00000003812(PGM1)	0.361628	0.80321	ko00520
Genetic Information Processing	Transcription	Spliceosome	2	134	ENSSSCG00000016075(SF3B1);ENSSSCG00000038947(-)	0.363764	0.80321	ko03040
Genetic Information Processing	Folding, sorting and degradation	Proteasome	1	48	ENSSSCG00000005038(PSMC6)	0.367712	0.80321	ko03050
Human Diseases	Substance dependence	Cocaine addiction	1	48	ENSSSCG00000012257(-)	0.367712	0.80321	ko05030
Organismal Systems	Circulatory system	Vascular smooth muscle contraction	2	137	ENSSSCG00000007950(ADCY9);ENSSSCG00000020720(IRAG1)	0.374012	0.80321	ko04270
Human Diseases	Infectious diseases	Human papillomavirus infection	4	327	ENSSSCG00000000488(MDM2);ENSSSCG00000001229(-);ENSSSCG00000011833(DLG1);ENSSSCG00000011916(ATP6V1A)	0.375562	0.80321	ko05165
Metabolism	Amino acid metabolism	Valine, leucine and isoleucine degradation	1	50	ENSSSCG00000016971(MCCC2)	0.379708	0.80321	ko00280
Human Diseases	Infectious diseases	Human cytomegalovirus infection	3	233	ENSSSCG00000000488(MDM2);ENSSSCG00000001229(-);ENSSSCG00000007950(ADCY9)	0.380585	0.80321	ko05163
Cellular Processes	Cell growth and death	Apoptosis	2	140	ENSSSCG00000005524(DAB2IP);ENSSSCG00000016101(CFLAR)	0.384195	0.80321	ko04210
Environmental Information Processing	Signal transduction	Apelin signaling pathway	2	142	ENSSSCG00000007950(ADCY9);ENSSSCG00000028771(MEF2A)	0.390945	0.80321	ko04371
Metabolism	Xenobiotics biodegradation and metabolism	Drug metabolism - cytochrome P450	1	52	ENSSSCG00000012257(-)	0.39148	0.80321	ko00982
Cellular Processes	Cell growth and death	Apoptosis - fly	1	52	ENSSSCG00000005021(SAV1)	0.39148	0.80321	ko04214
Metabolism	Amino acid metabolism	Arginine and proline metabolism	1	53	ENSSSCG00000012257(-)	0.397283	0.80321	ko00330
Metabolism	Metabolism of other amino acids	Glutathione metabolism	1	53	ENSSSCG00000001852(IDH2)	0.397283	0.80321	ko00480
Organismal Systems	Digestive system	Carbohydrate digestion and absorption	1	54	ENSSSCG00000016487(MGAM2)	0.403031	0.80321	ko04973
Organismal Systems	Circulatory system	Adrenergic signaling in cardiomyocytes	2	149	ENSSSCG00000007805(ATP2A1);ENSSSCG00000007950(ADCY9)	0.414311	0.80321	ko04261
Organismal Systems	Immune system	T cell receptor signaling pathway	2	152	ENSSSCG00000008144(NCK2);ENSSSCG00000011833(DLG1)	0.424192	0.80321	ko04660
Human Diseases	Infectious diseases	Epstein-Barr virus infection	3	251	ENSSSCG00000000488(MDM2);ENSSSCG00000001229(-);ENSSSCG00000005038(PSMC6)	0.426753	0.80321	ko05169
Organismal Systems	Immune system	NOD-like receptor signaling pathway	2	154	ENSSSCG00000000144(-);ENSSSCG00000004636(TRPM7)	0.430733	0.80321	ko04621
Environmental Information Processing	Membrane transport	ABC transporters	1	59	ENSSSCG00000026996(-)	0.430969	0.80321	ko02010
Organismal Systems	Endocrine system	Regulation of lipolysis in adipocyte	1	59	ENSSSCG00000007950(ADCY9)	0.430969	0.80321	ko04923
Environmental Information Processing	Signal transduction	NF-kappa B signaling pathway	2	155	ENSSSCG00000007203(-);ENSSSCG00000016101(CFLAR)	0.43399	0.80321	ko04064
Environmental Information Processing	Signal transduction	Wnt signaling pathway	2	155	ENSSSCG00000000625(LRP6);ENSSSCG00000007203(-)	0.43399	0.80321	ko04310
Cellular Processes	Cell growth and death	Ferroptosis	1	60	ENSSSCG00000017923(ALOX15)	0.436399	0.80321	ko04216
Metabolism	Lipid metabolism	Glycerolipid metabolism	1	61	ENSSSCG00000008624(LPIN1)	0.441779	0.80321	ko00561
Human Diseases	Endocrine and metabolic diseases	Cushing syndrome	2	159	ENSSSCG00000006331(PBX1);ENSSSCG00000007950(ADCY9)	0.446916	0.80321	ko04934
Metabolism	Amino acid metabolism	Lysine degradation	1	62	ENSSSCG00000008215(SMYD1)	0.447107	0.80321	ko00310
Organismal Systems	Aging	Longevity regulating pathway - multiple species	1	62	ENSSSCG00000007950(ADCY9)	0.447107	0.80321	ko04213
Organismal Systems	Digestive system	Mineral absorption	1	62	ENSSSCG00000004636(TRPM7)	0.447107	0.80321	ko04978
Metabolism	Lipid metabolism	Arachidonic acid metabolism	1	63	ENSSSCG00000017923(ALOX15)	0.452385	0.805564	ko00590
Metabolism	Carbohydrate metabolism	Glycolysis / Gluconeogenesis	1	64	ENSSSCG00000003812(PGM1)	0.457614	0.807788	ko00010
Human Diseases	Substance dependence	Amphetamine addiction	1	69	ENSSSCG00000012257(-)	0.483026	0.83139	ko05031
Human Diseases	Infectious diseases	Epithelial cell signaling in Helicobacter pylori infection	1	69	ENSSSCG00000011916(ATP6V1A)	0.483026	0.83139	ko05120
Cellular Processes	Cellular community - eukaryotes	Adherens junction	1	71	ENSSSCG00000007203(-)	0.492858	0.83139	ko04520
Organismal Systems	Endocrine system	Thyroid hormone synthesis	1	71	ENSSSCG00000007950(ADCY9)	0.492858	0.83139	ko04918
Metabolism	Global and overview maps	Biosynthesis of amino acids	1	72	ENSSSCG00000001852(IDH2)	0.497705	0.83139	ko01230
Human Diseases	Infectious diseases	Bacterial invasion of epithelial cells	1	73	ENSSSCG00000013630(DNM2)	0.502506	0.83139	ko05100
Metabolism	Carbohydrate metabolism	Inositol phosphate metabolism	1	74	ENSSSCG00000015283(PIK3C2B)	0.507261	0.83139	ko00562
Organismal Systems	Digestive system	Gastric acid secretion	1	77	ENSSSCG00000007950(ADCY9)	0.52126	0.83139	ko04971
Human Diseases	Cancers	Chronic myeloid leukemia	1	77	ENSSSCG00000000488(MDM2)	0.52126	0.83139	ko05220
Human Diseases	Cancers	Pancreatic cancer	1	78	ENSSSCG00000030460(ARHGEF6)	0.525838	0.83139	ko05212
Genetic Information Processing	Translation	Ribosome biogenesis in eukaryotes	1	79	ENSSSCG00000007203(-)	0.530374	0.83139	ko03008
Human Diseases	Drug resistance	EGFR tyrosine kinase inhibitor resistance	1	82	ENSSSCG00000007541(PDGFA)	0.543723	0.83139	ko01521
Cellular Processes	Transport and catabolism	Peroxisome	1	82	ENSSSCG00000001852(IDH2)	0.543723	0.83139	ko04146
Cellular Processes	Cellular community - eukaryotes	Focal adhesion	2	192	ENSSSCG00000003691(MYL12A);ENSSSCG00000007541(PDGFA)	0.546906	0.83139	ko04510
Environmental Information Processing	Signal transduction	ErbB signaling pathway	1	83	ENSSSCG00000008144(NCK2)	0.548089	0.83139	ko04012
Environmental Information Processing	Signal transduction	MAPK signaling pathway - fly	1	83	ENSSSCG00000028771(MEF2A)	0.548089	0.83139	ko04013
Organismal Systems	Digestive system	Salivary secretion	1	83	ENSSSCG00000007950(ADCY9)	0.548089	0.83139	ko04970
Human Diseases	Cancers	Pathways in cancer	5	522	ENSSSCG00000000488(MDM2);ENSSSCG00000000625(LRP6);ENSSSCG00000007541(PDGFA);ENSSSCG00000007950(ADCY9);ENSSSCG00000014126(MSH3)	0.556317	0.83139	ko05200
Organismal Systems	Circulatory system	Cardiac muscle contraction	1	85	ENSSSCG00000007805(ATP2A1)	0.556698	0.83139	ko04260
Organismal Systems	Endocrine system	Insulin secretion	1	85	ENSSSCG00000007950(ADCY9)	0.556698	0.83139	ko04911
Human Diseases	Immune diseases	Graft-versus-host disease	1	87	ENSSSCG00000001229(-)	0.565144	0.83139	ko05332
Human Diseases	Cardiovascular diseases	Viral myocarditis	2	199	ENSSSCG00000001229(-);ENSSSCG00000028148(DMD)	0.566469	0.83139	ko05416
Organismal Systems	Aging	Longevity regulating pathway - worm	1	89	ENSSSCG00000033700(-)	0.573432	0.83139	ko04212
Human Diseases	Immune diseases	Allograft rejection	1	89	ENSSSCG00000001229(-)	0.573432	0.83139	ko05330
Human Diseases	Cancers	Colorectal cancer	1	90	ENSSSCG00000014126(MSH3)	0.577517	0.83139	ko05210
Organismal Systems	Aging	Longevity regulating pathway - mammal	1	91	ENSSSCG00000007950(ADCY9)	0.581563	0.83139	ko04211
Organismal Systems	Endocrine system	Progesterone-mediated oocyte maturation	1	91	ENSSSCG00000007950(ADCY9)	0.581563	0.83139	ko04914
Organismal Systems	Nervous system	GABAergic synapse	1	93	ENSSSCG00000007950(ADCY9)	0.589542	0.836902	ko04727
Organismal Systems	Immune system	Fc gamma R-mediated phagocytosis	1	95	ENSSSCG00000013630(DNM2)	0.59737	0.83804	ko04666
Human Diseases	Infectious diseases	Pathogenic Escherichia coli infection	2	211	ENSSSCG00000000145(-);ENSSSCG00000008144(NCK2)	0.5986	0.83804	ko05130
Human Diseases	Endocrine and metabolic diseases	Type I diabetes mellitus	1	98	ENSSSCG00000001229(-)	0.608836	0.838343	ko04940
Human Diseases	Immune diseases	Autoimmune thyroid disease	1	99	ENSSSCG00000001229(-)	0.612586	0.838343	ko05320
Environmental Information Processing	Signal transduction	Phosphatidylinositol signaling system	1	100	ENSSSCG00000015283(PIK3C2B)	0.6163	0.838343	ko04070
Organismal Systems	Endocrine system	Aldosterone synthesis and secretion	1	103	ENSSSCG00000007950(ADCY9)	0.627233	0.838343	ko04925
Organismal Systems	Environmental adaptation	Circadian entrainment	1	106	ENSSSCG00000007950(ADCY9)	0.637859	0.838343	ko04713
Organismal Systems	Immune system	Antigen processing and presentation	1	107	ENSSSCG00000001229(-)	0.641334	0.838343	ko04612
Organismal Systems	Sensory system	Inflammatory mediator regulation of TRP channels	1	109	ENSSSCG00000007950(ADCY9)	0.648185	0.838343	ko04750
Human Diseases	Infectious diseases	HTLV-I infection	3	349	ENSSSCG00000001229(-);ENSSSCG00000007950(ADCY9);ENSSSCG00000011833(DLG1)	0.648786	0.838343	ko05166
Organismal Systems	Endocrine system	Melanogenesis	1	111	ENSSSCG00000007950(ADCY9)	0.654907	0.838343	ko04916
Cellular Processes	Transport and catabolism	Phagosome	2	234	ENSSSCG00000001229(-);ENSSSCG00000011916(ATP6V1A)	0.655194	0.838343	ko04145
Organismal Systems	Nervous system	Glutamatergic synapse	1	114	ENSSSCG00000007950(ADCY9)	0.664752	0.838343	ko04724
Metabolism	Global and overview maps	Carbon metabolism	1	115	ENSSSCG00000001852(IDH2)	0.667972	0.838343	ko01200
Organismal Systems	Immune system	C-type lectin receptor signaling pathway	1	115	ENSSSCG00000000488(MDM2)	0.667972	0.838343	ko04625
Human Diseases	Endocrine and metabolic diseases	Insulin resistance	1	115	ENSSSCG00000010569(OGA)	0.667972	0.838343	ko04931
Environmental Information Processing	Signal transduction	Hippo signaling pathway	2	241	ENSSSCG00000005021(SAV1);ENSSSCG00000011833(DLG1)	0.671128	0.838343	ko04390
Organismal Systems	Nervous system	Cholinergic synapse	1	116	ENSSSCG00000007950(ADCY9)	0.671162	0.838343	ko04725
Human Diseases	Infectious diseases	Shigellosis	2	243	ENSSSCG00000000488(MDM2);ENSSSCG00000003691(MYL12A)	0.675571	0.838343	ko05131
Organismal Systems	Endocrine system	Growth hormone synthesis, secretion and action	1	118	ENSSSCG00000007950(ADCY9)	0.67745	0.838343	ko04935
Human Diseases	Immune diseases	Inflammatiory bowel disease (IBD)	1	118	ENSSSCG00000004576(RORA)	0.67745	0.838343	ko05321
Organismal Systems	Nervous system	Neurotrophin signaling pathway	1	121	ENSSSCG00000000475(IRAK3)	0.686659	0.838343	ko04722
Environmental Information Processing	Signal transduction	Calcium signaling pathway	2	249	ENSSSCG00000007805(ATP2A1);ENSSSCG00000007950(ADCY9)	0.688615	0.838343	ko04020
Cellular Processes	Cell growth and death	Oocyte meiosis	1	122	ENSSSCG00000007950(ADCY9)	0.689671	0.838343	ko04114
Cellular Processes	Cell growth and death	Cell cycle	1	127	ENSSSCG00000000488(MDM2)	0.704307	0.846001	ko04110
Environmental Information Processing	Signal transduction	AMPK signaling pathway	1	127	ENSSSCG00000028983(TBC1D1)	0.704307	0.846001	ko04152
Cellular Processes	Transport and catabolism	Lysosome	1	130	ENSSSCG00000027865(GALC)	0.712758	0.851117	ko04142
Organismal Systems	Endocrine system	Relaxin signaling pathway	1	132	ENSSSCG00000007950(ADCY9)	0.71826	0.852671	ko04926
Environmental Information Processing	Signal transduction	FoxO signaling pathway	1	134	ENSSSCG00000000488(MDM2)	0.723657	0.854084	ko04068
Human Diseases	Cancer: overview	PD-L1 expression and PD-1 checkpoint pathway in cancer	1	137	ENSSSCG00000007203(-)	0.731562	0.854489	ko05235
Metabolism	Energy metabolism	Oxidative phosphorylation	1	140	ENSSSCG00000011916(ATP6V1A)	0.739244	0.854489	ko00190
Organismal Systems	Nervous system	Dopaminergic synapse	1	140	ENSSSCG00000012257(-)	0.739244	0.854489	ko04728
Organismal Systems	Endocrine system	Estrogen signaling pathway	1	141	ENSSSCG00000007950(ADCY9)	0.741756	0.854489	ko04915
Human Diseases	Cancers	Breast cancer	1	145	ENSSSCG00000000625(LRP6)	0.751567	0.854489	ko05224
Human Diseases	Neurodegenerative diseases	Huntington disease	2	282	ENSSSCG00000002547(-);ENSSSCG00000013262(AMBRA1)	0.752915	0.854489	ko05016
Human Diseases	Cancers	Gastric cancer	1	148	ENSSSCG00000000625(LRP6)	0.758682	0.854489	ko05226
Organismal Systems	Nervous system	Retrograde endocannabinoid signaling	1	150	ENSSSCG00000007950(ADCY9)	0.763314	0.854489	ko04723
Environmental Information Processing	Signal transduction	MAPK signaling pathway	2	291	ENSSSCG00000007541(PDGFA);ENSSSCG00000030354(MAP3K2)	0.768375	0.854489	ko04010
Organismal Systems	Endocrine system	Oxytocin signaling pathway	1	155	ENSSSCG00000007950(ADCY9)	0.774512	0.854489	ko04921
Human Diseases	Infectious diseases	Hepatitis C	1	155	ENSSSCG00000016101(CFLAR)	0.774512	0.854489	ko05160
Organismal Systems	Immune system	Th17 cell differentiation	1	158	ENSSSCG00000004576(RORA)	0.780978	0.854489	ko04659
Genetic Information Processing	Folding, sorting and degradation	Protein processing in endoplasmic reticulum	1	161	ENSSSCG00000007187(NSFL1C)	0.78726	0.854489	ko04141
Human Diseases	Cancers	Hepatocellular carcinoma	1	161	ENSSSCG00000000625(LRP6)	0.78726	0.854489	ko05225
Environmental Information Processing	Signal transduction	Jak-STAT signaling pathway	1	163	ENSSSCG00000007541(PDGFA)	0.791349	0.854489	ko04630
Human Diseases	Substance dependence	Alcoholism	1	163	ENSSSCG00000012257(-)	0.791349	0.854489	ko05034
Human Diseases	Infectious diseases	Chagas disease (American trypanosomiasis)	1	167	ENSSSCG00000016101(CFLAR)	0.799296	0.858503	ko05142
Human Diseases	Infectious diseases	Influenza A	1	170	ENSSSCG00000014794(NUP98)	0.805059	0.860142	ko05164
Organismal Systems	Immune system	Chemokine signaling pathway	1	173	ENSSSCG00000007950(ADCY9)	0.810659	0.86159	ko04062
Human Diseases	Infectious diseases	Kaposi sarcoma-associated herpesvirus infection	1	183	ENSSSCG00000001229(-)	0.828201	0.87565	ko05167
Human Diseases	Infectious diseases	Measles	1	194	ENSSSCG00000007203(-)	0.845646	0.882026	ko05162
Environmental Information Processing	Signal transduction	PI3K-Akt signaling pathway	2	350	ENSSSCG00000000488(MDM2);ENSSSCG00000007541(PDGFA)	0.850478	0.882026	ko04151
Organismal Systems	Immune system	Leukocyte transendothelial migration	1	198	ENSSSCG00000003691(MYL12A)	0.851546	0.882026	ko04670
Environmental Information Processing	Signal transduction	Rap1 signaling pathway	2	351	ENSSSCG00000007541(PDGFA);ENSSSCG00000007950(ADCY9)	0.851611	0.882026	ko04015
Human Diseases	Cancers	Proteoglycans in cancer	1	209	ENSSSCG00000000488(MDM2)	0.866646	0.893041	ko05205
Human Diseases	Immune diseases	Rheumatoid arthritis	1	231	ENSSSCG00000011916(ATP6V1A)	0.892439	0.911039	ko05323
Human Diseases	Infectious diseases	Herpes simplex infection	2	398	ENSSSCG00000001229(-);ENSSSCG00000027741(-)	0.896899	0.911039	ko05168
Organismal Systems	Environmental adaptation	Thermogenesis	1	236	ENSSSCG00000007950(ADCY9)	0.897576	0.911039	ko04714
Human Diseases	Infectious disease: viral	Human immunodeficiency virus 1 infection	1	265	ENSSSCG00000001229(-)	0.922927	0.93211	ko05170
Environmental Information Processing	Signal transduction	Ras signaling pathway	1	275	ENSSSCG00000007541(PDGFA)	0.930141	0.933494	ko04014
Environmental Information Processing	Signaling molecules and interaction	Cell adhesion molecules (CAMs)	1	280	ENSSSCG00000001229(-)	0.933494	0.933494	ko04514
