# Supplementary material for: Identification of Candidate Genes and Regulatory Competitive Endogenous RNA (ceRNA) Networks Underlying Intramuscular Fat Content in Yorkshire Pigs with Extreme Fat Deposition Phenotypes
Source: Int J Mol Sci. 2022 Oct 20;23(20):12596. doi: 10.3390/ijms232012596 (PMC9603960; doi:10.3390/ijms232012596)
Supplement: Supplementary file 1 [file ijms-23-12596-s001.zip › Supplementary File S6 DE miRNAs, GO and KEGG analysis.xlsx]

## Sheet: DEMiRS
Differentially expressed miRNAs of H VS L
id	H_mean	L_mean	log2(fc)	PValue	significant	miRNA_sequence(5'->3')
miR-141-y	0.1135	2.41797	4.41303	0.000224796	yes	tAACACTGTCTGGtaaagatggc
miR-191-z	0.9373	0.246033	-1.92966	0.0236956	yes	aCAACGGAATCCCAAAagcagct
miR-192-x	11.2237	35.0137	1.64137	0.0303536	yes	tGACCTATGAATTGACAGC-CAgt
miR-194-x	1.93027	12.8657	2.73665	0.00783677	yes	tGTAACAGCAACTCcatgtggaat
miR-1983-z	139.957	63.8789	-1.13157	0.0114264	yes	cTCACCTGGAGCATGTTTTct
miR-200-y	1.7562	15.9909	3.18673	2.18405e-07	yes	tAACACTGTCTGGTAACGATgtt
miR-215-y	0.01	0.989333	6.62838	0.00690398	yes	tCTGTCAT-TTCTGTAGGCCAAta
miR-216-x	0.1654	1.21787	2.88033	0.00502223	yes	aAATCTCTGCAGGCA--AATGTga
miR-2683-z	0.7276	1.8374	1.33645	0.0314584	yes	gGAAGACACTCTGCAACAgtg
miR-431-z	0.531833	0.0610667	-3.12252	0.0345718	yes	tTGCAGGTC-GTCTTGCAGGGcttc
miR-486-y	0.386	1.222	1.66257	0.0418288	yes	cGGGGCAGCTCAGTACA-GGAcc
miR-486-z	15.2645	6.56633	-1.21702	0.022598	yes	tCCTGTACT-GAGCTgccccgagttt
miR-6089-z	0.01	0.469067	5.55172	0.0300277	yes	aGGGGTGGCGCggggcggg
miR-6391-z	0.0767	0.626633	3.03032	0.00302535	yes	aGGCACGAGA-GGAcaatt
miR-708-y	0.4504	0.01	-5.49313	0.0393652	yes	cAACTAGACTGGGAGcttctagt
miR-9985-z	0.202467	0.8158	2.01053	0.0174426	yes	tTCACAGTGGCtaagaaa
novel-m0017-3p	1.46963	4.56457	1.63502	0.0107109	yes	tCTGAGATG-TGACCTgggcatc
novel-m0048-3p	0.01	4.43647	8.79327	0.000525775	yes	gGAGAGAAC-ACCATCTGAGtgg
novel-m0050-3p	0.3777	1.1856	1.6503	0.0308299	yes	aAGTTCCATCAgcaactgcag
novel-m0064-3p	0.9908	0.184533	-2.42471	0.024928	yes	tAATAATTA--GGC-AGTT-TAATga
novel-m0103-3p	0.01	0.401467	5.32721	0.0110762	yes	cGGCGGCGG--TGGCGGCGGTGtc
novel-m0104-5p	0.5165	0.01	-5.6907	0.0109792	yes	cTCAGATCTGGTGTTGCTGTtg
ssc-miR-10391	1.04643	4.1828	1.99899	0.01699	yes	aAGGAAGGAGACTaactccgcc
ssc-miR-141	1.50807	11.322	2.90836	0.00462943	yes	tAACACTGTCTGGtaaagatg
ssc-miR-192	88.3879	397.69	2.16972	0.00925621	yes	cTGACCTATGAATTGAcagcc
ssc-miR-194a-5p	12.0784	51.8143	2.10093	0.0081423	yes	tGTAACAGCAactccatgtgg
ssc-miR-194b-5p	0.659333	23.7495	5.17075	0.0129124	yes	tGTAACAGCGACTCcatgtgga
ssc-miR-196a	75.3613	30.703	-1.29544	0.02112	yes	tAGGTAGTTTCATGTTgttggg
ssc-miR-196b-5p	30.9754	10.8692	-1.51088	0.0104225	yes	tAGGTAGTTTCCTGTTgttggg
ssc-miR-200b	0.8003	5.17973	2.69427	0.00011952	yes	tAATACTG---CCTGGTAatgatgac
ssc-miR-215	2.61303	181.238	6.11601	0.00209363	yes	aTGACCTATGAATTGAcagac
ssc-miR-216	1.58937	6.20903	1.96592	0.0223254	yes	tAATCTCAGCTGGCAACTGtgag
ssc-miR-375	0.477833	3.61903	2.92102	0.0134409	yes	tTTGTTCGTTCGGCTCGCGTga
ssc-miR-486	7012.64	3488.9	-1.00718	0.0245476	yes	tCCTGTACT-GAGCTgccccgag
ssc-miR-490	3.03433	13.4267	2.14565	0.00725255	yes	cAACCTGGAGGACTCCATGCtg
ssc-miR-490-3p	3.03433	13.4267	2.14565	0.00726717	yes	cAACCTGGAGGACTCCATGCtg

## Sheet: GO (Cellular Component)
GO analysis for DEMiRs between H and L groups
GO ID	Description	H-vs-L (8386)	Background number (12201)	pvalue	p.adjust	Genes
GO:0043227	membrane-bounded organelle	5035	6958	1.64388e-23	2.57103e-20	ENSSSCT00000000007(PPARA);ENSSSCT00000000008(TRMU);ENSSSCT00000000020(NUP50);ENSSSCT00000000029(-);ENSSSCT00000000035(TSPO);ENSSSCT00000000048(SMDT1);ENSSSCT00000000069(POLR3H);ENSSSCT00000000070(ACO2);ENSSSCT00000000072(L3MBTL2);ENSSSCT00000000078(SLC25A17);ENSSSCT00000000080(MCHR1);ENSSSCT00000000109(DMC1);ENSSSCT00000000111(KDELR3);ENSSSCT00000000117(BAIAP2L2);ENSSSCT00000000126(ANKRD54);ENSSS…
SSSCT00000017527(ORC2);ENSSSCT00000017542(FZD7);ENSSSCT00000017547(WDR12);ENSSSCT00000017567(FASTKD2);ENSSSCT00000017571(ATF1);ENSSSCT00000017573(FZD5);ENSSSCT00000017589(ACADL);ENSSSCT00000017595(ERBB4);ENSSSCT00000017610(FN1);ENSSSCT00000017617(TNP1);ENSSSCT00000017635(USP37);ENSSSCT00000017655(STK16);ENSSSCT00000017659(PTPRN);ENSSSCT00000017689(COL4A3);ENSSSCT00000017691(TM4SF20);ENSSSCT000000…
SSSCT00000042399(ATF7);ENSSSCT00000042414(RUNX1);ENSSSCT00000042416(AK4);ENSSSCT00000042436(STX18);ENSSSCT00000042452(RGS2);ENSSSCT00000042459(RAVER2);ENSSSCT00000042475(ABCA12);ENSSSCT00000042494(NXT2);ENSSSCT00000042502(TOM1);ENSSSCT00000042519(TNRC6A);ENSSSCT00000042538(VRK2);ENSSSCT00000042562(FZR1);ENSSSCT00000042587(SCRG1);ENSSSCT00000042592(MAEA);ENSSSCT00000042596(DCTN5);ENSSSCT0000004261…
ZCCHC17);ENSSSCT00000060378(POLQ);ENSSSCT00000060389(RC3H2);ENSSSCT00000060396(AVL9);ENSSSCT00000060423(RABEP2);ENSSSCT00000060461(MED22);ENSSSCT00000060464(-);ENSSSCT00000060487(GPC1);ENSSSCT00000060496(DHRS7C);ENSSSCT00000060508(CCNT1);ENSSSCT00000060546(-);ENSSSCT00000060563(KMT5C);ENSSSCT00000060566(MCTP2);ENSSSCT00000060594(UTP6);ENSSSCT00000060618(EXD2);ENSSSCT00000060637(ZFYVE9);ENSSSCT000…
0(COPS3);ENSSSCT00000091440(BTRC);ENSSSCT00000091461(SIVA1);ENSSSCT00000091469(SDS);ENSSSCT00000091471(SELENBP1);ENSSSCT00000091476(MCC);ENSSSCT00000091484(USO1);ENSSSCT00000091537(TMEM120B);ENSSSCT00000091540(MIPEP);ENSSSCT00000091541(ATP2C1);ENSSSCT00000091611(RUNDC3A)
GO:0005622	intracellular	6369	8950	1.20242e-21	6.26862e-19	ENSSSCT00000000003(GTSE1);ENSSSCT00000000007(PPARA);ENSSSCT00000000008(TRMU);ENSSSCT00000000020(NUP50);ENSSSCT00000000029(-);ENSSSCT00000000035(TSPO);ENSSSCT00000000048(SMDT1);ENSSSCT00000000067(PMM1);ENSSSCT00000000069(POLR3H);ENSSSCT00000000070(ACO2);ENSSSCT00000000072(L3MBTL2);ENSSSCT00000000078(SLC25A17);ENSSSCT00000000109(DMC1);ENSSSCT00000000111(KDELR3);ENSSSCT00000000117(BAIAP2L2);ENSSSCT0…
SCT00000013628(POF1B);ENSSSCT00000013651(SYTL4);ENSSSCT00000013661(TIMM8A);ENSSSCT00000013697(BEX3);ENSSSCT00000013703(MORF4L2);ENSSSCT00000013721(RADX);ENSSSCT00000013753(-);ENSSSCT00000013762(CAPN6);ENSSSCT00000013796(UPF3B);ENSSSCT00000013799(NKRF);ENSSSCT00000013801(CXorf56);ENSSSCT00000013824(SH2D1A);ENSSSCT00000013833(SASH3);ENSSSCT00000013836(BCORL1);ENSSSCT00000013837(ELF4);ENSSSCT0000001…
00000033241(GPC3);ENSSSCT00000033253(FUNDC1);ENSSSCT00000033279(DLG1);ENSSSCT00000033285(TTLL5);ENSSSCT00000033304(PTGS2);ENSSSCT00000033351(SLC39A14);ENSSSCT00000033376(DUSP1);ENSSSCT00000033431(NOX4);ENSSSCT00000033489(APOO);ENSSSCT00000033498(SAMD4B);ENSSSCT00000033510(TRIM23);ENSSSCT00000033520(ALOX5);ENSSSCT00000033549(SMARCA1);ENSSSCT00000033665(-);ENSSSCT00000033683(PLS3);ENSSSCT0000003369…
06(CTSB);ENSSSCT00000049429(DOC2A);ENSSSCT00000049435(SEL1L);ENSSSCT00000049470(CARD9);ENSSSCT00000049471(NAA30);ENSSSCT00000049472(GBX1);ENSSSCT00000049474(PLA2G4E);ENSSSCT00000049490(MEAF6);ENSSSCT00000049496(NR3C1);ENSSSCT00000049499(LCK);ENSSSCT00000049506(IPMK);ENSSSCT00000049507(ELAVL4);ENSSSCT00000049516(THRB);ENSSSCT00000049517(HOXC9);ENSSSCT00000049518(LRPAP1);ENSSSCT00000049522(DUSP23);…
A1);ENSSSCT00000063630(ATXN2L);ENSSSCT00000063631(SHMT1);ENSSSCT00000063632(RIC1);ENSSSCT00000063639(CFAP100);ENSSSCT00000063663(MTUS2);ENSSSCT00000063678(APBB1);ENSSSCT00000063681(STARD4);ENSSSCT00000063688(CELF3);ENSSSCT00000063689(TTC39A);ENSSSCT00000063694(PIKFYVE);ENSSSCT00000063705(GIT2);ENSSSCT00000063730(PCGF5);ENSSSCT00000063738(TCF3);ENSSSCT00000063746(GNS);ENSSSCT00000063761(TTC37);ENS…
SSSCT00000089915(ACOT7);ENSSSCT00000089923(PROCR);ENSSSCT00000089975(ZNF330);ENSSSCT00000090015(WARS2);ENSSSCT00000090020(CBFB);ENSSSCT00000090033(CMC1);ENSSSCT00000090039(-);ENSSSCT00000090048(YIF1B);ENSSSCT00000090054(RUNX3);ENSSSCT00000090062(RCHY1);ENSSSCT00000090067(MRPS10);ENSSSCT00000090071(MFF);ENSSSCT00000090121(MPP4);ENSSSCT00000090206(TXNL4B);ENSSSCT00000090212(CFAP43);ENSSSCT000000902…
GO:0044424	intracellular part	6369	8950	1.20242e-21	6.26862e-19	ENSSSCT00000000003(GTSE1);ENSSSCT00000000007(PPARA);ENSSSCT00000000008(TRMU);ENSSSCT00000000020(NUP50);ENSSSCT00000000029(-);ENSSSCT00000000035(TSPO);ENSSSCT00000000048(SMDT1);ENSSSCT00000000067(PMM1);ENSSSCT00000000069(POLR3H);ENSSSCT00000000070(ACO2);ENSSSCT00000000072(L3MBTL2);ENSSSCT00000000078(SLC25A17);ENSSSCT00000000109(DMC1);ENSSSCT00000000111(KDELR3);ENSSSCT00000000117(BAIAP2L2);ENSSSCT0…
SCT00000013628(POF1B);ENSSSCT00000013651(SYTL4);ENSSSCT00000013661(TIMM8A);ENSSSCT00000013697(BEX3);ENSSSCT00000013703(MORF4L2);ENSSSCT00000013721(RADX);ENSSSCT00000013753(-);ENSSSCT00000013762(CAPN6);ENSSSCT00000013796(UPF3B);ENSSSCT00000013799(NKRF);ENSSSCT00000013801(CXorf56);ENSSSCT00000013824(SH2D1A);ENSSSCT00000013833(SASH3);ENSSSCT00000013836(BCORL1);ENSSSCT00000013837(ELF4);ENSSSCT0000001…
00000033241(GPC3);ENSSSCT00000033253(FUNDC1);ENSSSCT00000033279(DLG1);ENSSSCT00000033285(TTLL5);ENSSSCT00000033304(PTGS2);ENSSSCT00000033351(SLC39A14);ENSSSCT00000033376(DUSP1);ENSSSCT00000033431(NOX4);ENSSSCT00000033489(APOO);ENSSSCT00000033498(SAMD4B);ENSSSCT00000033510(TRIM23);ENSSSCT00000033520(ALOX5);ENSSSCT00000033549(SMARCA1);ENSSSCT00000033665(-);ENSSSCT00000033683(PLS3);ENSSSCT0000003369…
06(CTSB);ENSSSCT00000049429(DOC2A);ENSSSCT00000049435(SEL1L);ENSSSCT00000049470(CARD9);ENSSSCT00000049471(NAA30);ENSSSCT00000049472(GBX1);ENSSSCT00000049474(PLA2G4E);ENSSSCT00000049490(MEAF6);ENSSSCT00000049496(NR3C1);ENSSSCT00000049499(LCK);ENSSSCT00000049506(IPMK);ENSSSCT00000049507(ELAVL4);ENSSSCT00000049516(THRB);ENSSSCT00000049517(HOXC9);ENSSSCT00000049518(LRPAP1);ENSSSCT00000049522(DUSP23);…
A1);ENSSSCT00000063630(ATXN2L);ENSSSCT00000063631(SHMT1);ENSSSCT00000063632(RIC1);ENSSSCT00000063639(CFAP100);ENSSSCT00000063663(MTUS2);ENSSSCT00000063678(APBB1);ENSSSCT00000063681(STARD4);ENSSSCT00000063688(CELF3);ENSSSCT00000063689(TTC39A);ENSSSCT00000063694(PIKFYVE);ENSSSCT00000063705(GIT2);ENSSSCT00000063730(PCGF5);ENSSSCT00000063738(TCF3);ENSSSCT00000063746(GNS);ENSSSCT00000063761(TTC37);ENS…
SSSCT00000089915(ACOT7);ENSSSCT00000089923(PROCR);ENSSSCT00000089975(ZNF330);ENSSSCT00000090015(WARS2);ENSSSCT00000090020(CBFB);ENSSSCT00000090033(CMC1);ENSSSCT00000090039(-);ENSSSCT00000090048(YIF1B);ENSSSCT00000090054(RUNX3);ENSSSCT00000090062(RCHY1);ENSSSCT00000090067(MRPS10);ENSSSCT00000090071(MFF);ENSSSCT00000090121(MPP4);ENSSSCT00000090206(TXNL4B);ENSSSCT00000090212(CFAP43);ENSSSCT000000902…
GO:0005654	nucleoplasm	2072	2736	4.79392e-20	1.87442e-17	ENSSSCT00000000007(PPARA);ENSSSCT00000000020(NUP50);ENSSSCT00000000029(-);ENSSSCT00000000048(SMDT1);ENSSSCT00000000069(POLR3H);ENSSSCT00000000167(RTCB);ENSSSCT00000000204(-);ENSSSCT00000000215(MCRS1);ENSSSCT00000000233(RACGAP1);ENSSSCT00000000236(POU6F1);ENSSSCT00000000292(PRR13);ENSSSCT00000000386(GDF11);ENSSSCT00000000398(CDK2);ENSSSCT00000000431(TIMELESS);ENSSSCT00000000465(MBD6);ENSSSCT000000…
T00000049312(IL17RB);ENSSSCT00000049320(RELB);ENSSSCT00000049328(LGR5);ENSSSCT00000049334(ARID1B);ENSSSCT00000049335(KLHL41);ENSSSCT00000049379(STAM2);ENSSSCT00000049383(AP5S1);ENSSSCT00000049429(DOC2A);ENSSSCT00000049490(MEAF6);ENSSSCT00000049496(NR3C1);ENSSSCT00000049506(IPMK);ENSSSCT00000049516(THRB);ENSSSCT00000049517(HOXC9);ENSSSCT00000049522(DUSP23);ENSSSCT00000049689(ZFYVE27);ENSSSCT000000…
GO:0043231	intracellular membrane-bounded organelle	4715	6529	3.28925e-19	1.02888e-16	ENSSSCT00000000007(PPARA);ENSSSCT00000000008(TRMU);ENSSSCT00000000020(NUP50);ENSSSCT00000000029(-);ENSSSCT00000000035(TSPO);ENSSSCT00000000048(SMDT1);ENSSSCT00000000069(POLR3H);ENSSSCT00000000070(ACO2);ENSSSCT00000000072(L3MBTL2);ENSSSCT00000000078(SLC25A17);ENSSSCT00000000109(DMC1);ENSSSCT00000000111(KDELR3);ENSSSCT00000000126(ANKRD54);ENSSSCT00000000167(RTCB);ENSSSCT00000000170(PWP1);ENSSSCT000…
5(ADAM19);ENSSSCT00000018572(MED7);ENSSSCT00000018606(ANXA6);ENSSSCT00000018620(TENT4A);ENSSSCT00000018634(LPCAT1);ENSSSCT00000018636(TERT);ENSSSCT00000018643(FOXK2);ENSSSCT00000018644(NARF);ENSSSCT00000018646(-);ENSSSCT00000018665(ENDOV);ENSSSCT00000018673(SGSH);ENSSSCT00000018680(GAA);ENSSSCT00000018681(SLC26A11);ENSSSCT00000018684(CBX4);ENSSSCT00000018687(ENPP7);ENSSSCT00000018694(MGAT5B);ENSS…
CT00000044655(TOPBP1);ENSSSCT00000044658(BTG1);ENSSSCT00000044691(HSF1);ENSSSCT00000044721(IYD);ENSSSCT00000044751(SIGMAR1);ENSSSCT00000044758(LMO1);ENSSSCT00000044778(TMEM30A);ENSSSCT00000044789(OXCT1);ENSSSCT00000044816(DUSP16);ENSSSCT00000044817(TRAM1);ENSSSCT00000044856(FOSL1);ENSSSCT00000044886(PPP1CA);ENSSSCT00000044896(MYCT1);ENSSSCT00000044906(CIAO2A);ENSSSCT00000044915(MSH3);ENSSSCT00000…
D);ENSSSCT00000063792(CTDSPL2);ENSSSCT00000063802(MYBL1);ENSSSCT00000063826(CCDC93);ENSSSCT00000063849(ANKRD12);ENSSSCT00000063853(MGST2);ENSSSCT00000063864(ZC3H8);ENSSSCT00000063870(MGAT5);ENSSSCT00000063880(YAP1);ENSSSCT00000063886(ATF2);ENSSSCT00000063892(TPST1);ENSSSCT00000063894(RPGRIP1L);ENSSSCT00000063908(SRSF4);ENSSSCT00000063952(GPAT3);ENSSSCT00000063958(CANX);ENSSSCT00000063979(CAMK4);E…
GO:0043226	organelle	5707	7988	5.34188e-19	1.39245e-16	ENSSSCT00000000003(GTSE1);ENSSSCT00000000007(PPARA);ENSSSCT00000000008(TRMU);ENSSSCT00000000020(NUP50);ENSSSCT00000000029(-);ENSSSCT00000000035(TSPO);ENSSSCT00000000048(SMDT1);ENSSSCT00000000069(POLR3H);ENSSSCT00000000070(ACO2);ENSSSCT00000000072(L3MBTL2);ENSSSCT00000000078(SLC25A17);ENSSSCT00000000080(MCHR1);ENSSSCT00000000109(DMC1);ENSSSCT00000000111(KDELR3);ENSSSCT00000000117(BAIAP2L2);ENSSSCT…
000015500(NUDT12);ENSSSCT00000015504(FBXL17);ENSSSCT00000015527(EPB41L4A);ENSSSCT00000015541(COMMD10);ENSSSCT00000015558(PRDM6);ENSSSCT00000015568(LMNB1);ENSSSCT00000015585(HINT1);ENSSSCT00000015591(FNIP1);ENSSSCT00000015597(PDLIM4);ENSSSCT00000015600(IRF1);ENSSSCT00000015607(-);ENSSSCT00000015612(UQCRQ);ENSSSCT00000015616(FSTL4);ENSSSCT00000015621(PPP2CA);ENSSSCT00000015634(CXCL14);ENSSSCT000000…
SCT00000038577(CNOT7);ENSSSCT00000038595(JRKL);ENSSSCT00000038614(MAPKAP1);ENSSSCT00000038619(USP22);ENSSSCT00000038623(SLITRK3);ENSSSCT00000038637(SRPK2);ENSSSCT00000038652(MYO19);ENSSSCT00000038659(SASS6);ENSSSCT00000038674(MARCKS);ENSSSCT00000038683(NFKB1);ENSSSCT00000038684(MANEA);ENSSSCT00000038691(GKAP1);ENSSSCT00000038716(TPP2);ENSSSCT00000038754(MARS2);ENSSSCT00000038755(MTSS2);ENSSSCT000…
3922(CPEB4);ENSSSCT00000053927(GCNT2);ENSSSCT00000053936(MARCHF5);ENSSSCT00000053967(NEK1);ENSSSCT00000053990(PNRC2);ENSSSCT00000053995(EXPH5);ENSSSCT00000054017(DNAH5);ENSSSCT00000054033(ME2);ENSSSCT00000054034(CALCRL);ENSSSCT00000054036(FGF12);ENSSSCT00000054089(STAR);ENSSSCT00000054100(-);ENSSSCT00000054110(HABP4);ENSSSCT00000054111(VPS54);ENSSSCT00000054120(LLGL2);ENSSSCT00000054136(HACD2);EN…
);ENSSSCT00000073213(LHX6);ENSSSCT00000073223(RRP8);ENSSSCT00000073247(DNAAF4);ENSSSCT00000073254(ITSN2);ENSSSCT00000073257(AP2S1);ENSSSCT00000073261(CPSF3);ENSSSCT00000073340(NUDCD1);ENSSSCT00000073342(GSAP);ENSSSCT00000073353(SNCG);ENSSSCT00000073409(TIMM50);ENSSSCT00000073448(PAF1);ENSSSCT00000073520(WWC1);ENSSSCT00000073541(COX4I1);ENSSSCT00000073544(SEPTIN9);ENSSSCT00000073549(NDUFS1);ENSSSC…
GO:0044428	nuclear part	2439	3268	4.43765e-18	9.22758e-16	ENSSSCT00000000007(PPARA);ENSSSCT00000000020(NUP50);ENSSSCT00000000029(-);ENSSSCT00000000048(SMDT1);ENSSSCT00000000069(POLR3H);ENSSSCT00000000109(DMC1);ENSSSCT00000000167(RTCB);ENSSSCT00000000170(PWP1);ENSSSCT00000000204(-);ENSSSCT00000000215(MCRS1);ENSSSCT00000000233(RACGAP1);ENSSSCT00000000236(POU6F1);ENSSSCT00000000292(PRR13);ENSSSCT00000000386(GDF11);ENSSSCT00000000398(CDK2);ENSSSCT0000000043…
6(ANGEL2);ENSSSCT00000042651(TTI2);ENSSSCT00000042656(SGK2);ENSSSCT00000042755(SHFL);ENSSSCT00000042788(SKP1);ENSSSCT00000042822(CUTC);ENSSSCT00000042854(RNF111);ENSSSCT00000042871(DDX31);ENSSSCT00000042885(PCGF2);ENSSSCT00000042942(MED4);ENSSSCT00000042943(RBIS);ENSSSCT00000042972(EXOSC9);ENSSSCT00000042982(GPS1);ENSSSCT00000043008(LIN28B);ENSSSCT00000043018(ARIH2);ENSSSCT00000043047(DACT1);ENSS…
GO:0043229	intracellular organelle	5554	7771	4.71999e-18	9.22758e-16	ENSSSCT00000000003(GTSE1);ENSSSCT00000000007(PPARA);ENSSSCT00000000008(TRMU);ENSSSCT00000000020(NUP50);ENSSSCT00000000029(-);ENSSSCT00000000035(TSPO);ENSSSCT00000000048(SMDT1);ENSSSCT00000000069(POLR3H);ENSSSCT00000000070(ACO2);ENSSSCT00000000072(L3MBTL2);ENSSSCT00000000078(SLC25A17);ENSSSCT00000000109(DMC1);ENSSSCT00000000111(KDELR3);ENSSSCT00000000126(ANKRD54);ENSSSCT00000000136(CYTH4);ENSSSCT0…
000016256(PCF11);ENSSSCT00000016258(CCDC90B);ENSSSCT00000016263(CREBZF);ENSSSCT00000016269(PICALM);ENSSSCT00000016280(CTSC);ENSSSCT00000016300(DEUP1);ENSSSCT00000016307(C11orf54);ENSSSCT00000016328(FAM76B);ENSSSCT00000016346(MMP27);ENSSSCT00000016350(MMP12);ENSSSCT00000016371(ATM);ENSSSCT00000016399(SDHD);ENSSSCT00000016406(PTS);ENSSSCT00000016416(ZW10);ENSSSCT00000016431(BUD13);ENSSSCT0000001643…
SSSCT00000039530(BEX4);ENSSSCT00000039536(TMTC4);ENSSSCT00000039541(MPPE1);ENSSSCT00000039547(ARL14EP);ENSSSCT00000039573(C7orf31);ENSSSCT00000039588(XRCC2);ENSSSCT00000039616(SOX18);ENSSSCT00000039633(FUT7);ENSSSCT00000039641(CSF1);ENSSSCT00000039647(PDK3);ENSSSCT00000039682(ATAD5);ENSSSCT00000039690(PHETA1);ENSSSCT00000039700(PTPN1);ENSSSCT00000039703(FHDC1);ENSSSCT00000039768(USP4);ENSSSCT0000…
055428(PPP6R3);ENSSSCT00000055444(SORD);ENSSSCT00000055466(UBE2B);ENSSSCT00000055470(ARPC1B);ENSSSCT00000055497(-);ENSSSCT00000055503(TRPS1);ENSSSCT00000055554(DYRK2);ENSSSCT00000055565(TMEM130);ENSSSCT00000055580(KLK13);ENSSSCT00000055582(RIPK1);ENSSSCT00000055594(ZNF383);ENSSSCT00000055597(IFT88);ENSSSCT00000055603(KLHDC2);ENSSSCT00000055605(SPTAN1);ENSSSCT00000055619(KNTC1);ENSSSCT00000055634(…
TSS1);ENSSSCT00000077127(NCS1);ENSSSCT00000077139(TP63);ENSSSCT00000077144(RPA2);ENSSSCT00000077153(DNAJC1);ENSSSCT00000077170(CTSA);ENSSSCT00000077220(TUBGCP4);ENSSSCT00000077223(IFT22);ENSSSCT00000077283(PCYT1A);ENSSSCT00000077335(MASTL);ENSSSCT00000077395(SEC31B);ENSSSCT00000077396(AIF1L);ENSSSCT00000077411(BCKDK);ENSSSCT00000077424(RSPH1);ENSSSCT00000077473(AP3D1);ENSSSCT00000077474(SCD);ENSS…
GO:0031974	membrane-enclosed lumen	2403	3221	1.31366e-17	1.86779e-15	ENSSSCT00000000007(PPARA);ENSSSCT00000000020(NUP50);ENSSSCT00000000029(-);ENSSSCT00000000048(SMDT1);ENSSSCT00000000069(POLR3H);ENSSSCT00000000109(DMC1);ENSSSCT00000000167(RTCB);ENSSSCT00000000170(PWP1);ENSSSCT00000000204(-);ENSSSCT00000000215(MCRS1);ENSSSCT00000000233(RACGAP1);ENSSSCT00000000236(POU6F1);ENSSSCT00000000292(PRR13);ENSSSCT00000000384(RDH5);ENSSSCT00000000386(GDF11);ENSSSCT0000000039…
000043061(ITGB1BP1);ENSSSCT00000043063(SUN2);ENSSSCT00000043165(ABI2);ENSSSCT00000043192(CPSF2);ENSSSCT00000043202(NEXMIF);ENSSSCT00000043347(P4HA2);ENSSSCT00000043366(PRCC);ENSSSCT00000043368(SFPQ);ENSSSCT00000043413(NR4A2);ENSSSCT00000043461(ATXN1L);ENSSSCT00000043482(UPF1);ENSSSCT00000043495(HAND1);ENSSSCT00000043538(KLF12);ENSSSCT00000043587(BPTF);ENSSSCT00000043589(CLIC4);ENSSSCT00000043615(…
GO:0043233	organelle lumen	2403	3221	1.31366e-17	1.86779e-15	ENSSSCT00000000007(PPARA);ENSSSCT00000000020(NUP50);ENSSSCT00000000029(-);ENSSSCT00000000048(SMDT1);ENSSSCT00000000069(POLR3H);ENSSSCT00000000109(DMC1);ENSSSCT00000000167(RTCB);ENSSSCT00000000170(PWP1);ENSSSCT00000000204(-);ENSSSCT00000000215(MCRS1);ENSSSCT00000000233(RACGAP1);ENSSSCT00000000236(POU6F1);ENSSSCT00000000292(PRR13);ENSSSCT00000000384(RDH5);ENSSSCT00000000386(GDF11);ENSSSCT0000000039…
000043061(ITGB1BP1);ENSSSCT00000043063(SUN2);ENSSSCT00000043165(ABI2);ENSSSCT00000043192(CPSF2);ENSSSCT00000043202(NEXMIF);ENSSSCT00000043347(P4HA2);ENSSSCT00000043366(PRCC);ENSSSCT00000043368(SFPQ);ENSSSCT00000043413(NR4A2);ENSSSCT00000043461(ATXN1L);ENSSSCT00000043482(UPF1);ENSSSCT00000043495(HAND1);ENSSSCT00000043538(KLF12);ENSSSCT00000043587(BPTF);ENSSSCT00000043589(CLIC4);ENSSSCT00000043615(…
GO:0070013	intracellular organelle lumen	2403	3221	1.31366e-17	1.86779e-15	ENSSSCT00000000007(PPARA);ENSSSCT00000000020(NUP50);ENSSSCT00000000029(-);ENSSSCT00000000048(SMDT1);ENSSSCT00000000069(POLR3H);ENSSSCT00000000109(DMC1);ENSSSCT00000000167(RTCB);ENSSSCT00000000170(PWP1);ENSSSCT00000000204(-);ENSSSCT00000000215(MCRS1);ENSSSCT00000000233(RACGAP1);ENSSSCT00000000236(POU6F1);ENSSSCT00000000292(PRR13);ENSSSCT00000000384(RDH5);ENSSSCT00000000386(GDF11);ENSSSCT0000000039…
000043061(ITGB1BP1);ENSSSCT00000043063(SUN2);ENSSSCT00000043165(ABI2);ENSSSCT00000043192(CPSF2);ENSSSCT00000043202(NEXMIF);ENSSSCT00000043347(P4HA2);ENSSSCT00000043366(PRCC);ENSSSCT00000043368(SFPQ);ENSSSCT00000043413(NR4A2);ENSSSCT00000043461(ATXN1L);ENSSSCT00000043482(UPF1);ENSSSCT00000043495(HAND1);ENSSSCT00000043538(KLF12);ENSSSCT00000043587(BPTF);ENSSSCT00000043589(CLIC4);ENSSSCT00000043615(…
GO:0031981	nuclear lumen	2258	3019	2.88561e-17	3.76091e-15	ENSSSCT00000000007(PPARA);ENSSSCT00000000020(NUP50);ENSSSCT00000000029(-);ENSSSCT00000000048(SMDT1);ENSSSCT00000000069(POLR3H);ENSSSCT00000000109(DMC1);ENSSSCT00000000167(RTCB);ENSSSCT00000000170(PWP1);ENSSSCT00000000204(-);ENSSSCT00000000215(MCRS1);ENSSSCT00000000233(RACGAP1);ENSSSCT00000000236(POU6F1);ENSSSCT00000000292(PRR13);ENSSSCT00000000386(GDF11);ENSSSCT00000000398(CDK2);ENSSSCT0000000043…
00000045662(PKN2);ENSSSCT00000045663(GNL2);ENSSSCT00000045664(ENY2);ENSSSCT00000045668(SCAF11);ENSSSCT00000045694(ZNF22);ENSSSCT00000045711(COX7A2L);ENSSSCT00000045714(IPO7);ENSSSCT00000045768(RRN3);ENSSSCT00000045769(ASF1B);ENSSSCT00000045820(PTOV1);ENSSSCT00000045848(KLF3);ENSSSCT00000045886(FAM222B);ENSSSCT00000046016(CCND1);ENSSSCT00000046032(DENND1A);ENSSSCT00000046037(LMNA);ENSSSCT000000462…
GO:0005737	cytoplasm	4651	6475	2.51019e-15	3.01995e-13	ENSSSCT00000000003(GTSE1);ENSSSCT00000000008(TRMU);ENSSSCT00000000035(TSPO);ENSSSCT00000000048(SMDT1);ENSSSCT00000000067(PMM1);ENSSSCT00000000070(ACO2);ENSSSCT00000000078(SLC25A17);ENSSSCT00000000111(KDELR3);ENSSSCT00000000117(BAIAP2L2);ENSSSCT00000000126(ANKRD54);ENSSSCT00000000136(CYTH4);ENSSSCT00000000141(KCTD17);ENSSSCT00000000145(IFT27);ENSSSCT00000000167(RTCB);ENSSSCT00000000170(PWP1);ENSSS…
ENSSSCT00000018879(GFAP);ENSSSCT00000018890(CCDC43);ENSSSCT00000018905(HDAC5);ENSSSCT00000018915(MEOX1);ENSSSCT00000018917(DHX8);ENSSSCT00000018919(ARL4D);ENSSSCT00000018925(BECN1);ENSSSCT00000018929(RAMP2);ENSSSCT00000018947(STAT5A);ENSSSCT00000018949(GHDC);ENSSSCT00000018956(KAT2A);ENSSSCT00000018959(TTC25);ENSSSCT00000018960(DHX58);ENSSSCT00000018965(ACLY);ENSSSCT00000018973(HAP1);ENSSSCT00000…
364(SCN1A);ENSSSCT00000045390(USP30);ENSSSCT00000045393(BCL9);ENSSSCT00000045422(NDOR1);ENSSSCT00000045451(ENKUR);ENSSSCT00000045496(SGPL1);ENSSSCT00000045514(JAK1);ENSSSCT00000045524(PIGK);ENSSSCT00000045539(HPS4);ENSSSCT00000045582(AGO4);ENSSSCT00000045618(DTX1);ENSSSCT00000045632(CS);ENSSSCT00000045636(AK8);ENSSSCT00000045638(MAP1LC3C);ENSSSCT00000045662(PKN2);ENSSSCT00000045664(ENY2);ENSSSCT0…
00000065281(SORT1);ENSSSCT00000065283(RMDN3);ENSSSCT00000065295(MIB1);ENSSSCT00000065314(SS18L1);ENSSSCT00000065328(DYNC2I1);ENSSSCT00000065334(LEMD2);ENSSSCT00000065338(PRF1);ENSSSCT00000065354(PTPN3);ENSSSCT00000065368(ZBTB14);ENSSSCT00000065412(TMEM38B);ENSSSCT00000065418(SLC8A3);ENSSSCT00000065420(KIAA0319L);ENSSSCT00000065425(ITPR3);ENSSSCT00000065434(MRPL51);ENSSSCT00000065440(-);ENSSSCT000…
GO:0044422	organelle part	3941	5446	3.80631e-15	4.2522e-13	ENSSSCT00000000003(GTSE1);ENSSSCT00000000007(PPARA);ENSSSCT00000000020(NUP50);ENSSSCT00000000029(-);ENSSSCT00000000048(SMDT1);ENSSSCT00000000069(POLR3H);ENSSSCT00000000078(SLC25A17);ENSSSCT00000000080(MCHR1);ENSSSCT00000000109(DMC1);ENSSSCT00000000111(KDELR3);ENSSSCT00000000117(BAIAP2L2);ENSSSCT00000000136(CYTH4);ENSSSCT00000000145(IFT27);ENSSSCT00000000167(RTCB);ENSSSCT00000000170(PWP1);ENSSSCT0…
GN);ENSSSCT00000025523(NFIA);ENSSSCT00000025534(MRPL54);ENSSSCT00000025549(SMCHD1);ENSSSCT00000025606(DNAI4);ENSSSCT00000025609(DRD1);ENSSSCT00000025616(RINT1);ENSSSCT00000025619(NEK8);ENSSSCT00000025637(CEP250);ENSSSCT00000025696(TRA2B);ENSSSCT00000025725(ARHGEF5);ENSSSCT00000025739(SNTB2);ENSSSCT00000025744(AFF4);ENSSSCT00000025766(ZC3H3);ENSSSCT00000025781(NFATC3);ENSSSCT00000025788(COG3);ENSS…
00052294(SRSF5);ENSSSCT00000052320(RO60);ENSSSCT00000052338(MYO1A);ENSSSCT00000052367(ORC5);ENSSSCT00000052439(EFCAB7);ENSSSCT00000052500(PORCN);ENSSSCT00000052501(TAF8);ENSSSCT00000052506(PTTG1IP);ENSSSCT00000052520(HELB);ENSSSCT00000052521(GMEB1);ENSSSCT00000052544(TNFRSF1A);ENSSSCT00000052555(GPN1);ENSSSCT00000052586(DDX41);ENSSSCT00000052589(MLLT10);ENSSSCT00000052590(PRKACB);ENSSSCT000000525…
00000084995(-);ENSSSCT00000084999(NFKBIZ);ENSSSCT00000085135(PHACTR3);ENSSSCT00000085170(NKAP);ENSSSCT00000085188(SELP);ENSSSCT00000085205(PRDM15);ENSSSCT00000085262(SLC37A3);ENSSSCT00000085276(OLA1);ENSSSCT00000085294(SPRY2);ENSSSCT00000085351(ING4);ENSSSCT00000085353(RAB11FIP4);ENSSSCT00000085466(KIF18B);ENSSSCT00000085491(KIAA1549);ENSSSCT00000085507(HOXC6);ENSSSCT00000085588(ABCB8);ENSSSCT000…
GO:0044446	intracellular organelle part	3792	5233	6.26716e-15	6.53456e-13	ENSSSCT00000000003(GTSE1);ENSSSCT00000000007(PPARA);ENSSSCT00000000020(NUP50);ENSSSCT00000000029(-);ENSSSCT00000000048(SMDT1);ENSSSCT00000000069(POLR3H);ENSSSCT00000000078(SLC25A17);ENSSSCT00000000109(DMC1);ENSSSCT00000000111(KDELR3);ENSSSCT00000000136(CYTH4);ENSSSCT00000000145(IFT27);ENSSSCT00000000167(RTCB);ENSSSCT00000000170(PWP1);ENSSSCT00000000204(-);ENSSSCT00000000215(MCRS1);ENSSSCT00000000…
0026886(METTL3);ENSSSCT00000026924(ALKBH7);ENSSSCT00000026961(UBE2Z);ENSSSCT00000027004(ACTN1);ENSSSCT00000027039(PHF23);ENSSSCT00000027044(IARS1);ENSSSCT00000027073(TIA1);ENSSSCT00000027083(THAP2);ENSSSCT00000027177(WT1);ENSSSCT00000027179(INTS12);ENSSSCT00000027194(CALD1);ENSSSCT00000027205(CRTC2);ENSSSCT00000027214(CSTF2);ENSSSCT00000027221(CDCA5);ENSSSCT00000027223(PIWIL2);ENSSSCT00000027250(…
(DNAH5);ENSSSCT00000054110(HABP4);ENSSSCT00000054111(VPS54);ENSSSCT00000054141(ELL2);ENSSSCT00000054149(TEAD1);ENSSSCT00000054157(MYO1B);ENSSSCT00000054162(SYNE2);ENSSSCT00000054221(DUSP4);ENSSSCT00000054238(CDC27);ENSSSCT00000054260(MICU2);ENSSSCT00000054282(PRMT2);ENSSSCT00000054295(TMEM65);ENSSSCT00000054304(ABL1);ENSSSCT00000054308(ACIN1);ENSSSCT00000054314(-);ENSSSCT00000054356(MSTO1);ENSSSC…
000090574(PIAS2);ENSSSCT00000090585(PSMA1);ENSSSCT00000090662(FAM114A1);ENSSSCT00000090711(SAMD4A);ENSSSCT00000090716(MR1);ENSSSCT00000090849(BBOF1);ENSSSCT00000090851(SNX3);ENSSSCT00000090863(GPSM1);ENSSSCT00000090867(YTHDF2);ENSSSCT00000090906(ERGIC2);ENSSSCT00000090912(DOLPP1);ENSSSCT00000090952(ZBTB1);ENSSSCT00000090958(RAB11FIP3);ENSSSCT00000090968(CDC7);ENSSSCT00000091054(NTMT1);ENSSSCT0000…
GO:0044444	cytoplasmic part	3883	5366	8.7153e-15	8.51921e-13	ENSSSCT00000000003(GTSE1);ENSSSCT00000000008(TRMU);ENSSSCT00000000035(TSPO);ENSSSCT00000000048(SMDT1);ENSSSCT00000000067(PMM1);ENSSSCT00000000070(ACO2);ENSSSCT00000000078(SLC25A17);ENSSSCT00000000111(KDELR3);ENSSSCT00000000117(BAIAP2L2);ENSSSCT00000000136(CYTH4);ENSSSCT00000000167(RTCB);ENSSSCT00000000170(PWP1);ENSSSCT00000000219(FAIM2);ENSSSCT00000000226(AQP5);ENSSSCT00000000292(PRR13);ENSSSCT00…
(ABHD17B);ENSSSCT00000026311(-);ENSSSCT00000026331(FASLG);ENSSSCT00000026332(EP300);ENSSSCT00000026340(ZNF641);ENSSSCT00000026385(ELAC1);ENSSSCT00000026412(IDH1);ENSSSCT00000026441(PEDS1);ENSSSCT00000026462(TMEM178A);ENSSSCT00000026475(STYXL1);ENSSSCT00000026559(PTGIR);ENSSSCT00000026579(DENND6A);ENSSSCT00000026602(CLNK);ENSSSCT00000026673(CDA);ENSSSCT00000026721(RMI2);ENSSSCT00000026731(RAB20);E…
(PSD);ENSSSCT00000053131(STX6);ENSSSCT00000053194(TMEM63A);ENSSSCT00000053226(MCU);ENSSSCT00000053235(RABEP2);ENSSSCT00000053253(NEDD8);ENSSSCT00000053293(POLD1);ENSSSCT00000053340(ACSS3);ENSSSCT00000053349(BCL2L15);ENSSSCT00000053389(AIFM2);ENSSSCT00000053392(TYMS);ENSSSCT00000053406(TP53BP2);ENSSSCT00000053410(MRAP2);ENSSSCT00000053442(PRICKLE1);ENSSSCT00000053455(IKZF1);ENSSSCT00000053472(-);E…
4(SND1);ENSSSCT00000087642(ANKRD11);ENSSSCT00000087698(AGMO);ENSSSCT00000087718(POLA1);ENSSSCT00000087752(CCT5);ENSSSCT00000087781(PLIN1);ENSSSCT00000087799(CA5A);ENSSSCT00000087805(ATP2C2);ENSSSCT00000087835(-);ENSSSCT00000087897(DLG4);ENSSSCT00000087940(H6PD);ENSSSCT00000088144(CCT7);ENSSSCT00000088153(DIABLO);ENSSSCT00000088170(SLC44A2);ENSSSCT00000088231(PLEKHF1);ENSSSCT00000088248(PFDN5);ENS…
GO:0005623	cell	7219	10309	7.75654e-13	6.73957e-11	ENSSSCT00000000003(GTSE1);ENSSSCT00000000007(PPARA);ENSSSCT00000000008(TRMU);ENSSSCT00000000020(NUP50);ENSSSCT00000000025(PARVB);ENSSSCT00000000029(-);ENSSSCT00000000035(TSPO);ENSSSCT00000000048(SMDT1);ENSSSCT00000000067(PMM1);ENSSSCT00000000069(POLR3H);ENSSSCT00000000070(ACO2);ENSSSCT00000000072(L3MBTL2);ENSSSCT00000000078(SLC25A17);ENSSSCT00000000080(MCHR1);ENSSSCT00000000109(DMC1);ENSSSCT00000…
ELF3);ENSSSCT00000011960(KDM5B);ENSSSCT00000011969(HSD17B3);ENSSSCT00000011997(SLC28A3);ENSSSCT00000012008(ARID3C);ENSSSCT00000012009(DCTN3);ENSSSCT00000012011(CNTFR);ENSSSCT00000012023(KIF24);ENSSSCT00000012024(UBAP1);ENSSSCT00000012031(NOL6);ENSSSCT00000012035(NFX1);ENSSSCT00000012036(CHMP5);ENSSSCT00000012041(SMU1);ENSSSCT00000012042(DNAJA1);ENSSSCT00000012055(WAC);ENSSSCT00000012056(BAMBI);EN…
M1);ENSSSCT00000028332(PARVA);ENSSSCT00000028348(CDK4);ENSSSCT00000028359(FBXO10);ENSSSCT00000028362(CIAPIN1);ENSSSCT00000028369(GPR20);ENSSSCT00000028385(ZC3HC1);ENSSSCT00000028412(TRNP1);ENSSSCT00000028421(BRD7);ENSSSCT00000028449(SLC3A2);ENSSSCT00000028457(TSPEAR);ENSSSCT00000028459(BMPR1B);ENSSSCT00000028488(C19orf47);ENSSSCT00000028498(ZWINT);ENSSSCT00000028503(PRRT1);ENSSSCT00000028506(XPO5…
00000044104(ADRB2);ENSSSCT00000044115(E2F2);ENSSSCT00000044116(CCND2);ENSSSCT00000044124(IDH2);ENSSSCT00000044125(ACAT2);ENSSSCT00000044129(PITPNM1);ENSSSCT00000044133(GDNF);ENSSSCT00000044139(DAB1);ENSSSCT00000044147(NPHS1);ENSSSCT00000044156(POLR2I);ENSSSCT00000044157(ARNT2);ENSSSCT00000044166(KPTN);ENSSSCT00000044173(SARDH);ENSSSCT00000044178(LSM10);ENSSSCT00000044192(TSN);ENSSSCT00000044198(B…
CO4A1);ENSSSCT00000056355(PPM1G);ENSSSCT00000056362(PPP1R14B);ENSSSCT00000056367(DNAJB5);ENSSSCT00000056369(SNX11);ENSSSCT00000056370(ADAM22);ENSSSCT00000056371(ADARB1);ENSSSCT00000056374(-);ENSSSCT00000056409(SLC22A4);ENSSSCT00000056438(NEGR1);ENSSSCT00000056443(HOMER1);ENSSSCT00000056449(RNF19B);ENSSSCT00000056476(ITGAE);ENSSSCT00000056495(IMMP1L);ENSSSCT00000056502(RICTOR);ENSSSCT00000056543(B…
19);ENSSSCT00000071811(ZPBP2);ENSSSCT00000071827(PNKP);ENSSSCT00000071841(ACTN3);ENSSSCT00000071853(MTF1);ENSSSCT00000071857(COMMD9);ENSSSCT00000071867(ST18);ENSSSCT00000071884(ZFYVE27);ENSSSCT00000071890(CEMIP);ENSSSCT00000071894(MSL1);ENSSSCT00000071911(CLMP);ENSSSCT00000071914(RBFOX1);ENSSSCT00000071937(PEF1);ENSSSCT00000071945(DIP2B);ENSSSCT00000071962(-);ENSSSCT00000071978(KPNB1);ENSSSCT0000…
GO:0044464	cell part	7219	10309	7.75654e-13	6.73957e-11	ENSSSCT00000000003(GTSE1);ENSSSCT00000000007(PPARA);ENSSSCT00000000008(TRMU);ENSSSCT00000000020(NUP50);ENSSSCT00000000025(PARVB);ENSSSCT00000000029(-);ENSSSCT00000000035(TSPO);ENSSSCT00000000048(SMDT1);ENSSSCT00000000067(PMM1);ENSSSCT00000000069(POLR3H);ENSSSCT00000000070(ACO2);ENSSSCT00000000072(L3MBTL2);ENSSSCT00000000078(SLC25A17);ENSSSCT00000000080(MCHR1);ENSSSCT00000000109(DMC1);ENSSSCT00000…
ELF3);ENSSSCT00000011960(KDM5B);ENSSSCT00000011969(HSD17B3);ENSSSCT00000011997(SLC28A3);ENSSSCT00000012008(ARID3C);ENSSSCT00000012009(DCTN3);ENSSSCT00000012011(CNTFR);ENSSSCT00000012023(KIF24);ENSSSCT00000012024(UBAP1);ENSSSCT00000012031(NOL6);ENSSSCT00000012035(NFX1);ENSSSCT00000012036(CHMP5);ENSSSCT00000012041(SMU1);ENSSSCT00000012042(DNAJA1);ENSSSCT00000012055(WAC);ENSSSCT00000012056(BAMBI);EN…
M1);ENSSSCT00000028332(PARVA);ENSSSCT00000028348(CDK4);ENSSSCT00000028359(FBXO10);ENSSSCT00000028362(CIAPIN1);ENSSSCT00000028369(GPR20);ENSSSCT00000028385(ZC3HC1);ENSSSCT00000028412(TRNP1);ENSSSCT00000028421(BRD7);ENSSSCT00000028449(SLC3A2);ENSSSCT00000028457(TSPEAR);ENSSSCT00000028459(BMPR1B);ENSSSCT00000028488(C19orf47);ENSSSCT00000028498(ZWINT);ENSSSCT00000028503(PRRT1);ENSSSCT00000028506(XPO5…
00000044104(ADRB2);ENSSSCT00000044115(E2F2);ENSSSCT00000044116(CCND2);ENSSSCT00000044124(IDH2);ENSSSCT00000044125(ACAT2);ENSSSCT00000044129(PITPNM1);ENSSSCT00000044133(GDNF);ENSSSCT00000044139(DAB1);ENSSSCT00000044147(NPHS1);ENSSSCT00000044156(POLR2I);ENSSSCT00000044157(ARNT2);ENSSSCT00000044166(KPTN);ENSSSCT00000044173(SARDH);ENSSSCT00000044178(LSM10);ENSSSCT00000044192(TSN);ENSSSCT00000044198(B…
CO4A1);ENSSSCT00000056355(PPM1G);ENSSSCT00000056362(PPP1R14B);ENSSSCT00000056367(DNAJB5);ENSSSCT00000056369(SNX11);ENSSSCT00000056370(ADAM22);ENSSSCT00000056371(ADARB1);ENSSSCT00000056374(-);ENSSSCT00000056409(SLC22A4);ENSSSCT00000056438(NEGR1);ENSSSCT00000056443(HOMER1);ENSSSCT00000056449(RNF19B);ENSSSCT00000056476(ITGAE);ENSSSCT00000056495(IMMP1L);ENSSSCT00000056502(RICTOR);ENSSSCT00000056543(B…
19);ENSSSCT00000071811(ZPBP2);ENSSSCT00000071827(PNKP);ENSSSCT00000071841(ACTN3);ENSSSCT00000071853(MTF1);ENSSSCT00000071857(COMMD9);ENSSSCT00000071867(ST18);ENSSSCT00000071884(ZFYVE27);ENSSSCT00000071890(CEMIP);ENSSSCT00000071894(MSL1);ENSSSCT00000071911(CLMP);ENSSSCT00000071914(RBFOX1);ENSSSCT00000071937(PEF1);ENSSSCT00000071945(DIP2B);ENSSSCT00000071962(-);ENSSSCT00000071978(KPNB1);ENSSSCT0000…
GO:0012505	endomembrane system	1596	2131	4.09204e-12	3.3684e-10	ENSSSCT00000000020(NUP50);ENSSSCT00000000111(KDELR3);ENSSSCT00000000167(RTCB);ENSSSCT00000000170(PWP1);ENSSSCT00000000219(FAIM2);ENSSSCT00000000226(AQP5);ENSSSCT00000000314(ITGA5);ENSSSCT00000000384(RDH5);ENSSSCT00000000388(ORMDL2);ENSSSCT00000000432(MIP);ENSSSCT00000000446(NEMP1);ENSSSCT00000000762(ACRBP);ENSSSCT00000000766(TAPBPL);ENSSSCT00000000849(LRRK2);ENSSSCT00000000914(WASHC4);ENSSSCT0000…
4151(PHETA2);ENSSSCT00000064172(LNPK);ENSSSCT00000064197(TMED1);ENSSSCT00000064272(G6PC3);ENSSSCT00000064313(STX8);ENSSSCT00000064328(SLC17A3);ENSSSCT00000064385(CXCR4);ENSSSCT00000064398(AKAP3);ENSSSCT00000064420(EMP2);ENSSSCT00000064449(HSPD1);ENSSSCT00000064459(PGAP3);ENSSSCT00000064471(CCDC91);ENSSSCT00000064514(CLCN5);ENSSSCT00000064525(ARPC2);ENSSSCT00000064567(DAB2);ENSSSCT00000064582(GANA…
GO:0005634	nucleus	3217	4446	2.82987e-11	2.21296e-09	ENSSSCT00000000007(PPARA);ENSSSCT00000000020(NUP50);ENSSSCT00000000029(-);ENSSSCT00000000048(SMDT1);ENSSSCT00000000069(POLR3H);ENSSSCT00000000072(L3MBTL2);ENSSSCT00000000109(DMC1);ENSSSCT00000000126(ANKRD54);ENSSSCT00000000167(RTCB);ENSSSCT00000000170(PWP1);ENSSSCT00000000194(DDN);ENSSSCT00000000195(PRKAG1);ENSSSCT00000000204(-);ENSSSCT00000000215(MCRS1);ENSSSCT00000000233(RACGAP1);ENSSSCT0000000…
SCT00000031706(PHC1);ENSSSCT00000031727(GATA4);ENSSSCT00000031748(FAM124B);ENSSSCT00000031764(FYTTD1);ENSSSCT00000031766(PLSCR3);ENSSSCT00000031773(MARCHF7);ENSSSCT00000031851(NOSIP);ENSSSCT00000031902(MEPCE);ENSSSCT00000031923(FEM1B);ENSSSCT00000031985(ETV3);ENSSSCT00000032001(MYNN);ENSSSCT00000032017(STX12);ENSSSCT00000032028(NOC3L);ENSSSCT00000032036(KIF2A);ENSSSCT00000032043(DPPA2);ENSSSCT000…
NSSSCT00000062222(SF3B3);ENSSSCT00000062246(ZNF638);ENSSSCT00000062252(-);ENSSSCT00000062261(CCDC137);ENSSSCT00000062282(A1CF);ENSSSCT00000062289(ZNF207);ENSSSCT00000062312(RAD51AP1);ENSSSCT00000062324(NMRK2);ENSSSCT00000062330(MAML2);ENSSSCT00000062331(SMARCC1);ENSSSCT00000062334(SMCR8);ENSSSCT00000062359(RTRAF);ENSSSCT00000062362(NEPRO);ENSSSCT00000062369(SERPINB9);ENSSSCT00000062432(TRIM11);EN…
GO:0031982	vesicle	736	956	2.55781e-09	1.90496e-07	ENSSSCT00000000111(KDELR3);ENSSSCT00000000117(BAIAP2L2);ENSSSCT00000000226(AQP5);ENSSSCT00000000314(ITGA5);ENSSSCT00000000762(ACRBP);ENSSSCT00000000849(LRRK2);ENSSSCT00000000914(WASHC4);ENSSSCT00000000915(APPL2);ENSSSCT00000001037(SYT1);ENSSSCT00000001041(ZDHHC17);ENSSSCT00000001609(HLA-DRA);ENSSSCT00000001696(GRM4);ENSSSCT00000001710(TCP11);ENSSSCT00000001793(TREML1);ENSSSCT00000001929(ADGRF5);E…
GO:0005829	cytosol	1697	2308	1.37803e-08	9.79651e-07	ENSSSCT00000000035(TSPO);ENSSSCT00000000067(PMM1);ENSSSCT00000000136(CYTH4);ENSSSCT00000000167(RTCB);ENSSSCT00000000292(PRR13);ENSSSCT00000000295(MAP3K12);ENSSSCT00000000493(USP15);ENSSSCT00000000521(MDM1);ENSSSCT00000000535(CCT2);ENSSSCT00000000647(RERG);ENSSSCT00000000669(BCL2L14);ENSSSCT00000000740(LRRC23);ENSSSCT00000000753(COPS7A);ENSSSCT00000000849(LRRK2);ENSSSCT00000000975(LTA4H);ENSSSCT00…
000059019(MARK4);ENSSSCT00000059022(ZNF397);ENSSSCT00000059095(NUMA1);ENSSSCT00000059162(PIK3R5);ENSSSCT00000059230(PRMT7);ENSSSCT00000059252(NR4A1);ENSSSCT00000059359(CRYAB);ENSSSCT00000059450(PAX5);ENSSSCT00000059469(VPS4B);ENSSSCT00000059480(GLI1);ENSSSCT00000059486(SHOC2);ENSSSCT00000059488(BAZ2A);ENSSSCT00000059530(BABAM2);ENSSSCT00000059559(FBXL3);ENSSSCT00000059616(CTNNBIP1);ENSSSCT0000005…
GO:0097708	intracellular vesicle	676	880	2.30024e-08	1.56416e-06	ENSSSCT00000000111(KDELR3);ENSSSCT00000000226(AQP5);ENSSSCT00000000314(ITGA5);ENSSSCT00000000762(ACRBP);ENSSSCT00000000849(LRRK2);ENSSSCT00000000914(WASHC4);ENSSSCT00000000915(APPL2);ENSSSCT00000001037(SYT1);ENSSSCT00000001041(ZDHHC17);ENSSSCT00000001609(HLA-DRA);ENSSSCT00000001696(GRM4);ENSSSCT00000001710(TCP11);ENSSSCT00000001793(TREML1);ENSSSCT00000001929(ADGRF5);ENSSSCT00000002123(CPLX3);ENSS…
GO:0031410	cytoplasmic vesicle	671	875	4.24095e-08	2.76368e-06	ENSSSCT00000000111(KDELR3);ENSSSCT00000000226(AQP5);ENSSSCT00000000314(ITGA5);ENSSSCT00000000762(ACRBP);ENSSSCT00000000849(LRRK2);ENSSSCT00000000914(WASHC4);ENSSSCT00000000915(APPL2);ENSSSCT00000001037(SYT1);ENSSSCT00000001041(ZDHHC17);ENSSSCT00000001609(HLA-DRA);ENSSSCT00000001696(GRM4);ENSSSCT00000001710(TCP11);ENSSSCT00000001793(TREML1);ENSSSCT00000001929(ADGRF5);ENSSSCT00000002123(CPLX3);ENSS…
GO:0098805	whole membrane	445	567	7.82888e-08	4.89774e-06	ENSSSCT00000000078(SLC25A17);ENSSSCT00000000111(KDELR3);ENSSSCT00000000219(FAIM2);ENSSSCT00000000849(LRRK2);ENSSSCT00000000915(APPL2);ENSSSCT00000001037(SYT1);ENSSSCT00000001041(ZDHHC17);ENSSSCT00000001142(ADTRP);ENSSSCT00000001609(HLA-DRA);ENSSSCT00000002123(CPLX3);ENSSSCT00000002166(SEC23A);ENSSSCT00000002526(AKAP5);ENSSSCT00000002556(VTI1B);ENSSSCT00000002603(PSEN1);ENSSSCT00000003024(VAC14);E…
GO:0045202	synapse	435	554	9.93241e-08	5.97473e-06	ENSSSCT00000000098(NPTXR);ENSSSCT00000000253(TAMALIN);ENSSSCT00000000314(ITGA5);ENSSSCT00000000849(LRRK2);ENSSSCT00000001037(SYT1);ENSSSCT00000001163(CAP2);ENSSSCT00000001777(LRFN2);ENSSSCT00000001970(CIB2);ENSSSCT00000002123(CPLX3);ENSSSCT00000002221(CBLN3);ENSSSCT00000002526(AKAP5);ENSSSCT00000002788(CYP46A1);ENSSSCT00000003025(CALB2);ENSSSCT00000003426(APOE);ENSSSCT00000003617(PRKCG);ENSSSCT00…
GO:0030054	cell junction	375	473	1.1475e-07	6.64702e-06	ENSSSCT00000000025(PARVB);ENSSSCT00000000117(BAIAP2L2);ENSSSCT00000000273(TNS2);ENSSSCT00000000314(ITGA5);ENSSSCT00000001055(NCAPH2);ENSSSCT00000001555(NEU1);ENSSSCT00000001851(PTK7);ENSSSCT00000001970(CIB2);ENSSSCT00000002033(IQGAP1);ENSSSCT00000002094(PEAK1);ENSSSCT00000002128(CSK);ENSSSCT00000002209(PRKD1);ENSSSCT00000002279(CDH24);ENSSSCT00000002548(MPP5);ENSSSCT00000002603(PSEN1);ENSSSCT0000…
GO:0005768	endosome	361	459	9.18238e-07	5.12901e-05	ENSSSCT00000000849(LRRK2);ENSSSCT00000000914(WASHC4);ENSSSCT00000000915(APPL2);ENSSSCT00000001609(HLA-DRA);ENSSSCT00000002508(ARRDC4);ENSSSCT00000002526(AKAP5);ENSSSCT00000002556(VTI1B);ENSSSCT00000002721(RIN3);ENSSSCT00000002722(LGMN);ENSSSCT00000002961(USP10);ENSSSCT00000003024(VAC14);ENSSSCT00000003076(ZDHHC1);ENSSSCT00000003160(ANKRD27);ENSSSCT00000003581(SYT3);ENSSSCT00000003854(PLEKHM2);ENS…
GO:0044433	cytoplasmic vesicle part	238	294	1.2738e-06	6.86974e-05	ENSSSCT00000000111(KDELR3);ENSSSCT00000000226(AQP5);ENSSSCT00000000849(LRRK2);ENSSSCT00000000915(APPL2);ENSSSCT00000001037(SYT1);ENSSSCT00000001041(ZDHHC17);ENSSSCT00000001609(HLA-DRA);ENSSSCT00000002123(CPLX3);ENSSSCT00000002166(SEC23A);ENSSSCT00000002556(VTI1B);ENSSSCT00000002924(SPIRE2);ENSSSCT00000003024(VAC14);ENSSSCT00000003076(ZDHHC1);ENSSSCT00000003160(ANKRD27);ENSSSCT00000003554(AP2A1);E…
GO:0044456	synapse part	272	340	1.59501e-06	8.3153e-05	ENSSSCT00000000849(LRRK2);ENSSSCT00000001037(SYT1);ENSSSCT00000001163(CAP2);ENSSSCT00000002123(CPLX3);ENSSSCT00000002526(AKAP5);ENSSSCT00000002788(CYP46A1);ENSSSCT00000003025(CALB2);ENSSSCT00000003426(APOE);ENSSSCT00000003617(PRKCG);ENSSSCT00000003711(DVL1);ENSSSCT00000003881(CAPZB);ENSSSCT00000003899(SH2D5);ENSSSCT00000003918(EPHB2);ENSSSCT00000004218(ROR1);ENSSSCT00000004875(MICAL1);ENSSSCT0000…
GO:0005911	cell-cell junction	195	238	2.41578e-06	0.00012188	ENSSSCT00000000117(BAIAP2L2);ENSSSCT00000000314(ITGA5);ENSSSCT00000001851(PTK7);ENSSSCT00000002033(IQGAP1);ENSSSCT00000002128(CSK);ENSSSCT00000002209(PRKD1);ENSSSCT00000002279(CDH24);ENSSSCT00000003025(CALB2);ENSSSCT00000003029(MARVELD3);ENSSSCT00000003477(CYTH2);ENSSSCT00000003617(PRKCG);ENSSSCT00000003857(EPHA2);ENSSSCT00000004122(CDH2);ENSSSCT00000004688(GJA1);ENSSSCT00000005616(PRKCH);ENSSSCT…
GO:0031252	cell leading edge	175	212	3.11706e-06	0.000152346	ENSSSCT00000000025(PARVB);ENSSSCT00000000314(ITGA5);ENSSSCT00000002033(IQGAP1);ENSSSCT00000002098(CSPG4);ENSSSCT00000003857(EPHA2);ENSSSCT00000003881(CAPZB);ENSSSCT00000003972(FGR);ENSSSCT00000004122(CDH2);ENSSSCT00000004159(SSX2IP);ENSSSCT00000004487(EZR);ENSSSCT00000004647(ARHGAP18);ENSSSCT00000005121(TRPM7);ENSSSCT00000005161(DUOXA2);ENSSSCT00000005228(PLA2G4F);ENSSSCT00000006754(STMN2);ENSSSC…
GO:0005794	Golgi apparatus	562	741	6.56681e-06	0.000311227	ENSSSCT00000000111(KDELR3);ENSSSCT00000000170(PWP1);ENSSSCT00000000219(FAIM2);ENSSSCT00000000314(ITGA5);ENSSSCT00000000849(LRRK2);ENSSSCT00000001037(SYT1);ENSSSCT00000001041(ZDHHC17);ENSSSCT00000001708(TAF11);ENSSSCT00000001793(TREML1);ENSSSCT00000001902(SLC35B2);ENSSSCT00000001952(PKHD1);ENSSSCT00000002209(PRKD1);ENSSSCT00000002523(FAM174B);ENSSSCT00000002556(VTI1B);ENSSSCT00000002603(PSEN1);ENS…
GO:0098590	plasma membrane region	418	544	1.17898e-05	0.000542329	ENSSSCT00000000080(MCHR1);ENSSSCT00000000112(KCNJ4);ENSSSCT00000000226(AQP5);ENSSSCT00000000233(RACGAP1);ENSSSCT00000000314(ITGA5);ENSSSCT00000000849(LRRK2);ENSSSCT00000001037(SYT1);ENSSSCT00000001142(ADTRP);ENSSSCT00000001731(LHFPL5);ENSSSCT00000001875(ABCC10);ENSSSCT00000001952(PKHD1);ENSSSCT00000002063(RHCG);ENSSSCT00000002123(CPLX3);ENSSSCT00000002924(SPIRE2);ENSSSCT00000003002(TMEM231);ENSSS…
GO:0005856	cytoskeleton	917	1241	1.57893e-05	0.000705557	ENSSSCT00000000003(GTSE1);ENSSSCT00000000069(POLR3H);ENSSSCT00000000136(CYTH4);ENSSSCT00000000145(IFT27);ENSSSCT00000000233(RACGAP1);ENSSSCT00000000236(POU6F1);ENSSSCT00000000255(KRT75);ENSSSCT00000000260(KRT84);ENSSSCT00000000267(KRT5);ENSSSCT00000000270(KRT1);ENSSSCT00000000284(ESPL1);ENSSSCT00000000398(CDK2);ENSSSCT00000000521(MDM1);ENSSSCT00000000535(CCT2);ENSSSCT00000000815(CCDC77);ENSSSCT00…
GO:0030424	axon	174	214	2.0565e-05	0.000893436	ENSSSCT00000000295(MAP3K12);ENSSSCT00000000849(LRRK2);ENSSSCT00000001037(SYT1);ENSSSCT00000001986(RASGRF1);ENSSSCT00000002250(CPNE6);ENSSSCT00000002603(PSEN1);ENSSSCT00000002721(RIN3);ENSSSCT00000003617(PRKCG);ENSSSCT00000003696(ACAP3);ENSSSCT00000003711(DVL1);ENSSSCT00000003896(PINK1);ENSSSCT00000003918(EPHB2);ENSSSCT00000004218(ROR1);ENSSSCT00000004875(MICAL1);ENSSSCT00000005580(OTX2);ENSSSCT00…
GO:0044459	plasma membrane part	905	1226	2.33047e-05	0.000985097	ENSSSCT00000000080(MCHR1);ENSSSCT00000000112(KCNJ4);ENSSSCT00000000226(AQP5);ENSSSCT00000000233(RACGAP1);ENSSSCT00000000314(ITGA5);ENSSSCT00000000492(SLC16A7);ENSSSCT00000000767(CD27);ENSSSCT00000000793(PRMT8);ENSSSCT00000000821(ADIPOR2);ENSSSCT00000000848(SLC2A13);ENSSSCT00000000849(LRRK2);ENSSSCT00000001037(SYT1);ENSSSCT00000001142(ADTRP);ENSSSCT00000001609(HLA-DRA);ENSSSCT00000001619(HLA-DOB);…
GO:0098588	bounding membrane of organelle	438	575	3.385e-05	0.00139319	ENSSSCT00000000078(SLC25A17);ENSSSCT00000000080(MCHR1);ENSSSCT00000000111(KDELR3);ENSSSCT00000000849(LRRK2);ENSSSCT00000000915(APPL2);ENSSSCT00000001037(SYT1);ENSSSCT00000001041(ZDHHC17);ENSSSCT00000001609(HLA-DRA);ENSSSCT00000002123(CPLX3);ENSSSCT00000002166(SEC23A);ENSSSCT00000002556(VTI1B);ENSSSCT00000002603(PSEN1);ENSSSCT00000003002(TMEM231);ENSSSCT00000003024(VAC14);ENSSSCT00000003076(ZDHHC1…
GO:0033267	axon part	101	119	4.0044e-05	0.00158588	ENSSSCT00000000295(MAP3K12);ENSSSCT00000000849(LRRK2);ENSSSCT00000001986(RASGRF1);ENSSSCT00000002603(PSEN1);ENSSSCT00000003617(PRKCG);ENSSSCT00000003696(ACAP3);ENSSSCT00000003711(DVL1);ENSSSCT00000004218(ROR1);ENSSSCT00000004875(MICAL1);ENSSSCT00000005580(OTX2);ENSSSCT00000008023(GHRH);ENSSSCT00000008040(SLC32A1);ENSSSCT00000009981(PRSS12);ENSSSCT00000011518(ZFYVE27);ENSSSCT00000011666(SHTN1);ENS…
GO:0098794	postsynapse	182	226	4.05596e-05	0.00158588	ENSSSCT00000001163(CAP2);ENSSSCT00000002526(AKAP5);ENSSSCT00000002788(CYP46A1);ENSSSCT00000003617(PRKCG);ENSSSCT00000003711(DVL1);ENSSSCT00000003881(CAPZB);ENSSSCT00000003899(SH2D5);ENSSSCT00000003918(EPHB2);ENSSSCT00000006672(RPL30);ENSSSCT00000007385(ATP1A1);ENSSSCT00000007428(KCND3);ENSSSCT00000007529(PLPPR4);ENSSSCT00000007647(ZDHHC2);ENSSSCT00000008007(DLGAP4);ENSSSCT00000009515(HTT);ENSSSCT…
GO:0036464	cytoplasmic ribonucleoprotein granule	110	131	4.9228e-05	0.00187787	ENSSSCT00000001098(TUBB);ENSSSCT00000001103(SERPINB1);ENSSSCT00000002017(BTBD1);ENSSSCT00000002033(IQGAP1);ENSSSCT00000002132(EDC3);ENSSSCT00000003069(EDC4);ENSSSCT00000004544(ZC3H12D);ENSSSCT00000005698(RPS6);ENSSSCT00000005837(VCP);ENSSSCT00000008762(MCRIP2);ENSSSCT00000009430(DDX1);ENSSSCT00000010458(LIG4);ENSSSCT00000011589(INA);ENSSSCT00000012385(LIMD1);ENSSSCT00000014688(BTBD2);ENSSSCT00000…
GO:0005813	centrosome	339	440	5.31847e-05	0.00197529	ENSSSCT00000000069(POLR3H);ENSSSCT00000000136(CYTH4);ENSSSCT00000000145(IFT27);ENSSSCT00000000284(ESPL1);ENSSSCT00000000398(CDK2);ENSSSCT00000000521(MDM1);ENSSSCT00000000815(CCDC77);ENSSSCT00000001004(POC1B);ENSSSCT00000001136(MAK);ENSSSCT00000001630(TAP1);ENSSSCT00000001684(PHF1);ENSSSCT00000001952(PKHD1);ENSSSCT00000002114(RPP25);ENSSSCT00000002603(PSEN1);ENSSSCT00000003103(CCDC113);ENSSSCT0000…
GO:0005769	early endosome	135	164	5.43078e-05	0.00197529	ENSSSCT00000002556(VTI1B);ENSSSCT00000002721(RIN3);ENSSSCT00000002961(USP10);ENSSSCT00000003160(ANKRD27);ENSSSCT00000004200(WLS);ENSSSCT00000004226(ANGPTL3);ENSSSCT00000004472(IGF2R);ENSSSCT00000004598(SLC35D3);ENSSSCT00000005256(VPS18);ENSSSCT00000005469(CLN6);ENSSSCT00000005744(CD274);ENSSSCT00000005755(SLC1A1);ENSSSCT00000006289(RAPGEF1);ENSSSCT00000006552(WASHC5);ENSSSCT00000007515(VCAM1);ENS…
GO:0030135	coated vesicle	75	86	5.73156e-05	0.00203731	ENSSSCT00000000111(KDELR3);ENSSSCT00000002166(SEC23A);ENSSSCT00000002250(CPNE6);ENSSSCT00000003554(AP2A1);ENSSSCT00000003711(DVL1);ENSSSCT00000003863(NECAP2);ENSSSCT00000004472(IGF2R);ENSSSCT00000004721(LMBRD1);ENSSSCT00000005019(SPG21);ENSSSCT00000005415(LMAN1);ENSSSCT00000005725(TYRP1);ENSSSCT00000010010(SEC24B);ENSSSCT00000010728(HIP1R);ENSSSCT00000011688(INPP5F);ENSSSCT00000012264(TBC1D5);ENS…
GO:0044451	nucleoplasm part	593	794	8.33267e-05	0.00289606	ENSSSCT00000000204(-);ENSSSCT00000000215(MCRS1);ENSSSCT00000000236(POU6F1);ENSSSCT00000000986(NR2C1);ENSSSCT00000001094(PRPF4B);ENSSSCT00000001150(RANBP9);ENSSSCT00000001560(EHMT2);ENSSSCT00000001565(NELFE);ENSSSCT00000001684(PHF1);ENSSSCT00000001708(TAF11);ENSSSCT00000001743(SRSF3);ENSSSCT00000001744(CDKN1A);ENSSSCT00000001793(TREML1);ENSSSCT00000001908(CDC5L);ENSSSCT00000001909(SUPT3H);ENSSSCT0…
GO:0000323	lytic vacuole	183	229	8.98413e-05	0.00298961	ENSSSCT00000000849(LRRK2);ENSSSCT00000001555(NEU1);ENSSSCT00000001609(HLA-DRA);ENSSSCT00000001619(HLA-DOB);ENSSSCT00000002156(-);ENSSSCT00000002556(VTI1B);ENSSSCT00000002722(LGMN);ENSSSCT00000003160(ANKRD27);ENSSSCT00000003879(SLC66A1);ENSSSCT00000004721(LMBRD1);ENSSSCT00000004957(SLC17A5);ENSSSCT00000005120(SPPL2A);ENSSSCT00000005256(VPS18);ENSSSCT00000005704(RRAGA);ENSSSCT00000006713(PIP4P2);EN…
GO:0005764	lysosome	183	229	8.98413e-05	0.00298961	ENSSSCT00000000849(LRRK2);ENSSSCT00000001555(NEU1);ENSSSCT00000001609(HLA-DRA);ENSSSCT00000001619(HLA-DOB);ENSSSCT00000002156(-);ENSSSCT00000002556(VTI1B);ENSSSCT00000002722(LGMN);ENSSSCT00000003160(ANKRD27);ENSSSCT00000003879(SLC66A1);ENSSSCT00000004721(LMBRD1);ENSSSCT00000004957(SLC17A5);ENSSSCT00000005120(SPPL2A);ENSSSCT00000005256(VPS18);ENSSSCT00000005704(RRAGA);ENSSSCT00000006713(PIP4P2);EN…
GO:0035770	ribonucleoprotein granule	116	140	0.000103059	0.00335799	ENSSSCT00000001098(TUBB);ENSSSCT00000001103(SERPINB1);ENSSSCT00000002017(BTBD1);ENSSSCT00000002033(IQGAP1);ENSSSCT00000002132(EDC3);ENSSSCT00000003069(EDC4);ENSSSCT00000003432(SYMPK);ENSSSCT00000004544(ZC3H12D);ENSSSCT00000005698(RPS6);ENSSSCT00000005837(VCP);ENSSSCT00000008762(MCRIP2);ENSSSCT00000009430(DDX1);ENSSSCT00000009793(GRSF1);ENSSSCT00000010458(LIG4);ENSSSCT00000011589(INA);ENSSSCT00000…
GO:0030133	transport vesicle	93	110	0.000110243	0.00349998	ENSSSCT00000000849(LRRK2);ENSSSCT00000001037(SYT1);ENSSSCT00000002123(CPLX3);ENSSSCT00000002166(SEC23A);ENSSSCT00000003160(ANKRD27);ENSSSCT00000004472(IGF2R);ENSSSCT00000005019(SPG21);ENSSSCT00000007304(SV2A);ENSSSCT00000008519(STX1A);ENSSSCT00000009996(AP1AR);ENSSSCT00000010010(SEC24B);ENSSSCT00000010474(LAMP1);ENSSSCT00000013154(APP);ENSSSCT00000013441(SYP);ENSSSCT00000013601(ATP7A);ENSSSCT0000…
GO:0097458	neuron part	504	671	0.000111892	0.00349998	ENSSSCT00000000067(PMM1);ENSSSCT00000000295(MAP3K12);ENSSSCT00000000553(TPH2);ENSSSCT00000000743(GNB3);ENSSSCT00000000849(LRRK2);ENSSSCT00000001037(SYT1);ENSSSCT00000001136(MAK);ENSSSCT00000001163(CAP2);ENSSSCT00000001193(-);ENSSSCT00000001731(LHFPL5);ENSSSCT00000001820(GUCA1A);ENSSSCT00000001821(GUCA1B);ENSSSCT00000001838(PEX6);ENSSSCT00000001855(TTBK1);ENSSSCT00000001970(CIB2);ENSSSCT0000000198…
GO:0015629	actin cytoskeleton	224	285	0.000115432	0.00353993	ENSSSCT00000000236(POU6F1);ENSSSCT00000001970(CIB2);ENSSSCT00000002033(IQGAP1);ENSSSCT00000002094(PEAK1);ENSSSCT00000003431(FOXA3);ENSSSCT00000003446(ARHGAP35);ENSSSCT00000003972(FGR);ENSSSCT00000004068(CAP1);ENSSSCT00000004122(CDH2);ENSSSCT00000004133(KLHL14);ENSSSCT00000004487(EZR);ENSSSCT00000005015(ONECUT2);ENSSSCT00000005256(VPS18);ENSSSCT00000005302(ACTC1);ENSSSCT00000005597(DAAM1);ENSSSCT0…
GO:0010008	endosome membrane	128	157	0.000198313	0.00596465	ENSSSCT00000000915(APPL2);ENSSSCT00000001609(HLA-DRA);ENSSSCT00000002556(VTI1B);ENSSSCT00000003024(VAC14);ENSSSCT00000003076(ZDHHC1);ENSSSCT00000003854(PLEKHM2);ENSSSCT00000004472(IGF2R);ENSSSCT00000005120(SPPL2A);ENSSSCT00000005725(TYRP1);ENSSSCT00000005744(CD274);ENSSSCT00000005755(SLC1A1);ENSSSCT00000006713(PIP4P2);ENSSSCT00000007298(VPS45);ENSSSCT00000007647(ZDHHC2);ENSSSCT00000007957(CHMP4B)…
GO:0031984	organelle subcompartment	398	526	0.000209106	0.00617059	ENSSSCT00000000111(KDELR3);ENSSSCT00000000167(RTCB);ENSSSCT00000000384(RDH5);ENSSSCT00000000849(LRRK2);ENSSSCT00000001041(ZDHHC17);ENSSSCT00000001165(FAM8A1);ENSSSCT00000001630(TAP1);ENSSSCT00000002141(PML);ENSSSCT00000002209(PRKD1);ENSSSCT00000002243(EMC9);ENSSSCT00000002246(FITM1);ENSSSCT00000002788(CYP46A1);ENSSSCT00000002975(MBTPS1);ENSSSCT00000003076(ZDHHC1);ENSSSCT00000003129(LPCAT2);ENSSSC…
GO:0005798	Golgi-associated vesicle	51	57	0.000215337	0.00623681	ENSSSCT00000000111(KDELR3);ENSSSCT00000000849(LRRK2);ENSSSCT00000001041(ZDHHC17);ENSSSCT00000002166(SEC23A);ENSSSCT00000004472(IGF2R);ENSSSCT00000005019(SPG21);ENSSSCT00000005120(SPPL2A);ENSSSCT00000005415(LMAN1);ENSSSCT00000010010(SEC24B);ENSSSCT00000010302(ITM2B);ENSSSCT00000010867(SPPL3);ENSSSCT00000013154(APP);ENSSSCT00000013601(ATP7A);ENSSSCT00000013753(-);ENSSSCT00000014709(SPPL2B);ENSSSCT0…
GO:0044440	endosomal part	139	172	0.000237148	0.00635657	ENSSSCT00000000849(LRRK2);ENSSSCT00000000915(APPL2);ENSSSCT00000001609(HLA-DRA);ENSSSCT00000002556(VTI1B);ENSSSCT00000003024(VAC14);ENSSSCT00000003076(ZDHHC1);ENSSSCT00000003160(ANKRD27);ENSSSCT00000003854(PLEKHM2);ENSSSCT00000004472(IGF2R);ENSSSCT00000005120(SPPL2A);ENSSSCT00000005256(VPS18);ENSSSCT00000005725(TYRP1);ENSSSCT00000005744(CD274);ENSSSCT00000005755(SLC1A1);ENSSSCT00000006713(PIP4P2)…
GO:0045121	membrane raft	130	160	0.000238146	0.00635657	ENSSSCT00000000219(FAIM2);ENSSSCT00000000849(LRRK2);ENSSSCT00000001142(ADTRP);ENSSSCT00000002526(AKAP5);ENSSSCT00000002603(PSEN1);ENSSSCT00000003963(SLC9A1);ENSSSCT00000004487(EZR);ENSSSCT00000005469(CLN6);ENSSSCT00000005647(TEK);ENSSSCT00000006417(TRAF2);ENSSSCT00000006587(MAL2);ENSSSCT00000006792(SULF1);ENSSSCT00000006849(LYN);ENSSSCT00000007610(BCL10);ENSSSCT00000007636(DLC1);ENSSSCT0000000816…
GO:0098857	membrane microdomain	130	160	0.000238146	0.00635657	ENSSSCT00000000219(FAIM2);ENSSSCT00000000849(LRRK2);ENSSSCT00000001142(ADTRP);ENSSSCT00000002526(AKAP5);ENSSSCT00000002603(PSEN1);ENSSSCT00000003963(SLC9A1);ENSSSCT00000004487(EZR);ENSSSCT00000005469(CLN6);ENSSSCT00000005647(TEK);ENSSSCT00000006417(TRAF2);ENSSSCT00000006587(MAL2);ENSSSCT00000006792(SULF1);ENSSSCT00000006849(LYN);ENSSSCT00000007610(BCL10);ENSSSCT00000007636(DLC1);ENSSSCT0000000816…
GO:0098589	membrane region	133	164	0.000238335	0.00635657	ENSSSCT00000000219(FAIM2);ENSSSCT00000000849(LRRK2);ENSSSCT00000001142(ADTRP);ENSSSCT00000002526(AKAP5);ENSSSCT00000002603(PSEN1);ENSSSCT00000003963(SLC9A1);ENSSSCT00000004487(EZR);ENSSSCT00000005469(CLN6);ENSSSCT00000005647(TEK);ENSSSCT00000006417(TRAF2);ENSSSCT00000006587(MAL2);ENSSSCT00000006792(SULF1);ENSSSCT00000006849(LYN);ENSSSCT00000007610(BCL10);ENSSSCT00000007636(DLC1);ENSSSCT0000000816…
GO:0001726	ruffle	76	89	0.000239794	0.00635657	ENSSSCT00000000314(ITGA5);ENSSSCT00000002033(IQGAP1);ENSSSCT00000002098(CSPG4);ENSSSCT00000003972(FGR);ENSSSCT00000004487(EZR);ENSSSCT00000004647(ARHGAP18);ENSSSCT00000005121(TRPM7);ENSSSCT00000005228(PLA2G4F);ENSSSCT00000007636(DLC1);ENSSSCT00000008048(PLCG1);ENSSSCT00000009451(ADAM17);ENSSSCT00000010728(HIP1R);ENSSSCT00000010943(NF2);ENSSSCT00000012062(JCAD);ENSSSCT00000012637(MTMR14);ENSSSCT00…
GO:0099572	postsynaptic specialization	111	135	0.00027007	0.00703982	ENSSSCT00000001163(CAP2);ENSSSCT00000003617(PRKCG);ENSSSCT00000003711(DVL1);ENSSSCT00000003881(CAPZB);ENSSSCT00000003899(SH2D5);ENSSSCT00000006672(RPL30);ENSSSCT00000007385(ATP1A1);ENSSSCT00000007428(KCND3);ENSSSCT00000007529(PLPPR4);ENSSSCT00000008007(DLGAP4);ENSSSCT00000010070(GRID2);ENSSSCT00000010400(SLITRK1);ENSSSCT00000010536(DMTN);ENSSSCT00000010935(NEFH);ENSSSCT00000011599(NEURL1);ENSSSCT…
GO:0015630	microtubule cytoskeleton	598	807	0.000318922	0.00817694	ENSSSCT00000000003(GTSE1);ENSSSCT00000000069(POLR3H);ENSSSCT00000000136(CYTH4);ENSSSCT00000000145(IFT27);ENSSSCT00000000233(RACGAP1);ENSSSCT00000000284(ESPL1);ENSSSCT00000000398(CDK2);ENSSSCT00000000521(MDM1);ENSSSCT00000000535(CCT2);ENSSSCT00000000815(CCDC77);ENSSSCT00000001004(POC1B);ENSSSCT00000001098(TUBB);ENSSSCT00000001136(MAK);ENSSSCT00000001140(NEDD9);ENSSSCT00000001501(TUBB);ENSSSCT00000…
GO:0044306	neuron projection terminus	37	40	0.000334676	0.00844248	ENSSSCT00000002103(PTPN9);ENSSSCT00000003617(PRKCG);ENSSSCT00000004218(ROR1);ENSSSCT00000004875(MICAL1);ENSSSCT00000008023(GHRH);ENSSSCT00000008040(SLC32A1);ENSSSCT00000009981(PRSS12);ENSSSCT00000013441(SYP);ENSSSCT00000015183(RAB3A);ENSSSCT00000019359(GIT1);ENSSSCT00000024016(UCHL1);ENSSSCT00000029593(MACO1);ENSSSCT00000037939(TULP1);ENSSSCT00000039599(GAD1);ENSSSCT00000042531(ACTB);ENSSSCT00000…
GO:0098978	glutamatergic synapse	163	205	0.000342539	0.00850367	ENSSSCT00000000098(NPTXR);ENSSSCT00000000253(TAMALIN);ENSSSCT00000000849(LRRK2);ENSSSCT00000001037(SYT1);ENSSSCT00000003426(APOE);ENSSSCT00000003711(DVL1);ENSSSCT00000003918(EPHB2);ENSSSCT00000005256(VPS18);ENSSSCT00000005302(ACTC1);ENSSSCT00000005504(LRFN5);ENSSSCT00000006717(CALB1);ENSSSCT00000007094(BCAN);ENSSSCT00000007304(SV2A);ENSSSCT00000007529(PLPPR4);ENSSSCT00000007701(PLAT);ENSSSCT00000…
GO:0005815	microtubule organizing center	400	531	0.00037883	0.00925765	ENSSSCT00000000069(POLR3H);ENSSSCT00000000136(CYTH4);ENSSSCT00000000145(IFT27);ENSSSCT00000000284(ESPL1);ENSSSCT00000000398(CDK2);ENSSSCT00000000521(MDM1);ENSSSCT00000000815(CCDC77);ENSSSCT00000001004(POC1B);ENSSSCT00000001136(MAK);ENSSSCT00000001514(CCHCR1);ENSSSCT00000001630(TAP1);ENSSSCT00000001684(PHF1);ENSSSCT00000001952(PKHD1);ENSSSCT00000002114(RPP25);ENSSSCT00000002603(PSEN1);ENSSSCT00000…
GO:0012506	vesicle membrane	112	137	0.000397593	0.00956669	ENSSSCT00000000111(KDELR3);ENSSSCT00000000117(BAIAP2L2);ENSSSCT00000000226(AQP5);ENSSSCT00000001037(SYT1);ENSSSCT00000002123(CPLX3);ENSSSCT00000002166(SEC23A);ENSSSCT00000002924(SPIRE2);ENSSSCT00000003554(AP2A1);ENSSSCT00000003863(NECAP2);ENSSSCT00000005725(TYRP1);ENSSSCT00000006313(DBH);ENSSSCT00000006417(TRAF2);ENSSSCT00000006713(PIP4P2);ENSSSCT00000008519(STX1A);ENSSSCT00000009515(HTT);ENSSSCT…
GO:0030659	cytoplasmic vesicle membrane	101	123	0.000555102	0.0131542	ENSSSCT00000000111(KDELR3);ENSSSCT00000000226(AQP5);ENSSSCT00000001037(SYT1);ENSSSCT00000002123(CPLX3);ENSSSCT00000002166(SEC23A);ENSSSCT00000002924(SPIRE2);ENSSSCT00000003554(AP2A1);ENSSSCT00000003863(NECAP2);ENSSSCT00000005725(TYRP1);ENSSSCT00000006313(DBH);ENSSSCT00000006713(PIP4P2);ENSSSCT00000008519(STX1A);ENSSSCT00000009515(HTT);ENSSSCT00000010010(SEC24B);ENSSSCT00000010474(LAMP1);ENSSSCT00…
GO:0005770	late endosome	107	131	0.000568525	0.0132712	ENSSSCT00000000849(LRRK2);ENSSSCT00000001609(HLA-DRA);ENSSSCT00000002556(VTI1B);ENSSSCT00000002722(LGMN);ENSSSCT00000003160(ANKRD27);ENSSSCT00000004111(OSBPL1A);ENSSSCT00000004472(IGF2R);ENSSSCT00000005120(SPPL2A);ENSSSCT00000005256(VPS18);ENSSSCT00000006713(PIP4P2);ENSSSCT00000007487(ELAPOR1);ENSSSCT00000007803(CST7);ENSSSCT00000008703(CDIP1);ENSSSCT00000009515(HTT);ENSSSCT00000009821(PARM1);ENS…
GO:0030662	coated vesicle membrane	35	38	0.000612322	0.0138793	ENSSSCT00000000111(KDELR3);ENSSSCT00000002166(SEC23A);ENSSSCT00000003554(AP2A1);ENSSSCT00000003863(NECAP2);ENSSSCT00000005725(TYRP1);ENSSSCT00000010010(SEC24B);ENSSSCT00000012264(TBC1D5);ENSSSCT00000013753(-);ENSSSCT00000016269(PICALM);ENSSSCT00000022299(AFTPH);ENSSSCT00000025334(AP2B1);ENSSSCT00000039026(TMEM199);ENSSSCT00000041653(RASSF9);ENSSSCT00000043659(SEC22B);ENSSSCT00000046032(DENND1A);E…
GO:0031594	neuromuscular junction	35	38	0.000612322	0.0138793	ENSSSCT00000001970(CIB2);ENSSSCT00000004890(LAMA4);ENSSSCT00000007304(SV2A);ENSSSCT00000008007(DLGAP4);ENSSSCT00000010760(P2RX7);ENSSSCT00000011056(CRKL);ENSSSCT00000013154(APP);ENSSSCT00000013441(SYP);ENSSSCT00000017388(CHRNA1);ENSSSCT00000017736(CHRND);ENSSSCT00000019489(CHRNE);ENSSSCT00000022544(ASCC1);ENSSSCT00000024153(COLQ);ENSSSCT00000029053(STX1B);ENSSSCT00000033279(DLG1);ENSSSCT000000358…
GO:0016604	nuclear body	427	571	0.000685958	0.015111	ENSSSCT00000000236(POU6F1);ENSSSCT00000000986(NR2C1);ENSSSCT00000001094(PRPF4B);ENSSSCT00000001150(RANBP9);ENSSSCT00000001560(EHMT2);ENSSSCT00000001565(NELFE);ENSSSCT00000001743(SRSF3);ENSSSCT00000001744(CDKN1A);ENSSSCT00000001793(TREML1);ENSSSCT00000001908(CDC5L);ENSSSCT00000001981(MORF4L1);ENSSSCT00000002141(PML);ENSSSCT00000002232(TINF2);ENSSSCT00000002636(YLPM1);ENSSSCT00000002704(NRDE2);ENSS…
GO:0098984	neuron to neuron synapse	112	138	0.000685983	0.015111	ENSSSCT00000001163(CAP2);ENSSSCT00000003617(PRKCG);ENSSSCT00000003711(DVL1);ENSSSCT00000003881(CAPZB);ENSSSCT00000003899(SH2D5);ENSSSCT00000006651(YWHAZ);ENSSSCT00000006672(RPL30);ENSSSCT00000006717(CALB1);ENSSSCT00000007385(ATP1A1);ENSSSCT00000007529(PLPPR4);ENSSSCT00000010070(GRID2);ENSSSCT00000010400(SLITRK1);ENSSSCT00000010536(DMTN);ENSSSCT00000010935(NEFH);ENSSSCT00000011599(NEURL1);ENSSSCT0…
GO:0055037	recycling endosome	74	88	0.000774109	0.0168154	ENSSSCT00000002526(AKAP5);ENSSSCT00000002556(VTI1B);ENSSSCT00000005744(CD274);ENSSSCT00000005755(SLC1A1);ENSSSCT00000007647(ZDHHC2);ENSSSCT00000008289(MICALL2);ENSSSCT00000008339(LMTK2);ENSSSCT00000011518(ZFYVE27);ENSSSCT00000011688(INPP5F);ENSSSCT00000012794(SLC9A9);ENSSSCT00000013154(APP);ENSSSCT00000015126(RAB8A);ENSSSCT00000016445(BACE1);ENSSSCT00000017542(FZD7);ENSSSCT00000022327(CLIP3);ENSS…
GO:0010494	cytoplasmic stress granule	34	37	0.000825878	0.0176942	ENSSSCT00000005837(VCP);ENSSSCT00000008762(MCRIP2);ENSSSCT00000009430(DDX1);ENSSSCT00000014844(ELAVL1);ENSSSCT00000015033(NANOS3);ENSSSCT00000019048(GRB7);ENSSSCT00000019304(RNF135);ENSSSCT00000019357(NUFIP2);ENSSSCT00000022825(IGF2BP1);ENSSSCT00000025525(ZFAND1);ENSSSCT00000025854(HNRNPK);ENSSSCT00000027073(TIA1);ENSSSCT00000027576(DHX36);ENSSSCT00000030055(RPTOR);ENSSSCT00000032198(EIF4E);ENSSS…
GO:0044431	Golgi apparatus part	212	274	0.000863643	0.0182532	ENSSSCT00000000111(KDELR3);ENSSSCT00000000849(LRRK2);ENSSSCT00000001041(ZDHHC17);ENSSSCT00000002209(PRKD1);ENSSSCT00000002975(MBTPS1);ENSSSCT00000003129(LPCAT2);ENSSSCT00000003274(YIF1B);ENSSSCT00000004200(WLS);ENSSSCT00000004472(IGF2R);ENSSSCT00000005738(MLANA);ENSSSCT00000005858(GBA2);ENSSSCT00000005859(RGP1);ENSSSCT00000006195(PTGES2);ENSSSCT00000006526(ST3GAL1);ENSSSCT00000006861(RGS20);ENSSS…
GO:0031300	intrinsic component of organelle membrane	83	100	0.000882776	0.0184088	ENSSSCT00000000048(SMDT1);ENSSSCT00000000078(SLC25A17);ENSSSCT00000001151(MCUR1);ENSSSCT00000002123(CPLX3);ENSSSCT00000002578(COX16);ENSSSCT00000003755(DNAJC11);ENSSSCT00000003879(SLC66A1);ENSSSCT00000003896(PINK1);ENSSSCT00000005128(SLC27A2);ENSSSCT00000010009(MCUB);ENSSSCT00000010118(COQ2);ENSSSCT00000010302(ITM2B);ENSSSCT00000011154(ABCB10);ENSSSCT00000011262(MCU);ENSSSCT00000013971(ABCD1);ENS…
GO:0044450	microtubule organizing center part	148	187	0.000923692	0.0190086	ENSSSCT00000000136(CYTH4);ENSSSCT00000000521(MDM1);ENSSSCT00000001004(POC1B);ENSSSCT00000001514(CCHCR1);ENSSSCT00000001630(TAP1);ENSSSCT00000002114(RPP25);ENSSSCT00000003103(CCDC113);ENSSSCT00000003105(CFAP20);ENSSSCT00000003228(WDR62);ENSSSCT00000004159(SSX2IP);ENSSSCT00000004476(TCP1);ENSSSCT00000005008(CCDC68);ENSSSCT00000005142(CEP152);ENSSSCT00000005573(DLGAP5);ENSSSCT00000005647(TEK);ENSSSC…
GO:0014069	postsynaptic density	98	120	0.000969463	0.019439	ENSSSCT00000001163(CAP2);ENSSSCT00000003617(PRKCG);ENSSSCT00000003711(DVL1);ENSSSCT00000003881(CAPZB);ENSSSCT00000003899(SH2D5);ENSSSCT00000006672(RPL30);ENSSSCT00000007385(ATP1A1);ENSSSCT00000007529(PLPPR4);ENSSSCT00000010070(GRID2);ENSSSCT00000010400(SLITRK1);ENSSSCT00000010536(DMTN);ENSSSCT00000010935(NEFH);ENSSSCT00000011599(NEURL1);ENSSSCT00000011613(SORCS3);ENSSSCT00000011680(EIF3A);ENSSSCT…
GO:0032279	asymmetric synapse	98	120	0.000969463	0.019439	ENSSSCT00000001163(CAP2);ENSSSCT00000003617(PRKCG);ENSSSCT00000003711(DVL1);ENSSSCT00000003881(CAPZB);ENSSSCT00000003899(SH2D5);ENSSSCT00000006672(RPL30);ENSSSCT00000007385(ATP1A1);ENSSSCT00000007529(PLPPR4);ENSSSCT00000010070(GRID2);ENSSSCT00000010400(SLITRK1);ENSSSCT00000010536(DMTN);ENSSSCT00000010935(NEFH);ENSSSCT00000011599(NEURL1);ENSSSCT00000011613(SORCS3);ENSSSCT00000011680(EIF3A);ENSSSCT…
GO:0005783	endoplasmic reticulum	622	847	0.0011074	0.0219238	ENSSSCT00000000111(KDELR3);ENSSSCT00000000167(RTCB);ENSSSCT00000000219(FAIM2);ENSSSCT00000000226(AQP5);ENSSSCT00000000314(ITGA5);ENSSSCT00000000384(RDH5);ENSSSCT00000000388(ORMDL2);ENSSSCT00000000432(MIP);ENSSSCT00000000766(TAPBPL);ENSSSCT00000000849(LRRK2);ENSSSCT00000001165(FAM8A1);ENSSSCT00000001585(RNF5);ENSSSCT00000001630(TAP1);ENSSSCT00000001650(HMGCLL1);ENSSSCT00000001952(PKHD1);ENSSSCT000…
GO:0005912	adherens junction	141	178	0.00113036	0.0220986	ENSSSCT00000000025(PARVB);ENSSSCT00000000273(TNS2);ENSSSCT00000000314(ITGA5);ENSSSCT00000001970(CIB2);ENSSSCT00000002033(IQGAP1);ENSSSCT00000002094(PEAK1);ENSSSCT00000002548(MPP5);ENSSSCT00000003857(EPHA2);ENSSSCT00000004122(CDH2);ENSSSCT00000004487(EZR);ENSSSCT00000005474(CORO2B);ENSSSCT00000006925(TADA1);ENSSSCT00000007636(DLC1);ENSSSCT00000007723(FERMT1);ENSSSCT00000007738(JAG1);ENSSSCT0000000…
GO:0044430	cytoskeletal part	719	985	0.00132153	0.0254316	ENSSSCT00000000003(GTSE1);ENSSSCT00000000069(POLR3H);ENSSSCT00000000136(CYTH4);ENSSSCT00000000145(IFT27);ENSSSCT00000000233(RACGAP1);ENSSSCT00000000255(KRT75);ENSSSCT00000000260(KRT84);ENSSSCT00000000267(KRT5);ENSSSCT00000000270(KRT1);ENSSSCT00000000284(ESPL1);ENSSSCT00000000398(CDK2);ENSSSCT00000000521(MDM1);ENSSSCT00000000535(CCT2);ENSSSCT00000000815(CCDC77);ENSSSCT00000001004(POC1B);ENSSSCT000…
GO:0030660	Golgi-associated vesicle membrane	28	30	0.0013496	0.0254316	ENSSSCT00000000111(KDELR3);ENSSSCT00000001041(ZDHHC17);ENSSSCT00000002166(SEC23A);ENSSSCT00000005120(SPPL2A);ENSSSCT00000010010(SEC24B);ENSSSCT00000010302(ITM2B);ENSSSCT00000010867(SPPL3);ENSSSCT00000013753(-);ENSSSCT00000014709(SPPL2B);ENSSSCT00000022299(AFTPH);ENSSSCT00000039026(TMEM199);ENSSSCT00000041653(RASSF9);ENSSSCT00000043659(SEC22B);ENSSSCT00000048887(SAR1A);ENSSSCT00000048923(SEC24A);E…
GO:0042995	cell projection	750	1029	0.00134963	0.0254316	ENSSSCT00000000025(PARVB);ENSSSCT00000000080(MCHR1);ENSSSCT00000000145(IFT27);ENSSSCT00000000194(DDN);ENSSSCT00000000226(AQP5);ENSSSCT00000000295(MAP3K12);ENSSSCT00000000314(ITGA5);ENSSSCT00000000553(TPH2);ENSSSCT00000000743(GNB3);ENSSSCT00000000848(SLC2A13);ENSSSCT00000000849(LRRK2);ENSSSCT00000001004(POC1B);ENSSSCT00000001037(SYT1);ENSSSCT00000001136(MAK);ENSSSCT00000001193(-);ENSSSCT0000000171…
GO:0070161	anchoring junction	147	187	0.00162843	0.0303197	ENSSSCT00000000025(PARVB);ENSSSCT00000000273(TNS2);ENSSSCT00000000314(ITGA5);ENSSSCT00000001970(CIB2);ENSSSCT00000002033(IQGAP1);ENSSSCT00000002094(PEAK1);ENSSSCT00000002548(MPP5);ENSSSCT00000003857(EPHA2);ENSSSCT00000004122(CDH2);ENSSSCT00000004487(EZR);ENSSSCT00000005474(CORO2B);ENSSSCT00000006925(TADA1);ENSSSCT00000007636(DLC1);ENSSSCT00000007723(FERMT1);ENSSSCT00000007738(JAG1);ENSSSCT0000000…
GO:0005773	vacuole	217	283	0.0017596	0.0323766	ENSSSCT00000000696(GABARAPL1);ENSSSCT00000000849(LRRK2);ENSSSCT00000001555(NEU1);ENSSSCT00000001609(HLA-DRA);ENSSSCT00000001619(HLA-DOB);ENSSSCT00000002156(-);ENSSSCT00000002556(VTI1B);ENSSSCT00000002722(LGMN);ENSSSCT00000003160(ANKRD27);ENSSSCT00000003879(SLC66A1);ENSSSCT00000004721(LMBRD1);ENSSSCT00000004957(SLC17A5);ENSSSCT00000005120(SPPL2A);ENSSSCT00000005256(VPS18);ENSSSCT00000005575(ATG14)…
GO:0031090	organelle membrane	697	956	0.00189595	0.0344799	ENSSSCT00000000020(NUP50);ENSSSCT00000000048(SMDT1);ENSSSCT00000000078(SLC25A17);ENSSSCT00000000080(MCHR1);ENSSSCT00000000111(KDELR3);ENSSSCT00000000117(BAIAP2L2);ENSSSCT00000000226(AQP5);ENSSSCT00000000848(SLC2A13);ENSSSCT00000000849(LRRK2);ENSSSCT00000000915(APPL2);ENSSSCT00000001037(SYT1);ENSSSCT00000001041(ZDHHC17);ENSSSCT00000001151(MCUR1);ENSSSCT00000001609(HLA-DRA);ENSSSCT00000002123(CPLX3…
GO:0034451	centriolar satellite	69	83	0.00218227	0.0392307	ENSSSCT00000000136(CYTH4);ENSSSCT00000001630(TAP1);ENSSSCT00000002114(RPP25);ENSSSCT00000003103(CCDC113);ENSSSCT00000003228(WDR62);ENSSSCT00000004159(SSX2IP);ENSSSCT00000005573(DLGAP5);ENSSSCT00000005647(TEK);ENSSSCT00000006313(DBH);ENSSSCT00000007447(LRIF1);ENSSSCT00000008566(IL4R);ENSSSCT00000008685(UBN1);ENSSSCT00000009154(CEP68);ENSSSCT00000011188(ZNF365);ENSSSCT00000012069(KIF5B);ENSSSCT0000…
GO:0150034	distal axon	75	91	0.00229877	0.0408554	ENSSSCT00000000295(MAP3K12);ENSSSCT00000000849(LRRK2);ENSSSCT00000001986(RASGRF1);ENSSSCT00000002603(PSEN1);ENSSSCT00000003617(PRKCG);ENSSSCT00000003696(ACAP3);ENSSSCT00000003711(DVL1);ENSSSCT00000004218(ROR1);ENSSSCT00000004875(MICAL1);ENSSSCT00000005580(OTX2);ENSSSCT00000008023(GHRH);ENSSSCT00000008040(SLC32A1);ENSSSCT00000009981(PRSS12);ENSSSCT00000011518(ZFYVE27);ENSSSCT00000011666(SHTN1);ENS…
GO:0036477	somatodendritic compartment	206	269	0.00253557	0.0445577	ENSSSCT00000000067(PMM1);ENSSSCT00000000743(GNB3);ENSSSCT00000000849(LRRK2);ENSSSCT00000001855(TTBK1);ENSSSCT00000002088(TMEM266);ENSSSCT00000002250(CPNE6);ENSSSCT00000002603(PSEN1);ENSSSCT00000002721(RIN3);ENSSSCT00000002788(CYP46A1);ENSSSCT00000003617(PRKCG);ENSSSCT00000003918(EPHB2);ENSSSCT00000004133(KLHL14);ENSSSCT00000004467(SLC22A3);ENSSSCT00000005468(SKOR1);ENSSSCT00000005541(TRIM9);ENSSS…
GO:0030136	clathrin-coated vesicle	45	52	0.00262861	0.0456794	ENSSSCT00000002250(CPNE6);ENSSSCT00000003554(AP2A1);ENSSSCT00000003711(DVL1);ENSSSCT00000003863(NECAP2);ENSSSCT00000004472(IGF2R);ENSSSCT00000004721(LMBRD1);ENSSSCT00000005019(SPG21);ENSSSCT00000005725(TYRP1);ENSSSCT00000010728(HIP1R);ENSSSCT00000011688(INPP5F);ENSSSCT00000012264(TBC1D5);ENSSSCT00000013601(ATP7A);ENSSSCT00000015126(RAB8A);ENSSSCT00000016269(PICALM);ENSSSCT00000019119(EPN3);ENSSSC…
GO:0043679	axon terminus	30	33	0.00267519	0.045978	ENSSSCT00000003617(PRKCG);ENSSSCT00000004218(ROR1);ENSSSCT00000004875(MICAL1);ENSSSCT00000008023(GHRH);ENSSSCT00000008040(SLC32A1);ENSSSCT00000009981(PRSS12);ENSSSCT00000013441(SYP);ENSSSCT00000015183(RAB3A);ENSSSCT00000019359(GIT1);ENSSSCT00000037939(TULP1);ENSSSCT00000039599(GAD1);ENSSSCT00000042531(ACTB);ENSSSCT00000045035(RAB5A);ENSSSCT00000045579(TNN);ENSSSCT00000050040(TANC1);ENSSSCT0000005…
GO:0030139	endocytic vesicle	89	110	0.00284275	0.0483268	ENSSSCT00000002250(CPNE6);ENSSSCT00000002721(RIN3);ENSSSCT00000003554(AP2A1);ENSSSCT00000004472(IGF2R);ENSSSCT00000004721(LMBRD1);ENSSSCT00000005575(ATG14);ENSSSCT00000005725(TYRP1);ENSSSCT00000006713(PIP4P2);ENSSSCT00000007191(-);ENSSSCT00000010474(LAMP1);ENSSSCT00000011688(INPP5F);ENSSSCT00000012069(KIF5B);ENSSSCT00000012072(CUBN);ENSSSCT00000012264(TBC1D5);ENSSSCT00000012486(HYAL2);ENSSSCT0000…
GO:0005802	trans-Golgi network	91	113	0.00335314	0.0562092	ENSSSCT00000000849(LRRK2);ENSSSCT00000002209(PRKD1);ENSSSCT00000004200(WLS);ENSSSCT00000004472(IGF2R);ENSSSCT00000005738(MLANA);ENSSSCT00000006526(ST3GAL1);ENSSSCT00000006861(RGS20);ENSSSCT00000007108(TMEM79);ENSSSCT00000007143(GBA);ENSSSCT00000007408(AP4B1);ENSSSCT00000007487(ELAPOR1);ENSSSCT00000009316(BIRC6);ENSSSCT00000009320(DPY30);ENSSSCT00000010258(POSTN);ENSSSCT00000010948(CABP7);ENSSSCT0…
GO:0005635	nuclear envelope	185	241	0.00339989	0.0562092	ENSSSCT00000000020(NUP50);ENSSSCT00000000167(RTCB);ENSSSCT00000000446(NEMP1);ENSSSCT00000001098(TUBB);ENSSSCT00000002603(PSEN1);ENSSSCT00000003764(TMEM201);ENSSSCT00000004048(AKIRIN1);ENSSSCT00000004101(GATA6);ENSSSCT00000004472(IGF2R);ENSSSCT00000005439(PARP16);ENSSSCT00000005446(HACD3);ENSSSCT00000005624(AEN);ENSSSCT00000006215(GLE1);ENSSSCT00000006255(PTGES);ENSSSCT00000007369(WDR3);ENSSSCT000…
GO:0070382	exocytic vesicle	54	64	0.00341424	0.0562092	ENSSSCT00000000849(LRRK2);ENSSSCT00000001037(SYT1);ENSSSCT00000002123(CPLX3);ENSSSCT00000007304(SV2A);ENSSSCT00000008519(STX1A);ENSSSCT00000010474(LAMP1);ENSSSCT00000013154(APP);ENSSSCT00000013441(SYP);ENSSSCT00000015183(RAB3A);ENSSSCT00000015332(TMED9);ENSSSCT00000015949(SYT9);ENSSSCT00000016269(PICALM);ENSSSCT00000016600(KIRREL3);ENSSSCT00000017100(TMEM163);ENSSSCT00000028503(PRRT1);ENSSSCT0000…
GO:0097447	dendritic tree	144	185	0.00367024	0.0597943	ENSSSCT00000000743(GNB3);ENSSSCT00000000849(LRRK2);ENSSSCT00000002088(TMEM266);ENSSSCT00000002250(CPNE6);ENSSSCT00000002603(PSEN1);ENSSSCT00000002721(RIN3);ENSSSCT00000002788(CYP46A1);ENSSSCT00000003617(PRKCG);ENSSSCT00000003918(EPHB2);ENSSSCT00000005468(SKOR1);ENSSSCT00000005541(TRIM9);ENSSSCT00000005698(RPS6);ENSSSCT00000005755(SLC1A1);ENSSSCT00000006717(CALB1);ENSSSCT00000007009(IGSF9);ENSSSCT…
GO:0120025	plasma membrane bounded cell projection	732	1010	0.00381585	0.0615257	ENSSSCT00000000025(PARVB);ENSSSCT00000000080(MCHR1);ENSSSCT00000000145(IFT27);ENSSSCT00000000226(AQP5);ENSSSCT00000000295(MAP3K12);ENSSSCT00000000314(ITGA5);ENSSSCT00000000553(TPH2);ENSSSCT00000000743(GNB3);ENSSSCT00000000849(LRRK2);ENSSSCT00000001004(POC1B);ENSSSCT00000001037(SYT1);ENSSSCT00000001136(MAK);ENSSSCT00000001193(-);ENSSSCT00000001710(TCP11);ENSSSCT00000001731(LHFPL5);ENSSSCT000000018…
GO:0008021	synaptic vesicle	50	59	0.00399033	0.0633958	ENSSSCT00000000849(LRRK2);ENSSSCT00000001037(SYT1);ENSSSCT00000002123(CPLX3);ENSSSCT00000007304(SV2A);ENSSSCT00000008519(STX1A);ENSSSCT00000010474(LAMP1);ENSSSCT00000013154(APP);ENSSSCT00000013441(SYP);ENSSSCT00000015183(RAB3A);ENSSSCT00000015332(TMED9);ENSSSCT00000015949(SYT9);ENSSSCT00000016600(KIRREL3);ENSSSCT00000017100(TMEM163);ENSSSCT00000028503(PRRT1);ENSSSCT00000029033(SYT12);ENSSSCT00000…
GO:0043235	receptor complex	173	225	0.00401291	0.0633958	ENSSSCT00000000314(ITGA5);ENSSSCT00000000698(OLR1);ENSSSCT00000001958(CHRNA3);ENSSSCT00000003710(TAS1R3);ENSSSCT00000004218(ROR1);ENSSSCT00000004943(HTR1B);ENSSSCT00000005311(IGF1R);ENSSSCT00000006417(TRAF2);ENSSSCT00000007082(INSRR);ENSSSCT00000007200(NPR1);ENSSSCT00000007326(ITGA10);ENSSSCT00000007349(NOTCH2);ENSSSCT00000007476(GPR61);ENSSSCT00000008411(TFR2);ENSSSCT00000008545(ITGAL);ENSSSCT00…
GO:0031301	integral component of organelle membrane	75	92	0.00409239	0.0637989	ENSSSCT00000000048(SMDT1);ENSSSCT00000000078(SLC25A17);ENSSSCT00000001151(MCUR1);ENSSSCT00000002578(COX16);ENSSSCT00000003755(DNAJC11);ENSSSCT00000003879(SLC66A1);ENSSSCT00000003896(PINK1);ENSSSCT00000005128(SLC27A2);ENSSSCT00000010009(MCUB);ENSSSCT00000010118(COQ2);ENSSSCT00000010302(ITM2B);ENSSSCT00000011154(ABCB10);ENSSSCT00000011262(MCU);ENSSSCT00000013971(ABCD1);ENSSSCT00000014491(PEX16);ENS…
GO:0032587	ruffle membrane	36	41	0.00419124	0.0637989	ENSSSCT00000000314(ITGA5);ENSSSCT00000003972(FGR);ENSSSCT00000005228(PLA2G4F);ENSSSCT00000007636(DLC1);ENSSSCT00000009451(ADAM17);ENSSSCT00000010728(HIP1R);ENSSSCT00000012062(JCAD);ENSSSCT00000019143(PPP1R9B);ENSSSCT00000025002(PLEKHO1);ENSSSCT00000030221(EPS8L1);ENSSSCT00000030535(PSD2);ENSSSCT00000030655(INPP5K);ENSSSCT00000032899(BMX);ENSSSCT00000033033(SRC);ENSSSCT00000035294(ITGAV);ENSSSCT00…
GO:0030425	dendrite	143	184	0.00420394	0.0637989	ENSSSCT00000000743(GNB3);ENSSSCT00000000849(LRRK2);ENSSSCT00000002088(TMEM266);ENSSSCT00000002250(CPNE6);ENSSSCT00000002603(PSEN1);ENSSSCT00000002721(RIN3);ENSSSCT00000002788(CYP46A1);ENSSSCT00000003617(PRKCG);ENSSSCT00000003918(EPHB2);ENSSSCT00000005468(SKOR1);ENSSSCT00000005541(TRIM9);ENSSSCT00000005698(RPS6);ENSSSCT00000005755(SLC1A1);ENSSSCT00000006717(CALB1);ENSSSCT00000007009(IGSF9);ENSSSCT…
GO:0030117	membrane coat	43	50	0.00424239	0.0637989	ENSSSCT00000000117(BAIAP2L2);ENSSSCT00000002166(SEC23A);ENSSSCT00000003554(AP2A1);ENSSSCT00000003863(NECAP2);ENSSSCT00000005256(VPS18);ENSSSCT00000007408(AP4B1);ENSSSCT00000007957(CHMP4B);ENSSSCT00000010010(SEC24B);ENSSSCT00000012264(TBC1D5);ENSSSCT00000013753(-);ENSSSCT00000014186(AP5B1);ENSSSCT00000016269(PICALM);ENSSSCT00000022299(AFTPH);ENSSSCT00000025088(AP4E1);ENSSSCT00000025334(AP2B1);ENSS…
GO:0048475	coated membrane	43	50	0.00424239	0.0637989	ENSSSCT00000000117(BAIAP2L2);ENSSSCT00000002166(SEC23A);ENSSSCT00000003554(AP2A1);ENSSSCT00000003863(NECAP2);ENSSSCT00000005256(VPS18);ENSSSCT00000007408(AP4B1);ENSSSCT00000007957(CHMP4B);ENSSSCT00000010010(SEC24B);ENSSSCT00000012264(TBC1D5);ENSSSCT00000013753(-);ENSSSCT00000014186(AP5B1);ENSSSCT00000016269(PICALM);ENSSSCT00000022299(AFTPH);ENSSSCT00000025088(AP4E1);ENSSSCT00000025334(AP2B1);ENSS…
GO:0031226	intrinsic component of plasma membrane	401	543	0.0044213	0.0658563	ENSSSCT00000000226(AQP5);ENSSSCT00000000314(ITGA5);ENSSSCT00000000492(SLC16A7);ENSSSCT00000000793(PRMT8);ENSSSCT00000000821(ADIPOR2);ENSSSCT00000000848(SLC2A13);ENSSSCT00000001653(HCRTR2);ENSSSCT00000001696(GRM4);ENSSSCT00000001958(CHRNA3);ENSSSCT00000002063(RHCG);ENSSSCT00000002088(TMEM266);ENSSSCT00000002123(CPLX3);ENSSSCT00000002138(STRA6);ENSSSCT00000002149(HCN4);ENSSSCT00000002603(PSEN1);ENS…
GO:0030027	lamellipodium	86	107	0.00476991	0.0703787	ENSSSCT00000000025(PARVB);ENSSSCT00000003857(EPHA2);ENSSSCT00000003881(CAPZB);ENSSSCT00000004122(CDH2);ENSSSCT00000006754(STMN2);ENSSSCT00000007177(HAX1);ENSSSCT00000007191(-);ENSSSCT00000008048(PLCG1);ENSSSCT00000009258(PLEKHH2);ENSSSCT00000010188(WASF3);ENSSSCT00000010596(PTK2B);ENSSSCT00000010764(ARPC3);ENSSSCT00000010943(NF2);ENSSSCT00000012515(TWF2);ENSSSCT00000012657(BRK1);ENSSSCT0000001348…
GO:0098793	presynapse	120	153	0.00483933	0.0707356	ENSSSCT00000000849(LRRK2);ENSSSCT00000001037(SYT1);ENSSSCT00000002123(CPLX3);ENSSSCT00000002788(CYP46A1);ENSSSCT00000003025(CALB2);ENSSSCT00000003617(PRKCG);ENSSSCT00000003711(DVL1);ENSSSCT00000003918(EPHB2);ENSSSCT00000004218(ROR1);ENSSSCT00000004875(MICAL1);ENSSSCT00000004943(HTR1B);ENSSSCT00000007304(SV2A);ENSSSCT00000008023(GHRH);ENSSSCT00000008040(SLC32A1);ENSSSCT00000008519(STX1A);ENSSSCT00…
GO:0043005	neuron projection	345	465	0.00500687	0.0725069	ENSSSCT00000000295(MAP3K12);ENSSSCT00000000553(TPH2);ENSSSCT00000000743(GNB3);ENSSSCT00000000849(LRRK2);ENSSSCT00000001037(SYT1);ENSSSCT00000001136(MAK);ENSSSCT00000001193(-);ENSSSCT00000001731(LHFPL5);ENSSSCT00000001820(GUCA1A);ENSSSCT00000001838(PEX6);ENSSSCT00000001970(CIB2);ENSSSCT00000001986(RASGRF1);ENSSSCT00000002033(IQGAP1);ENSSSCT00000002088(TMEM266);ENSSSCT00000002103(PTPN9);ENSSSCT0000…
GO:0016323	basolateral plasma membrane	97	122	0.00521912	0.0748872	ENSSSCT00000000112(KCNJ4);ENSSSCT00000000226(AQP5);ENSSSCT00000001875(ABCC10);ENSSSCT00000002063(RHCG);ENSSSCT00000005647(TEK);ENSSSCT00000007385(ATP1A1);ENSSSCT00000008610(UMOD);ENSSSCT00000008983(CNNM4);ENSSSCT00000009105(ATP6V1B1);ENSSSCT00000010217(SLC7A1);ENSSSCT00000011458(IDE);ENSSSCT00000013162(CLDN8);ENSSSCT00000013520(HEPH);ENSSSCT00000013601(ATP7A);ENSSSCT00000014146(SLC29A2);ENSSSCT00…
GO:0098791	Golgi subcompartment	181	237	0.00549008	0.0780589	ENSSSCT00000000111(KDELR3);ENSSSCT00000000849(LRRK2);ENSSSCT00000001041(ZDHHC17);ENSSSCT00000002209(PRKD1);ENSSSCT00000002975(MBTPS1);ENSSSCT00000003129(LPCAT2);ENSSSCT00000003274(YIF1B);ENSSSCT00000004200(WLS);ENSSSCT00000004472(IGF2R);ENSSSCT00000005738(MLANA);ENSSSCT00000005858(GBA2);ENSSSCT00000006195(PTGES2);ENSSSCT00000006526(ST3GAL1);ENSSSCT00000006861(RGS20);ENSSSCT00000007108(TMEM79);ENS…
GO:0030658	transport vesicle membrane	31	35	0.0059368	0.0836501	ENSSSCT00000001037(SYT1);ENSSSCT00000002123(CPLX3);ENSSSCT00000002166(SEC23A);ENSSSCT00000008519(STX1A);ENSSSCT00000010010(SEC24B);ENSSSCT00000013441(SYP);ENSSSCT00000015183(RAB3A);ENSSSCT00000015949(SYT9);ENSSSCT00000017100(TMEM163);ENSSSCT00000022299(AFTPH);ENSSSCT00000028503(PRRT1);ENSSSCT00000032087(CA4);ENSSSCT00000033024(SYN1);ENSSSCT00000035387(ATP6V1G2-DDX39B);ENSSSCT00000041653(RASSF9);E…
GO:0005730	nucleolus	463	632	0.00611867	0.0854429	ENSSSCT00000000170(PWP1);ENSSSCT00000000215(MCRS1);ENSSSCT00000000465(MBD6);ENSSSCT00000000647(RERG);ENSSSCT00000001744(CDKN1A);ENSSSCT00000001903(NFKBIE);ENSSSCT00000002091(RCN2);ENSSSCT00000002101(IMP3);ENSSSCT00000002141(PML);ENSSSCT00000002665(POMT2);ENSSSCT00000002704(NRDE2);ENSSSCT00000002742(DDX24);ENSSSCT00000002973(TAF1C);ENSSSCT00000003348(EXOSC5);ENSSSCT00000003475(GRWD1);ENSSSCT000000…
GO:0043209	myelin sheath	23	25	0.00628306	0.0863449	ENSSSCT00000002548(MPP5);ENSSSCT00000012856(PRKCI);ENSSSCT00000013705(PLP1);ENSSSCT00000014793(TUBB4A);ENSSSCT00000015423(SERINC5);ENSSSCT00000018013(EXOC4);ENSSSCT00000018468(MARVELD2);ENSSSCT00000019050(ERBB2);ENSSSCT00000032230(PRKCZ);ENSSSCT00000033279(DLG1);ENSSSCT00000035813(ITGB1);ENSSSCT00000045904(CNTN2);ENSSSCT00000046654(ANXA2);ENSSSCT00000047208(ERMN);ENSSSCT00000048744(CNP);ENSSSCT00…
GO:0030120	vesicle coat	27	30	0.00629369	0.0863449	ENSSSCT00000002166(SEC23A);ENSSSCT00000003554(AP2A1);ENSSSCT00000003863(NECAP2);ENSSSCT00000010010(SEC24B);ENSSSCT00000012264(TBC1D5);ENSSSCT00000013753(-);ENSSSCT00000016269(PICALM);ENSSSCT00000022299(AFTPH);ENSSSCT00000025334(AP2B1);ENSSSCT00000048887(SAR1A);ENSSSCT00000048923(SEC24A);ENSSSCT00000058048(DIPK2A);ENSSSCT00000059717(COPG2);ENSSSCT00000065007(COPZ2);ENSSSCT00000065065(SCYL1);ENSSSC…
GO:0045335	phagocytic vesicle	51	61	0.00648298	0.0881685	ENSSSCT00000005575(ATG14);ENSSSCT00000006713(PIP4P2);ENSSSCT00000010474(LAMP1);ENSSSCT00000012069(KIF5B);ENSSSCT00000012516(-);ENSSSCT00000014092(TCIRG1);ENSSSCT00000014206(CDC42EP2);ENSSSCT00000014486(AMBRA1);ENSSSCT00000015126(RAB8A);ENSSSCT00000017931(ZYX);ENSSSCT00000018925(BECN1);ENSSSCT00000026731(RAB20);ENSSSCT00000032017(STX12);ENSSSCT00000033071(-);ENSSSCT00000033211(CDC42);ENSSSCT000000…
GO:0031965	nuclear membrane	126	162	0.0066434	0.0895713	ENSSSCT00000000020(NUP50);ENSSSCT00000002603(PSEN1);ENSSSCT00000003764(TMEM201);ENSSSCT00000004048(AKIRIN1);ENSSSCT00000004101(GATA6);ENSSSCT00000005446(HACD3);ENSSSCT00000005624(AEN);ENSSSCT00000006215(GLE1);ENSSSCT00000007369(WDR3);ENSSSCT00000007812(SMOX);ENSSSCT00000008519(STX1A);ENSSSCT00000008969(INPP4A);ENSSSCT00000009020(RETSAT);ENSSSCT00000010295(PHF11);ENSSSCT00000011202(SIRT1);ENSSSCT0…
GO:0044432	endoplasmic reticulum part	271	363	0.00712041	0.0951822	ENSSSCT00000000111(KDELR3);ENSSSCT00000000167(RTCB);ENSSSCT00000000384(RDH5);ENSSSCT00000000849(LRRK2);ENSSSCT00000001165(FAM8A1);ENSSSCT00000001630(TAP1);ENSSSCT00000002141(PML);ENSSSCT00000002166(SEC23A);ENSSSCT00000002243(EMC9);ENSSSCT00000002246(FITM1);ENSSSCT00000002788(CYP46A1);ENSSSCT00000003076(ZDHHC1);ENSSSCT00000003129(LPCAT2);ENSSSCT00000003274(YIF1B);ENSSSCT00000004199(RPE65);ENSSSCT0…
GO:0044291	cell-cell contact zone	37	43	0.00782158	0.103669	ENSSSCT00000000117(BAIAP2L2);ENSSSCT00000004688(GJA1);ENSSSCT00000011289(VCL);ENSSSCT00000013166(TIAM1);ENSSSCT00000015666(CTNNA1);ENSSSCT00000016491(NECTIN1);ENSSSCT00000018974(JUP);ENSSSCT00000024968(RAP2C);ENSSSCT00000027004(ACTN1);ENSSSCT00000034277(FLOT1);ENSSSCT00000035813(ITGB1);ENSSSCT00000036930(JAM2);ENSSSCT00000039396(AFDN);ENSSSCT00000039790(FHOD1);ENSSSCT00000041438(PCDH9);ENSSSCT000…
GO:0097060	synaptic membrane	97	123	0.0080927	0.106361	ENSSSCT00000001037(SYT1);ENSSSCT00000002123(CPLX3);ENSSSCT00000003617(PRKCG);ENSSSCT00000003918(EPHB2);ENSSSCT00000004943(HTR1B);ENSSSCT00000007428(KCND3);ENSSSCT00000007529(PLPPR4);ENSSSCT00000010070(GRID2);ENSSSCT00000010400(SLITRK1);ENSSSCT00000011056(CRKL);ENSSSCT00000011423(ATAD1);ENSSSCT00000011515(-);ENSSSCT00000011613(SORCS3);ENSSSCT00000012633(LHFPL4);ENSSSCT00000013441(SYP);ENSSSCT00000…
GO:0070160	tight junction	59	72	0.00845983	0.109627	ENSSSCT00000003029(MARVELD3);ENSSSCT00000003477(CYTH2);ENSSSCT00000003857(EPHA2);ENSSSCT00000004688(GJA1);ENSSSCT00000007191(-);ENSSSCT00000008289(MICALL2);ENSSSCT00000008461(CLDN9);ENSSSCT00000008685(UBN1);ENSSSCT00000009301(STRN);ENSSSCT00000010417(CLDN10);ENSSSCT00000012858(CLDN11);ENSSSCT00000013162(CLDN8);ENSSSCT00000013628(POF1B);ENSSSCT00000016417(CLDN25);ENSSSCT00000016566(ESAM);ENSSSCT00…
GO:0016592	mediator complex	22	24	0.00848135	0.109627	ENSSSCT00000013396(MED14);ENSSSCT00000014397(MED19);ENSSSCT00000014660(MED16);ENSSSCT00000015782(PPARGC1B);ENSSSCT00000018572(MED7);ENSSSCT00000019058(MED1);ENSSSCT00000019236(MED13);ENSSSCT00000019502(MED11);ENSSSCT00000019648(MED9);ENSSSCT00000028982(MED18);ENSSSCT00000031573(THRAP3);ENSSSCT00000037177(CCNC);ENSSSCT00000042942(MED4);ENSSSCT00000060461(MED22);ENSSSCT00000065644(MED12);ENSSSCT000…
GO:0098827	endoplasmic reticulum subcompartment	233	311	0.00915356	0.117346	ENSSSCT00000000111(KDELR3);ENSSSCT00000000167(RTCB);ENSSSCT00000000384(RDH5);ENSSSCT00000001165(FAM8A1);ENSSSCT00000001630(TAP1);ENSSSCT00000002141(PML);ENSSSCT00000002243(EMC9);ENSSSCT00000002246(FITM1);ENSSSCT00000002788(CYP46A1);ENSSSCT00000003076(ZDHHC1);ENSSSCT00000003129(LPCAT2);ENSSSCT00000003274(YIF1B);ENSSSCT00000004199(RPE65);ENSSSCT00000004630(MOXD1);ENSSSCT00000004934(ELOVL4);ENSSSCT0…
GO:0045177	apical part of cell	163	214	0.00969619	0.123291	ENSSSCT00000000226(AQP5);ENSSSCT00000001731(LHFPL5);ENSSSCT00000001929(ADGRF5);ENSSSCT00000001952(PKHD1);ENSSSCT00000002063(RHCG);ENSSSCT00000002548(MPP5);ENSSSCT00000002656(VASH1);ENSSSCT00000002722(LGMN);ENSSSCT00000003963(SLC9A1);ENSSSCT00000004468(SLC22A2);ENSSSCT00000004487(EZR);ENSSSCT00000005161(DUOXA2);ENSSSCT00000005647(TEK);ENSSSCT00000005755(SLC1A1);ENSSSCT00000005990(EPB41L4B);ENSSSCT…
GO:0044853	plasma membrane raft	55	67	0.0101579	0.127977	ENSSSCT00000000849(LRRK2);ENSSSCT00000001142(ADTRP);ENSSSCT00000004487(EZR);ENSSSCT00000007636(DLC1);ENSSSCT00000008167(PTGIS);ENSSSCT00000008502(ITGAM);ENSSSCT00000008891(MAL);ENSSSCT00000010699(SCARB1);ENSSSCT00000014560(KIF18A);ENSSSCT00000014661(PRTN3);ENSSSCT00000014815(INSR);ENSSSCT00000015666(CTNNA1);ENSSSCT00000018039(SMO);ENSSSCT00000018113(CAV2);ENSSSCT00000018639(SLC6A3);ENSSSCT0000002…
GO:0005887	integral component of plasma membrane	366	498	0.0102283	0.127977	ENSSSCT00000000226(AQP5);ENSSSCT00000000314(ITGA5);ENSSSCT00000000492(SLC16A7);ENSSSCT00000000848(SLC2A13);ENSSSCT00000001653(HCRTR2);ENSSSCT00000001696(GRM4);ENSSSCT00000001958(CHRNA3);ENSSSCT00000002063(RHCG);ENSSSCT00000002088(TMEM266);ENSSSCT00000002138(STRA6);ENSSSCT00000002149(HCN4);ENSSSCT00000002603(PSEN1);ENSSSCT00000003830(LRRC38);ENSSSCT00000003857(EPHA2);ENSSSCT00000003914(EPHA8);ENSS…
GO:0098802	plasma membrane receptor complex	92	117	0.0112738	0.139939	ENSSSCT00000000314(ITGA5);ENSSSCT00000001958(CHRNA3);ENSSSCT00000004943(HTR1B);ENSSSCT00000006417(TRAF2);ENSSSCT00000007326(ITGA10);ENSSSCT00000008411(TFR2);ENSSSCT00000008545(ITGAL);ENSSSCT00000008934(IL18RAP);ENSSSCT00000010070(GRID2);ENSSSCT00000010597(CHRNA2);ENSSSCT00000010741(DIABLO);ENSSSCT00000012011(CNTFR);ENSSSCT00000014815(INSR);ENSSSCT00000016419(HTR3B);ENSSSCT00000016497(GRIK4);ENSSS…
GO:0098948	intrinsic component of postsynaptic specialization membrane	32	37	0.0114282	0.140738	ENSSSCT00000007428(KCND3);ENSSSCT00000007529(PLPPR4);ENSSSCT00000010070(GRID2);ENSSSCT00000010400(SLITRK1);ENSSSCT00000011613(SORCS3);ENSSSCT00000013704(-);ENSSSCT00000017388(CHRNA1);ENSSSCT00000017595(ERBB4);ENSSSCT00000017736(CHRND);ENSSSCT00000018207(ADCY1);ENSSSCT00000025495(LRRTM1);ENSSSCT00000026157(GSG1L);ENSSSCT00000027092(PTPRO);ENSSSCT00000028598(CLSTN3);ENSSSCT00000036993(CLSTN2);ENSSS…
GO:0009986	cell surface	327	444	0.012195	0.149008	ENSSSCT00000000192(WNT1);ENSSSCT00000000314(ITGA5);ENSSSCT00000000701(CLEC7A);ENSSSCT00000000767(CD27);ENSSSCT00000001142(ADTRP);ENSSSCT00000001607(-);ENSSSCT00000001609(HLA-DRA);ENSSSCT00000001777(LRFN2);ENSSSCT00000001793(TREML1);ENSSSCT00000001929(ADGRF5);ENSSSCT00000003464(BSPH1);ENSSSCT00000003857(EPHA2);ENSSSCT00000004204(IL12RB2);ENSSSCT00000004226(ANGPTL3);ENSSSCT00000004472(IGF2R);ENSSSC…
GO:0031256	leading edge membrane	54	66	0.0122999	0.149124	ENSSSCT00000000314(ITGA5);ENSSSCT00000003857(EPHA2);ENSSSCT00000003972(FGR);ENSSSCT00000005228(PLA2G4F);ENSSSCT00000007636(DLC1);ENSSSCT00000009451(ADAM17);ENSSSCT00000010728(HIP1R);ENSSSCT00000012062(JCAD);ENSSSCT00000014297(DAGLA);ENSSSCT00000014522(SLC1A2);ENSSSCT00000019143(PPP1R9B);ENSSSCT00000023536(AMPH);ENSSSCT00000025002(PLEKHO1);ENSSSCT00000025953(SLC39A6);ENSSSCT00000029820(SGCE);ENSSS…
GO:0031902	late endosome membrane	35	41	0.0125222	0.150652	ENSSSCT00000001609(HLA-DRA);ENSSSCT00000002556(VTI1B);ENSSSCT00000005120(SPPL2A);ENSSSCT00000006713(PIP4P2);ENSSSCT00000008703(CDIP1);ENSSSCT00000018000(WDR91);ENSSSCT00000018606(ANXA6);ENSSSCT00000029794(LAPTM4A);ENSSSCT00000030250(SNF8);ENSSSCT00000033233(CD63);ENSSSCT00000033351(SLC39A14);ENSSSCT00000038357(RAB27A);ENSSSCT00000039097(RAB27B);ENSSSCT00000043009(RAB7A);ENSSSCT00000043790(SLC11A2…
GO:0001772	immunological synapse	28	32	0.012988	0.155063	ENSSSCT00000001609(HLA-DRA);ENSSSCT00000004487(EZR);ENSSSCT00000007448(CD53);ENSSSCT00000007610(BCL10);ENSSSCT00000012183(PRKCQ);ENSSSCT00000026943(HAVCR2);ENSSSCT00000032688(ALCAM);ENSSSCT00000032707(ICAM1);ENSSSCT00000033279(DLG1);ENSSSCT00000033422(CD6);ENSSSCT00000035625(ZAP70);ENSSSCT00000040580(ARHGDIA);ENSSSCT00000040856(NPTN);ENSSSCT00000042979(RHOH);ENSSSCT00000048359(ATP2B1);ENSSSCT0000…
GO:0005765	lysosomal membrane	74	93	0.013397	0.15754	ENSSSCT00000001609(HLA-DRA);ENSSSCT00000002556(VTI1B);ENSSSCT00000003879(SLC66A1);ENSSSCT00000004957(SLC17A5);ENSSSCT00000005120(SPPL2A);ENSSSCT00000006713(PIP4P2);ENSSSCT00000007108(TMEM79);ENSSSCT00000007143(GBA);ENSSSCT00000008703(CDIP1);ENSSSCT00000008744(NPRL3);ENSSSCT00000009367(SLC35F6);ENSSSCT00000010474(LAMP1);ENSSSCT00000013971(ABCD1);ENSSSCT00000014659(AZU1);ENSSSCT00000014709(SPPL2B);…
GO:0098852	lytic vacuole membrane	74	93	0.013397	0.15754	ENSSSCT00000001609(HLA-DRA);ENSSSCT00000002556(VTI1B);ENSSSCT00000003879(SLC66A1);ENSSSCT00000004957(SLC17A5);ENSSSCT00000005120(SPPL2A);ENSSSCT00000006713(PIP4P2);ENSSSCT00000007108(TMEM79);ENSSSCT00000007143(GBA);ENSSSCT00000008703(CDIP1);ENSSSCT00000008744(NPRL3);ENSSSCT00000009367(SLC35F6);ENSSSCT00000010474(LAMP1);ENSSSCT00000013971(ABCD1);ENSSSCT00000014659(AZU1);ENSSSCT00000014709(SPPL2B);…
GO:0072686	mitotic spindle	85	108	0.013968	0.16148	ENSSSCT00000000233(RACGAP1);ENSSSCT00000001136(MAK);ENSSSCT00000001952(PKHD1);ENSSSCT00000005234(MAPKBP1);ENSSSCT00000006225(SPOUT1);ENSSSCT00000008862(CKAP2L);ENSSSCT00000009425(SMC6);ENSSSCT00000010147(ODAM);ENSSSCT00000011459(KIF11);ENSSSCT00000011621(SMC3);ENSSSCT00000012641(TADA3);ENSSSCT00000013957(HAUS7);ENSSSCT00000014560(KIF18A);ENSSSCT00000018956(KAT2A);ENSSSCT00000019020(CDC6);ENSSSCT0…
GO:0030055	cell-substrate junction	96	123	0.0140759	0.16148	ENSSSCT00000000025(PARVB);ENSSSCT00000000273(TNS2);ENSSSCT00000000314(ITGA5);ENSSSCT00000001970(CIB2);ENSSSCT00000002033(IQGAP1);ENSSSCT00000002094(PEAK1);ENSSSCT00000003857(EPHA2);ENSSSCT00000004487(EZR);ENSSSCT00000005474(CORO2B);ENSSSCT00000006925(TADA1);ENSSSCT00000007636(DLC1);ENSSSCT00000007723(FERMT1);ENSSSCT00000009451(ADAM17);ENSSSCT00000010460(TNFSF13B);ENSSSCT00000010596(PTK2B);ENSSSCT…
GO:0005789	endoplasmic reticulum membrane	226	303	0.0140875	0.16148	ENSSSCT00000000111(KDELR3);ENSSSCT00000000167(RTCB);ENSSSCT00000000384(RDH5);ENSSSCT00000001165(FAM8A1);ENSSSCT00000001630(TAP1);ENSSSCT00000002141(PML);ENSSSCT00000002243(EMC9);ENSSSCT00000002246(FITM1);ENSSSCT00000002788(CYP46A1);ENSSSCT00000003076(ZDHHC1);ENSSSCT00000003129(LPCAT2);ENSSSCT00000003274(YIF1B);ENSSSCT00000004199(RPE65);ENSSSCT00000004630(MOXD1);ENSSSCT00000004934(ELOVL4);ENSSSCT0…
GO:0042175	nuclear outer membrane-endoplasmic reticulum membrane network	236	317	0.014145	0.16148	ENSSSCT00000000111(KDELR3);ENSSSCT00000000167(RTCB);ENSSSCT00000000384(RDH5);ENSSSCT00000001165(FAM8A1);ENSSSCT00000001630(TAP1);ENSSSCT00000002141(PML);ENSSSCT00000002243(EMC9);ENSSSCT00000002246(FITM1);ENSSSCT00000002603(PSEN1);ENSSSCT00000002788(CYP46A1);ENSSSCT00000003076(ZDHHC1);ENSSSCT00000003129(LPCAT2);ENSSSCT00000003274(YIF1B);ENSSSCT00000004199(RPE65);ENSSSCT00000004630(MOXD1);ENSSSCT00…
GO:0098936	intrinsic component of postsynaptic membrane	44	53	0.0143991	0.162735	ENSSSCT00000003918(EPHB2);ENSSSCT00000007428(KCND3);ENSSSCT00000007529(PLPPR4);ENSSSCT00000010070(GRID2);ENSSSCT00000010400(SLITRK1);ENSSSCT00000011613(SORCS3);ENSSSCT00000013704(-);ENSSSCT00000014297(DAGLA);ENSSSCT00000016497(GRIK4);ENSSSCT00000017388(CHRNA1);ENSSSCT00000017595(ERBB4);ENSSSCT00000017736(CHRND);ENSSSCT00000018207(ADCY1);ENSSSCT00000022493(SLC6A6);ENSSSCT00000025495(LRRTM1);ENSSSC…
GO:0043296	apical junction complex	62	77	0.0144991	0.162735	ENSSSCT00000003029(MARVELD3);ENSSSCT00000003477(CYTH2);ENSSSCT00000007191(-);ENSSSCT00000008289(MICALL2);ENSSSCT00000008461(CLDN9);ENSSSCT00000008685(UBN1);ENSSSCT00000009301(STRN);ENSSSCT00000010417(CLDN10);ENSSSCT00000012858(CLDN11);ENSSSCT00000013162(CLDN8);ENSSSCT00000013628(POF1B);ENSSSCT00000014835(CAMSAP3);ENSSSCT00000015666(CTNNA1);ENSSSCT00000016491(NECTIN1);ENSSSCT00000016566(ESAM);ENSS…
GO:0032432	actin filament bundle	31	36	0.0145671	0.162735	ENSSSCT00000005597(DAAM1);ENSSSCT00000005647(TEK);ENSSSCT00000008289(MICALL2);ENSSSCT00000015597(PDLIM4);ENSSSCT00000017637(VIL1);ENSSSCT00000017931(ZYX);ENSSSCT00000026008(FSCN1);ENSSSCT00000027004(ACTN1);ENSSSCT00000027619(MYH14);ENSSSCT00000030294(MST1R);ENSSSCT00000038285(TPM4);ENSSSCT00000038674(MARCKS);ENSSSCT00000039076(FBLIM1);ENSSSCT00000039790(FHOD1);ENSSSCT00000040756(RFLNB);ENSSSCT000…
GO:0031201	SNARE complex	16	17	0.0148402	0.16358	ENSSSCT00000008519(STX1A);ENSSSCT00000011055(SNAP29);ENSSSCT00000018495(BNIP1);ENSSSCT00000029311(-);ENSSSCT00000032017(STX12);ENSSSCT00000037285(SNAP23);ENSSSCT00000046121(STX17);ENSSSCT00000053131(STX6);ENSSSCT00000053592(STX3);ENSSSCT00000059268(STX4);ENSSSCT00000061808(SNAP25);ENSSSCT00000061855(VAMP7);ENSSSCT00000067493(CPLX1);ENSSSCT00000073566(NAPB);ENSSSCT00000079752(NAPA);ENSSSCT00000079…
GO:0005923	bicellular tight junction	53	65	0.0148519	0.16358	ENSSSCT00000003029(MARVELD3);ENSSSCT00000003477(CYTH2);ENSSSCT00000007191(-);ENSSSCT00000008289(MICALL2);ENSSSCT00000008461(CLDN9);ENSSSCT00000008685(UBN1);ENSSSCT00000009301(STRN);ENSSSCT00000010417(CLDN10);ENSSSCT00000012858(CLDN11);ENSSSCT00000013162(CLDN8);ENSSSCT00000013628(POF1B);ENSSSCT00000016566(ESAM);ENSSSCT00000017573(FZD5);ENSSSCT00000018468(MARVELD2);ENSSSCT00000019518(CLDN7);ENSSSCT…
GO:0005874	microtubule	122	159	0.015925	0.171705	ENSSSCT00000000003(GTSE1);ENSSSCT00000000535(CCT2);ENSSSCT00000001098(TUBB);ENSSSCT00000001501(TUBB);ENSSSCT00000002033(IQGAP1);ENSSSCT00000002617(FAM161B);ENSSSCT00000002929(-);ENSSSCT00000003960(NUDC);ENSSSCT00000004347(KIF2C);ENSSSCT00000004476(TCP1);ENSSSCT00000004647(ARHGAP18);ENSSSCT00000006305(SPACA9);ENSSSCT00000007610(BCL10);ENSSSCT00000008250(TUBB1);ENSSSCT00000009172(CCT4);ENSSSCT00000…
GO:1990234	transferase complex	343	468	0.0161367	0.171705	ENSSSCT00000000069(POLR3H);ENSSSCT00000000141(KCTD17);ENSSSCT00000000204(-);ENSSSCT00000000215(MCRS1);ENSSSCT00000000398(CDK2);ENSSSCT00000000588(KLHL42);ENSSSCT00000001150(RANBP9);ENSSSCT00000001165(FAM8A1);ENSSSCT00000001648(RING1);ENSSSCT00000001684(PHF1);ENSSSCT00000001708(TAF11);ENSSSCT00000001744(CDKN1A);ENSSSCT00000001909(SUPT3H);ENSSSCT00000001963(WDR61);ENSSSCT00000001981(MORF4L1);ENSSSC…
GO:0030140	trans-Golgi network transport vesicle	11	11	0.0161385	0.171705	ENSSSCT00000004472(IGF2R);ENSSSCT00000005019(SPG21);ENSSSCT00000013601(ATP7A);ENSSSCT00000015126(RAB8A);ENSSSCT00000019516(SLC2A4);ENSSSCT00000022299(AFTPH);ENSSSCT00000039097(RAB27B);ENSSSCT00000041653(RASSF9);ENSSSCT00000050479(FURIN);ENSSSCT00000060103(CLRN1);ENSSSCT00000065281(SORT1)
GO:0030663	COPI-coated vesicle membrane	11	11	0.0161385	0.171705	ENSSSCT00000000111(KDELR3);ENSSSCT00000013753(-);ENSSSCT00000039026(TMEM199);ENSSSCT00000058048(DIPK2A);ENSSSCT00000059717(COPG2);ENSSSCT00000062901(KDELR2);ENSSSCT00000065007(COPZ2);ENSSSCT00000065065(SCYL1);ENSSSCT00000065493(COPB2);ENSSSCT00000068053(COPA);ENSSSCT00000071157(COPG2)
GO:0120111	neuron projection cytoplasm	11	11	0.0161385	0.171705	ENSSSCT00000000849(LRRK2);ENSSSCT00000024016(UCHL1);ENSSSCT00000029514(SOD1);ENSSSCT00000030598(ABHD12);ENSSSCT00000042060(ABHD13);ENSSSCT00000043496(ARC);ENSSSCT00000051506(HIF1A);ENSSSCT00000057389(PQBP1);ENSSSCT00000058109(ZC3H14);ENSSSCT00000059575(HNRNPU);ENSSSCT00000078630(UHMK1)
GO:0044297	cell body	135	177	0.0162768	0.172007	ENSSSCT00000000067(PMM1);ENSSSCT00000000535(CCT2);ENSSSCT00000000848(SLC2A13);ENSSSCT00000000849(LRRK2);ENSSSCT00000001098(TUBB);ENSSSCT00000001855(TTBK1);ENSSSCT00000002603(PSEN1);ENSSSCT00000002721(RIN3);ENSSSCT00000003896(PINK1);ENSSSCT00000003918(EPHB2);ENSSSCT00000004133(KLHL14);ENSSSCT00000004467(SLC22A3);ENSSSCT00000004476(TCP1);ENSSSCT00000005468(SKOR1);ENSSSCT00000005698(RPS6);ENSSSCT000…
GO:0008287	protein serine/threonine phosphatase complex	30	35	0.0185022	0.191639	ENSSSCT00000009195(PPP4R3B);ENSSSCT00000010588(PPP2R2A);ENSSSCT00000012513(WDR82);ENSSSCT00000015621(PPP2CA);ENSSSCT00000016930(IER5);ENSSSCT00000016992(PPP2R5A);ENSSSCT00000019519(CTDNEP1);ENSSSCT00000024187(NCK1);ENSSSCT00000027379(TOX4);ENSSSCT00000029335(PPP1R15B);ENSSSCT00000032151(PPP2R5E);ENSSSCT00000034462(PPP1R10);ENSSSCT00000035011(PPP3CB);ENSSSCT00000037159(PTPA);ENSSSCT00000043345(PPP…
GO:0099060	integral component of postsynaptic specialization membrane	30	35	0.0185022	0.191639	ENSSSCT00000007428(KCND3);ENSSSCT00000007529(PLPPR4);ENSSSCT00000010070(GRID2);ENSSSCT00000010400(SLITRK1);ENSSSCT00000011613(SORCS3);ENSSSCT00000013704(-);ENSSSCT00000017388(CHRNA1);ENSSSCT00000017595(ERBB4);ENSSSCT00000017736(CHRND);ENSSSCT00000018207(ADCY1);ENSSSCT00000025495(LRRTM1);ENSSSCT00000026157(GSG1L);ENSSSCT00000027092(PTPRO);ENSSSCT00000028598(CLSTN3);ENSSSCT00000036993(CLSTN2);ENSSS…
GO:1903293	phosphatase complex	30	35	0.0185022	0.191639	ENSSSCT00000009195(PPP4R3B);ENSSSCT00000010588(PPP2R2A);ENSSSCT00000012513(WDR82);ENSSSCT00000015621(PPP2CA);ENSSSCT00000016930(IER5);ENSSSCT00000016992(PPP2R5A);ENSSSCT00000019519(CTDNEP1);ENSSSCT00000024187(NCK1);ENSSSCT00000027379(TOX4);ENSSSCT00000029335(PPP1R15B);ENSSSCT00000032151(PPP2R5E);ENSSSCT00000034462(PPP1R10);ENSSSCT00000035011(PPP3CB);ENSSSCT00000037159(PTPA);ENSSSCT00000043345(PPP…
GO:0030137	COPI-coated vesicle	15	16	0.0204765	0.210693	ENSSSCT00000000111(KDELR3);ENSSSCT00000013753(-);ENSSSCT00000039026(TMEM199);ENSSSCT00000043982(PACS1);ENSSSCT00000047941(CCDC115);ENSSSCT00000053716(ARCN1);ENSSSCT00000053884(PACSIN1);ENSSSCT00000058048(DIPK2A);ENSSSCT00000059717(COPG2);ENSSSCT00000062901(KDELR2);ENSSSCT00000065007(COPZ2);ENSSSCT00000065065(SCYL1);ENSSSCT00000065493(COPB2);ENSSSCT00000068053(COPA);ENSSSCT00000071157(COPG2)
GO:0000932	P-body	36	43	0.0206664	0.211257	ENSSSCT00000002017(BTBD1);ENSSSCT00000003069(EDC4);ENSSSCT00000004544(ZC3H12D);ENSSSCT00000012385(LIMD1);ENSSSCT00000014688(BTBD2);ENSSSCT00000015033(NANOS3);ENSSSCT00000023022(DCP1A);ENSSSCT00000023952(CNOT1);ENSSSCT00000029351(TOP1);ENSSSCT00000031350(NOCT);ENSSSCT00000032198(EIF4E);ENSSSCT00000036969(SQSTM1);ENSSSCT00000038577(CNOT7);ENSSSCT00000041267(MOV10);ENSSSCT00000041346(CNOT3);ENSSSCT0…
GO:0005924	cell-substrate adherens junction	93	120	0.0213683	0.217013	ENSSSCT00000000025(PARVB);ENSSSCT00000000273(TNS2);ENSSSCT00000000314(ITGA5);ENSSSCT00000001970(CIB2);ENSSSCT00000002033(IQGAP1);ENSSSCT00000002094(PEAK1);ENSSSCT00000003857(EPHA2);ENSSSCT00000004487(EZR);ENSSSCT00000005474(CORO2B);ENSSSCT00000006925(TADA1);ENSSSCT00000007636(DLC1);ENSSSCT00000007723(FERMT1);ENSSSCT00000009451(ADAM17);ENSSSCT00000010460(TNFSF13B);ENSSSCT00000010596(PTK2B);ENSSSCT…
GO:0044295	axonal growth cone	10	10	0.023489	0.237012	ENSSSCT00000011666(SHTN1);ENSSSCT00000017026(-);ENSSSCT00000023118(KIF5C);ENSSSCT00000026019(TAOK2);ENSSSCT00000035207(FLRT3);ENSSSCT00000053603(NIN);ENSSSCT00000054552(HSP90AB1);ENSSSCT00000058545(HSP90AA1);ENSSSCT00000063250(TRPV2);ENSSSCT00000083288(RTN4R)
GO:0005819	spindle	165	220	0.0239187	0.2398	ENSSSCT00000000233(RACGAP1);ENSSSCT00000001004(POC1B);ENSSSCT00000001136(MAK);ENSSSCT00000001140(NEDD9);ENSSSCT00000001952(PKHD1);ENSSSCT00000003228(WDR62);ENSSSCT00000003946(AUNIP);ENSSSCT00000004082(MTCL1);ENSSSCT00000004506(FBXO5);ENSSSCT00000005157(SPATA5L1);ENSSSCT00000005234(MAPKBP1);ENSSSCT00000005573(DLGAP5);ENSSSCT00000006225(SPOUT1);ENSSSCT00000006363(CTDP1);ENSSSCT00000006797(CSPP1);EN…
GO:0099240	intrinsic component of synaptic membrane	59	74	0.0241655	0.240731	ENSSSCT00000002123(CPLX3);ENSSSCT00000003918(EPHB2);ENSSSCT00000004943(HTR1B);ENSSSCT00000007428(KCND3);ENSSSCT00000007529(PLPPR4);ENSSSCT00000010070(GRID2);ENSSSCT00000010400(SLITRK1);ENSSSCT00000011613(SORCS3);ENSSSCT00000013704(-);ENSSSCT00000014297(DAGLA);ENSSSCT00000016491(NECTIN1);ENSSSCT00000016497(GRIK4);ENSSSCT00000017388(CHRNA1);ENSSSCT00000017595(ERBB4);ENSSSCT00000017736(CHRND);ENSSSC…
GO:0031312	extrinsic component of organelle membrane	22	25	0.0246021	0.243193	ENSSSCT00000002141(PML);ENSSSCT00000005575(ATG14);ENSSSCT00000005858(GBA2);ENSSSCT00000010671(GOLGA3);ENSSSCT00000016346(MMP27);ENSSSCT00000018000(WDR91);ENSSSCT00000018190(SNX10);ENSSSCT00000018744(HID1);ENSSSCT00000030474(SARM1);ENSSSCT00000038544(OTULINL);ENSSSCT00000043009(RAB7A);ENSSSCT00000047188(STXBP5);ENSSSCT00000052953(WDR81);ENSSSCT00000053119(PSD);ENSSSCT00000054846(TOR1A);ENSSSCT0000…
GO:0098982	GABA-ergic synapse	32	38	0.0247236	0.243193	ENSSSCT00000005504(LRFN5);ENSSSCT00000006717(CALB1);ENSSSCT00000007304(SV2A);ENSSSCT00000007428(KCND3);ENSSSCT00000008199(CBLN4);ENSSSCT00000010400(SLITRK1);ENSSSCT00000012666(ATP2B2);ENSSSCT00000013911(SLITRK2);ENSSSCT00000017595(ERBB4);ENSSSCT00000018537(GABRG2);ENSSSCT00000018538(GABRA1);ENSSSCT00000022493(SLC6A6);ENSSSCT00000025495(LRRTM1);ENSSSCT00000027092(PTPRO);ENSSSCT00000028598(CLSTN3);…
GO:0099699	integral component of synaptic membrane	53	66	0.0252565	0.246883	ENSSSCT00000003918(EPHB2);ENSSSCT00000004943(HTR1B);ENSSSCT00000007428(KCND3);ENSSSCT00000007529(PLPPR4);ENSSSCT00000010070(GRID2);ENSSSCT00000010400(SLITRK1);ENSSSCT00000011613(SORCS3);ENSSSCT00000013704(-);ENSSSCT00000014297(DAGLA);ENSSSCT00000016491(NECTIN1);ENSSSCT00000016497(GRIK4);ENSSSCT00000017388(CHRNA1);ENSSSCT00000017595(ERBB4);ENSSSCT00000017736(CHRND);ENSSSCT00000018207(ADCY1);ENSSSC…
GO:0099634	postsynaptic specialization membrane	35	42	0.0255701	0.248395	ENSSSCT00000007428(KCND3);ENSSSCT00000007529(PLPPR4);ENSSSCT00000010070(GRID2);ENSSSCT00000010400(SLITRK1);ENSSSCT00000011613(SORCS3);ENSSSCT00000013704(-);ENSSSCT00000014297(DAGLA);ENSSSCT00000017388(CHRNA1);ENSSSCT00000017595(ERBB4);ENSSSCT00000017736(CHRND);ENSSSCT00000018207(ADCY1);ENSSSCT00000025495(LRRTM1);ENSSSCT00000026157(GSG1L);ENSSSCT00000027092(PTPRO);ENSSSCT00000028503(PRRT1);ENSSSCT…
GO:0045211	postsynaptic membrane	67	85	0.0259777	0.249624	ENSSSCT00000003918(EPHB2);ENSSSCT00000007428(KCND3);ENSSSCT00000007529(PLPPR4);ENSSSCT00000010070(GRID2);ENSSSCT00000010400(SLITRK1);ENSSSCT00000011056(CRKL);ENSSSCT00000011423(ATAD1);ENSSSCT00000011613(SORCS3);ENSSSCT00000012633(LHFPL4);ENSSSCT00000013704(-);ENSSSCT00000014297(DAGLA);ENSSSCT00000016419(HTR3B);ENSSSCT00000016497(GRIK4);ENSSSCT00000017388(CHRNA1);ENSSSCT00000017595(ERBB4);ENSSSCT0…
GO:0043230	extracellular organelle	47	58	0.0260264	0.249624	ENSSSCT00000001952(PKHD1);ENSSSCT00000005744(CD274);ENSSSCT00000008616(GPRC5B);ENSSSCT00000008894(PROM2);ENSSSCT00000012072(CUBN);ENSSSCT00000016669(SRI);ENSSSCT00000017610(FN1);ENSSSCT00000019516(SLC2A4);ENSSSCT00000023950(CD9);ENSSSCT00000026331(FASLG);ENSSSCT00000026956(SERPINE1);ENSSSCT00000028022(RAB29);ENSSSCT00000028275(SLC26A4);ENSSSCT00000029056(SCNN1B);ENSSSCT00000032087(CA4);ENSSSCT000…
GO:0099055	integral component of postsynaptic membrane	41	50	0.02625	0.249624	ENSSSCT00000003918(EPHB2);ENSSSCT00000007428(KCND3);ENSSSCT00000007529(PLPPR4);ENSSSCT00000010070(GRID2);ENSSSCT00000010400(SLITRK1);ENSSSCT00000011613(SORCS3);ENSSSCT00000013704(-);ENSSSCT00000014297(DAGLA);ENSSSCT00000016497(GRIK4);ENSSSCT00000017388(CHRNA1);ENSSSCT00000017595(ERBB4);ENSSSCT00000017736(CHRND);ENSSSCT00000018207(ADCY1);ENSSSCT00000022493(SLC6A6);ENSSSCT00000025495(LRRTM1);ENSSSC…
GO:0043025	neuronal cell body	110	144	0.026335	0.249624	ENSSSCT00000000067(PMM1);ENSSSCT00000000849(LRRK2);ENSSSCT00000001855(TTBK1);ENSSSCT00000002603(PSEN1);ENSSSCT00000002721(RIN3);ENSSSCT00000003918(EPHB2);ENSSSCT00000004133(KLHL14);ENSSSCT00000004467(SLC22A3);ENSSSCT00000005468(SKOR1);ENSSSCT00000005755(SLC1A1);ENSSSCT00000006717(CALB1);ENSSSCT00000009365(DPYSL5);ENSSSCT00000010592(DPYSL2);ENSSSCT00000010760(P2RX7);ENSSSCT00000011515(-);ENSSSCT00…
GO:0030119	AP-type membrane coat adaptor complex	18	20	0.0272665	0.256897	ENSSSCT00000003554(AP2A1);ENSSSCT00000005256(VPS18);ENSSSCT00000007408(AP4B1);ENSSSCT00000012264(TBC1D5);ENSSSCT00000014186(AP5B1);ENSSSCT00000016269(PICALM);ENSSSCT00000022299(AFTPH);ENSSSCT00000025088(AP4E1);ENSSSCT00000025334(AP2B1);ENSSSCT00000031515(AP1M2);ENSSSCT00000049383(AP5S1);ENSSSCT00000051894(VPS39);ENSSSCT00000058971(AP3S1);ENSSSCT00000065775(AP2M1);ENSSSCT00000070503(AP2A2);ENSSSCT…
GO:0031228	intrinsic component of Golgi membrane	14	15	0.0281672	0.263794	ENSSSCT00000016438(PCSK7);ENSSSCT00000016700(CASD1);ENSSSCT00000030986(MYMK);ENSSSCT00000036127(ZDHHC9);ENSSSCT00000037988(SGMS1);ENSSSCT00000048539(ZDHHC20);ENSSSCT00000048556(SGMS2);ENSSSCT00000050850(RER1);ENSSSCT00000057161(UBIAD1);ENSSSCT00000060646(ACER2);ENSSSCT00000061107(POMGNT1);ENSSSCT00000063892(TPST1);ENSSSCT00000064834(ENTPD4);ENSSSCT00000070443(QSOX1)
GO:1903561	extracellular vesicle	46	57	0.0312054	0.290508	ENSSSCT00000001952(PKHD1);ENSSSCT00000005744(CD274);ENSSSCT00000008616(GPRC5B);ENSSSCT00000008894(PROM2);ENSSSCT00000012072(CUBN);ENSSSCT00000016669(SRI);ENSSSCT00000017610(FN1);ENSSSCT00000019516(SLC2A4);ENSSSCT00000023950(CD9);ENSSSCT00000026331(FASLG);ENSSSCT00000026956(SERPINE1);ENSSSCT00000028275(SLC26A4);ENSSSCT00000029056(SCNN1B);ENSSSCT00000032087(CA4);ENSSSCT00000032398(EGF);ENSSSCT00000…
GO:0070062	extracellular exosome	43	53	0.0316182	0.290509	ENSSSCT00000001952(PKHD1);ENSSSCT00000005744(CD274);ENSSSCT00000008616(GPRC5B);ENSSSCT00000012072(CUBN);ENSSSCT00000016669(SRI);ENSSSCT00000017610(FN1);ENSSSCT00000019516(SLC2A4);ENSSSCT00000023950(CD9);ENSSSCT00000026331(FASLG);ENSSSCT00000026956(SERPINE1);ENSSSCT00000028275(SLC26A4);ENSSSCT00000029056(SCNN1B);ENSSSCT00000032087(CA4);ENSSSCT00000032398(EGF);ENSSSCT00000032707(ICAM1);ENSSSCT00000…
GO:0005925	focal adhesion	90	117	0.0318514	0.290509	ENSSSCT00000000025(PARVB);ENSSSCT00000000273(TNS2);ENSSSCT00000000314(ITGA5);ENSSSCT00000002033(IQGAP1);ENSSSCT00000002094(PEAK1);ENSSSCT00000003857(EPHA2);ENSSSCT00000004487(EZR);ENSSSCT00000005474(CORO2B);ENSSSCT00000006925(TADA1);ENSSSCT00000007636(DLC1);ENSSSCT00000007723(FERMT1);ENSSSCT00000009451(ADAM17);ENSSSCT00000010460(TNFSF13B);ENSSSCT00000010596(PTK2B);ENSSSCT00000011289(VCL);ENSSSCT0…
GO:0016529	sarcoplasmic reticulum	21	24	0.0319485	0.290509	ENSSSCT00000006286(POMT1);ENSSSCT00000006768(JPH1);ENSSSCT00000007003(CASQ1);ENSSSCT00000007177(HAX1);ENSSSCT00000009326(XDH);ENSSSCT00000009398(FKBP1B);ENSSSCT00000023164(ITPR2);ENSSSCT00000029318(THBS4);ENSSSCT00000041802(AKAP6);ENSSSCT00000044611(NOS1);ENSSSCT00000045994(ATP2A2);ENSSSCT00000048542(RASD1);ENSSSCT00000049335(KLHL41);ENSSSCT00000053674(DMPK);ENSSSCT00000054162(SYNE2);ENSSSCT00000…
GO:0044304	main axon	21	24	0.0319485	0.290509	ENSSSCT00000014297(DAGLA);ENSSSCT00000014522(SLC1A2);ENSSSCT00000014793(TUBB4A);ENSSSCT00000033279(DLG1);ENSSSCT00000034154(TRIM46);ENSSSCT00000042010(DAG1);ENSSSCT00000045364(SCN1A);ENSSSCT00000045904(CNTN2);ENSSSCT00000047208(ERMN);ENSSSCT00000049907(SCN1B);ENSSSCT00000050117(MYOC);ENSSSCT00000054961(KCNC1);ENSSSCT00000057011(SCN2A);ENSSSCT00000058874(SPTBN4);ENSSSCT00000062533(SPTBN1);ENSSSCT0…
GO:0048471	perinuclear region of cytoplasm	241	328	0.0331433	0.29963	ENSSSCT00000001650(HMGCLL1);ENSSSCT00000001855(TTBK1);ENSSSCT00000001952(PKHD1);ENSSSCT00000002149(HCN4);ENSSSCT00000002226(CIDEB);ENSSSCT00000002556(VTI1B);ENSSSCT00000002722(LGMN);ENSSSCT00000002829(XRCC3);ENSSSCT00000002936(-);ENSSSCT00000003078(TPPP3);ENSSSCT00000003738(RNF207);ENSSSCT00000003756(PARK7);ENSSSCT00000003896(PINK1);ENSSSCT00000004144(GALNT1);ENSSSCT00000004194(ANKRD13C);ENSSSCT0…
GO:0005885	Arp2/3 protein complex	9	9	0.0341863	0.305527	ENSSSCT00000010764(ARPC3);ENSSSCT00000016950(ARPC5);ENSSSCT00000017110(ACTR3);ENSSSCT00000038794(ACTR3);ENSSSCT00000053589(ACTR3);ENSSSCT00000055470(ARPC1B);ENSSSCT00000064075(ACTR2);ENSSSCT00000064525(ARPC2);ENSSSCT00000064812(ARPC4)
GO:0043195	terminal bouton	9	9	0.0341863	0.305527	ENSSSCT00000004875(MICAL1);ENSSSCT00000008023(GHRH);ENSSSCT00000009981(PRSS12);ENSSSCT00000013441(SYP);ENSSSCT00000015183(RAB3A);ENSSSCT00000045035(RAB5A);ENSSSCT00000045579(TNN);ENSSSCT00000054821(NTRK2);ENSSSCT00000066482(OPHN1)
GO:0005905	clathrin-coated pit	24	28	0.0350656	0.311605	ENSSSCT00000003554(AP2A1);ENSSSCT00000004582(REPS1);ENSSSCT00000010728(HIP1R);ENSSSCT00000011688(INPP5F);ENSSSCT00000012264(TBC1D5);ENSSSCT00000016269(PICALM);ENSSSCT00000017753(DGKD);ENSSSCT00000019119(EPN3);ENSSSCT00000025334(AP2B1);ENSSSCT00000034535(TFRC);ENSSSCT00000046067(NUMB);ENSSSCT00000061003(FCHO2);ENSSSCT00000061421(LRP2);ENSSSCT00000064567(DAB2);ENSSSCT00000065281(SORT1);ENSSSCT00000…
GO:0044463	cell projection part	477	663	0.0356287	0.313052	ENSSSCT00000000080(MCHR1);ENSSSCT00000000145(IFT27);ENSSSCT00000000295(MAP3K12);ENSSSCT00000000314(ITGA5);ENSSSCT00000000743(GNB3);ENSSSCT00000000849(LRRK2);ENSSSCT00000001004(POC1B);ENSSSCT00000001136(MAK);ENSSSCT00000001731(LHFPL5);ENSSSCT00000001820(GUCA1A);ENSSSCT00000001952(PKHD1);ENSSSCT00000001970(CIB2);ENSSSCT00000001986(RASGRF1);ENSSSCT00000002088(TMEM266);ENSSSCT00000002103(PTPN9);ENSSS…
GO:0120038	plasma membrane bounded cell projection part	477	663	0.0356287	0.313052	ENSSSCT00000000080(MCHR1);ENSSSCT00000000145(IFT27);ENSSSCT00000000295(MAP3K12);ENSSSCT00000000314(ITGA5);ENSSSCT00000000743(GNB3);ENSSSCT00000000849(LRRK2);ENSSSCT00000001004(POC1B);ENSSSCT00000001136(MAK);ENSSSCT00000001731(LHFPL5);ENSSSCT00000001820(GUCA1A);ENSSSCT00000001952(PKHD1);ENSSSCT00000001970(CIB2);ENSSSCT00000001986(RASGRF1);ENSSSCT00000002088(TMEM266);ENSSSCT00000002103(PTPN9);ENSSS…
GO:0001725	stress fiber	27	32	0.0370396	0.320055	ENSSSCT00000005597(DAAM1);ENSSSCT00000005647(TEK);ENSSSCT00000008289(MICALL2);ENSSSCT00000015597(PDLIM4);ENSSSCT00000017931(ZYX);ENSSSCT00000026008(FSCN1);ENSSSCT00000027004(ACTN1);ENSSSCT00000027619(MYH14);ENSSSCT00000030294(MST1R);ENSSSCT00000038285(TPM4);ENSSSCT00000039076(FBLIM1);ENSSSCT00000039790(FHOD1);ENSSSCT00000041809(SHROOM4);ENSSSCT00000042556(TLNRD1);ENSSSCT00000043285(CORO1B);ENSSSC…
GO:0055038	recycling endosome membrane	27	32	0.0370396	0.320055	ENSSSCT00000002556(VTI1B);ENSSSCT00000005744(CD274);ENSSSCT00000005755(SLC1A1);ENSSSCT00000007647(ZDHHC2);ENSSSCT00000011518(ZFYVE27);ENSSSCT00000015126(RAB8A);ENSSSCT00000017542(FZD7);ENSSSCT00000022327(CLIP3);ENSSSCT00000022785(EHD4);ENSSSCT00000024968(RAP2C);ENSSSCT00000025210(EHD2);ENSSSCT00000026305(ABHD17B);ENSSSCT00000037486(RAP2A);ENSSSCT00000039518(NEU3);ENSSSCT00000041399(EHD3);ENSSSCT0…
GO:0097517	contractile actin filament bundle	27	32	0.0370396	0.320055	ENSSSCT00000005597(DAAM1);ENSSSCT00000005647(TEK);ENSSSCT00000008289(MICALL2);ENSSSCT00000015597(PDLIM4);ENSSSCT00000017931(ZYX);ENSSSCT00000026008(FSCN1);ENSSSCT00000027004(ACTN1);ENSSSCT00000027619(MYH14);ENSSSCT00000030294(MST1R);ENSSSCT00000038285(TPM4);ENSSSCT00000039076(FBLIM1);ENSSSCT00000039790(FHOD1);ENSSSCT00000041809(SHROOM4);ENSSSCT00000042556(TLNRD1);ENSSSCT00000043285(CORO1B);ENSSSC…
GO:0005902	microvillus	39	48	0.038504	0.328219	ENSSSCT00000000226(AQP5);ENSSSCT00000000849(LRRK2);ENSSSCT00000004487(EZR);ENSSSCT00000005647(TEK);ENSSSCT00000007515(VCAM1);ENSSSCT00000008600(ANKS4B);ENSSSCT00000009105(ATP6V1B1);ENSSSCT00000009678(PDGFRA);ENSSSCT00000011925(CRB1);ENSSSCT00000012486(HYAL2);ENSSSCT00000017637(VIL1);ENSSSCT00000018013(EXOC4);ENSSSCT00000018687(ENPP7);ENSSSCT00000026008(FSCN1);ENSSSCT00000028312(SLC7A8);ENSSSCT000…
GO:0030173	integral component of Golgi membrane	13	14	0.038614	0.328219	ENSSSCT00000016438(PCSK7);ENSSSCT00000016700(CASD1);ENSSSCT00000030986(MYMK);ENSSSCT00000037988(SGMS1);ENSSSCT00000048539(ZDHHC20);ENSSSCT00000048556(SGMS2);ENSSSCT00000050850(RER1);ENSSSCT00000057161(UBIAD1);ENSSSCT00000060646(ACER2);ENSSSCT00000061107(POMGNT1);ENSSSCT00000063892(TPST1);ENSSSCT00000064834(ENTPD4);ENSSSCT00000070443(QSOX1)
GO:0071782	endoplasmic reticulum tubular network	13	14	0.038614	0.328219	ENSSSCT00000005439(PARP16);ENSSSCT00000005535(ATL1);ENSSSCT00000016477(C2CD2L);ENSSSCT00000017095(RAB3GAP1);ENSSSCT00000039192(ASPH);ENSSSCT00000041510(ATL3);ENSSSCT00000045000(RNF41);ENSSSCT00000049689(ZFYVE27);ENSSSCT00000059418(RTN4);ENSSSCT00000064076(ATL2);ENSSSCT00000064172(LNPK);ENSSSCT00000066649(RAB10);ENSSSCT00000084093(REEP5)
GO:0005774	vacuolar membrane	88	115	0.0411272	0.347692	ENSSSCT00000001609(HLA-DRA);ENSSSCT00000002556(VTI1B);ENSSSCT00000003879(SLC66A1);ENSSSCT00000004957(SLC17A5);ENSSSCT00000005120(SPPL2A);ENSSSCT00000006713(PIP4P2);ENSSSCT00000007108(TMEM79);ENSSSCT00000007143(GBA);ENSSSCT00000007966(MAP1LC3A);ENSSSCT00000008703(CDIP1);ENSSSCT00000008744(NPRL3);ENSSSCT00000009105(ATP6V1B1);ENSSSCT00000009367(SLC35F6);ENSSSCT00000010474(LAMP1);ENSSSCT00000012502(T…
GO:0043204	perikaryon	23	27	0.0444769	0.373989	ENSSSCT00000000849(LRRK2);ENSSSCT00000011599(NEURL1);ENSSSCT00000011666(SHTN1);ENSSSCT00000016433(ZPR1);ENSSSCT00000018267(CTNND2);ENSSSCT00000022585(-);ENSSSCT00000025086(ENO2);ENSSSCT00000029351(TOP1);ENSSSCT00000040956(SYAP1);ENSSSCT00000042378(HDAC6);ENSSSCT00000044411(RBFOX3);ENSSSCT00000047297(C9orf72);ENSSSCT00000049507(ELAVL4);ENSSSCT00000054721(TH);ENSSSCT00000055112(KCNC2);ENSSSCT000000…
GO:0030990	intraciliary transport particle	16	18	0.047756	0.397603	ENSSSCT00000000145(IFT27);ENSSSCT00000003886(UBXN10);ENSSSCT00000005649(IFT74);ENSSSCT00000008789(IFT140);ENSSSCT00000012685(IFT122);ENSSSCT00000013066(IFT57);ENSSSCT00000017321(TTC21B);ENSSSCT00000027462(WDR19);ENSSSCT00000028161(IFT172);ENSSSCT00000029807(IFT20);ENSSSCT00000047140(IFT52);ENSSSCT00000056975(DYNC2LI1);ENSSSCT00000058067(TTC26);ENSSSCT00000074655(IFT81);ENSSSCT00000077223(IFT22);E…
GO:0044437	vacuolar part	92	121	0.0477938	0.397603	ENSSSCT00000001609(HLA-DRA);ENSSSCT00000002556(VTI1B);ENSSSCT00000003879(SLC66A1);ENSSSCT00000004957(SLC17A5);ENSSSCT00000005120(SPPL2A);ENSSSCT00000006713(PIP4P2);ENSSSCT00000007108(TMEM79);ENSSSCT00000007143(GBA);ENSSSCT00000007966(MAP1LC3A);ENSSSCT00000008703(CDIP1);ENSSSCT00000008744(NPRL3);ENSSSCT00000009105(ATP6V1B1);ENSSSCT00000009367(SLC35F6);ENSSSCT00000010474(LAMP1);ENSSSCT00000012502(T…
GO:0005767	secondary lysosome	8	8	0.0497533	0.399047	ENSSSCT00000000849(LRRK2);ENSSSCT00000007966(MAP1LC3A);ENSSSCT00000010474(LAMP1);ENSSSCT00000011383(NCOA4);ENSSSCT00000033889(ADAM8);ENSSSCT00000036969(SQSTM1);ENSSSCT00000041904(CLN3);ENSSSCT00000046980(LAMP2)
GO:0030126	COPI vesicle coat	8	8	0.0497533	0.399047	ENSSSCT00000013753(-);ENSSSCT00000058048(DIPK2A);ENSSSCT00000059717(COPG2);ENSSSCT00000065007(COPZ2);ENSSSCT00000065065(SCYL1);ENSSSCT00000065493(COPB2);ENSSSCT00000068053(COPA);ENSSSCT00000071157(COPG2)
GO:0031166	integral component of vacuolar membrane	8	8	0.0497533	0.399047	ENSSSCT00000031300(SLC15A4);ENSSSCT00000037735(ATP10B);ENSSSCT00000041977(SLC46A3);ENSSSCT00000046980(LAMP2);ENSSSCT00000053686(ATP13A2);ENSSSCT00000063012(SLC38A9);ENSSSCT00000064834(ENTPD4);ENSSSCT00000069095(NPC1)
GO:0031310	intrinsic component of vacuolar membrane	8	8	0.0497533	0.399047	ENSSSCT00000031300(SLC15A4);ENSSSCT00000037735(ATP10B);ENSSSCT00000041977(SLC46A3);ENSSSCT00000046980(LAMP2);ENSSSCT00000053686(ATP13A2);ENSSSCT00000063012(SLC38A9);ENSSSCT00000064834(ENTPD4);ENSSSCT00000069095(NPC1)
GO:0044305	calyx of Held	8	8	0.0497533	0.399047	ENSSSCT00000003617(PRKCG);ENSSSCT00000019359(GIT1);ENSSSCT00000042531(ACTB);ENSSSCT00000057202(CPLX2);ENSSSCT00000059435(UNC13C);ENSSSCT00000064783(PRKCB);ENSSSCT00000067493(CPLX1);ENSSSCT00000085727(TSPOAP1)
GO:0071565	nBAF complex	8	8	0.0497533	0.399047	ENSSSCT00000011031(SMARCB1);ENSSSCT00000019017(SMARCE1);ENSSSCT00000032096(SMARCC2);ENSSSCT00000053144(ARID1B);ENSSSCT00000060990(SMARCD3);ENSSSCT00000062331(SMARCC1);ENSSSCT00000065314(SS18L1);ENSSSCT00000087139(DPF3)
GO:0098563	intrinsic component of synaptic vesicle membrane	8	8	0.0497533	0.399047	ENSSSCT00000002123(CPLX3);ENSSSCT00000015183(RAB3A);ENSSSCT00000015949(SYT9);ENSSSCT00000017100(TMEM163);ENSSSCT00000035387(ATP6V1G2-DDX39B);ENSSSCT00000057861(SLC17A8);ENSSSCT00000060341(RAB26);ENSSSCT00000083685(RAB3B)
GO:0098685	Schaffer collateral - CA1 synapse	46	58	0.0510586	0.407427	ENSSSCT00000000253(TAMALIN);ENSSSCT00000001777(LRFN2);ENSSSCT00000003711(DVL1);ENSSSCT00000003881(CAPZB);ENSSSCT00000007701(PLAT);ENSSSCT00000008048(PLCG1);ENSSSCT00000010935(NEFH);ENSSSCT00000011589(INA);ENSSSCT00000013441(SYP);ENSSSCT00000013477(IQSEC2);ENSSSCT00000018207(ADCY1);ENSSSCT00000025216(APBA1);ENSSSCT00000026157(GSG1L);ENSSSCT00000026894(GRM5);ENSSSCT00000031816(PTPRS);ENSSSCT0000003…
GO:0031253	cell projection membrane	104	138	0.0528653	0.417694	ENSSSCT00000000080(MCHR1);ENSSSCT00000000314(ITGA5);ENSSSCT00000003002(TMEM231);ENSSSCT00000003175(GPI);ENSSSCT00000003972(FGR);ENSSSCT00000005228(PLA2G4F);ENSSSCT00000007636(DLC1);ENSSSCT00000008349(-);ENSSSCT00000009451(ADAM17);ENSSSCT00000010536(DMTN);ENSSSCT00000010728(HIP1R);ENSSSCT00000011055(SNAP29);ENSSSCT00000011997(SLC28A3);ENSSSCT00000012062(JCAD);ENSSSCT00000012686(RHO);ENSSSCT0000001…
GO:0030672	synaptic vesicle membrane	19	22	0.0531464	0.417694	ENSSSCT00000001037(SYT1);ENSSSCT00000002123(CPLX3);ENSSSCT00000008519(STX1A);ENSSSCT00000013441(SYP);ENSSSCT00000015183(RAB3A);ENSSSCT00000015949(SYT9);ENSSSCT00000017100(TMEM163);ENSSSCT00000028503(PRRT1);ENSSSCT00000033024(SYN1);ENSSSCT00000035387(ATP6V1G2-DDX39B);ENSSSCT00000045290(GRIA1);ENSSSCT00000047847(SLC9B2);ENSSSCT00000048515(SYN3);ENSSSCT00000054996(SCAMP1);ENSSSCT00000057861(SLC17A8)…
GO:0099501	exocytic vesicle membrane	19	22	0.0531464	0.417694	ENSSSCT00000001037(SYT1);ENSSSCT00000002123(CPLX3);ENSSSCT00000008519(STX1A);ENSSSCT00000013441(SYP);ENSSSCT00000015183(RAB3A);ENSSSCT00000015949(SYT9);ENSSSCT00000017100(TMEM163);ENSSSCT00000028503(PRRT1);ENSSSCT00000033024(SYN1);ENSSSCT00000035387(ATP6V1G2-DDX39B);ENSSSCT00000045290(GRIA1);ENSSSCT00000047847(SLC9B2);ENSSSCT00000048515(SYN3);ENSSSCT00000054996(SCAMP1);ENSSSCT00000057861(SLC17A8)…
GO:0001650	fibrillar center	91	120	0.0538075	0.420775	ENSSSCT00000000465(MBD6);ENSSSCT00000000647(RERG);ENSSSCT00000001903(NFKBIE);ENSSSCT00000002973(TAF1C);ENSSSCT00000004487(EZR);ENSSSCT00000005280(PAK6);ENSSSCT00000005886(POLR1E);ENSSSCT00000011031(SMARCB1);ENSSSCT00000011107(HEATR1);ENSSSCT00000011202(SIRT1);ENSSSCT00000011436(LIPA);ENSSSCT00000011569(NOLC1);ENSSSCT00000012468(IP6K1);ENSSSCT00000013622(RPS6KA6);ENSSSCT00000014017(DKC1);ENSSSCT00…
GO:0042383	sarcolemma	40	50	0.0542471	0.422102	ENSSSCT00000001970(CIB2);ENSSSCT00000007385(ATP1A1);ENSSSCT00000009475(-);ENSSSCT00000010474(LAMP1);ENSSSCT00000011289(VCL);ENSSSCT00000012536(CACNA1D);ENSSSCT00000017925(CLCN1);ENSSSCT00000018048(FLNC);ENSSSCT00000019516(SLC2A4);ENSSSCT00000023281(CACNG7);ENSSSCT00000028799(COL6A3);ENSSSCT00000034277(FLOT1);ENSSSCT00000035011(PPP3CB);ENSSSCT00000035813(ITGB1);ENSSSCT00000040521(CAV3);ENSSSCT0000…
GO:0016607	nuclear speck	203	277	0.0546714	0.423297	ENSSSCT00000001094(PRPF4B);ENSSSCT00000001560(EHMT2);ENSSSCT00000001743(SRSF3);ENSSSCT00000001793(TREML1);ENSSSCT00000001908(CDC5L);ENSSSCT00000001981(MORF4L1);ENSSSCT00000002636(YLPM1);ENSSSCT00000002704(NRDE2);ENSSSCT00000002711(PPP4R3A);ENSSSCT00000002967(DNAAF1);ENSSSCT00000003332(ITPKC);ENSSSCT00000003736(CHD5);ENSSSCT00000003755(DNAJC11);ENSSSCT00000004195(SRSF11);ENSSSCT00000004647(ARHGAP1…
GO:0000123	histone acetyltransferase complex	51	65	0.0556734	0.426829	ENSSSCT00000000215(MCRS1);ENSSSCT00000001909(SUPT3H);ENSSSCT00000001981(MORF4L1);ENSSSCT00000006925(TADA1);ENSSSCT00000007764(KAT14);ENSSSCT00000009353(SUPT7L);ENSSSCT00000011293(KAT6B);ENSSSCT00000011591(TAF5);ENSSSCT00000012641(TADA3);ENSSSCT00000012752(MSL2);ENSSSCT00000012873(ACTL6A);ENSSSCT00000018846(KANSL1);ENSSSCT00000018901(ATXN7L3);ENSSSCT00000018956(KAT2A);ENSSSCT00000019262(TADA2A);EN…
GO:0000790	nuclear chromatin	51	65	0.0556734	0.426829	ENSSSCT00000000215(MCRS1);ENSSSCT00000001981(MORF4L1);ENSSSCT00000002190(BAZ1A);ENSSSCT00000004668(HEY2);ENSSSCT00000004897(HDAC2);ENSSSCT00000005252(INO80);ENSSSCT00000008041(ACTR5);ENSSSCT00000011031(SMARCB1);ENSSSCT00000011604(SFR1);ENSSSCT00000012537(ACTR8);ENSSSCT00000012873(ACTL6A);ENSSSCT00000014679(MBD3);ENSSSCT00000016236(RSF1);ENSSSCT00000017986(TRIM24);ENSSSCT00000019017(SMARCE1);ENSSS…
GO:0032154	cleavage furrow	22	26	0.056146	0.428353	ENSSSCT00000000233(RACGAP1);ENSSSCT00000002924(SPIRE2);ENSSSCT00000010943(NF2);ENSSSCT00000030535(PSD2);ENSSSCT00000045662(PKN2);ENSSSCT00000048737(PDXP);ENSSSCT00000051545(ECT2);ENSSSCT00000051891(PKN1);ENSSSCT00000051991(LIMA1);ENSSSCT00000053119(PSD);ENSSSCT00000055837(KLHDC8B);ENSSSCT00000058177(ARF6);ENSSSCT00000060675(RAB11A);ENSSSCT00000065298(KIF20A);ENSSSCT00000072678(WDR73);ENSSSCT00000…
GO:0019898	extrinsic component of membrane	88	116	0.0565117	0.428407	ENSSSCT00000000233(RACGAP1);ENSSSCT00000002033(IQGAP1);ENSSSCT00000002141(PML);ENSSSCT00000002166(SEC23A);ENSSSCT00000004122(CDH2);ENSSSCT00000004487(EZR);ENSSSCT00000005575(ATG14);ENSSSCT00000005858(GBA2);ENSSSCT00000007408(AP4B1);ENSSSCT00000008467(NCF1);ENSSSCT00000009828(NAAA);ENSSSCT00000010671(GOLGA3);ENSSSCT00000011056(CRKL);ENSSSCT00000013166(TIAM1);ENSSSCT00000013651(SYTL4);ENSSSCT000000…
GO:0043228	non-membrane-bounded organelle	1912	2732	0.0567009	0.428407	ENSSSCT00000000003(GTSE1);ENSSSCT00000000069(POLR3H);ENSSSCT00000000109(DMC1);ENSSSCT00000000136(CYTH4);ENSSSCT00000000145(IFT27);ENSSSCT00000000170(PWP1);ENSSSCT00000000215(MCRS1);ENSSSCT00000000233(RACGAP1);ENSSSCT00000000236(POU6F1);ENSSSCT00000000255(KRT75);ENSSSCT00000000260(KRT84);ENSSSCT00000000267(KRT5);ENSSSCT00000000270(KRT1);ENSSSCT00000000284(ESPL1);ENSSSCT00000000398(CDK2);ENSSSCT000…
P);ENSSSCT00000054407(CAMTA1);ENSSSCT00000054427(ADD3);ENSSSCT00000054452(SMAD2);ENSSSCT00000054495(XRCC1);ENSSSCT00000054545(AK1);ENSSSCT00000054568(RC3H1);ENSSSCT00000054607(MISP);ENSSSCT00000054658(-);ENSSSCT00000054727(ERCC2);ENSSSCT00000054734(SMARCAD1);ENSSSCT00000054792(CARHSP1);ENSSSCT00000054808(NDRG1);ENSSSCT00000054839(DDX55);ENSSSCT00000054867(MRPS12);ENSSSCT00000054872(RRAGD);ENSSSCT…
GO:0043232	intracellular non-membrane-bounded organelle	1911	2731	0.0583744	0.438931	ENSSSCT00000000003(GTSE1);ENSSSCT00000000069(POLR3H);ENSSSCT00000000109(DMC1);ENSSSCT00000000136(CYTH4);ENSSSCT00000000145(IFT27);ENSSSCT00000000170(PWP1);ENSSSCT00000000215(MCRS1);ENSSSCT00000000233(RACGAP1);ENSSSCT00000000236(POU6F1);ENSSSCT00000000255(KRT75);ENSSSCT00000000260(KRT84);ENSSSCT00000000267(KRT5);ENSSSCT00000000270(KRT1);ENSSSCT00000000284(ESPL1);ENSSSCT00000000398(CDK2);ENSSSCT000…
MTA1);ENSSSCT00000054427(ADD3);ENSSSCT00000054452(SMAD2);ENSSSCT00000054495(XRCC1);ENSSSCT00000054545(AK1);ENSSSCT00000054568(RC3H1);ENSSSCT00000054607(MISP);ENSSSCT00000054658(-);ENSSSCT00000054727(ERCC2);ENSSSCT00000054734(SMARCAD1);ENSSSCT00000054792(CARHSP1);ENSSSCT00000054808(NDRG1);ENSSSCT00000054839(DDX55);ENSSSCT00000054867(MRPS12);ENSSSCT00000054872(RRAGD);ENSSSCT00000054926(-);ENSSSCT00…
GO:0045334	clathrin-coated endocytic vesicle	15	17	0.0627492	0.469568	ENSSSCT00000002250(CPNE6);ENSSSCT00000003554(AP2A1);ENSSSCT00000004721(LMBRD1);ENSSSCT00000005725(TYRP1);ENSSSCT00000011688(INPP5F);ENSSSCT00000012264(TBC1D5);ENSSSCT00000016269(PICALM);ENSSSCT00000025334(AP2B1);ENSSSCT00000036436(CTLA4);ENSSSCT00000065775(AP2M1);ENSSSCT00000070503(AP2A2);ENSSSCT00000071890(CEMIP);ENSSSCT00000073257(AP2S1);ENSSSCT00000076955(MYO1E);ENSSSCT00000078379(RAB35)
GO:0016324	apical plasma membrane	120	161	0.0632052	0.470728	ENSSSCT00000000226(AQP5);ENSSSCT00000001731(LHFPL5);ENSSSCT00000001952(PKHD1);ENSSSCT00000002063(RHCG);ENSSSCT00000003963(SLC9A1);ENSSSCT00000004468(SLC22A2);ENSSSCT00000004487(EZR);ENSSSCT00000005647(TEK);ENSSSCT00000005755(SLC1A1);ENSSSCT00000006137(CRB2);ENSSSCT00000006641(FZD6);ENSSSCT00000007385(ATP1A1);ENSSSCT00000007738(JAG1);ENSSSCT00000008610(UMOD);ENSSSCT00000008891(MAL);ENSSSCT00000009…
GO:0070603	SWI/SNF superfamily-type complex	39	49	0.0644571	0.477777	ENSSSCT00000000215(MCRS1);ENSSSCT00000002190(BAZ1A);ENSSSCT00000004897(HDAC2);ENSSSCT00000005252(INO80);ENSSSCT00000008041(ACTR5);ENSSSCT00000011031(SMARCB1);ENSSSCT00000012537(ACTR8);ENSSSCT00000012873(ACTL6A);ENSSSCT00000014679(MBD3);ENSSSCT00000016236(RSF1);ENSSSCT00000019017(SMARCE1);ENSSSCT00000024310(MTA3);ENSSSCT00000027939(EP400);ENSSSCT00000029863(HDAC1);ENSSSCT00000032096(SMARCC2);ENSSS…
GO:0098573	intrinsic component of mitochondrial membrane	36	45	0.0664873	0.47782	ENSSSCT00000000048(SMDT1);ENSSSCT00000001151(MCUR1);ENSSSCT00000002578(COX16);ENSSSCT00000003755(DNAJC11);ENSSSCT00000003896(PINK1);ENSSSCT00000010009(MCUB);ENSSSCT00000010118(COQ2);ENSSSCT00000011154(ABCB10);ENSSSCT00000011262(MCU);ENSSSCT00000014771(MICOS13);ENSSSCT00000015362(SFXN1);ENSSSCT00000019164(COX11);ENSSSCT00000024679(TMEM70);ENSSSCT00000027632(MUL1);ENSSSCT00000030128(BNIP3);ENSSSCT0…
GO:0043596	nuclear replication fork	18	21	0.0680309	0.47782	ENSSSCT00000001908(CDC5L);ENSSSCT00000005908(XPA);ENSSSCT00000014207(-);ENSSSCT00000014327(PRPF19);ENSSSCT00000017094(ZRANB3);ENSSSCT00000027813(RPA3);ENSSSCT00000029149(TONSL);ENSSSCT00000029329(RPA1);ENSSSCT00000050623(ETAA1);ENSSSCT00000050875(BAZ1B);ENSSSCT00000052520(HELB);ENSSSCT00000053293(POLD1);ENSSSCT00000054734(SMARCAD1);ENSSSCT00000060066(PCNA);ENSSSCT00000064754(SMARCA5);ENSSSCT00000…
GO:0005886	plasma membrane	1858	2657	0.0691021	0.47782	ENSSSCT00000000080(MCHR1);ENSSSCT00000000112(KCNJ4);ENSSSCT00000000136(CYTH4);ENSSSCT00000000194(DDN);ENSSSCT00000000226(AQP5);ENSSSCT00000000233(RACGAP1);ENSSSCT00000000253(TAMALIN);ENSSSCT00000000267(KRT5);ENSSSCT00000000270(KRT1);ENSSSCT00000000295(MAP3K12);ENSSSCT00000000314(ITGA5);ENSSSCT00000000432(MIP);ENSSSCT00000000492(SLC16A7);ENSSSCT00000000493(USP15);ENSSSCT00000000596(TM7SF3);ENSSSCT…
;ENSSSCT00000054561(SLC7A9);ENSSSCT00000054591(PDPK1);ENSSSCT00000054607(MISP);ENSSSCT00000054624(ANO8);ENSSSCT00000054654(PRTG);ENSSSCT00000054721(TH);ENSSSCT00000054808(NDRG1);ENSSSCT00000054818(MICAL3);ENSSSCT00000054821(NTRK2);ENSSSCT00000054836(BAIAP2);ENSSSCT00000054894(USP8);ENSSSCT00000054908(PTPRA);ENSSSCT00000054916(FKRP);ENSSSCT00000054953(MLKL);ENSSSCT00000054961(KCNC1);ENSSSCT0000005…
GO:0000151	ubiquitin ligase complex	124	167	0.0696364	0.47782	ENSSSCT00000000141(KCTD17);ENSSSCT00000000588(KLHL42);ENSSSCT00000001150(RANBP9);ENSSSCT00000001165(FAM8A1);ENSSSCT00000001648(RING1);ENSSSCT00000002241(-);ENSSSCT00000005678(KLHL9);ENSSSCT00000005896(DCAF10);ENSSSCT00000006417(TRAF2);ENSSSCT00000006418(FBXW5);ENSSSCT00000007885(RBCK1);ENSSSCT00000007975(TRPC4AP);ENSSSCT00000008126(UBE2C);ENSSSCT00000008814(TRAF7);ENSSSCT00000009562(FBXL5);ENSSSC…
GO:0042641	actomyosin	30	37	0.0698606	0.47782	ENSSSCT00000005597(DAAM1);ENSSSCT00000005647(TEK);ENSSSCT00000008289(MICALL2);ENSSSCT00000015597(PDLIM4);ENSSSCT00000017931(ZYX);ENSSSCT00000024917(KAT2B);ENSSSCT00000026008(FSCN1);ENSSSCT00000027004(ACTN1);ENSSSCT00000027619(MYH14);ENSSSCT00000030294(MST1R);ENSSSCT00000036777(CDC42BPB);ENSSSCT00000038285(TPM4);ENSSSCT00000039076(FBLIM1);ENSSSCT00000039790(FHOD1);ENSSSCT00000041809(SHROOM4);ENSSS…
GO:0098636	protein complex involved in cell adhesion	21	25	0.070517	0.47782	ENSSSCT00000000314(ITGA5);ENSSSCT00000007326(ITGA10);ENSSSCT00000008545(ITGAL);ENSSSCT00000034265(ITGA3);ENSSSCT00000035294(ITGAV);ENSSSCT00000035813(ITGB1);ENSSSCT00000036436(CTLA4);ENSSSCT00000036930(JAM2);ENSSSCT00000041932(ITGA4);ENSSSCT00000047593(ITGA11);ENSSSCT00000050379(ITGB8);ENSSSCT00000052970(ITGB5);ENSSSCT00000058553(TSPAN32);ENSSSCT00000059772(ITGB2);ENSSSCT00000062375(ITGB5);ENSSSC…
GO:0005814	centriole	68	89	0.0706435	0.47782	ENSSSCT00000000521(MDM1);ENSSSCT00000001004(POC1B);ENSSSCT00000001514(CCHCR1);ENSSSCT00000003105(CFAP20);ENSSSCT00000005008(CCDC68);ENSSSCT00000005142(CEP152);ENSSSCT00000005709(CNTLN);ENSSSCT00000006213(ODF2);ENSSSCT00000006215(GLE1);ENSSSCT00000006218(DYNC2I2);ENSSSCT00000008789(IFT140);ENSSSCT00000009515(HTT);ENSSSCT00000010472(TUBGCP3);ENSSSCT00000012023(KIF24);ENSSSCT00000012510(POC1A);ENSSS…
GO:0000159	protein phosphatase type 2A complex	11	12	0.0716964	0.47782	ENSSSCT00000010588(PPP2R2A);ENSSSCT00000015621(PPP2CA);ENSSSCT00000016930(IER5);ENSSSCT00000016992(PPP2R5A);ENSSSCT00000032151(PPP2R5E);ENSSSCT00000037159(PTPA);ENSSSCT00000046964(NKD1);ENSSSCT00000051884(-);ENSSSCT00000052789(PPP2R3A);ENSSSCT00000057247(PPP2R5E);ENSSSCT00000078632(PPP2R5C)
GO:0030992	intraciliary transport particle B	11	12	0.0716964	0.47782	ENSSSCT00000000145(IFT27);ENSSSCT00000003886(UBXN10);ENSSSCT00000005649(IFT74);ENSSSCT00000013066(IFT57);ENSSSCT00000028161(IFT172);ENSSSCT00000029807(IFT20);ENSSSCT00000047140(IFT52);ENSSSCT00000058067(TTC26);ENSSSCT00000074655(IFT81);ENSSSCT00000077223(IFT22);ENSSSCT00000078517(-)
GO:0035859	Seh1-associated complex	11	12	0.0716964	0.47782	ENSSSCT00000005704(RRAGA);ENSSSCT00000008744(NPRL3);ENSSSCT00000010955(CASTOR1);ENSSSCT00000032463(MIOS);ENSSSCT00000036914(CASTOR2);ENSSSCT00000038521(BMT2);ENSSSCT00000042442(SESN3);ENSSSCT00000046537(WDR59);ENSSSCT00000048438(SZT2);ENSSSCT00000087567(SEC13);ENSSSCT00000090798(SESN2)
GO:0038201	TOR complex	11	12	0.0716964	0.47782	ENSSSCT00000008032(TTI1);ENSSSCT00000008815(MLST8);ENSSSCT00000030026(PRR5);ENSSSCT00000030055(RPTOR);ENSSSCT00000038614(MAPKAP1);ENSSSCT00000042442(SESN3);ENSSSCT00000047464(TELO2);ENSSSCT00000056502(RICTOR);ENSSSCT00000065518(PRR5L);ENSSSCT00000067964(AKT1S1);ENSSSCT00000090798(SESN2)
GO:1904949	ATPase complex	52	67	0.0719314	0.47782	ENSSSCT00000000215(MCRS1);ENSSSCT00000002190(BAZ1A);ENSSSCT00000003963(SLC9A1);ENSSSCT00000004897(HDAC2);ENSSSCT00000005252(INO80);ENSSSCT00000007385(ATP1A1);ENSSSCT00000008041(ACTR5);ENSSSCT00000009642(ATP10D);ENSSSCT00000011031(SMARCB1);ENSSSCT00000012537(ACTR8);ENSSSCT00000012873(ACTL6A);ENSSSCT00000014679(MBD3);ENSSSCT00000016236(RSF1);ENSSSCT00000019017(SMARCE1);ENSSSCT00000019535(ATP1B2);EN…
GO:0030670	phagocytic vesicle membrane	7	7	0.0724062	0.47782	ENSSSCT00000006713(PIP4P2);ENSSSCT00000010474(LAMP1);ENSSSCT00000014092(TCIRG1);ENSSSCT00000046980(LAMP2);ENSSSCT00000048630(PIP4P1);ENSSSCT00000050912(SLC11A1);ENSSSCT00000063694(PIKFYVE)
GO:0030877	beta-catenin destruction complex	7	7	0.0724062	0.47782	ENSSSCT00000016891(CACYBP);ENSSSCT00000043047(DACT1);ENSSSCT00000049845(SIAH1);ENSSSCT00000057283(CTNNB1);ENSSSCT00000059616(CTNNBIP1);ENSSSCT00000063550(APC);ENSSSCT00000072831(AXIN1)
GO:0032009	early phagosome	7	7	0.0724062	0.47782	ENSSSCT00000012516(-);ENSSSCT00000045035(RAB5A);ENSSSCT00000048310(PRPS2);ENSSSCT00000057301(APPL1);ENSSSCT00000063542(SYK);ENSSSCT00000065560(SYT11);ENSSSCT00000090851(SNX3)
GO:0032839	dendrite cytoplasm	7	7	0.0724062	0.47782	ENSSSCT00000000849(LRRK2);ENSSSCT00000029514(SOD1);ENSSSCT00000030598(ABHD12);ENSSSCT00000042060(ABHD13);ENSSSCT00000058109(ZC3H14);ENSSSCT00000059575(HNRNPU);ENSSSCT00000078630(UHMK1)
GO:0042406	extrinsic component of endoplasmic reticulum membrane	7	7	0.0724062	0.47782	ENSSSCT00000002141(PML);ENSSSCT00000005858(GBA2);ENSSSCT00000016346(MMP27);ENSSSCT00000038544(OTULINL);ENSSSCT00000054846(TOR1A);ENSSSCT00000066075(ZC3H12A);ENSSSCT00000084484(EMC2)
GO:0043218	compact myelin	7	7	0.0724062	0.47782	ENSSSCT00000002548(MPP5);ENSSSCT00000012856(PRKCI);ENSSSCT00000018468(MARVELD2);ENSSSCT00000046654(ANXA2);ENSSSCT00000071510(MAG);ENSSSCT00000084001(JAM3);ENSSSCT00000089506(SIRT2)
GO:0043220	Schmidt-Lanterman incisure	7	7	0.0724062	0.47782	ENSSSCT00000002548(MPP5);ENSSSCT00000012856(PRKCI);ENSSSCT00000018468(MARVELD2);ENSSSCT00000046654(ANXA2);ENSSSCT00000071510(MAG);ENSSSCT00000084001(JAM3);ENSSSCT00000089506(SIRT2)
GO:0044666	MLL3/4 complex	7	7	0.0724062	0.47782	ENSSSCT00000000204(-);ENSSSCT00000009320(DPY30);ENSSSCT00000016659(RBBP5);ENSSSCT00000023044(ASH2L);ENSSSCT00000047433(PAXIP1);ENSSSCT00000050452(KMT2C);ENSSSCT00000082998(WDR5)
GO:0044754	autolysosome	7	7	0.0724062	0.47782	ENSSSCT00000000849(LRRK2);ENSSSCT00000007966(MAP1LC3A);ENSSSCT00000010474(LAMP1);ENSSSCT00000011383(NCOA4);ENSSSCT00000036969(SQSTM1);ENSSSCT00000041904(CLN3);ENSSSCT00000046980(LAMP2)
GO:0045254	pyruvate dehydrogenase complex	7	7	0.0724062	0.47782	ENSSSCT00000036434(PDHA1);ENSSSCT00000048973(PDK2);ENSSSCT00000070830(PDK1);ENSSSCT00000071279(PDHB);ENSSSCT00000074697(PDHX);ENSSSCT00000079736(DLD);ENSSSCT00000090446(DLAT)
GO:0071564	npBAF complex	7	7	0.0724062	0.47782	ENSSSCT00000011031(SMARCB1);ENSSSCT00000012873(ACTL6A);ENSSSCT00000019017(SMARCE1);ENSSSCT00000032096(SMARCC2);ENSSSCT00000056678(SS18);ENSSSCT00000060990(SMARCD3);ENSSSCT00000062331(SMARCC1)
GO:0072546	ER membrane protein complex	7	7	0.0724062	0.47782	ENSSSCT00000002243(EMC9);ENSSSCT00000012654(EMC3);ENSSSCT00000029855(MMGT1);ENSSSCT00000036837(EMC4);ENSSSCT00000057799(EMC7);ENSSSCT00000084484(EMC2);ENSSSCT00000087478(EMC1)
GO:0097449	astrocyte projection	7	7	0.0724062	0.47782	ENSSSCT00000003896(PINK1);ENSSSCT00000014522(SLC1A2);ENSSSCT00000018879(GFAP);ENSSSCT00000019535(ATP1B2);ENSSSCT00000025645(SLC7A11);ENSSSCT00000040726(ADGRG1);ENSSSCT00000063333(KCNJ10)
GO:1990316	Atg1/ULK1 kinase complex	7	7	0.0724062	0.47782	ENSSSCT00000012264(TBC1D5);ENSSSCT00000014481(ATG13);ENSSSCT00000026198(RB1CC1);ENSSSCT00000054993(ULK1);ENSSSCT00000062334(SMCR8);ENSSSCT00000080921(WDR41);ENSSSCT00000090798(SESN2)
GO:0071944	cell periphery	1912	2736	0.0731291	0.480563	ENSSSCT00000000080(MCHR1);ENSSSCT00000000112(KCNJ4);ENSSSCT00000000136(CYTH4);ENSSSCT00000000194(DDN);ENSSSCT00000000226(AQP5);ENSSSCT00000000233(RACGAP1);ENSSSCT00000000253(TAMALIN);ENSSSCT00000000267(KRT5);ENSSSCT00000000270(KRT1);ENSSSCT00000000295(MAP3K12);ENSSSCT00000000314(ITGA5);ENSSSCT00000000432(MIP);ENSSSCT00000000492(SLC16A7);ENSSSCT00000000493(USP15);ENSSSCT00000000596(TM7SF3);ENSSSCT…
CT00000053194(TMEM63A);ENSSSCT00000053248(PREX2);ENSSSCT00000053303(SLC29A1);ENSSSCT00000053314(KCNT2);ENSSSCT00000053329(SLC7A2);ENSSSCT00000053389(AIFM2);ENSSSCT00000053410(MRAP2);ENSSSCT00000053571(SLC48A1);ENSSSCT00000053590(TMEM170B);ENSSSCT00000053592(STX3);ENSSSCT00000053603(NIN);ENSSSCT00000053674(DMPK);ENSSSCT00000053704(RAC3);ENSSSCT00000053724(C8B);ENSSSCT00000053826(PALLD);ENSSSCT0000…
GO:0098858	actin-based cell projection	83	110	0.0749708	0.490604	ENSSSCT00000000226(AQP5);ENSSSCT00000000849(LRRK2);ENSSSCT00000001193(-);ENSSSCT00000001731(LHFPL5);ENSSSCT00000001970(CIB2);ENSSSCT00000003554(AP2A1);ENSSSCT00000004487(EZR);ENSSSCT00000005647(TEK);ENSSSCT00000005801(TMC1);ENSSSCT00000006218(DYNC2I2);ENSSSCT00000007515(VCAM1);ENSSSCT00000008600(ANKS4B);ENSSSCT00000009105(ATP6V1B1);ENSSSCT00000009678(PDGFRA);ENSSSCT00000010943(NF2);ENSSSCT0000001…
GO:0005938	cell cortex	98	131	0.0767755	0.50032	ENSSSCT00000001970(CIB2);ENSSSCT00000002033(IQGAP1);ENSSSCT00000002209(PRKD1);ENSSSCT00000002603(PSEN1);ENSSSCT00000002924(SPIRE2);ENSSSCT00000003881(CAPZB);ENSSSCT00000004068(CAP1);ENSSSCT00000004122(CDH2);ENSSSCT00000006268(HMCN2);ENSSSCT00000007636(DLC1);ENSSSCT00000008695(SEPTIN12);ENSSSCT00000009258(PLEKHH2);ENSSSCT00000010536(DMTN);ENSSSCT00000010728(HIP1R);ENSSSCT00000010943(NF2);ENSSSCT00…
GO:0009898	cytoplasmic side of plasma membrane	54	70	0.0790805	0.511334	ENSSSCT00000000233(RACGAP1);ENSSSCT00000000793(PRMT8);ENSSSCT00000002033(IQGAP1);ENSSSCT00000002526(AKAP5);ENSSSCT00000004487(EZR);ENSSSCT00000006417(TRAF2);ENSSSCT00000007410(PTPN22);ENSSSCT00000007957(CHMP4B);ENSSSCT00000010741(DIABLO);ENSSSCT00000013166(TIAM1);ENSSSCT00000016477(C2CD2L);ENSSSCT00000016914(NPHS2);ENSSSCT00000017143(PTPN4);ENSSSCT00000018113(CAV2);ENSSSCT00000022644(DSG1);ENSSSC…
GO:0032592	integral component of mitochondrial membrane	35	44	0.0791194	0.511334	ENSSSCT00000000048(SMDT1);ENSSSCT00000001151(MCUR1);ENSSSCT00000002578(COX16);ENSSSCT00000003755(DNAJC11);ENSSSCT00000003896(PINK1);ENSSSCT00000010009(MCUB);ENSSSCT00000010118(COQ2);ENSSSCT00000011154(ABCB10);ENSSSCT00000011262(MCU);ENSSSCT00000014771(MICOS13);ENSSSCT00000015362(SFXN1);ENSSSCT00000019164(COX11);ENSSSCT00000024679(TMEM70);ENSSSCT00000027632(MUL1);ENSSSCT00000030128(BNIP3);ENSSSCT0…
GO:0000922	spindle pole	72	95	0.0818022	0.523475	ENSSSCT00000001004(POC1B);ENSSSCT00000001140(NEDD9);ENSSSCT00000003228(WDR62);ENSSSCT00000003946(AUNIP);ENSSSCT00000004082(MTCL1);ENSSSCT00000005234(MAPKBP1);ENSSSCT00000005573(DLGAP5);ENSSSCT00000006225(SPOUT1);ENSSSCT00000006363(CTDP1);ENSSSCT00000006797(CSPP1);ENSSSCT00000008477(SBDS);ENSSSCT00000008610(UMOD);ENSSSCT00000009316(BIRC6);ENSSSCT00000009425(SMC6);ENSSSCT00000010220(KATNAL1);ENSSSC…
GO:0016514	SWI/SNF complex	14	16	0.0820021	0.523475	ENSSSCT00000011031(SMARCB1);ENSSSCT00000012873(ACTL6A);ENSSSCT00000019017(SMARCE1);ENSSSCT00000032096(SMARCC2);ENSSSCT00000044198(BICRAL);ENSSSCT00000048038(SMARCA2);ENSSSCT00000049334(ARID1B);ENSSSCT00000053144(ARID1B);ENSSSCT00000056120(SMARCD1);ENSSSCT00000056678(SS18);ENSSSCT00000060990(SMARCD3);ENSSSCT00000062331(SMARCC1);ENSSSCT00000063135(ARID1A);ENSSSCT00000064100(BRD9)
GO:0030665	clathrin-coated vesicle membrane	14	16	0.0820021	0.523475	ENSSSCT00000003554(AP2A1);ENSSSCT00000003863(NECAP2);ENSSSCT00000005725(TYRP1);ENSSSCT00000012264(TBC1D5);ENSSSCT00000016269(PICALM);ENSSSCT00000022299(AFTPH);ENSSSCT00000025334(AP2B1);ENSSSCT00000041653(RASSF9);ENSSSCT00000046032(DENND1A);ENSSSCT00000065775(AP2M1);ENSSSCT00000070503(AP2A2);ENSSSCT00000071890(CEMIP);ENSSSCT00000073257(AP2S1);ENSSSCT00000079341(NECAP1)
GO:0045178	basal part of cell	29	36	0.0842974	0.53594	ENSSSCT00000000226(AQP5);ENSSSCT00000005647(TEK);ENSSSCT00000012858(CLDN11);ENSSSCT00000018110(MET);ENSSSCT00000025800(PHLDB2);ENSSSCT00000028312(SLC7A8);ENSSSCT00000036390(FAP);ENSSSCT00000039483(HFE);ENSSSCT00000041809(SHROOM4);ENSSSCT00000043790(SLC11A2);ENSSSCT00000045700(SLC6A9);ENSSSCT00000046975(SLC27A5);ENSSSCT00000050207(MYO1C);ENSSSCT00000051993(CLASP2);ENSSSCT00000052338(MYO1A);ENSSSCT…
GO:0005901	caveola	40	51	0.0861274	0.542389	ENSSSCT00000000849(LRRK2);ENSSSCT00000001142(ADTRP);ENSSSCT00000007636(DLC1);ENSSSCT00000008167(PTGIS);ENSSSCT00000010699(SCARB1);ENSSSCT00000014560(KIF18A);ENSSSCT00000014815(INSR);ENSSSCT00000015666(CTNNA1);ENSSSCT00000018039(SMO);ENSSSCT00000018113(CAV2);ENSSSCT00000018639(SLC6A3);ENSSSCT00000025082(CAVIN2);ENSSSCT00000025210(EHD2);ENSSSCT00000029331(PTCH1);ENSSSCT00000031523(CORO1C);ENSSSCT00…
GO:0008305	integrin complex	17	20	0.0865987	0.542389	ENSSSCT00000000314(ITGA5);ENSSSCT00000007326(ITGA10);ENSSSCT00000008545(ITGAL);ENSSSCT00000034265(ITGA3);ENSSSCT00000035294(ITGAV);ENSSSCT00000035813(ITGB1);ENSSSCT00000041932(ITGA4);ENSSSCT00000047593(ITGA11);ENSSSCT00000050379(ITGB8);ENSSSCT00000052970(ITGB5);ENSSSCT00000058553(TSPAN32);ENSSSCT00000059772(ITGB2);ENSSSCT00000062375(ITGB5);ENSSSCT00000066177(ITGB6);ENSSSCT00000072276(NPNT);ENSSSC…
GO:1990752	microtubule end	17	20	0.0865987	0.542389	ENSSSCT00000004347(KIF2C);ENSSSCT00000011749(ABRAXAS2);ENSSSCT00000014835(CAMSAP3);ENSSSCT00000029790(NAV3);ENSSSCT00000030669(CAMSAP2);ENSSSCT00000038042(CAMSAP1);ENSSSCT00000039211(CKAP5);ENSSSCT00000042457(GAS2L2);ENSSSCT00000042888(-);ENSSSCT00000054607(MISP);ENSSSCT00000059095(NUMA1);ENSSSCT00000063499(RNF4);ENSSSCT00000075155(SLAIN2);ENSSSCT00000081938(NCKAP5L);ENSSSCT00000084599(MAPRE3);EN…
GO:0014704	intercalated disc	23	28	0.0877691	0.542389	ENSSSCT00000004688(GJA1);ENSSSCT00000011289(VCL);ENSSSCT00000015666(CTNNA1);ENSSSCT00000018974(JUP);ENSSSCT00000027004(ACTN1);ENSSSCT00000035813(ITGB1);ENSSSCT00000039790(FHOD1);ENSSSCT00000045364(SCN1A);ENSSSCT00000045595(ATP1B1);ENSSSCT00000048109(DSC2);ENSSSCT00000049907(SCN1B);ENSSSCT00000051217(DSG2);ENSSSCT00000051548(TJP1);ENSSSCT00000054295(TMEM65);ENSSSCT00000054329(NRAP);ENSSSCT00000057…
GO:0032153	cell division site	23	28	0.0877691	0.542389	ENSSSCT00000000233(RACGAP1);ENSSSCT00000002924(SPIRE2);ENSSSCT00000010943(NF2);ENSSSCT00000018136(ANLN);ENSSSCT00000030535(PSD2);ENSSSCT00000045662(PKN2);ENSSSCT00000048737(PDXP);ENSSSCT00000051545(ECT2);ENSSSCT00000051891(PKN1);ENSSSCT00000051991(LIMA1);ENSSSCT00000053119(PSD);ENSSSCT00000055837(KLHDC8B);ENSSSCT00000058177(ARF6);ENSSSCT00000060675(RAB11A);ENSSSCT00000065298(KIF20A);ENSSSCT000000…
GO:0032155	cell division site part	23	28	0.0877691	0.542389	ENSSSCT00000000233(RACGAP1);ENSSSCT00000002924(SPIRE2);ENSSSCT00000010943(NF2);ENSSSCT00000018136(ANLN);ENSSSCT00000030535(PSD2);ENSSSCT00000045662(PKN2);ENSSSCT00000048737(PDXP);ENSSSCT00000051545(ECT2);ENSSSCT00000051891(PKN1);ENSSSCT00000051991(LIMA1);ENSSSCT00000053119(PSD);ENSSSCT00000055837(KLHDC8B);ENSSSCT00000058177(ARF6);ENSSSCT00000060675(RAB11A);ENSSSCT00000065298(KIF20A);ENSSSCT000000…
GO:0098839	postsynaptic density membrane	23	28	0.0877691	0.542389	ENSSSCT00000007529(PLPPR4);ENSSSCT00000010070(GRID2);ENSSSCT00000010400(SLITRK1);ENSSSCT00000011613(SORCS3);ENSSSCT00000014297(DAGLA);ENSSSCT00000017595(ERBB4);ENSSSCT00000018207(ADCY1);ENSSSCT00000026157(GSG1L);ENSSSCT00000027092(PTPRO);ENSSSCT00000028503(PRRT1);ENSSSCT00000028598(CLSTN3);ENSSSCT00000036993(CLSTN2);ENSSSCT00000045290(GRIA1);ENSSSCT00000045542(CACNG2);ENSSSCT00000048393(LRRTM3);E…
GO:0099146	intrinsic component of postsynaptic density membrane	20	24	0.0880862	0.542389	ENSSSCT00000007529(PLPPR4);ENSSSCT00000010070(GRID2);ENSSSCT00000010400(SLITRK1);ENSSSCT00000011613(SORCS3);ENSSSCT00000017595(ERBB4);ENSSSCT00000018207(ADCY1);ENSSSCT00000026157(GSG1L);ENSSSCT00000027092(PTPRO);ENSSSCT00000028598(CLSTN3);ENSSSCT00000036993(CLSTN2);ENSSSCT00000045290(GRIA1);ENSSSCT00000045542(CACNG2);ENSSSCT00000048393(LRRTM3);ENSSSCT00000049593(DCC);ENSSSCT00000051530(NETO1);ENS…
GO:0030426	growth cone	45	58	0.0914439	0.560856	ENSSSCT00000000295(MAP3K12);ENSSSCT00000000849(LRRK2);ENSSSCT00000001986(RASGRF1);ENSSSCT00000002603(PSEN1);ENSSSCT00000003696(ACAP3);ENSSSCT00000003711(DVL1);ENSSSCT00000005580(OTX2);ENSSSCT00000011518(ZFYVE27);ENSSSCT00000011666(SHTN1);ENSSSCT00000012515(TWF2);ENSSSCT00000016433(ZPR1);ENSSSCT00000017026(-);ENSSSCT00000018013(EXOC4);ENSSSCT00000023118(KIF5C);ENSSSCT00000025495(LRRTM1);ENSSSCT000…
GO:0000139	Golgi membrane	101	136	0.0941188	0.575007	ENSSSCT00000000111(KDELR3);ENSSSCT00000001041(ZDHHC17);ENSSSCT00000003274(YIF1B);ENSSSCT00000005858(GBA2);ENSSSCT00000006195(PTGES2);ENSSSCT00000006526(ST3GAL1);ENSSSCT00000007108(TMEM79);ENSSSCT00000007298(VPS45);ENSSSCT00000007372(MAN1A2);ENSSSCT00000007475(GNAI3);ENSSSCT00000008627(XYLT1);ENSSSCT00000010671(GOLGA3);ENSSSCT00000010948(CABP7);ENSSSCT00000011564(ARMH3);ENSSSCT00000013026(B4GALT4)…
GO:0000785	chromatin	267	371	0.0944991	0.575084	ENSSSCT00000000215(MCRS1);ENSSSCT00000000431(TIMELESS);ENSSSCT00000001263(-);ENSSSCT00000001714(PPARD);ENSSSCT00000001852(SRF);ENSSSCT00000001963(WDR61);ENSSSCT00000001981(MORF4L1);ENSSSCT00000002141(PML);ENSSSCT00000002190(BAZ1A);ENSSSCT00000003137(SALL1);ENSSSCT00000003348(EXOSC5);ENSSSCT00000003440(HIF3A);ENSSSCT00000003756(PARK7);ENSSSCT00000003777(DFFA);ENSSSCT00000003896(PINK1);ENSSSCT00000…
GO:0098562	cytoplasmic side of membrane	63	83	0.0955716	0.579356	ENSSSCT00000000233(RACGAP1);ENSSSCT00000000793(PRMT8);ENSSSCT00000000849(LRRK2);ENSSSCT00000002033(IQGAP1);ENSSSCT00000002526(AKAP5);ENSSSCT00000004487(EZR);ENSSSCT00000005120(SPPL2A);ENSSSCT00000006417(TRAF2);ENSSSCT00000007410(PTPN22);ENSSSCT00000007957(CHMP4B);ENSSSCT00000008703(CDIP1);ENSSSCT00000010741(DIABLO);ENSSSCT00000010867(SPPL3);ENSSSCT00000013166(TIAM1);ENSSSCT00000014709(SPPL2B);ENS…
GO:0016442	RISC complex	10	11	0.0969946	0.581224	ENSSSCT00000012385(LIMD1);ENSSSCT00000028506(XPO5);ENSSSCT00000032198(EIF4E);ENSSSCT00000034683(DHX9);ENSSSCT00000042519(TNRC6A);ENSSSCT00000043421(DDX6);ENSSSCT00000045582(AGO4);ENSSSCT00000052105(TARBP2);ENSSSCT00000059204(DICER1);ENSSSCT00000072445(AGO2)
GO:0030914	STAGA complex	10	11	0.0969946	0.581224	ENSSSCT00000001909(SUPT3H);ENSSSCT00000006925(TADA1);ENSSSCT00000009353(SUPT7L);ENSSSCT00000012641(TADA3);ENSSSCT00000018956(KAT2A);ENSSSCT00000022269(TAF6L);ENSSSCT00000036954(TAF5L);ENSSSCT00000038401(TADA2B);ENSSSCT00000058173(TAF12);ENSSSCT00000076083(TAF9)
GO:0031332	RNAi effector complex	10	11	0.0969946	0.581224	ENSSSCT00000012385(LIMD1);ENSSSCT00000028506(XPO5);ENSSSCT00000032198(EIF4E);ENSSSCT00000034683(DHX9);ENSSSCT00000042519(TNRC6A);ENSSSCT00000043421(DDX6);ENSSSCT00000045582(AGO4);ENSSSCT00000052105(TARBP2);ENSSSCT00000059204(DICER1);ENSSSCT00000072445(AGO2)
GO:0034399	nuclear periphery	47	61	0.100457	0.597397	ENSSSCT00000002141(PML);ENSSSCT00000006600(RAD21);ENSSSCT00000007558(GFI1);ENSSSCT00000010703(NCOR2);ENSSSCT00000011621(SMC3);ENSSSCT00000014856(HNRNPM);ENSSSCT00000015115(AKAP8);ENSSSCT00000015568(LMNB1);ENSSSCT00000016145(NUP98);ENSSSCT00000017236(ZNF703);ENSSSCT00000018152(GHRHR);ENSSSCT00000024601(CAD);ENSSSCT00000032230(PRKCZ);ENSSSCT00000033520(ALOX5);ENSSSCT00000037850(CEBPB);ENSSSCT000000…
GO:0045171	intercellular bridge	47	61	0.100457	0.597397	ENSSSCT00000000136(CYTH4);ENSSSCT00000001055(NCAPH2);ENSSSCT00000003107(USB1);ENSSSCT00000004875(MICAL1);ENSSSCT00000005481(KIF23);ENSSSCT00000005908(XPA);ENSSSCT00000008136(PCIF1);ENSSSCT00000010352(OLFM4);ENSSSCT00000012522(NISCH);ENSSSCT00000012856(PRKCI);ENSSSCT00000017629(AAMP);ENSSSCT00000019020(CDC6);ENSSSCT00000019333(UNC119);ENSSSCT00000023197(PKNOX2);ENSSSCT00000024128(PHLPP2);ENSSSCT00…
GO:0005916	fascia adherens	6	6	0.105369	0.601423	ENSSSCT00000011289(VCL);ENSSSCT00000027004(ACTN1);ENSSSCT00000054329(NRAP);ENSSSCT00000057283(CTNNB1);ENSSSCT00000063146(DES);ENSSSCT00000065127(CTNNA3)
GO:0031010	ISWI-type complex	6	6	0.105369	0.601423	ENSSSCT00000002190(BAZ1A);ENSSSCT00000016236(RSF1);ENSSSCT00000043587(BPTF);ENSSSCT00000050316(HMGXB4);ENSSSCT00000050475(CECR2);ENSSSCT00000064754(SMARCA5)
GO:0031371	ubiquitin conjugating enzyme complex	6	6	0.105369	0.601423	ENSSSCT00000024274(RNF20);ENSSSCT00000055466(UBE2B);ENSSSCT00000083651(UBE2V2);ENSSSCT00000086318(UBE2A);ENSSSCT00000086454(UBE2V1);ENSSSCT00000088490(RNF40)
GO:0031466	Cul5-RING ubiquitin ligase complex	6	6	0.105369	0.601423	ENSSSCT00000016706(ASB4);ENSSSCT00000027810(RNF7);ENSSSCT00000029949(CUL5);ENSSSCT00000043018(ARIH2);ENSSSCT00000062866(RBX1);ENSSSCT00000067227(ELOB)
GO:0032156	septin cytoskeleton	6	6	0.105369	0.601423	ENSSSCT00000008695(SEPTIN12);ENSSSCT00000041237(MAPK6);ENSSSCT00000047666(SEPTIN11);ENSSSCT00000057871(SEPTIN2);ENSSSCT00000073544(SEPTIN9);ENSSSCT00000082303(SEPTIN6)
GO:0070578	RISC-loading complex	6	6	0.105369	0.601423	ENSSSCT00000034683(DHX9);ENSSSCT00000045582(AGO4);ENSSSCT00000052105(TARBP2);ENSSSCT00000059204(DICER1);ENSSSCT00000065566(PRKRA);ENSSSCT00000072445(AGO2)
GO:0098981	cholinergic synapse	6	6	0.105369	0.601423	ENSSSCT00000008007(DLGAP4);ENSSSCT00000040699(PLD1);ENSSSCT00000042964(DLGAP3);ENSSSCT00000049084(NEFL);ENSSSCT00000060750(CHRM2);ENSSSCT00000084783(-)
GO:0099524	postsynaptic cytosol	6	6	0.105369	0.601423	ENSSSCT00000009515(HTT);ENSSSCT00000014247(PLCB3);ENSSSCT00000030404(PIN1);ENSSSCT00000056443(HOMER1);ENSSSCT00000057028(DBN1);ENSSSCT00000061566(FBXO45)
GO:1905103	integral component of lysosomal membrane	6	6	0.105369	0.601423	ENSSSCT00000031300(SLC15A4);ENSSSCT00000037735(ATP10B);ENSSSCT00000041977(SLC46A3);ENSSSCT00000053686(ATP13A2);ENSSSCT00000063012(SLC38A9);ENSSSCT00000069095(NPC1)
GO:1990712	HFE-transferrin receptor complex	6	6	0.105369	0.601423	ENSSSCT00000008411(TFR2);ENSSSCT00000034535(TFRC);ENSSSCT00000039226(B2M);ENSSSCT00000039483(HFE);ENSSSCT00000041872(HJV);ENSSSCT00000089290(TF)
GO:0099513	polymeric cytoskeletal fiber	187	258	0.105683	0.601423	ENSSSCT00000000003(GTSE1);ENSSSCT00000000255(KRT75);ENSSSCT00000000260(KRT84);ENSSSCT00000000267(KRT5);ENSSSCT00000000270(KRT1);ENSSSCT00000000535(CCT2);ENSSSCT00000001098(TUBB);ENSSSCT00000001501(TUBB);ENSSSCT00000002033(IQGAP1);ENSSSCT00000002617(FAM161B);ENSSSCT00000002929(-);ENSSSCT00000003960(NUDC);ENSSSCT00000004347(KIF2C);ENSSSCT00000004476(TCP1);ENSSSCT00000004487(EZR);ENSSSCT00000004647(…
GO:0000242	pericentriolar material	13	15	0.106518	0.601423	ENSSSCT00000004476(TCP1);ENSSSCT00000005142(CEP152);ENSSSCT00000011453(TNKS2);ENSSSCT00000022716(CEP85);ENSSSCT00000032515(TUBG1);ENSSSCT00000039030(NEDD1);ENSSSCT00000039882(DYRK3);ENSSSCT00000042749(HOOK3);ENSSSCT00000049499(LCK);ENSSSCT00000053603(NIN);ENSSSCT00000053967(NEK1);ENSSSCT00000055887(PCM1);ENSSSCT00000065328(DYNC2I1)
GO:0000421	autophagosome membrane	13	15	0.106518	0.601423	ENSSSCT00000007966(MAP1LC3A);ENSSSCT00000010474(LAMP1);ENSSSCT00000012502(TEX264);ENSSSCT00000026198(RB1CC1);ENSSSCT00000037460(UVRAG);ENSSSCT00000046121(STX17);ENSSSCT00000046980(LAMP2);ENSSSCT00000052953(WDR81);ENSSSCT00000053814(TECPR1);ENSSSCT00000054993(ULK1);ENSSSCT00000056639(ATG16L1);ENSSSCT00000064834(ENTPD4);ENSSSCT00000089165(WIPI1)
GO:0036452	ESCRT complex	13	15	0.106518	0.601423	ENSSSCT00000007957(CHMP4B);ENSSSCT00000012024(UBAP1);ENSSSCT00000024464(VPS37B);ENSSSCT00000030250(SNF8);ENSSSCT00000032690(VPS28);ENSSSCT00000048192(VPS36);ENSSSCT00000050613(VPS37C);ENSSSCT00000051074(MVB12B);ENSSSCT00000057481(CHMP4A);ENSSSCT00000057561(VPS37A);ENSSSCT00000065156(CHMP7);ENSSSCT00000065981(VPS37D);ENSSSCT00000076904(STAM)
GO:0031463	Cul3-RING ubiquitin ligase complex	22	27	0.10749	0.604726	ENSSSCT00000000141(KCTD17);ENSSSCT00000000588(KLHL42);ENSSSCT00000005678(KLHL9);ENSSSCT00000010105(KLHL8);ENSSSCT00000012585(KBTBD8);ENSSSCT00000015372(ENC1);ENSSSCT00000029737(KLHL7);ENSSSCT00000030773(KLHL7);ENSSSCT00000032150(TNFAIP1);ENSSSCT00000040784(KLHL3);ENSSSCT00000043623(KCTD13);ENSSSCT00000048139(CUL3);ENSSSCT00000049335(KLHL41);ENSSSCT00000049853(KLHL20);ENSSSCT00000051700(KLHL24);EN…
GO:0005771	multivesicular body	16	19	0.109567	0.614205	ENSSSCT00000000849(LRRK2);ENSSSCT00000007803(CST7);ENSSSCT00000010474(LAMP1);ENSSSCT00000016445(BACE1);ENSSSCT00000033233(CD63);ENSSSCT00000038357(RAB27A);ENSSSCT00000039097(RAB27B);ENSSSCT00000052627(STEAP3);ENSSSCT00000053686(ATP13A2);ENSSSCT00000056621(SORL1);ENSSSCT00000060675(RAB11A);ENSSSCT00000060866(PRKAR1B);ENSSSCT00000061440(PRKAR1A);ENSSSCT00000074807(CD79A);ENSSSCT00000075100(LAPTM4B)…
GO:0030863	cortical cytoskeleton	46	60	0.115406	0.639602	ENSSSCT00000001970(CIB2);ENSSSCT00000002033(IQGAP1);ENSSSCT00000003881(CAPZB);ENSSSCT00000004068(CAP1);ENSSSCT00000004122(CDH2);ENSSSCT00000007636(DLC1);ENSSSCT00000009258(PLEKHH2);ENSSSCT00000010536(DMTN);ENSSSCT00000010943(NF2);ENSSSCT00000017026(-);ENSSSCT00000018136(ANLN);ENSSSCT00000019143(PPP1R9B);ENSSSCT00000025116(MED28);ENSSSCT00000027194(CALD1);ENSSSCT00000028695(RAPGEF3);ENSSSCT0000002…
GO:0031674	I band	46	60	0.115406	0.639602	ENSSSCT00000002192(CFL2);ENSSSCT00000003506(HRC);ENSSSCT00000005302(ACTC1);ENSSSCT00000006768(JPH1);ENSSSCT00000009398(FKBP1B);ENSSSCT00000011341(LDB3);ENSSSCT00000011687(BAG3);ENSSSCT00000012400(MYL3);ENSSSCT00000016669(SRI);ENSSSCT00000016992(PPP2R5A);ENSSSCT00000017199(PDLIM3);ENSSSCT00000018974(JUP);ENSSSCT00000024917(KAT2B);ENSSSCT00000027004(ACTN1);ENSSSCT00000035011(PPP3CB);ENSSSCT00000037…
GO:0005881	cytoplasmic microtubule	30	38	0.115734	0.639602	ENSSSCT00000000003(GTSE1);ENSSSCT00000002617(FAM161B);ENSSSCT00000004647(ARHGAP18);ENSSSCT00000006305(SPACA9);ENSSSCT00000007610(BCL10);ENSSSCT00000015662(REEP2);ENSSSCT00000017197(C4orf47);ENSSSCT00000018744(HID1);ENSSSCT00000029583(SCTR);ENSSSCT00000029998(CCSAP);ENSSSCT00000032515(TUBG1);ENSSSCT00000038085(CEP162);ENSSSCT00000039703(FHDC1);ENSSSCT00000051798(TUBA1B);ENSSSCT00000051993(CLASP2);…
GO:0031519	PcG protein complex	30	38	0.115734	0.639602	ENSSSCT00000001648(RING1);ENSSSCT00000001684(PHF1);ENSSSCT00000004897(HDAC2);ENSSSCT00000007930(ASXL1);ENSSSCT00000010754(KDM2B);ENSSSCT00000011202(SIRT1);ENSSSCT00000012128(-);ENSSSCT00000018684(CBX4);ENSSSCT00000018921(EZH1);ENSSSCT00000019312(SUZ12);ENSSSCT00000022995(CBX2);ENSSSCT00000024539(PHC2);ENSSSCT00000027723(PCGF6);ENSSSCT00000031706(PHC1);ENSSSCT00000032925(SCML2);ENSSSCT00000033129(…
GO:0098797	plasma membrane protein complex	214	297	0.116983	0.644228	ENSSSCT00000000314(ITGA5);ENSSSCT00000001609(HLA-DRA);ENSSSCT00000001619(HLA-DOB);ENSSSCT00000001638(SLA-DOA);ENSSSCT00000001958(CHRNA3);ENSSSCT00000002149(HCN4);ENSSSCT00000002603(PSEN1);ENSSSCT00000003554(AP2A1);ENSSSCT00000003830(LRRC38);ENSSSCT00000004122(CDH2);ENSSSCT00000004247(C8A);ENSSSCT00000004943(HTR1B);ENSSSCT00000005176(B2M);ENSSSCT00000005311(IGF1R);ENSSSCT00000006417(TRAF2);ENSSSCT…
GO:0016020	membrane	3504	5054	0.118832	0.652115	ENSSSCT00000000020(NUP50);ENSSSCT00000000048(SMDT1);ENSSSCT00000000078(SLC25A17);ENSSSCT00000000080(MCHR1);ENSSSCT00000000111(KDELR3);ENSSSCT00000000112(KCNJ4);ENSSSCT00000000117(BAIAP2L2);ENSSSCT00000000136(CYTH4);ENSSSCT00000000167(RTCB);ENSSSCT00000000194(DDN);ENSSSCT00000000219(FAIM2);ENSSSCT00000000226(AQP5);ENSSSCT00000000233(RACGAP1);ENSSSCT00000000253(TAMALIN);ENSSSCT00000000267(KRT5);ENS…
MD3);ENSSSCT00000037659(-);ENSSSCT00000037678(CYP51A1);ENSSSCT00000037685(CHRNB1);ENSSSCT00000037686(RAMP3);ENSSSCT00000037716(SNX19);ENSSSCT00000037720(-);ENSSSCT00000037721(ADGRA3);ENSSSCT00000037735(ATP10B);ENSSSCT00000037772(MAP1B);ENSSSCT00000037773(LRATD2);ENSSSCT00000037814(-);ENSSSCT00000037881(ENPP1);ENSSSCT00000037900(SPIN1);ENSSSCT00000037923(B3GALNT1);ENSSSCT00000037939(TULP1);ENSSSCT…
00069409(SPRING1);ENSSSCT00000069498(-);ENSSSCT00000069545(LDB2);ENSSSCT00000069559(ZFYVE28);ENSSSCT00000069566(-);ENSSSCT00000069580(PIK3AP1);ENSSSCT00000069602(-);ENSSSCT00000069606(-);ENSSSCT00000069611(GABRA2);ENSSSCT00000069653(CD2AP);ENSSSCT00000069657(-);ENSSSCT00000069666(TMEM159);ENSSSCT00000069667(PACC1);ENSSSCT00000069693(-);ENSSSCT00000069717(-);ENSSSCT00000069758(GOLT1B);ENSSSCT00000…
GO:0031227	intrinsic component of endoplasmic reticulum membrane	56	74	0.120317	0.65339	ENSSSCT00000001630(TAP1);ENSSSCT00000002243(EMC9);ENSSSCT00000002246(FITM1);ENSSSCT00000004934(ELOVL4);ENSSSCT00000005120(SPPL2A);ENSSSCT00000005128(SLC27A2);ENSSSCT00000006492(GPAA1);ENSSSCT00000010867(SPPL3);ENSSSCT00000010897(FICD);ENSSSCT00000012654(EMC3);ENSSSCT00000013221(SLC37A1);ENSSSCT00000014709(SPPL2B);ENSSSCT00000015020(CALR);ENSSSCT00000018449(RNF180);ENSSSCT00000018811(ICAM2);ENSSSC…
GO:0031248	protein acetyltransferase complex	56	74	0.120317	0.65339	ENSSSCT00000000215(MCRS1);ENSSSCT00000001909(SUPT3H);ENSSSCT00000001981(MORF4L1);ENSSSCT00000006925(TADA1);ENSSSCT00000007764(KAT14);ENSSSCT00000009353(SUPT7L);ENSSSCT00000011293(KAT6B);ENSSSCT00000011591(TAF5);ENSSSCT00000012641(TADA3);ENSSSCT00000012752(MSL2);ENSSSCT00000012873(ACTL6A);ENSSSCT00000018846(KANSL1);ENSSSCT00000018901(ATXN7L3);ENSSSCT00000018956(KAT2A);ENSSSCT00000019262(TADA2A);EN…
GO:1902493	acetyltransferase complex	56	74	0.120317	0.65339	ENSSSCT00000000215(MCRS1);ENSSSCT00000001909(SUPT3H);ENSSSCT00000001981(MORF4L1);ENSSSCT00000006925(TADA1);ENSSSCT00000007764(KAT14);ENSSSCT00000009353(SUPT7L);ENSSSCT00000011293(KAT6B);ENSSSCT00000011591(TAF5);ENSSSCT00000012641(TADA3);ENSSSCT00000012752(MSL2);ENSSSCT00000012873(ACTL6A);ENSSSCT00000018846(KANSL1);ENSSSCT00000018901(ATXN7L3);ENSSSCT00000018956(KAT2A);ENSSSCT00000019262(TADA2A);EN…
GO:0005604	basement membrane	43	56	0.121771	0.658994	ENSSSCT00000000980(NTN4);ENSSSCT00000003713(VWA1);ENSSSCT00000004108(LAMA3);ENSSSCT00000004890(LAMA4);ENSSSCT00000006268(HMCN2);ENSSSCT00000006282(LAMC3);ENSSSCT00000006323(COL5A1);ENSSSCT00000010261(FREM2);ENSSSCT00000010463(COL4A2);ENSSSCT00000011114(NID1);ENSSSCT00000011648(VWA2);ENSSSCT00000012925(P3H2);ENSSSCT00000013260(EGFL6);ENSSSCT00000013426(TIMP1);ENSSSCT00000013746(COL4A6);ENSSSCT0000…
GO:0005667	transcription factor complex	161	222	0.123073	0.663747	ENSSSCT00000000398(CDK2);ENSSSCT00000001708(TAF11);ENSSSCT00000001780(NFYA);ENSSSCT00000001909(SUPT3H);ENSSSCT00000002680(GTF2A1);ENSSSCT00000002768(GSC);ENSSSCT00000003167(CEBPA);ENSSSCT00000003556(ATF5);ENSSSCT00000004856(GTF3C6);ENSSSCT00000005468(SKOR1);ENSSSCT00000005607(SIX1);ENSSSCT00000005610(MNAT1);ENSSSCT00000005759(RFX3);ENSSSCT00000006302(GTF3C4);ENSSSCT00000006855(SOX17);ENSSSCT00000…
GO:0030864	cortical actin cytoskeleton	32	41	0.129828	0.689329	ENSSSCT00000001970(CIB2);ENSSSCT00000002033(IQGAP1);ENSSSCT00000004068(CAP1);ENSSSCT00000004122(CDH2);ENSSSCT00000007636(DLC1);ENSSSCT00000009258(PLEKHH2);ENSSSCT00000010943(NF2);ENSSSCT00000017026(-);ENSSSCT00000018136(ANLN);ENSSSCT00000019143(PPP1R9B);ENSSSCT00000025116(MED28);ENSSSCT00000027194(CALD1);ENSSSCT00000028695(RAPGEF3);ENSSSCT00000028864(FCHSD1);ENSSSCT00000034277(FLOT1);ENSSSCT00000…
GO:0012507	ER to Golgi transport vesicle membrane	9	10	0.130461	0.689329	ENSSSCT00000002166(SEC23A);ENSSSCT00000010010(SEC24B);ENSSSCT00000043659(SEC22B);ENSSSCT00000048887(SAR1A);ENSSSCT00000048923(SEC24A);ENSSSCT00000071937(PEF1);ENSSSCT00000087567(SEC13);ENSSSCT00000088278(SEC13);ENSSSCT00000088448(SEC13)
GO:0030131	clathrin adaptor complex	9	10	0.130461	0.689329	ENSSSCT00000003554(AP2A1);ENSSSCT00000012264(TBC1D5);ENSSSCT00000016269(PICALM);ENSSSCT00000022299(AFTPH);ENSSSCT00000025334(AP2B1);ENSSSCT00000031515(AP1M2);ENSSSCT00000065775(AP2M1);ENSSSCT00000070503(AP2A2);ENSSSCT00000073257(AP2S1)
GO:0031616	spindle pole centrosome	9	10	0.130461	0.689329	ENSSSCT00000005573(DLGAP5);ENSSSCT00000006225(SPOUT1);ENSSSCT00000011749(ABRAXAS2);ENSSSCT00000043032(UBXN2B);ENSSSCT00000045727(NUBP2);ENSSSCT00000052922(NDE1);ENSSSCT00000054607(MISP);ENSSSCT00000059095(NUMA1);ENSSSCT00000060953(TBCCD1)
GO:0032045	guanyl-nucleotide exchange factor complex	9	10	0.130461	0.689329	ENSSSCT00000005859(RGP1);ENSSSCT00000011784(KNDC1);ENSSSCT00000041683(PDE3B);ENSSSCT00000051583(RASGRP3);ENSSSCT00000054993(ULK1);ENSSSCT00000060806(DGKI);ENSSSCT00000062334(SMCR8);ENSSSCT00000063632(RIC1);ENSSSCT00000080921(WDR41)
GO:0099522	region of cytosol	9	10	0.130461	0.689329	ENSSSCT00000000849(LRRK2);ENSSSCT00000003617(PRKCG);ENSSSCT00000009515(HTT);ENSSSCT00000014247(PLCB3);ENSSSCT00000030404(PIN1);ENSSSCT00000056443(HOMER1);ENSSSCT00000057028(DBN1);ENSSSCT00000061566(FBXO45);ENSSSCT00000064783(PRKCB)
GO:0030427	site of polarized growth	45	59	0.132088	0.695573	ENSSSCT00000000295(MAP3K12);ENSSSCT00000000849(LRRK2);ENSSSCT00000001986(RASGRF1);ENSSSCT00000002603(PSEN1);ENSSSCT00000003696(ACAP3);ENSSSCT00000003711(DVL1);ENSSSCT00000005580(OTX2);ENSSSCT00000011518(ZFYVE27);ENSSSCT00000011666(SHTN1);ENSSSCT00000012515(TWF2);ENSSSCT00000016433(ZPR1);ENSSSCT00000017026(-);ENSSSCT00000018013(EXOC4);ENSSSCT00000023118(KIF5C);ENSSSCT00000025495(LRRTM1);ENSSSCT000…
GO:0000803	sex chromosome	18	22	0.135011	0.701584	ENSSSCT00000000398(CDK2);ENSSSCT00000007447(LRIF1);ENSSSCT00000009425(SMC6);ENSSSCT00000011031(SMARCB1);ENSSSCT00000015147(SIN3B);ENSSSCT00000019312(SUZ12);ENSSSCT00000025549(SMCHD1);ENSSSCT00000025987(PBX4);ENSSSCT00000042885(PCGF2);ENSSSCT00000055466(UBE2B);ENSSSCT00000055683(ZCWPW1);ENSSSCT00000059575(HNRNPU);ENSSSCT00000061087(DNMT3A);ENSSSCT00000062331(SMARCC1);ENSSSCT00000063730(PCGF5);ENSS…
GO:0009925	basal plasma membrane	18	22	0.135011	0.701584	ENSSSCT00000000226(AQP5);ENSSSCT00000005647(TEK);ENSSSCT00000018110(MET);ENSSSCT00000028312(SLC7A8);ENSSSCT00000041809(SHROOM4);ENSSSCT00000045700(SLC6A9);ENSSSCT00000046975(SLC27A5);ENSSSCT00000050207(MYO1C);ENSSSCT00000052338(MYO1A);ENSSSCT00000052631(SLC16A1);ENSSSCT00000052681(OSCP1);ENSSSCT00000058847(SLC27A1);ENSSSCT00000059173(SLC12A2);ENSSSCT00000063238(SLC23A2);ENSSSCT00000071367(LDLRAP1…
GO:0099061	integral component of postsynaptic density membrane	18	22	0.135011	0.701584	ENSSSCT00000007529(PLPPR4);ENSSSCT00000010070(GRID2);ENSSSCT00000010400(SLITRK1);ENSSSCT00000011613(SORCS3);ENSSSCT00000017595(ERBB4);ENSSSCT00000018207(ADCY1);ENSSSCT00000026157(GSG1L);ENSSSCT00000027092(PTPRO);ENSSSCT00000028598(CLSTN3);ENSSSCT00000036993(CLSTN2);ENSSSCT00000045290(GRIA1);ENSSSCT00000045542(CACNG2);ENSSSCT00000048393(LRRTM3);ENSSSCT00000049593(DCC);ENSSSCT00000051530(NETO1);ENS…
GO:0030880	RNA polymerase complex	55	73	0.135831	0.701584	ENSSSCT00000000069(POLR3H);ENSSSCT00000001708(TAF11);ENSSSCT00000001909(SUPT3H);ENSSSCT00000001963(WDR61);ENSSSCT00000002680(GTF2A1);ENSSSCT00000005610(MNAT1);ENSSSCT00000005886(POLR1E);ENSSSCT00000007330(POLR3C);ENSSSCT00000007767(POLR3F);ENSSSCT00000008590(POLR3E);ENSSSCT00000009008(POLR1A);ENSSSCT00000010548(POLR3D);ENSSSCT00000011591(TAF5);ENSSSCT00000011817(CDC73);ENSSSCT00000012178(TAF3);EN…
GO:0031901	early endosome membrane	29	37	0.136631	0.701584	ENSSSCT00000002556(VTI1B);ENSSSCT00000005744(CD274);ENSSSCT00000005755(SLC1A1);ENSSSCT00000008128(SNX21);ENSSSCT00000014297(DAGLA);ENSSSCT00000018000(WDR91);ENSSSCT00000022327(CLIP3);ENSSSCT00000031300(SLC15A4);ENSSSCT00000033351(SLC39A14);ENSSSCT00000037716(SNX19);ENSSSCT00000039518(NEU3);ENSSSCT00000041904(CLN3);ENSSSCT00000042963(SNX8);ENSSSCT00000045035(RAB5A);ENSSSCT00000045229(LITAF);ENSSSC…
GO:0005671	Ada2/Gcn5/Ada3 transcription activator complex	12	14	0.137437	0.701584	ENSSSCT00000007764(KAT14);ENSSSCT00000012641(TADA3);ENSSSCT00000018956(KAT2A);ENSSSCT00000019262(TADA2A);ENSSSCT00000024917(KAT2B);ENSSSCT00000030661(SGF29);ENSSSCT00000041460(ZZZ3);ENSSSCT00000050821(YEATS2);ENSSSCT00000075622(UBAP2L);ENSSSCT00000078738(MBIP);ENSSSCT00000082998(WDR5);ENSSSCT00000089749(DR1)
GO:0030014	CCR4-NOT complex	12	14	0.137437	0.701584	ENSSSCT00000008944(CNOT11);ENSSSCT00000009846(CNOT6L);ENSSSCT00000023952(CNOT1);ENSSSCT00000026750(ZFP36);ENSSSCT00000038577(CNOT7);ENSSSCT00000039055(CPEB3);ENSSSCT00000041346(CNOT3);ENSSSCT00000043394(CNOT4);ENSSSCT00000050633(PATL1);ENSSSCT00000070429(CNOT9);ENSSSCT00000070639(CNOT10);ENSSSCT00000085557(CNOT6)
GO:0005694	chromosome	496	702	0.137585	0.701584	ENSSSCT00000000109(DMC1);ENSSSCT00000000215(MCRS1);ENSSSCT00000000398(CDK2);ENSSSCT00000000431(TIMELESS);ENSSSCT00000000465(MBD6);ENSSSCT00000001055(NCAPH2);ENSSSCT00000001094(PRPF4B);ENSSSCT00000001263(-);ENSSSCT00000001684(PHF1);ENSSSCT00000001714(PPARD);ENSSSCT00000001852(SRF);ENSSSCT00000001908(CDC5L);ENSSSCT00000001963(WDR61);ENSSSCT00000001981(MORF4L1);ENSSSCT00000002141(PML);ENSSSCT0000000…
GO:0030666	endocytic vesicle membrane	15	18	0.137715	0.701584	ENSSSCT00000003554(AP2A1);ENSSSCT00000005725(TYRP1);ENSSSCT00000006713(PIP4P2);ENSSSCT00000010474(LAMP1);ENSSSCT00000012264(TBC1D5);ENSSSCT00000014092(TCIRG1);ENSSSCT00000016269(PICALM);ENSSSCT00000025334(AP2B1);ENSSSCT00000046980(LAMP2);ENSSSCT00000048630(PIP4P1);ENSSSCT00000050912(SLC11A1);ENSSSCT00000063694(PIKFYVE);ENSSSCT00000065775(AP2M1);ENSSSCT00000070503(AP2A2);ENSSSCT00000073257(AP2S1)
GO:0032588	trans-Golgi network membrane	15	18	0.137715	0.701584	ENSSSCT00000006526(ST3GAL1);ENSSSCT00000007108(TMEM79);ENSSSCT00000010948(CABP7);ENSSSCT00000022327(CLIP3);ENSSSCT00000042085(ARFIP1);ENSSSCT00000047997(BPNT2);ENSSSCT00000049328(LGR5);ENSSSCT00000053131(STX6);ENSSSCT00000054157(MYO1B);ENSSSCT00000058478(MMP24);ENSSSCT00000062532(BOK);ENSSSCT00000066636(BAIAP3);ENSSSCT00000067452(SCAMP2);ENSSSCT00000082358(RAB31);ENSSSCT00000089481(SCAMP5)
GO:0030018	Z disc	42	55	0.139704	0.708028	ENSSSCT00000002192(CFL2);ENSSSCT00000003506(HRC);ENSSSCT00000006768(JPH1);ENSSSCT00000009398(FKBP1B);ENSSSCT00000011341(LDB3);ENSSSCT00000011687(BAG3);ENSSSCT00000016669(SRI);ENSSSCT00000016992(PPP2R5A);ENSSSCT00000017199(PDLIM3);ENSSSCT00000018974(JUP);ENSSSCT00000027004(ACTN1);ENSSSCT00000035011(PPP3CB);ENSSSCT00000037744(MYOZ2);ENSSSCT00000038432(LDB3);ENSSSCT00000045364(SCN1A);ENSSSCT00000046…
GO:0005741	mitochondrial outer membrane	52	69	0.143704	0.708028	ENSSSCT00000000849(LRRK2);ENSSSCT00000003755(DNAJC11);ENSSSCT00000003896(PINK1);ENSSSCT00000004849(-);ENSSSCT00000007177(HAX1);ENSSSCT00000007815(MAVS);ENSSSCT00000008201(FAM210B);ENSSSCT00000009047(HK2);ENSSSCT00000009375(HADHB);ENSSSCT00000009670(SPATA18);ENSSSCT00000010036(CISD2);ENSSSCT00000014079(CPT1A);ENSSSCT00000027632(MUL1);ENSSSCT00000030128(BNIP3);ENSSSCT00000030474(SARM1);ENSSSCT00000…
GO:0000118	histone deacetylase complex	26	33	0.143712	0.708028	ENSSSCT00000001981(MORF4L1);ENSSSCT00000004668(HEY2);ENSSSCT00000004897(HDAC2);ENSSSCT00000005002(MBD2);ENSSSCT00000008125(DNTTIP1);ENSSSCT00000014679(MBD3);ENSSSCT00000015585(HINT1);ENSSSCT00000024310(MTA3);ENSSSCT00000024978(HDAC11);ENSSSCT00000025252(ING2);ENSSSCT00000027913(ZNF541);ENSSSCT00000029863(HDAC1);ENSSSCT00000030674(HDAC10);ENSSSCT00000031264(SATB2);ENSSSCT00000042378(HDAC6);ENSSSCT…
GO:0044448	cell cortex part	67	90	0.144257	0.708028	ENSSSCT00000001970(CIB2);ENSSSCT00000002033(IQGAP1);ENSSSCT00000003881(CAPZB);ENSSSCT00000004068(CAP1);ENSSSCT00000004122(CDH2);ENSSSCT00000007636(DLC1);ENSSSCT00000008695(SEPTIN12);ENSSSCT00000009258(PLEKHH2);ENSSSCT00000010536(DMTN);ENSSSCT00000010943(NF2);ENSSSCT00000011140(EXOC8);ENSSSCT00000016477(C2CD2L);ENSSSCT00000016782(GNAI1);ENSSSCT00000017026(-);ENSSSCT00000018136(ANLN);ENSSSCT0000001…
GO:0099568	cytoplasmic region	154	213	0.144558	0.708028	ENSSSCT00000000849(LRRK2);ENSSSCT00000001136(MAK);ENSSSCT00000001970(CIB2);ENSSSCT00000002033(IQGAP1);ENSSSCT00000002209(PRKD1);ENSSSCT00000002603(PSEN1);ENSSSCT00000002924(SPIRE2);ENSSSCT00000002967(DNAAF1);ENSSSCT00000003881(CAPZB);ENSSSCT00000003898(KIF17);ENSSSCT00000004068(CAP1);ENSSSCT00000004122(CDH2);ENSSSCT00000004756(-);ENSSSCT00000005575(ATG14);ENSSSCT00000006218(DYNC2I2);ENSSSCT000000…
GO:0000428	DNA-directed RNA polymerase complex	54	72	0.152844	0.708028	ENSSSCT00000000069(POLR3H);ENSSSCT00000001708(TAF11);ENSSSCT00000001909(SUPT3H);ENSSSCT00000001963(WDR61);ENSSSCT00000002680(GTF2A1);ENSSSCT00000005610(MNAT1);ENSSSCT00000005886(POLR1E);ENSSSCT00000007330(POLR3C);ENSSSCT00000007767(POLR3F);ENSSSCT00000008590(POLR3E);ENSSSCT00000009008(POLR1A);ENSSSCT00000010548(POLR3D);ENSSSCT00000011591(TAF5);ENSSSCT00000011817(CDC73);ENSSSCT00000012178(TAF3);EN…
GO:0055029	nuclear DNA-directed RNA polymerase complex	54	72	0.152844	0.708028	ENSSSCT00000000069(POLR3H);ENSSSCT00000001708(TAF11);ENSSSCT00000001909(SUPT3H);ENSSSCT00000001963(WDR61);ENSSSCT00000002680(GTF2A1);ENSSSCT00000005610(MNAT1);ENSSSCT00000005886(POLR1E);ENSSSCT00000007330(POLR3C);ENSSSCT00000007767(POLR3F);ENSSSCT00000008590(POLR3E);ENSSSCT00000009008(POLR1A);ENSSSCT00000010548(POLR3D);ENSSSCT00000011591(TAF5);ENSSSCT00000011817(CDC73);ENSSSCT00000012178(TAF3);EN…
GO:0000127	transcription factor TFIIIC complex	5	5	0.153333	0.708028	ENSSSCT00000004856(GTF3C6);ENSSSCT00000006302(GTF3C4);ENSSSCT00000008564(GTF3C1);ENSSSCT00000047915(GTF3C2);ENSSSCT00000069173(GTF3C3)
GO:0000172	ribonuclease MRP complex	5	5	0.153333	0.708028	ENSSSCT00000002114(RPP25);ENSSSCT00000006669(POP1);ENSSSCT00000044921(POP7);ENSSSCT00000081857(POP5);ENSSSCT00000087669(RPP30)
GO:0000506	glycosylphosphatidylinositol-N-acetylglucosaminyltransferase (GPI-GnT) complex	5	5	0.153333	0.708028	ENSSSCT00000008757(PIGQ);ENSSSCT00000010085(-);ENSSSCT00000013273(PIGA);ENSSSCT00000016870(PIGC);ENSSSCT00000045196(PIGH)
GO:0005587	collagen type IV trimer	5	5	0.153333	0.708028	ENSSSCT00000010463(COL4A2);ENSSSCT00000013746(COL4A6);ENSSSCT00000017689(COL4A3);ENSSSCT00000052450(COL4A4);ENSSSCT00000064699(COL4A5)
GO:0005883	neurofilament	5	5	0.153333	0.708028	ENSSSCT00000010935(NEFH);ENSSSCT00000011589(INA);ENSSSCT00000049084(NEFL);ENSSSCT00000071367(LDLRAP1);ENSSSCT00000085902(NRP1)
GO:0030673	axolemma	5	5	0.153333	0.708028	ENSSSCT00000014522(SLC1A2);ENSSSCT00000054961(KCNC1);ENSSSCT00000062533(SPTBN1);ENSSSCT00000082032(MAPT);ENSSSCT00000084783(-)
GO:0031105	septin complex	5	5	0.153333	0.708028	ENSSSCT00000008695(SEPTIN12);ENSSSCT00000047666(SEPTIN11);ENSSSCT00000057871(SEPTIN2);ENSSSCT00000073544(SEPTIN9);ENSSSCT00000082303(SEPTIN6)
GO:0031313	extrinsic component of endosome membrane	5	5	0.153333	0.708028	ENSSSCT00000018000(WDR91);ENSSSCT00000018190(SNX10);ENSSSCT00000052953(WDR81);ENSSSCT00000053119(PSD);ENSSSCT00000067082(SNX16)
GO:0033061	DNA recombinase mediator complex	5	5	0.153333	0.708028	ENSSSCT00000002829(XRCC3);ENSSSCT00000011604(SFR1);ENSSSCT00000023145(RAD51C);ENSSSCT00000039588(XRCC2);ENSSSCT00000056294(SWI5)
GO:0034464	BBSome	5	5	0.153333	0.708028	ENSSSCT00000009960(BBS7);ENSSSCT00000024678(BBS2);ENSSSCT00000042335(-);ENSSSCT00000043707(BBS9);ENSSSCT00000045178(TTC8)
GO:0036019	endolysosome	5	5	0.153333	0.708028	ENSSSCT00000012516(-);ENSSSCT00000015978(SMPD1);ENSSSCT00000031300(SLC15A4);ENSSSCT00000041118(PRKCD);ENSSSCT00000079996(TASL)
GO:0036449	microtubule minus-end	5	5	0.153333	0.708028	ENSSSCT00000011749(ABRAXAS2);ENSSSCT00000014835(CAMSAP3);ENSSSCT00000030669(CAMSAP2);ENSSSCT00000038042(CAMSAP1);ENSSSCT00000059095(NUMA1)
GO:0042382	paraspeckles	5	5	0.153333	0.708028	ENSSSCT00000014856(HNRNPM);ENSSSCT00000039379(CPSF6);ENSSSCT00000043368(SFPQ);ENSSSCT00000057535(PSPC1);ENSSSCT00000058262(NONO)
GO:0044215	other organism	5	5	0.153333	0.708028	ENSSSCT00000028022(RAB29);ENSSSCT00000036991(PI4KA);ENSSSCT00000046198(AXL);ENSSSCT00000046237(C9);ENSSSCT00000086405(-)
GO:0044216	other organism cell	5	5	0.153333	0.708028	ENSSSCT00000028022(RAB29);ENSSSCT00000036991(PI4KA);ENSSSCT00000046198(AXL);ENSSSCT00000046237(C9);ENSSSCT00000086405(-)
GO:0044217	other organism part	5	5	0.153333	0.708028	ENSSSCT00000028022(RAB29);ENSSSCT00000036991(PI4KA);ENSSSCT00000046198(AXL);ENSSSCT00000046237(C9);ENSSSCT00000086405(-)
GO:0070775	H3 histone acetyltransferase complex	5	5	0.153333	0.708028	ENSSSCT00000011293(KAT6B);ENSSSCT00000040062(BRD1);ENSSSCT00000049490(MEAF6);ENSSSCT00000071981(BRPF3);ENSSSCT00000081428(KAT7)
GO:0071546	pi-body	5	5	0.153333	0.708028	ENSSSCT00000016915(TDRD5);ENSSSCT00000018103(ASZ1);ENSSSCT00000023111(TDRD1);ENSSSCT00000027223(PIWIL2);ENSSSCT00000080359(TDRKH)
GO:0098642	network-forming collagen trimer	5	5	0.153333	0.708028	ENSSSCT00000010463(COL4A2);ENSSSCT00000013746(COL4A6);ENSSSCT00000017689(COL4A3);ENSSSCT00000052450(COL4A4);ENSSSCT00000064699(COL4A5)
GO:0098645	collagen network	5	5	0.153333	0.708028	ENSSSCT00000010463(COL4A2);ENSSSCT00000013746(COL4A6);ENSSSCT00000017689(COL4A3);ENSSSCT00000052450(COL4A4);ENSSSCT00000064699(COL4A5)
GO:0098651	basement membrane collagen trimer	5	5	0.153333	0.708028	ENSSSCT00000010463(COL4A2);ENSSSCT00000013746(COL4A6);ENSSSCT00000017689(COL4A3);ENSSSCT00000052450(COL4A4);ENSSSCT00000064699(COL4A5)
GO:0098826	endoplasmic reticulum tubular network membrane	5	5	0.153333	0.708028	ENSSSCT00000005535(ATL1);ENSSSCT00000041510(ATL3);ENSSSCT00000059418(RTN4);ENSSSCT00000064076(ATL2);ENSSSCT00000064172(LNPK)
GO:0098845	postsynaptic endosome	5	5	0.153333	0.708028	ENSSSCT00000002526(AKAP5);ENSSSCT00000007647(ZDHHC2);ENSSSCT00000024230(CLSTN1);ENSSSCT00000053119(PSD);ENSSSCT00000060675(RAB11A)
GO:0099571	postsynaptic cytoskeleton	5	5	0.153333	0.708028	ENSSSCT00000010935(NEFH);ENSSSCT00000018099(CTTNBP2);ENSSSCT00000044166(KPTN);ENSSSCT00000048936(SPTBN2);ENSSSCT00000049084(NEFL)
GO:0044452	nucleolar part	103	141	0.153467	0.708028	ENSSSCT00000000465(MBD6);ENSSSCT00000000647(RERG);ENSSSCT00000001903(NFKBIE);ENSSSCT00000002101(IMP3);ENSSSCT00000002973(TAF1C);ENSSSCT00000004487(EZR);ENSSSCT00000005280(PAK6);ENSSSCT00000005886(POLR1E);ENSSSCT00000006669(POP1);ENSSSCT00000009008(POLR1A);ENSSSCT00000010967(PES1);ENSSSCT00000011031(SMARCB1);ENSSSCT00000011107(HEATR1);ENSSSCT00000011202(SIRT1);ENSSSCT00000011436(LIPA);ENSSSCT00000…
GO:0005793	endoplasmic reticulum-Golgi intermediate compartment	36	47	0.156659	0.71852	ENSSSCT00000003274(YIF1B);ENSSSCT00000004691(MAN1A1);ENSSSCT00000005415(LMAN1);ENSSSCT00000009445(PDIA6);ENSSSCT00000010867(SPPL3);ENSSSCT00000012998(GOLGB1);ENSSSCT00000015332(TMED9);ENSSSCT00000015337(LMAN2);ENSSSCT00000015488(RGMB);ENSSSCT00000017610(FN1);ENSSSCT00000028548(TRAPPC12);ENSSSCT00000032087(CA4);ENSSSCT00000036892(SLC35C2);ENSSSCT00000037105(PTPN2);ENSSSCT00000037498(TMED5);ENSSSCT…
GO:0030175	filopodium	36	47	0.156659	0.71852	ENSSSCT00000003554(AP2A1);ENSSSCT00000004487(EZR);ENSSSCT00000006218(DYNC2I2);ENSSSCT00000007515(VCAM1);ENSSSCT00000010943(NF2);ENSSSCT00000012515(TWF2);ENSSSCT00000017637(VIL1);ENSSSCT00000019143(PPP1R9B);ENSSSCT00000026008(FSCN1);ENSSSCT00000027070(EPHB1);ENSSSCT00000028695(RAPGEF3);ENSSSCT00000031424(IQGAP2);ENSSSCT00000033211(CDC42);ENSSSCT00000034265(ITGA3);ENSSSCT00000035294(ITGAV);ENSSSCT0…
GO:0005884	actin filament	41	54	0.159637	0.727907	ENSSSCT00000004487(EZR);ENSSSCT00000005256(VPS18);ENSSSCT00000005302(ACTC1);ENSSSCT00000005647(TEK);ENSSSCT00000010536(DMTN);ENSSSCT00000013628(POF1B);ENSSSCT00000015597(PDLIM4);ENSSSCT00000017026(-);ENSSSCT00000018078(LMOD2);ENSSSCT00000027004(ACTN1);ENSSSCT00000032121(AVIL);ENSSSCT00000033033(SRC);ENSSSCT00000033156(AMOT);ENSSSCT00000034090(GDPD2);ENSSSCT00000038287(GJB6);ENSSSCT00000041166(DUS…
GO:0016605	PML body	41	54	0.159637	0.727907	ENSSSCT00000000986(NR2C1);ENSSSCT00000002141(PML);ENSSSCT00000003756(PARK7);ENSSSCT00000005265(RAD51);ENSSSCT00000007406(HIPK1);ENSSSCT00000009425(SMC6);ENSSSCT00000010300(RB1);ENSSSCT00000011202(SIRT1);ENSSSCT00000012786(ATR);ENSSSCT00000012906(SENP2);ENSSSCT00000013837(ELF4);ENSSSCT00000018636(TERT);ENSSSCT00000018737(SUMO2);ENSSSCT00000019097(CALCOCO2);ENSSSCT00000029329(RPA1);ENSSSCT000000307…
GO:0005581	collagen trimer	17	21	0.165512	0.750933	ENSSSCT00000001000(LUM);ENSSSCT00000006033(COL27A1);ENSSSCT00000006323(COL5A1);ENSSSCT00000010463(COL4A2);ENSSSCT00000013746(COL4A6);ENSSSCT00000014931(COL5A3);ENSSSCT00000015550(LOX);ENSSSCT00000016699(COL1A2);ENSSSCT00000017689(COL4A3);ENSSSCT00000028799(COL6A3);ENSSSCT00000040031(COL9A3);ENSSSCT00000047570(COL2A1);ENSSSCT00000052450(COL4A4);ENSSSCT00000056782(COL3A1);ENSSSCT00000064699(COL4A5)…
GO:0005788	endoplasmic reticulum lumen	25	32	0.16983	0.750933	ENSSSCT00000000384(RDH5);ENSSSCT00000005128(SLC27A2);ENSSSCT00000005469(CLN6);ENSSSCT00000006179(TOR2A);ENSSSCT00000007003(CASQ1);ENSSSCT00000008281(CYP2W1);ENSSSCT00000010450(POGLUT2);ENSSSCT00000013019(POGLUT1);ENSSSCT00000015020(CALR);ENSSSCT00000015137(CALR3);ENSSSCT00000016913(TOR3A);ENSSSCT00000022458(ERAP2);ENSSSCT00000026790(DNAJC3);ENSSSCT00000030384(MZB1);ENSSSCT00000044380(COLGALT1);EN…
GO:0016328	lateral plasma membrane	25	32	0.16983	0.750933	ENSSSCT00000002033(IQGAP1);ENSSSCT00000003711(DVL1);ENSSSCT00000007092(IQGAP3);ENSSSCT00000007385(ATP1A1);ENSSSCT00000009105(ATP6V1B1);ENSSSCT00000019518(CLDN7);ENSSSCT00000019535(ATP1B2);ENSSSCT00000027092(PTPRO);ENSSSCT00000027288(ERBB3);ENSSSCT00000031428(SLC16A3);ENSSSCT00000031523(CORO1C);ENSSSCT00000033279(DLG1);ENSSSCT00000041341(CLDN1);ENSSSCT00000044926(BVES);ENSSSCT00000045595(ATP1B1);E…
GO:0044438	microbody part	25	32	0.16983	0.750933	ENSSSCT00000000078(SLC25A17);ENSSSCT00000005128(SLC27A2);ENSSSCT00000007815(MAVS);ENSSSCT00000013971(ABCD1);ENSSSCT00000014491(PEX16);ENSSSCT00000014528(CAT);ENSSSCT00000015381(HMGCR);ENSSSCT00000016827(PNPLA8);ENSSSCT00000017859(AGXT);ENSSSCT00000022362(PEX11A);ENSSSCT00000025270(ACOT8);ENSSSCT00000039505(PEX13);ENSSSCT00000039949(PEX14);ENSSSCT00000040907(HMGCR);ENSSSCT00000041297(HMGCR);ENSSSC…
GO:0044439	peroxisomal part	25	32	0.16983	0.750933	ENSSSCT00000000078(SLC25A17);ENSSSCT00000005128(SLC27A2);ENSSSCT00000007815(MAVS);ENSSSCT00000013971(ABCD1);ENSSSCT00000014491(PEX16);ENSSSCT00000014528(CAT);ENSSSCT00000015381(HMGCR);ENSSSCT00000016827(PNPLA8);ENSSSCT00000017859(AGXT);ENSSSCT00000022362(PEX11A);ENSSSCT00000025270(ACOT8);ENSSSCT00000039505(PEX13);ENSSSCT00000039949(PEX14);ENSSSCT00000040907(HMGCR);ENSSSCT00000041297(HMGCR);ENSSSC…
GO:0030176	integral component of endoplasmic reticulum membrane	53	71	0.171417	0.750933	ENSSSCT00000001630(TAP1);ENSSSCT00000002243(EMC9);ENSSSCT00000002246(FITM1);ENSSSCT00000004934(ELOVL4);ENSSSCT00000005120(SPPL2A);ENSSSCT00000005128(SLC27A2);ENSSSCT00000006492(GPAA1);ENSSSCT00000010867(SPPL3);ENSSSCT00000010897(FICD);ENSSSCT00000012654(EMC3);ENSSSCT00000013221(SLC37A1);ENSSSCT00000014709(SPPL2B);ENSSSCT00000015020(CALR);ENSSSCT00000018811(ICAM2);ENSSSCT00000023268(SREBF2);ENSSSC…
GO:0030134	COPII-coated ER to Golgi transport vesicle	14	17	0.171849	0.750933	ENSSSCT00000002166(SEC23A);ENSSSCT00000005415(LMAN1);ENSSSCT00000010010(SEC24B);ENSSSCT00000013154(APP);ENSSSCT00000029382(PCSK9);ENSSSCT00000030519(YIPF6);ENSSSCT00000043659(SEC22B);ENSSSCT00000048887(SAR1A);ENSSSCT00000048923(SEC24A);ENSSSCT00000071937(PEF1);ENSSSCT00000078409(YIPF5);ENSSSCT00000087567(SEC13);ENSSSCT00000088278(SEC13);ENSSSCT00000088448(SEC13)
GO:0005641	nuclear envelope lumen	8	9	0.17429	0.750933	ENSSSCT00000001098(TUBB);ENSSSCT00000004472(IGF2R);ENSSSCT00000006255(PTGES);ENSSSCT00000013154(APP);ENSSSCT00000016891(CACYBP);ENSSSCT00000033520(ALOX5);ENSSSCT00000052121(-);ENSSSCT00000056621(SORL1)
GO:0005662	DNA replication factor A complex	8	9	0.17429	0.750933	ENSSSCT00000001908(CDC5L);ENSSSCT00000005908(XPA);ENSSSCT00000014327(PRPF19);ENSSSCT00000027813(RPA3);ENSSSCT00000029149(TONSL);ENSSSCT00000029329(RPA1);ENSSSCT00000052520(HELB);ENSSSCT00000077144(RPA2)
GO:0005892	acetylcholine-gated channel complex	8	9	0.17429	0.750933	ENSSSCT00000001958(CHRNA3);ENSSSCT00000010597(CHRNA2);ENSSSCT00000017388(CHRNA1);ENSSSCT00000017736(CHRND);ENSSSCT00000037685(CHRNB1);ENSSSCT00000045443(CHRNA5);ENSSSCT00000047188(STXBP5);ENSSSCT00000054963(CHRNA4)
GO:0016010	dystrophin-associated glycoprotein complex	8	9	0.17429	0.750933	ENSSSCT00000018578(SGCD);ENSSSCT00000040521(CAV3);ENSSSCT00000042010(DAG1);ENSSSCT00000046528(SGCA);ENSSSCT00000051132(SGCZ);ENSSSCT00000072091(UTRN);ENSSSCT00000086241(SSPN);ENSSSCT00000087946(SGCZ)
GO:0030127	COPII vesicle coat	8	9	0.17429	0.750933	ENSSSCT00000002166(SEC23A);ENSSSCT00000010010(SEC24B);ENSSSCT00000048887(SAR1A);ENSSSCT00000048923(SEC24A);ENSSSCT00000071937(PEF1);ENSSSCT00000087567(SEC13);ENSSSCT00000088278(SEC13);ENSSSCT00000088448(SEC13)
GO:0031045	dense core granule	8	9	0.17429	0.750933	ENSSSCT00000001037(SYT1);ENSSSCT00000015949(SYT9);ENSSSCT00000033889(ADAM8);ENSSSCT00000042775(SPX);ENSSSCT00000047188(STXBP5);ENSSSCT00000048612(STXBP5L);ENSSSCT00000078542(VPS13A);ENSSSCT00000086072(VPS13C)
GO:0031462	Cul2-RING ubiquitin ligase complex	8	9	0.17429	0.750933	ENSSSCT00000012659(-);ENSSSCT00000016706(ASB4);ENSSSCT00000027130(ZYG11B);ENSSSCT00000062866(RBX1);ENSSSCT00000067227(ELOB);ENSSSCT00000073278(GLMN);ENSSSCT00000076106(CUL2);ENSSSCT00000077231(ZER1)
GO:0031932	TORC2 complex	8	9	0.17429	0.750933	ENSSSCT00000008032(TTI1);ENSSSCT00000030026(PRR5);ENSSSCT00000038614(MAPKAP1);ENSSSCT00000042442(SESN3);ENSSSCT00000047464(TELO2);ENSSSCT00000056502(RICTOR);ENSSSCT00000065518(PRR5L);ENSSSCT00000090798(SESN2)
GO:0042581	specific granule	8	9	0.17429	0.750933	ENSSSCT00000010352(OLFM4);ENSSSCT00000030564(LTF);ENSSSCT00000033889(ADAM8);ENSSSCT00000037285(SNAP23);ENSSSCT00000051389(CLCN3);ENSSSCT00000053089(STXBP2);ENSSSCT00000053592(STX3);ENSSSCT00000059268(STX4)
GO:0043083	synaptic cleft	8	9	0.17429	0.750933	ENSSSCT00000003426(APOE);ENSSSCT00000004890(LAMA4);ENSSSCT00000009981(PRSS12);ENSSSCT00000011469(LGI1);ENSSSCT00000042503(CBLN1);ENSSSCT00000063035(CDH8);ENSSSCT00000065674(C1QL1);ENSSSCT00000066143(ADGRB3)
GO:0044292	dendrite terminus	8	9	0.17429	0.750933	ENSSSCT00000008040(SLC32A1);ENSSSCT00000013066(IFT57);ENSSSCT00000017026(-);ENSSSCT00000026019(TAOK2);ENSSSCT00000029807(IFT20);ENSSSCT00000047140(IFT52);ENSSSCT00000054552(HSP90AB1);ENSSSCT00000058545(HSP90AA1)
GO:0061700	GATOR2 complex	8	9	0.17429	0.750933	ENSSSCT00000010955(CASTOR1);ENSSSCT00000032463(MIOS);ENSSSCT00000036914(CASTOR2);ENSSSCT00000042442(SESN3);ENSSSCT00000046537(WDR59);ENSSSCT00000048438(SZT2);ENSSSCT00000087567(SEC13);ENSSSCT00000090798(SESN2)
GO:0090665	glycoprotein complex	8	9	0.17429	0.750933	ENSSSCT00000018578(SGCD);ENSSSCT00000040521(CAV3);ENSSSCT00000042010(DAG1);ENSSSCT00000046528(SGCA);ENSSSCT00000051132(SGCZ);ENSSSCT00000072091(UTRN);ENSSSCT00000086241(SSPN);ENSSSCT00000087946(SGCZ)
GO:0042101	T cell receptor complex	11	13	0.176003	0.754159	ENSSSCT00000017943(TRBV19);ENSSSCT00000024639(TRAT1);ENSSSCT00000032688(ALCAM);ENSSSCT00000033422(CD6);ENSSSCT00000034310(CD3D);ENSSSCT00000035625(ZAP70);ENSSSCT00000040579(PTPN6);ENSSSCT00000056128(CD3G);ENSSSCT00000061791(STOML2);ENSSSCT00000061999(SKAP1);ENSSSCT00000063542(SYK)
GO:0043601	nuclear replisome	11	13	0.176003	0.754159	ENSSSCT00000001908(CDC5L);ENSSSCT00000005908(XPA);ENSSSCT00000014207(-);ENSSSCT00000014327(PRPF19);ENSSSCT00000027813(RPA3);ENSSSCT00000029149(TONSL);ENSSSCT00000029329(RPA1);ENSSSCT00000052520(HELB);ENSSSCT00000053293(POLD1);ENSSSCT00000077144(RPA2);ENSSSCT00000087718(POLA1)
GO:0019867	outer membrane	60	81	0.179299	0.762073	ENSSSCT00000000849(LRRK2);ENSSSCT00000002603(PSEN1);ENSSSCT00000003755(DNAJC11);ENSSSCT00000003896(PINK1);ENSSSCT00000004849(-);ENSSSCT00000007177(HAX1);ENSSSCT00000007815(MAVS);ENSSSCT00000008201(FAM210B);ENSSSCT00000009020(RETSAT);ENSSSCT00000009047(HK2);ENSSSCT00000009375(HADHB);ENSSSCT00000009670(SPATA18);ENSSSCT00000010036(CISD2);ENSSSCT00000014079(CPT1A);ENSSSCT00000016972(PTGS2);ENSSSCT000…
GO:0031968	organelle outer membrane	60	81	0.179299	0.762073	ENSSSCT00000000849(LRRK2);ENSSSCT00000002603(PSEN1);ENSSSCT00000003755(DNAJC11);ENSSSCT00000003896(PINK1);ENSSSCT00000004849(-);ENSSSCT00000007177(HAX1);ENSSSCT00000007815(MAVS);ENSSSCT00000008201(FAM210B);ENSSSCT00000009020(RETSAT);ENSSSCT00000009047(HK2);ENSSSCT00000009375(HADHB);ENSSSCT00000009670(SPATA18);ENSSSCT00000010036(CISD2);ENSSSCT00000014079(CPT1A);ENSSSCT00000016972(PTGS2);ENSSSCT000…
GO:0005778	peroxisomal membrane	22	28	0.179799	0.762073	ENSSSCT00000000078(SLC25A17);ENSSSCT00000005128(SLC27A2);ENSSSCT00000007815(MAVS);ENSSSCT00000013971(ABCD1);ENSSSCT00000014491(PEX16);ENSSSCT00000014528(CAT);ENSSSCT00000015381(HMGCR);ENSSSCT00000016827(PNPLA8);ENSSSCT00000022362(PEX11A);ENSSSCT00000039505(PEX13);ENSSSCT00000039949(PEX14);ENSSSCT00000040907(HMGCR);ENSSSCT00000041297(HMGCR);ENSSSCT00000041453(DAO);ENSSSCT00000042215(ABCD3);ENSSSCT…
GO:0031903	microbody membrane	22	28	0.179799	0.762073	ENSSSCT00000000078(SLC25A17);ENSSSCT00000005128(SLC27A2);ENSSSCT00000007815(MAVS);ENSSSCT00000013971(ABCD1);ENSSSCT00000014491(PEX16);ENSSSCT00000014528(CAT);ENSSSCT00000015381(HMGCR);ENSSSCT00000016827(PNPLA8);ENSSSCT00000022362(PEX11A);ENSSSCT00000039505(PEX13);ENSSSCT00000039949(PEX14);ENSSSCT00000040907(HMGCR);ENSSSCT00000041297(HMGCR);ENSSSCT00000041453(DAO);ENSSSCT00000042215(ABCD3);ENSSSCT…
GO:0000792	heterochromatin	45	60	0.182133	0.769881	ENSSSCT00000002141(PML);ENSSSCT00000003137(SALL1);ENSSSCT00000004476(TCP1);ENSSSCT00000005002(MBD2);ENSSSCT00000010051(H2AFZ);ENSSSCT00000010491(MPHOSPH8);ENSSSCT00000011202(SIRT1);ENSSSCT00000012128(-);ENSSSCT00000012279(TOP2B);ENSSSCT00000014282(INCENP);ENSSSCT00000014679(MBD3);ENSSSCT00000017527(ORC2);ENSSSCT00000019083(CBX1);ENSSSCT00000019127(EME1);ENSSSCT00000019312(SUZ12);ENSSSCT0000002299…
GO:0070461	SAGA-type complex	19	24	0.190365	0.802508	ENSSSCT00000001909(SUPT3H);ENSSSCT00000006925(TADA1);ENSSSCT00000009353(SUPT7L);ENSSSCT00000011591(TAF5);ENSSSCT00000012641(TADA3);ENSSSCT00000018901(ATXN7L3);ENSSSCT00000018956(KAT2A);ENSSSCT00000022269(TAF6L);ENSSSCT00000024272(-);ENSSSCT00000024716(TAF4);ENSSSCT00000029957(TAF7);ENSSSCT00000030661(SGF29);ENSSSCT00000036954(TAF5L);ENSSSCT00000038401(TADA2B);ENSSSCT00000038619(USP22);ENSSSCT0000…
GO:0090734	site of DNA damage	47	63	0.192879	0.81092	ENSSSCT00000000431(TIMELESS);ENSSSCT00000001684(PHF1);ENSSSCT00000003009(RFWD3);ENSSSCT00000003946(AUNIP);ENSSSCT00000004130(RNF138);ENSSSCT00000005265(RAD51);ENSSSCT00000007199(INTS3);ENSSSCT00000009425(SMC6);ENSSSCT00000014327(PRPF19);ENSSSCT00000015383(POLK);ENSSSCT00000019083(CBX1);ENSSSCT00000023852(TRAIP);ENSSSCT00000025549(SMCHD1);ENSSSCT00000027862(OARD1);ENSSSCT00000028077(PARP1);ENSSSCT…
GO:0042470	melanosome	16	20	0.201442	0.826653	ENSSSCT00000003160(ANKRD27);ENSSSCT00000005725(TYRP1);ENSSSCT00000005738(MLANA);ENSSSCT00000010405(DCT);ENSSSCT00000010474(LAMP1);ENSSSCT00000038357(RAB27A);ENSSSCT00000039097(RAB27B);ENSSSCT00000041324(TMEM33);ENSSSCT00000045539(HPS4);ENSSSCT00000046054(SGSM2);ENSSSCT00000052981(RAB38);ENSSSCT00000053592(STX3);ENSSSCT00000054721(TH);ENSSSCT00000088702(MREG);ENSSSCT00000089717(RAB1A);ENSSSCT00000…
GO:0048770	pigment granule	16	20	0.201442	0.826653	ENSSSCT00000003160(ANKRD27);ENSSSCT00000005725(TYRP1);ENSSSCT00000005738(MLANA);ENSSSCT00000010405(DCT);ENSSSCT00000010474(LAMP1);ENSSSCT00000038357(RAB27A);ENSSSCT00000039097(RAB27B);ENSSSCT00000041324(TMEM33);ENSSSCT00000045539(HPS4);ENSSSCT00000046054(SGSM2);ENSSSCT00000052981(RAB38);ENSSSCT00000053592(STX3);ENSSSCT00000054721(TH);ENSSSCT00000088702(MREG);ENSSSCT00000089717(RAB1A);ENSSSCT00000…
GO:0044798	nuclear transcription factor complex	78	107	0.204812	0.826653	ENSSSCT00000001708(TAF11);ENSSSCT00000001780(NFYA);ENSSSCT00000001909(SUPT3H);ENSSSCT00000002680(GTF2A1);ENSSSCT00000003167(CEBPA);ENSSSCT00000004856(GTF3C6);ENSSSCT00000005610(MNAT1);ENSSSCT00000006302(GTF3C4);ENSSSCT00000007259(RFX5);ENSSSCT00000007282(ARNT);ENSSSCT00000007953(E2F1);ENSSSCT00000008564(GTF3C1);ENSSSCT00000010300(RB1);ENSSSCT00000011567(LDB1);ENSSSCT00000011591(TAF5);ENSSSCT00000…
GO:0044309	neuron spine	34	45	0.205731	0.826653	ENSSSCT00000010070(GRID2);ENSSSCT00000011599(NEURL1);ENSSSCT00000013154(APP);ENSSSCT00000014297(DAGLA);ENSSSCT00000015336(RGS14);ENSSSCT00000027092(PTPRO);ENSSSCT00000033211(CDC42);ENSSSCT00000035813(ITGB1);ENSSSCT00000036846(ADORA1);ENSSSCT00000037117(PALM);ENSSSCT00000037238(PPP1R9A);ENSSSCT00000039160(FBXO2);ENSSSCT00000043496(ARC);ENSSSCT00000044305(PRKACA);ENSSSCT00000045290(GRIA1);ENSSSCT00…
GO:0016528	sarcoplasm	21	27	0.212724	0.826653	ENSSSCT00000006286(POMT1);ENSSSCT00000006768(JPH1);ENSSSCT00000007003(CASQ1);ENSSSCT00000007177(HAX1);ENSSSCT00000009326(XDH);ENSSSCT00000009398(FKBP1B);ENSSSCT00000023164(ITPR2);ENSSSCT00000029318(THBS4);ENSSSCT00000041802(AKAP6);ENSSSCT00000044611(NOS1);ENSSSCT00000045994(ATP2A2);ENSSSCT00000048542(RASD1);ENSSSCT00000049335(KLHL41);ENSSSCT00000053674(DMPK);ENSSSCT00000054162(SYNE2);ENSSSCT00000…
GO:1902911	protein kinase complex	41	55	0.218011	0.826653	ENSSSCT00000000398(CDK2);ENSSSCT00000001744(CDKN1A);ENSSSCT00000005311(IGF1R);ENSSSCT00000005610(MNAT1);ENSSSCT00000006686(CCNE2);ENSSSCT00000007342(PRKAB2);ENSSSCT00000010300(RB1);ENSSSCT00000012264(TBC1D5);ENSSSCT00000012283(NEK10);ENSSSCT00000014481(ATG13);ENSSSCT00000014599(GTF2H1);ENSSSCT00000014815(INSR);ENSSSCT00000015607(-);ENSSSCT00000017097(CCNT2);ENSSSCT00000017284(ACVR1C);ENSSSCT00000…
GO:0005652	nuclear lamina	4	4	0.223121	0.826653	ENSSSCT00000015568(LMNB1);ENSSSCT00000046037(LMNA);ENSSSCT00000060066(PCNA);ENSSSCT00000072846(-)
GO:0016011	dystroglycan complex	4	4	0.223121	0.826653	ENSSSCT00000042010(DAG1);ENSSSCT00000046528(SGCA);ENSSSCT00000051132(SGCZ);ENSSSCT00000087946(SGCZ)
GO:0018995	host	4	4	0.223121	0.826653	ENSSSCT00000028022(RAB29);ENSSSCT00000036991(PI4KA);ENSSSCT00000046198(AXL);ENSSSCT00000086405(-)
GO:0019815	B cell receptor complex	4	4	0.223121	0.826653	ENSSSCT00000018815(CD79B);ENSSSCT00000063542(SYK);ENSSSCT00000074807(CD79A);ENSSSCT00000077685(CD79B)
GO:0030056	hemidesmosome	4	4	0.223121	0.826653	ENSSSCT00000023894(COL17A1);ENSSSCT00000050289(ERBIN);ENSSSCT00000050712(PLEC);ENSSSCT00000080578(ITGB4)
GO:0030285	integral component of synaptic vesicle membrane	4	4	0.223121	0.826653	ENSSSCT00000015949(SYT9);ENSSSCT00000017100(TMEM163);ENSSSCT00000035387(ATP6V1G2-DDX39B);ENSSSCT00000057861(SLC17A8)
GO:0030870	Mre11 complex	4	4	0.223121	0.826653	ENSSSCT00000002997(TERF2IP);ENSSSCT00000003059(TERF2);ENSSSCT00000047583(NBN);ENSSSCT00000050820(MRE11)
GO:0033162	melanosome membrane	4	4	0.223121	0.826653	ENSSSCT00000005725(TYRP1);ENSSSCT00000052981(RAB38);ENSSSCT00000054721(TH);ENSSSCT00000088702(MREG)
GO:0033503	HULC complex	4	4	0.223121	0.826653	ENSSSCT00000024274(RNF20);ENSSSCT00000055466(UBE2B);ENSSSCT00000086318(UBE2A);ENSSSCT00000088490(RNF40)
GO:0033643	host cell part	4	4	0.223121	0.826653	ENSSSCT00000028022(RAB29);ENSSSCT00000036991(PI4KA);ENSSSCT00000046198(AXL);ENSSSCT00000086405(-)
GO:0035748	myelin sheath abaxonal region	4	4	0.223121	0.826653	ENSSSCT00000018013(EXOC4);ENSSSCT00000032230(PRKCZ);ENSSSCT00000033279(DLG1);ENSSSCT00000035813(ITGB1)
GO:0035749	myelin sheath adaxonal region	4	4	0.223121	0.826653	ENSSSCT00000002548(MPP5);ENSSSCT00000046654(ANXA2);ENSSSCT00000059268(STX4);ENSSSCT00000071510(MAG)
GO:0042105	alpha-beta T cell receptor complex	4	4	0.223121	0.826653	ENSSSCT00000017943(TRBV19);ENSSSCT00000034310(CD3D);ENSSSCT00000040579(PTPN6);ENSSSCT00000056128(CD3G)
GO:0042612	MHC class I protein complex	4	4	0.223121	0.826653	ENSSSCT00000005176(B2M);ENSSSCT00000039009(B2M);ENSSSCT00000059196(B2M);ENSSSCT00000087633(B2M)
GO:0043657	host cell	4	4	0.223121	0.826653	ENSSSCT00000028022(RAB29);ENSSSCT00000036991(PI4KA);ENSSSCT00000046198(AXL);ENSSSCT00000086405(-)
GO:0044194	cytolytic granule	4	4	0.223121	0.826653	ENSSSCT00000010474(LAMP1);ENSSSCT00000053089(STXBP2);ENSSSCT00000056449(RNF19B);ENSSSCT00000065338(PRF1)
GO:0044294	dendritic growth cone	4	4	0.223121	0.826653	ENSSSCT00000017026(-);ENSSSCT00000026019(TAOK2);ENSSSCT00000054552(HSP90AB1);ENSSSCT00000058545(HSP90AA1)
GO:0045009	chitosome	4	4	0.223121	0.826653	ENSSSCT00000005725(TYRP1);ENSSSCT00000052981(RAB38);ENSSSCT00000054721(TH);ENSSSCT00000088702(MREG)
GO:0045239	tricarboxylic acid cycle enzyme complex	4	4	0.223121	0.826653	ENSSSCT00000018956(KAT2A);ENSSSCT00000075996(BCKDHB);ENSSSCT00000079698(DLST);ENSSSCT00000079736(DLD)
GO:0045240	dihydrolipoyl dehydrogenase complex	4	4	0.223121	0.826653	ENSSSCT00000018956(KAT2A);ENSSSCT00000075996(BCKDHB);ENSSSCT00000079698(DLST);ENSSSCT00000079736(DLD)
GO:0046581	intercellular canaliculus	4	4	0.223121	0.826653	ENSSSCT00000017343(ABCB11);ENSSSCT00000051548(TJP1);ENSSSCT00000067722(DPP4);ENSSSCT00000067952(ABCC2)
GO:0070516	CAK-ERCC2 complex	4	4	0.223121	0.826653	ENSSSCT00000005610(MNAT1);ENSSSCT00000054727(ERCC2);ENSSSCT00000065980(CCNH);ENSSSCT00000080628(CDK7)
GO:0070552	BRISC complex	4	4	0.223121	0.826653	ENSSSCT00000011749(ABRAXAS2);ENSSSCT00000040829(SHMT2);ENSSSCT00000050512(BABAM1);ENSSSCT00000059530(BABAM2)
GO:0070776	MOZ/MORF histone acetyltransferase complex	4	4	0.223121	0.826653	ENSSSCT00000011293(KAT6B);ENSSSCT00000040062(BRD1);ENSSSCT00000049490(MEAF6);ENSSSCT00000071981(BRPF3)
GO:0070820	tertiary granule	4	4	0.223121	0.826653	ENSSSCT00000033889(ADAM8);ENSSSCT00000050912(SLC11A1);ENSSSCT00000053089(STXBP2);ENSSSCT00000082920(STX7)
GO:0070876	SOSS complex	4	4	0.223121	0.826653	ENSSSCT00000007199(INTS3);ENSSSCT00000028959(INIP);ENSSSCT00000050906(NABP1);ENSSSCT00000061313(NABP2)
GO:0090741	pigment granule membrane	4	4	0.223121	0.826653	ENSSSCT00000005725(TYRP1);ENSSSCT00000052981(RAB38);ENSSSCT00000054721(TH);ENSSSCT00000088702(MREG)
GO:0097165	nuclear stress granule	4	4	0.223121	0.826653	ENSSSCT00000003432(SYMPK);ENSSSCT00000027073(TIA1);ENSSSCT00000034683(DHX9);ENSSSCT00000044691(HSF1)
GO:0097443	sorting endosome	4	4	0.223121	0.826653	ENSSSCT00000039700(PTPN1);ENSSSCT00000056878(ARHGAP1);ENSSSCT00000070645(LDLR);ENSSSCT00000085902(NRP1)
GO:0097487	multivesicular body, internal vesicle	4	4	0.223121	0.826653	ENSSSCT00000000849(LRRK2);ENSSSCT00000033233(CD63);ENSSSCT00000075100(LAPTM4B);ENSSSCT00000076610(EGFR)
GO:0097598	sperm cytoplasmic droplet	4	4	0.223121	0.826653	ENSSSCT00000016830(NME8);ENSSSCT00000022527(-);ENSSSCT00000024525(PITHD1);ENSSSCT00000028161(IFT172)
GO:0098993	anchored component of synaptic vesicle membrane	4	4	0.223121	0.826653	ENSSSCT00000002123(CPLX3);ENSSSCT00000015183(RAB3A);ENSSSCT00000060341(RAB26);ENSSSCT00000083685(RAB3B)
GO:0140007	KICSTOR complex	4	4	0.223121	0.826653	ENSSSCT00000038521(BMT2);ENSSSCT00000044166(KPTN);ENSSSCT00000048438(SZT2);ENSSSCT00000082398(ITFG2)
GO:1990130	GATOR1 complex	4	4	0.223121	0.826653	ENSSSCT00000005704(RRAGA);ENSSSCT00000008744(NPRL3);ENSSSCT00000038521(BMT2);ENSSSCT00000048438(SZT2)
GO:1990246	uniplex complex	4	4	0.223121	0.826653	ENSSSCT00000000048(SMDT1);ENSSSCT00000010009(MCUB);ENSSSCT00000011262(MCU);ENSSSCT00000054260(MICU2)
GO:0010369	chromocenter	10	12	0.223486	0.826653	ENSSSCT00000000465(MBD6);ENSSSCT00000002232(TINF2);ENSSSCT00000003137(SALL1);ENSSSCT00000004393(SCMH1);ENSSSCT00000005249(OIP5);ENSSSCT00000014282(INCENP);ENSSSCT00000019083(CBX1);ENSSSCT00000027223(PIWIL2);ENSSSCT00000059441(CBX5);ENSSSCT00000063454(CDCA8)
GO:0016327	apicolateral plasma membrane	10	12	0.223486	0.826653	ENSSSCT00000006137(CRB2);ENSSSCT00000006641(FZD6);ENSSSCT00000013162(CLDN8);ENSSSCT00000019518(CLDN7);ENSSSCT00000048358(KRT8);ENSSSCT00000051548(TJP1);ENSSSCT00000057283(CTNNB1);ENSSSCT00000057617(OCLN);ENSSSCT00000083035(CLDN6);ENSSSCT00000088870(CLDN4)
GO:0030125	clathrin vesicle coat	10	12	0.223486	0.826653	ENSSSCT00000003554(AP2A1);ENSSSCT00000003863(NECAP2);ENSSSCT00000012264(TBC1D5);ENSSSCT00000016269(PICALM);ENSSSCT00000022299(AFTPH);ENSSSCT00000025334(AP2B1);ENSSSCT00000065775(AP2M1);ENSSSCT00000070503(AP2A2);ENSSSCT00000073257(AP2S1);ENSSSCT00000079341(NECAP1)
GO:0033276	transcription factor TFTC complex	10	12	0.223486	0.826653	ENSSSCT00000001909(SUPT3H);ENSSSCT00000011591(TAF5);ENSSSCT00000012641(TADA3);ENSSSCT00000018956(KAT2A);ENSSSCT00000024716(TAF4);ENSSSCT00000029957(TAF7);ENSSSCT00000036954(TAF5L);ENSSSCT00000058173(TAF12);ENSSSCT00000065816(TAF9B);ENSSSCT00000076083(TAF9)
GO:0043198	dendritic shaft	10	12	0.223486	0.826653	ENSSSCT00000002603(PSEN1);ENSSSCT00000013154(APP);ENSSSCT00000016600(KIRREL3);ENSSSCT00000059031(MPP2);ENSSSCT00000059105(PRKAR2B);ENSSSCT00000063590(JPH4);ENSSSCT00000065889(SEZ6);ENSSSCT00000075000(INPP5J);ENSSSCT00000080927(GIPC1);ENSSSCT00000083288(RTN4R)
GO:0098687	chromosomal region	138	193	0.225278	0.826653	ENSSSCT00000000109(DMC1);ENSSSCT00000000398(CDK2);ENSSSCT00000000465(MBD6);ENSSSCT00000002141(PML);ENSSSCT00000002232(TINF2);ENSSSCT00000002239(REC8);ENSSSCT00000002603(PSEN1);ENSSSCT00000002997(TERF2IP);ENSSSCT00000003059(TERF2);ENSSSCT00000003137(SALL1);ENSSSCT00000003754(ZBTB48);ENSSSCT00000004347(KIF2C);ENSSSCT00000004393(SCMH1);ENSSSCT00000005249(OIP5);ENSSSCT00000005265(RAD51);ENSSSCT000000…
GO:0099080	supramolecular complex	267	378	0.226198	0.826653	ENSSSCT00000000003(GTSE1);ENSSSCT00000000255(KRT75);ENSSSCT00000000260(KRT84);ENSSSCT00000000267(KRT5);ENSSSCT00000000270(KRT1);ENSSSCT00000000535(CCT2);ENSSSCT00000000627(PYROXD1);ENSSSCT00000001000(LUM);ENSSSCT00000001098(TUBB);ENSSSCT00000001501(TUBB);ENSSSCT00000002033(IQGAP1);ENSSSCT00000002192(CFL2);ENSSSCT00000002617(FAM161B);ENSSSCT00000002929(-);ENSSSCT00000003506(HRC);ENSSSCT00000003960…
GO:0099081	supramolecular polymer	267	378	0.226198	0.826653	ENSSSCT00000000003(GTSE1);ENSSSCT00000000255(KRT75);ENSSSCT00000000260(KRT84);ENSSSCT00000000267(KRT5);ENSSSCT00000000270(KRT1);ENSSSCT00000000535(CCT2);ENSSSCT00000000627(PYROXD1);ENSSSCT00000001000(LUM);ENSSSCT00000001098(TUBB);ENSSSCT00000001501(TUBB);ENSSSCT00000002033(IQGAP1);ENSSSCT00000002192(CFL2);ENSSSCT00000002617(FAM161B);ENSSSCT00000002929(-);ENSSSCT00000003506(HRC);ENSSSCT00000003960…
GO:0097431	mitotic spindle pole	18	23	0.227231	0.826653	ENSSSCT00000005234(MAPKBP1);ENSSSCT00000009425(SMC6);ENSSSCT00000011621(SMC3);ENSSSCT00000022635(PLK1);ENSSSCT00000023948(KATNA1);ENSSSCT00000036147(IK);ENSSSCT00000038504(EML1);ENSSSCT00000044691(HSF1);ENSSSCT00000046811(KIF20B);ENSSSCT00000050161(TNKS);ENSSSCT00000050180(RMDN1);ENSSSCT00000053603(NIN);ENSSSCT00000059095(NUMA1);ENSSSCT00000065283(RMDN3);ENSSSCT00000065594(MAD1L1);ENSSSCT00000075…
GO:0090575	RNA polymerase II transcription factor complex	72	99	0.227822	0.826653	ENSSSCT00000001708(TAF11);ENSSSCT00000001780(NFYA);ENSSSCT00000001909(SUPT3H);ENSSSCT00000002680(GTF2A1);ENSSSCT00000003167(CEBPA);ENSSSCT00000005610(MNAT1);ENSSSCT00000007259(RFX5);ENSSSCT00000007282(ARNT);ENSSSCT00000007953(E2F1);ENSSSCT00000010300(RB1);ENSSSCT00000011567(LDB1);ENSSSCT00000011591(TAF5);ENSSSCT00000011635(TCF7L2);ENSSSCT00000012178(TAF3);ENSSSCT00000012486(HYAL2);ENSSSCT00000012…
GO:0016234	inclusion body	43	58	0.229672	0.826653	ENSSSCT00000000849(LRRK2);ENSSSCT00000001041(ZDHHC17);ENSSSCT00000002603(PSEN1);ENSSSCT00000003502(GYS1);ENSSSCT00000003972(FGR);ENSSSCT00000004133(KLHL14);ENSSSCT00000009515(HTT);ENSSSCT00000010935(NEFH);ENSSSCT00000012183(PRKCQ);ENSSSCT00000016145(NUP98);ENSSSCT00000016269(PICALM);ENSSSCT00000017406(HOXD3);ENSSSCT00000018973(HAP1);ENSSSCT00000025435(PRDM16);ENSSSCT00000026286(SFMBT2);ENSSSCT000…
GO:0000138	Golgi trans cisterna	7	8	0.230977	0.826653	ENSSSCT00000006526(ST3GAL1);ENSSSCT00000018744(HID1);ENSSSCT00000030519(YIPF6);ENSSSCT00000037988(SGMS1);ENSSSCT00000040755(B4GALT1);ENSSSCT00000060802(YIPF2);ENSSSCT00000069780(TMEM59)
GO:0000813	ESCRT I complex	7	8	0.230977	0.826653	ENSSSCT00000012024(UBAP1);ENSSSCT00000024464(VPS37B);ENSSSCT00000032690(VPS28);ENSSSCT00000050613(VPS37C);ENSSSCT00000051074(MVB12B);ENSSSCT00000057561(VPS37A);ENSSSCT00000065981(VPS37D)
GO:0016600	flotillin complex	7	8	0.230977	0.826653	ENSSSCT00000015666(CTNNA1);ENSSSCT00000018639(SLC6A3);ENSSSCT00000031523(CORO1C);ENSSSCT00000034277(FLOT1);ENSSSCT00000040411(CBL);ENSSSCT00000057283(CTNNB1);ENSSSCT00000063241(FLOT2)
GO:0030122	AP-2 adaptor complex	7	8	0.230977	0.826653	ENSSSCT00000003554(AP2A1);ENSSSCT00000012264(TBC1D5);ENSSSCT00000016269(PICALM);ENSSSCT00000025334(AP2B1);ENSSSCT00000065775(AP2M1);ENSSSCT00000070503(AP2A2);ENSSSCT00000073257(AP2S1)
GO:0030897	HOPS complex	7	8	0.230977	0.826653	ENSSSCT00000005256(VPS18);ENSSSCT00000039499(HOOK2);ENSSSCT00000042749(HOOK3);ENSSSCT00000046121(STX17);ENSSSCT00000051894(VPS39);ENSSSCT00000060104(AKTIP);ENSSSCT00000082129(VPS41)
GO:0033391	chromatoid body	7	8	0.230977	0.826653	ENSSSCT00000016589(DDX25);ENSSSCT00000016915(TDRD5);ENSSSCT00000023111(TDRD1);ENSSSCT00000027223(PIWIL2);ENSSSCT00000032198(EIF4E);ENSSSCT00000068338(NSUN2);ENSSSCT00000083778(MAEL)
GO:0043186	P granule	7	8	0.230977	0.826653	ENSSSCT00000016915(TDRD5);ENSSSCT00000018103(ASZ1);ENSSSCT00000023111(TDRD1);ENSSSCT00000027223(PIWIL2);ENSSSCT00000054792(CARHSP1);ENSSSCT00000080359(TDRKH);ENSSSCT00000083778(MAEL)
GO:0045495	pole plasm	7	8	0.230977	0.826653	ENSSSCT00000016915(TDRD5);ENSSSCT00000018103(ASZ1);ENSSSCT00000023111(TDRD1);ENSSSCT00000027223(PIWIL2);ENSSSCT00000054792(CARHSP1);ENSSSCT00000080359(TDRKH);ENSSSCT00000083778(MAEL)
GO:0060293	germ plasm	7	8	0.230977	0.826653	ENSSSCT00000016915(TDRD5);ENSSSCT00000018103(ASZ1);ENSSSCT00000023111(TDRD1);ENSSSCT00000027223(PIWIL2);ENSSSCT00000054792(CARHSP1);ENSSSCT00000080359(TDRKH);ENSSSCT00000083778(MAEL)
GO:0070938	contractile ring	7	8	0.230977	0.826653	ENSSSCT00000018136(ANLN);ENSSSCT00000022336(ALKBH4);ENSSSCT00000042010(DAG1);ENSSSCT00000046811(KIF20B);ENSSSCT00000048737(PDXP);ENSSSCT00000072091(UTRN);ENSSSCT00000074357(PRC1)
GO:0071203	WASH complex	7	8	0.230977	0.826653	ENSSSCT00000000914(WASHC4);ENSSSCT00000006552(WASHC5);ENSSSCT00000007421(CAPZA1);ENSSSCT00000030794(TBC1D23);ENSSSCT00000048764(WASHC3);ENSSSCT00000055186(DNAJC13);ENSSSCT00000076454(SNX27)
GO:0072357	PTW/PP1 phosphatase complex	7	8	0.230977	0.826653	ENSSSCT00000012513(WDR82);ENSSSCT00000027379(TOX4);ENSSSCT00000034462(PPP1R10);ENSSSCT00000044886(PPP1CA);ENSSSCT00000057931(PPP1CB);ENSSSCT00000072902(PPP1R12A);ENSSSCT00000086605(PPP1CC)
GO:0120103	centriolar subdistal appendage	7	8	0.230977	0.826653	ENSSSCT00000005008(CCDC68);ENSSSCT00000006213(ODF2);ENSSSCT00000028622(CEP128);ENSSSCT00000032036(KIF2A);ENSSSCT00000035529(CCDC120);ENSSSCT00000053603(NIN);ENSSSCT00000064593(CEP170)
GO:0005776	autophagosome	38	51	0.232264	0.829364	ENSSSCT00000000696(GABARAPL1);ENSSSCT00000000849(LRRK2);ENSSSCT00000005575(ATG14);ENSSSCT00000007966(MAP1LC3A);ENSSSCT00000009515(HTT);ENSSSCT00000010474(LAMP1);ENSSSCT00000011055(SNAP29);ENSSSCT00000011383(NCOA4);ENSSSCT00000011630(VTI1A);ENSSSCT00000012126(PIP4K2A);ENSSSCT00000012264(TBC1D5);ENSSSCT00000012502(TEX264);ENSSSCT00000018925(BECN1);ENSSSCT00000018973(HAP1);ENSSSCT00000019097(CALCOCO…
GO:0000152	nuclear ubiquitin ligase complex	23	30	0.232979	0.830022	ENSSSCT00000001648(RING1);ENSSSCT00000008126(UBE2C);ENSSSCT00000015651(CDC23);ENSSSCT00000018684(CBX4);ENSSSCT00000022995(CBX2);ENSSSCT00000024539(PHC2);ENSSSCT00000027484(ANAPC4);ENSSSCT00000027723(PCGF6);ENSSSCT00000028521(ANAPC7);ENSSSCT00000031706(PHC1);ENSSSCT00000037279(ANAPC1);ENSSSCT00000042562(FZR1);ENSSSCT00000042885(PCGF2);ENSSSCT00000044544(-);ENSSSCT00000048993(UBE2S);ENSSSCT00000049…
GO:0061695	transferase complex, transferring phosphorus-containing groups	102	142	0.240569	0.854247	ENSSSCT00000000069(POLR3H);ENSSSCT00000000398(CDK2);ENSSSCT00000001708(TAF11);ENSSSCT00000001744(CDKN1A);ENSSSCT00000001909(SUPT3H);ENSSSCT00000001963(WDR61);ENSSSCT00000002680(GTF2A1);ENSSSCT00000005311(IGF1R);ENSSSCT00000005575(ATG14);ENSSSCT00000005610(MNAT1);ENSSSCT00000005886(POLR1E);ENSSSCT00000006686(CCNE2);ENSSSCT00000007330(POLR3C);ENSSSCT00000007342(PRKAB2);ENSSSCT00000007767(POLR3F);EN…
GO:0005903	brush border	45	61	0.240871	0.854247	ENSSSCT00000003881(CAPZB);ENSSSCT00000004487(EZR);ENSSSCT00000008600(ANKS4B);ENSSSCT00000009582(SLC34A2);ENSSSCT00000010430(SLC15A1);ENSSSCT00000011803(SCART1);ENSSSCT00000011997(SLC28A3);ENSSSCT00000016780(CD36);ENSSSCT00000017110(ACTR3);ENSSSCT00000017637(VIL1);ENSSSCT00000025645(SLC7A11);ENSSSCT00000027004(ACTN1);ENSSSCT00000027619(MYH14);ENSSSCT00000028275(SLC26A4);ENSSSCT00000030375(PDZK1);E…
GO:0044232	organelle membrane contact site	15	19	0.243269	0.860799	ENSSSCT00000004111(OSBPL1A);ENSSSCT00000005575(ATG14);ENSSSCT00000011670(PDZD8);ENSSSCT00000022823(ESYT3);ENSSSCT00000036081(MOSPD2);ENSSSCT00000046121(STX17);ENSSSCT00000049688(SERAC1);ENSSSCT00000051623(ACSL4);ENSSSCT00000051631(AHCYL1);ENSSSCT00000052981(RAB38);ENSSSCT00000056029(TMEM41B);ENSSSCT00000062322(FATE1);ENSSSCT00000062891(STARD3NL);ENSSSCT00000065283(RMDN3);ENSSSCT00000066976(TOMM40)
GO:1902554	serine/threonine protein kinase complex	35	47	0.247864	0.875078	ENSSSCT00000000398(CDK2);ENSSSCT00000001744(CDKN1A);ENSSSCT00000005610(MNAT1);ENSSSCT00000006686(CCNE2);ENSSSCT00000010300(RB1);ENSSSCT00000012264(TBC1D5);ENSSSCT00000014481(ATG13);ENSSSCT00000014599(GTF2H1);ENSSSCT00000015607(-);ENSSSCT00000017097(CCNT2);ENSSSCT00000017284(ACVR1C);ENSSSCT00000026198(RB1CC1);ENSSSCT00000028348(CDK4);ENSSSCT00000035327(CDK6);ENSSSCT00000037460(UVRAG);ENSSSCT000000…
GO:0005801	cis-Golgi network	20	26	0.24999	0.880596	ENSSSCT00000012998(GOLGB1);ENSSSCT00000028022(RAB29);ENSSSCT00000028609(RNF183);ENSSSCT00000029807(IFT20);ENSSSCT00000030461(PIK3R1);ENSSSCT00000030519(YIPF6);ENSSSCT00000036892(SLC35C2);ENSSSCT00000037498(TMED5);ENSSSCT00000038260(TRIP11);ENSSSCT00000042749(HOOK3);ENSSSCT00000045393(BCL9);ENSSSCT00000049518(LRPAP1);ENSSSCT00000058804(MAP6D1);ENSSSCT00000060110(LIMK2);ENSSSCT00000062532(BOK);ENSS…
GO:0016591	RNA polymerase II, holoenzyme	42	57	0.256368	0.901032	ENSSSCT00000001708(TAF11);ENSSSCT00000001909(SUPT3H);ENSSSCT00000001963(WDR61);ENSSSCT00000002680(GTF2A1);ENSSSCT00000005610(MNAT1);ENSSSCT00000011591(TAF5);ENSSSCT00000011817(CDC73);ENSSSCT00000012178(TAF3);ENSSSCT00000012641(TADA3);ENSSSCT00000014599(GTF2H1);ENSSSCT00000014646(CTR9);ENSSSCT00000017253(GTF2E2);ENSSSCT00000018956(KAT2A);ENSSSCT00000023257(POLR2B);ENSSSCT00000023998(POLR2E);ENSSSC…
GO:0098644	complex of collagen trimers	12	15	0.261115	0.915658	ENSSSCT00000001000(LUM);ENSSSCT00000006033(COL27A1);ENSSSCT00000006323(COL5A1);ENSSSCT00000010463(COL4A2);ENSSSCT00000013746(COL4A6);ENSSSCT00000014931(COL5A3);ENSSSCT00000016699(COL1A2);ENSSSCT00000017689(COL4A3);ENSSSCT00000047570(COL2A1);ENSSSCT00000052450(COL4A4);ENSSSCT00000056782(COL3A1);ENSSSCT00000064699(COL4A5)
GO:0044427	chromosomal part	435	622	0.268558	0.935118	ENSSSCT00000000109(DMC1);ENSSSCT00000000215(MCRS1);ENSSSCT00000000398(CDK2);ENSSSCT00000000431(TIMELESS);ENSSSCT00000000465(MBD6);ENSSSCT00000001055(NCAPH2);ENSSSCT00000001263(-);ENSSSCT00000001684(PHF1);ENSSSCT00000001714(PPARD);ENSSSCT00000001852(SRF);ENSSSCT00000001908(CDC5L);ENSSSCT00000001963(WDR61);ENSSSCT00000001981(MORF4L1);ENSSSCT00000002141(PML);ENSSSCT00000002190(BAZ1A);ENSSSCT00000002…
GO:0048786	presynaptic active zone	17	22	0.269214	0.935118	ENSSSCT00000002123(CPLX3);ENSSSCT00000007304(SV2A);ENSSSCT00000008040(SLC32A1);ENSSSCT00000013154(APP);ENSSSCT00000013441(SYP);ENSSSCT00000015183(RAB3A);ENSSSCT00000016491(NECTIN1);ENSSSCT00000025216(APBA1);ENSSSCT00000025400(PCLO);ENSSSCT00000033024(SYN1);ENSSSCT00000039599(GAD1);ENSSSCT00000044036(NTNG1);ENSSSCT00000057283(CTNNB1);ENSSSCT00000060687(STXBP1);ENSSSCT00000061871(FZD3);ENSSSCT00000…
GO:0060076	excitatory synapse	17	22	0.269214	0.935118	ENSSSCT00000003025(CALB2);ENSSSCT00000010070(GRID2);ENSSSCT00000013441(SYP);ENSSSCT00000032933(GRIA3);ENSSSCT00000034265(ITGA3);ENSSSCT00000037645(PLCB4);ENSSSCT00000042503(CBLN1);ENSSSCT00000045290(GRIA1);ENSSSCT00000045401(SHISA7);ENSSSCT00000048936(SPTBN2);ENSSSCT00000051530(NETO1);ENSSSCT00000052429(NLGN3);ENSSSCT00000059435(UNC13C);ENSSSCT00000068495(-);ENSSSCT00000070868(KCNJ9);ENSSSCT00000…
GO:0101031	chaperone complex	17	22	0.269214	0.935118	ENSSSCT00000000535(CCT2);ENSSSCT00000003437(PPP5C);ENSSSCT00000004476(TCP1);ENSSSCT00000009172(CCT4);ENSSSCT00000010790(HSPB8);ENSSSCT00000011687(BAG3);ENSSSCT00000019344(SDF2);ENSSSCT00000023076(CCT8);ENSSSCT00000027308(STIP1);ENSSSCT00000031361(CCT6A);ENSSSCT00000044691(HSF1);ENSSSCT00000045885(BAG2);ENSSSCT00000053052(STUB1);ENSSSCT00000054552(HSP90AB1);ENSSSCT00000086196(TSC1);ENSSSCT00000087…
GO:0016235	aggresome	22	29	0.270302	0.935118	ENSSSCT00000001041(ZDHHC17);ENSSSCT00000002603(PSEN1);ENSSSCT00000003972(FGR);ENSSSCT00000004133(KLHL14);ENSSSCT00000012183(PRKCQ);ENSSSCT00000017406(HOXD3);ENSSSCT00000025435(PRDM16);ENSSSCT00000026286(SFMBT2);ENSSSCT00000031794(EEF2);ENSSSCT00000033129(TRIM37);ENSSSCT00000036969(SQSTM1);ENSSSCT00000039200(EDEM1);ENSSSCT00000042378(HDAC6);ENSSSCT00000049517(HOXC9);ENSSSCT00000051086(TDP2);ENSSSC…
GO:0030496	midbody	84	117	0.270944	0.935118	ENSSSCT00000000126(ANKRD54);ENSSSCT00000000233(RACGAP1);ENSSSCT00000001136(MAK);ENSSSCT00000002033(IQGAP1);ENSSSCT00000004082(MTCL1);ENSSSCT00000004875(MICAL1);ENSSSCT00000005678(KLHL9);ENSSSCT00000006363(CTDP1);ENSSSCT00000007475(GNAI3);ENSSSCT00000007957(CHMP4B);ENSSSCT00000008603(LYRM1);ENSSSCT00000008695(SEPTIN12);ENSSSCT00000008960(TXNDC9);ENSSSCT00000009316(BIRC6);ENSSSCT00000011749(ABRAXAS…
GO:0098552	side of membrane	183	259	0.273508	0.935118	ENSSSCT00000000233(RACGAP1);ENSSSCT00000000314(ITGA5);ENSSSCT00000000767(CD27);ENSSSCT00000000793(PRMT8);ENSSSCT00000000849(LRRK2);ENSSSCT00000002033(IQGAP1);ENSSSCT00000002526(AKAP5);ENSSSCT00000004204(IL12RB2);ENSSSCT00000004487(EZR);ENSSSCT00000005120(SPPL2A);ENSSSCT00000005288(THBS1);ENSSSCT00000005744(CD274);ENSSSCT00000005801(TMC1);ENSSSCT00000005966(ABCA1);ENSSSCT00000006417(TRAF2);ENSSSCT…
GO:0001741	XY body	9	11	0.281061	0.935118	ENSSSCT00000011031(SMARCB1);ENSSSCT00000015147(SIN3B);ENSSSCT00000025987(PBX4);ENSSSCT00000055466(UBE2B);ENSSSCT00000055683(ZCWPW1);ENSSSCT00000061087(DNMT3A);ENSSSCT00000062331(SMARCC1);ENSSSCT00000083778(MAEL);ENSSSCT00000086318(UBE2A)
GO:0005614	interstitial matrix	9	11	0.281061	0.935118	ENSSSCT00000003713(VWA1);ENSSSCT00000004699(-);ENSSSCT00000014581(NAV2);ENSSSCT00000018347(EGFLAM);ENSSSCT00000023727(VIT);ENSSSCT00000032452(ECM2);ENSSSCT00000051924(KAZALD1);ENSSSCT00000054716(CCDC80);ENSSSCT00000070803(ABI3BP)
GO:0005913	cell-cell adherens junction	9	11	0.281061	0.935118	ENSSSCT00000011289(VCL);ENSSSCT00000014835(CAMSAP3);ENSSSCT00000015666(CTNNA1);ENSSSCT00000027004(ACTN1);ENSSSCT00000054329(NRAP);ENSSSCT00000057283(CTNNB1);ENSSSCT00000063146(DES);ENSSSCT00000065127(CTNNA3);ENSSSCT00000087228(VCL)
GO:0031306	intrinsic component of mitochondrial outer membrane	9	11	0.281061	0.935118	ENSSSCT00000003896(PINK1);ENSSSCT00000027632(MUL1);ENSSSCT00000030128(BNIP3);ENSSSCT00000033253(FUNDC1);ENSSSCT00000036939(RHOT1);ENSSSCT00000037035(ARMCX3);ENSSSCT00000039446(MFN1);ENSSSCT00000048377(SPIRE1);ENSSSCT00000053674(DMPK)
GO:0031307	integral component of mitochondrial outer membrane	9	11	0.281061	0.935118	ENSSSCT00000003896(PINK1);ENSSSCT00000027632(MUL1);ENSSSCT00000030128(BNIP3);ENSSSCT00000033253(FUNDC1);ENSSSCT00000036939(RHOT1);ENSSSCT00000037035(ARMCX3);ENSSSCT00000039446(MFN1);ENSSSCT00000048377(SPIRE1);ENSSSCT00000053674(DMPK)
GO:0035102	PRC1 complex	9	11	0.281061	0.935118	ENSSSCT00000001648(RING1);ENSSSCT00000018684(CBX4);ENSSSCT00000022995(CBX2);ENSSSCT00000024539(PHC2);ENSSSCT00000027723(PCGF6);ENSSSCT00000031706(PHC1);ENSSSCT00000042885(PCGF2);ENSSSCT00000057064(PHC3);ENSSSCT00000063460(CBX8)
GO:0044322	endoplasmic reticulum quality control compartment	9	11	0.281061	0.935118	ENSSSCT00000005924(SEC61B);ENSSSCT00000015020(CALR);ENSSSCT00000037392(HERPUD1);ENSSSCT00000039200(EDEM1);ENSSSCT00000044009(SYVN1);ENSSSCT00000044236(DERL1);ENSSSCT00000057948(RHBDD1);ENSSSCT00000063958(CANX);ENSSSCT00000083727(ASGR2)
GO:0097386	glial cell projection	9	11	0.281061	0.935118	ENSSSCT00000003896(PINK1);ENSSSCT00000014522(SLC1A2);ENSSSCT00000018879(GFAP);ENSSSCT00000019535(ATP1B2);ENSSSCT00000022654(SCN7A);ENSSSCT00000025645(SLC7A11);ENSSSCT00000040726(ADGRG1);ENSSSCT00000042782(GLUL);ENSSSCT00000063333(KCNJ10)
GO:0098688	parallel fiber to Purkinje cell synapse	9	11	0.281061	0.935118	ENSSSCT00000003025(CALB2);ENSSSCT00000010070(GRID2);ENSSSCT00000032933(GRIA3);ENSSSCT00000037645(PLCB4);ENSSSCT00000042503(CBLN1);ENSSSCT00000048936(SPTBN2);ENSSSCT00000059435(UNC13C);ENSSSCT00000068495(-);ENSSSCT00000070868(KCNJ9)
GO:0099512	supramolecular fiber	262	373	0.281845	0.935118	ENSSSCT00000000003(GTSE1);ENSSSCT00000000255(KRT75);ENSSSCT00000000260(KRT84);ENSSSCT00000000267(KRT5);ENSSSCT00000000270(KRT1);ENSSSCT00000000535(CCT2);ENSSSCT00000000627(PYROXD1);ENSSSCT00000001000(LUM);ENSSSCT00000001098(TUBB);ENSSSCT00000001501(TUBB);ENSSSCT00000002033(IQGAP1);ENSSSCT00000002192(CFL2);ENSSSCT00000002617(FAM161B);ENSSSCT00000002929(-);ENSSSCT00000003506(HRC);ENSSSCT00000003960…
GO:0000228	nuclear chromosome	118	166	0.285408	0.935118	ENSSSCT00000000109(DMC1);ENSSSCT00000000215(MCRS1);ENSSSCT00000001908(CDC5L);ENSSSCT00000001981(MORF4L1);ENSSSCT00000002190(BAZ1A);ENSSSCT00000002232(TINF2);ENSSSCT00000002239(REC8);ENSSSCT00000002398(CCNB1IP1);ENSSSCT00000002997(TERF2IP);ENSSSCT00000003059(TERF2);ENSSSCT00000004668(HEY2);ENSSSCT00000004761(ORC3);ENSSSCT00000004897(HDAC2);ENSSSCT00000005252(INO80);ENSSSCT00000005265(RAD51);ENSSSC…
GO:0030118	clathrin coat	14	18	0.291318	0.935118	ENSSSCT00000000117(BAIAP2L2);ENSSSCT00000003554(AP2A1);ENSSSCT00000003863(NECAP2);ENSSSCT00000012264(TBC1D5);ENSSSCT00000016269(PICALM);ENSSSCT00000022299(AFTPH);ENSSSCT00000025334(AP2B1);ENSSSCT00000031515(AP1M2);ENSSSCT00000062194(KCNQ5);ENSSSCT00000065775(AP2M1);ENSSSCT00000070503(AP2A2);ENSSSCT00000073257(AP2S1);ENSSSCT00000079341(NECAP1);ENSSSCT00000082129(VPS41)
GO:1902555	endoribonuclease complex	14	18	0.291318	0.935118	ENSSSCT00000002114(RPP25);ENSSSCT00000006669(POP1);ENSSSCT00000011096(DGCR8);ENSSSCT00000034683(DHX9);ENSSSCT00000044921(POP7);ENSSSCT00000045450(RPP40);ENSSSCT00000045582(AGO4);ENSSSCT00000052105(TARBP2);ENSSSCT00000059204(DICER1);ENSSSCT00000065566(PRKRA);ENSSSCT00000067298(RPP38);ENSSSCT00000072445(AGO2);ENSSSCT00000081857(POP5);ENSSSCT00000087669(RPP30)
GO:1905348	endonuclease complex	14	18	0.291318	0.935118	ENSSSCT00000002114(RPP25);ENSSSCT00000006669(POP1);ENSSSCT00000011096(DGCR8);ENSSSCT00000034683(DHX9);ENSSSCT00000044921(POP7);ENSSSCT00000045450(RPP40);ENSSSCT00000045582(AGO4);ENSSSCT00000052105(TARBP2);ENSSSCT00000059204(DICER1);ENSSSCT00000065566(PRKRA);ENSSSCT00000067298(RPP38);ENSSSCT00000072445(AGO2);ENSSSCT00000081857(POP5);ENSSSCT00000087669(RPP30)
GO:0005637	nuclear inner membrane	19	25	0.291702	0.935118	ENSSSCT00000011202(SIRT1);ENSSSCT00000015568(LMNB1);ENSSSCT00000016972(PTGS2);ENSSSCT00000017279(ARL6IP6);ENSSSCT00000018142(DPY19L2);ENSSSCT00000018152(GHRHR);ENSSSCT00000018811(ICAM2);ENSSSCT00000025696(TRA2B);ENSSSCT00000026729(TMX4);ENSSSCT00000032976(ATP1B4);ENSSSCT00000033304(PTGS2);ENSSSCT00000037587(LEMD3);ENSSSCT00000043063(SUN2);ENSSSCT00000058332(SUN1);ENSSSCT00000062598(MFSD10);ENSSSC…
GO:0016363	nuclear matrix	36	49	0.291733	0.935118	ENSSSCT00000002141(PML);ENSSSCT00000006600(RAD21);ENSSSCT00000007558(GFI1);ENSSSCT00000010703(NCOR2);ENSSSCT00000011621(SMC3);ENSSSCT00000014856(HNRNPM);ENSSSCT00000015115(AKAP8);ENSSSCT00000015568(LMNB1);ENSSSCT00000017236(ZNF703);ENSSSCT00000018152(GHRHR);ENSSSCT00000024601(CAD);ENSSSCT00000032230(PRKCZ);ENSSSCT00000033520(ALOX5);ENSSSCT00000037850(CEBPB);ENSSSCT00000041118(PRKCD);ENSSSCT000000…
GO:0019897	extrinsic component of plasma membrane	43	59	0.296168	0.935118	ENSSSCT00000000233(RACGAP1);ENSSSCT00000002033(IQGAP1);ENSSSCT00000004122(CDH2);ENSSSCT00000011056(CRKL);ENSSSCT00000013166(TIAM1);ENSSSCT00000014394(CTNND1);ENSSSCT00000015666(CTNNA1);ENSSSCT00000018113(CAV2);ENSSSCT00000018974(JUP);ENSSSCT00000019119(EPN3);ENSSSCT00000022823(ESYT3);ENSSSCT00000024375(FER);ENSSSCT00000025989(KRAS);ENSSSCT00000035060(ALOX15);ENSSSCT00000035099(S100A10);ENSSSCT000…
GO:0000775	chromosome, centromeric region	85	119	0.298303	0.935118	ENSSSCT00000002239(REC8);ENSSSCT00000002603(PSEN1);ENSSSCT00000004347(KIF2C);ENSSSCT00000006225(SPOUT1);ENSSSCT00000006578(MTBP);ENSSSCT00000006600(RAD21);ENSSSCT00000008853(PHF2);ENSSSCT00000009299(GPATCH11);ENSSSCT00000009425(SMC6);ENSSSCT00000011737(BUB3);ENSSSCT00000014282(INCENP);ENSSSCT00000014443(NUP160);ENSSSCT00000014560(KIF18A);ENSSSCT00000015621(PPP2CA);ENSSSCT00000016145(NUP98);ENSSSC…
GO:0000439	transcription factor TFIIH core complex	6	7	0.303147	0.935118	ENSSSCT00000005610(MNAT1);ENSSSCT00000014599(GTF2H1);ENSSSCT00000054727(ERCC2);ENSSSCT00000065980(CCNH);ENSSSCT00000073744(-);ENSSSCT00000080628(CDK7)
GO:0000805	X chromosome	6	7	0.303147	0.935118	ENSSSCT00000000398(CDK2);ENSSSCT00000007447(LRIF1);ENSSSCT00000015147(SIN3B);ENSSSCT00000025549(SMCHD1);ENSSSCT00000063730(PCGF5);ENSSSCT00000082128(PCGF3)
GO:0002199	zona pellucida receptor complex	6	7	0.303147	0.935118	ENSSSCT00000000535(CCT2);ENSSSCT00000004476(TCP1);ENSSSCT00000009172(CCT4);ENSSSCT00000023076(CCT8);ENSSSCT00000032249(HSPA1L);ENSSSCT00000071811(ZPBP2)
GO:0031464	Cul4A-RING E3 ubiquitin ligase complex	6	7	0.303147	0.935118	ENSSSCT00000007975(TRPC4AP);ENSSSCT00000016993(DTL);ENSSSCT00000062866(RBX1);ENSSSCT00000071346(CUL4A);ENSSSCT00000073278(GLMN);ENSSSCT00000076268(ERCC8)
GO:0031983	vesicle lumen	6	7	0.303147	0.935118	ENSSSCT00000006313(DBH);ENSSSCT00000014661(PRTN3);ENSSSCT00000026331(FASLG);ENSSSCT00000076610(EGFR);ENSSSCT00000078542(VPS13A);ENSSSCT00000079474(SERPINI1)
GO:0033268	node of Ranvier	6	7	0.303147	0.935118	ENSSSCT00000033279(DLG1);ENSSSCT00000042010(DAG1);ENSSSCT00000045364(SCN1A);ENSSSCT00000045904(CNTN2);ENSSSCT00000049907(SCN1B);ENSSSCT00000050117(MYOC)
GO:0048188	Set1C/COMPASS complex	6	7	0.303147	0.935118	ENSSSCT00000008529(SETD1A);ENSSSCT00000009320(DPY30);ENSSSCT00000012513(WDR82);ENSSSCT00000016659(RBBP5);ENSSSCT00000023044(ASH2L);ENSSSCT00000082998(WDR5)
GO:0070652	HAUS complex	6	7	0.303147	0.935118	ENSSSCT00000013957(HAUS7);ENSSSCT00000038830(HAUS3);ENSSSCT00000040757(HAUS5);ENSSSCT00000051192(HAUS2);ENSSSCT00000053368(HAUS8);ENSSSCT00000080904(HAUS6)
GO:0005811	lipid droplet	38	52	0.303941	0.935118	ENSSSCT00000003075(HSD11B2);ENSSSCT00000003129(LPCAT2);ENSSSCT00000008038(-);ENSSSCT00000012367(ABHD5);ENSSSCT00000014036(PNPLA2);ENSSSCT00000014228(EHD1);ENSSSCT00000014759(PLIN4);ENSSSCT00000016416(ZW10);ENSSSCT00000017095(RAB3GAP1);ENSSSCT00000017912(GIMAP2);ENSSSCT00000018634(LPCAT1);ENSSSCT00000019519(CTDNEP1);ENSSSCT00000026951(PNPLA3);ENSSSCT00000030347(UBE2G2);ENSSSCT00000034708(EDA);ENSS…
GO:0031304	intrinsic component of mitochondrial inner membrane	21	28	0.311502	0.935118	ENSSSCT00000000048(SMDT1);ENSSSCT00000001151(MCUR1);ENSSSCT00000002578(COX16);ENSSSCT00000003755(DNAJC11);ENSSSCT00000010009(MCUB);ENSSSCT00000010118(COQ2);ENSSSCT00000011262(MCU);ENSSSCT00000014771(MICOS13);ENSSSCT00000015362(SFXN1);ENSSSCT00000019164(COX11);ENSSSCT00000033489(APOO);ENSSSCT00000037346(ETFDH);ENSSSCT00000051099(UQCC3);ENSSSCT00000052901(PPOX);ENSSSCT00000055018(SCO1);ENSSSCT00000…
GO:0017053	transcriptional repressor complex	40	55	0.31549	0.935118	ENSSSCT00000002805(RCOR1);ENSSSCT00000004668(HEY2);ENSSSCT00000004897(HDAC2);ENSSSCT00000005271(BAHD1);ENSSSCT00000005590(ARID4A);ENSSSCT00000007430(DDX20);ENSSSCT00000007558(GFI1);ENSSSCT00000010207(CDX2);ENSSSCT00000010703(NCOR2);ENSSSCT00000011202(SIRT1);ENSSSCT00000014679(MBD3);ENSSSCT00000016612(PRDM10);ENSSSCT00000017380(SP3);ENSSSCT00000018248(GLI3);ENSSSCT00000019312(SUZ12);ENSSSCT0000001…
GO:0080008	Cul4-RING E3 ubiquitin ligase complex	16	21	0.316419	0.935118	ENSSSCT00000005896(DCAF10);ENSSSCT00000006418(FBXW5);ENSSSCT00000007975(TRPC4AP);ENSSSCT00000013337(-);ENSSSCT00000015037(DCAF15);ENSSSCT00000016993(DTL);ENSSSCT00000017364(DCAF17);ENSSSCT00000027910(DCAF12);ENSSSCT00000041075(DCAF5);ENSSSCT00000049071(DDA1);ENSSSCT00000055375(DCAF7);ENSSSCT00000062866(RBX1);ENSSSCT00000064016(DCAF1);ENSSSCT00000071346(CUL4A);ENSSSCT00000073278(GLMN);ENSSSCT00000…
GO:0000314	organellar small ribosomal subunit	11	14	0.317408	0.935118	ENSSSCT00000027559(MRPS18B);ENSSSCT00000046463(MRPS22);ENSSSCT00000052284(MRPS18C);ENSSSCT00000054867(MRPS12);ENSSSCT00000057768(MRPS21);ENSSSCT00000074364(MRPS27);ENSSSCT00000077633(MRPS36);ENSSSCT00000079681(MRPS16);ENSSSCT00000089850(MRPS5);ENSSSCT00000090067(MRPS10);ENSSSCT00000091111(MRPS14)
GO:0005763	mitochondrial small ribosomal subunit	11	14	0.317408	0.935118	ENSSSCT00000027559(MRPS18B);ENSSSCT00000046463(MRPS22);ENSSSCT00000052284(MRPS18C);ENSSSCT00000054867(MRPS12);ENSSSCT00000057768(MRPS21);ENSSSCT00000074364(MRPS27);ENSSSCT00000077633(MRPS36);ENSSSCT00000079681(MRPS16);ENSSSCT00000089850(MRPS5);ENSSSCT00000090067(MRPS10);ENSSSCT00000091111(MRPS14)
GO:0030894	replisome	11	14	0.317408	0.935118	ENSSSCT00000001908(CDC5L);ENSSSCT00000005908(XPA);ENSSSCT00000014207(-);ENSSSCT00000014327(PRPF19);ENSSSCT00000027813(RPA3);ENSSSCT00000029149(TONSL);ENSSSCT00000029329(RPA1);ENSSSCT00000052520(HELB);ENSSSCT00000053293(POLD1);ENSSSCT00000077144(RPA2);ENSSSCT00000087718(POLA1)
GO:0046930	pore complex	11	14	0.317408	0.935118	ENSSSCT00000004247(C8A);ENSSSCT00000011308(PPIF);ENSSSCT00000018356(C9);ENSSSCT00000018361(C7);ENSSSCT00000035515(PDZD11);ENSSSCT00000039373(PLEKHA7);ENSSSCT00000039396(AFDN);ENSSSCT00000044266(TSPAN33);ENSSSCT00000046237(C9);ENSSSCT00000053724(C8B);ENSSSCT00000088907(ADAM10)
GO:0000322	storage vacuole	3	3	0.324661	0.935118	ENSSSCT00000033211(CDC42);ENSSSCT00000059268(STX4);ENSSSCT00000060938(ARHGEF7)
GO:0000815	ESCRT III complex	3	3	0.324661	0.935118	ENSSSCT00000007957(CHMP4B);ENSSSCT00000057481(CHMP4A);ENSSSCT00000065156(CHMP7)
GO:0000835	ER ubiquitin ligase complex	3	3	0.324661	0.935118	ENSSSCT00000001165(FAM8A1);ENSSSCT00000044009(SYVN1);ENSSSCT00000049435(SEL1L)
GO:0000836	Hrd1p ubiquitin ligase complex	3	3	0.324661	0.935118	ENSSSCT00000001165(FAM8A1);ENSSSCT00000044009(SYVN1);ENSSSCT00000049435(SEL1L)
GO:0000839	Hrd1p ubiquitin ligase ERAD-L complex	3	3	0.324661	0.935118	ENSSSCT00000001165(FAM8A1);ENSSSCT00000044009(SYVN1);ENSSSCT00000049435(SEL1L)
GO:0005638	lamin filament	3	3	0.324661	0.935118	ENSSSCT00000015568(LMNB1);ENSSSCT00000046037(LMNA);ENSSSCT00000072846(-)
GO:0005896	interleukin-6 receptor complex	3	3	0.324661	0.935118	ENSSSCT00000023544(IL6);ENSSSCT00000034013(IL6ST);ENSSSCT00000081186(IL6R)
GO:0005927	muscle tendon junction	3	3	0.324661	0.935118	ENSSSCT00000001970(CIB2);ENSSSCT00000054329(NRAP);ENSSSCT00000064859(SMPX)
GO:0005954	calcium- and calmodulin-dependent protein kinase complex	3	3	0.324661	0.935118	ENSSSCT00000049619(CAMK2G);ENSSSCT00000062169(CAMK1G);ENSSSCT00000083096(CAMK2B)
GO:0010009	cytoplasmic side of endosome membrane	3	3	0.324661	0.935118	ENSSSCT00000008703(CDIP1);ENSSSCT00000045035(RAB5A);ENSSSCT00000045229(LITAF)
GO:0016012	sarcoglycan complex	3	3	0.324661	0.935118	ENSSSCT00000046528(SGCA);ENSSSCT00000051132(SGCZ);ENSSSCT00000087946(SGCZ)
GO:0016460	myosin II complex	3	3	0.324661	0.935118	ENSSSCT00000006049(TRIM32);ENSSSCT00000027619(MYH14);ENSSSCT00000075424(MYL9)
GO:0016589	NURF complex	3	3	0.324661	0.935118	ENSSSCT00000043587(BPTF);ENSSSCT00000050316(HMGXB4);ENSSSCT00000064754(SMARCA5)
GO:0019907	cyclin-dependent protein kinase activating kinase holoenzyme complex	3	3	0.324661	0.935118	ENSSSCT00000005610(MNAT1);ENSSSCT00000065980(CCNH);ENSSSCT00000080628(CDK7)
GO:0030061	mitochondrial crista	3	3	0.324661	0.935118	ENSSSCT00000041742(COX6B2);ENSSSCT00000059611(ATPSCKMT);ENSSSCT00000086142(OPA1)
GO:0030124	AP-4 adaptor complex	3	3	0.324661	0.935118	ENSSSCT00000007408(AP4B1);ENSSSCT00000025088(AP4E1);ENSSSCT00000091080(AP4S1)
GO:0030289	protein phosphatase 4 complex	3	3	0.324661	0.935118	ENSSSCT00000009195(PPP4R3B);ENSSSCT00000044964(PPP4C);ENSSSCT00000055097(PPP4R2)
GO:0030485	smooth muscle contractile fiber	3	3	0.324661	0.935118	ENSSSCT00000007675(IDO1);ENSSSCT00000011432(ACTA2);ENSSSCT00000072276(NPNT)
GO:0031235	intrinsic component of the cytoplasmic side of the plasma membrane	3	3	0.324661	0.935118	ENSSSCT00000000793(PRMT8);ENSSSCT00000016914(NPHS2);ENSSSCT00000042852(RASA3)
GO:0032593	insulin-responsive compartment	3	3	0.324661	0.935118	ENSSSCT00000019516(SLC2A4);ENSSSCT00000066649(RAB10);ENSSSCT00000089753(DENND4C)
GO:0033010	paranodal junction	3	3	0.324661	0.935118	ENSSSCT00000018468(MARVELD2);ENSSSCT00000084001(JAM3);ENSSSCT00000089506(SIRT2)
GO:0033646	host intracellular part	3	3	0.324661	0.935118	ENSSSCT00000028022(RAB29);ENSSSCT00000036991(PI4KA);ENSSSCT00000086405(-)
GO:0036056	filtration diaphragm	3	3	0.324661	0.935118	ENSSSCT00000016914(NPHS2);ENSSSCT00000080790(KIRREL2);ENSSSCT00000086213(TRPC6)
GO:0036057	slit diaphragm	3	3	0.324661	0.935118	ENSSSCT00000016914(NPHS2);ENSSSCT00000080790(KIRREL2);ENSSSCT00000086213(TRPC6)
GO:0036194	muscle cell projection	3	3	0.324661	0.935118	ENSSSCT00000008349(-);ENSSSCT00000025002(PLEKHO1);ENSSSCT00000064525(ARPC2)
GO:0036195	muscle cell projection membrane	3	3	0.324661	0.935118	ENSSSCT00000008349(-);ENSSSCT00000025002(PLEKHO1);ENSSSCT00000064525(ARPC2)
GO:0042589	zymogen granule membrane	3	3	0.324661	0.935118	ENSSSCT00000046327(TMED10);ENSSSCT00000053592(STX3);ENSSSCT00000054996(SCAMP1)
GO:0042721	TIM22 mitochondrial import inner membrane insertion complex	3	3	0.324661	0.935118	ENSSSCT00000014890(TIMM29);ENSSSCT00000055939(TIMM22);ENSSSCT00000075893(AGK)
GO:0042827	platelet dense granule	3	3	0.324661	0.935118	ENSSSCT00000045539(HPS4);ENSSSCT00000046980(LAMP2);ENSSSCT00000082448(ITPR1)
GO:0043219	lateral loop	3	3	0.324661	0.935118	ENSSSCT00000002548(MPP5);ENSSSCT00000033279(DLG1);ENSSSCT00000059268(STX4)
GO:0043656	intracellular region of host	3	3	0.324661	0.935118	ENSSSCT00000028022(RAB29);ENSSSCT00000036991(PI4KA);ENSSSCT00000086405(-)
GO:0044302	dentate gyrus mossy fiber	3	3	0.324661	0.935118	ENSSSCT00000004875(MICAL1);ENSSSCT00000036702(MAPK8IP1);ENSSSCT00000045579(TNN)
GO:0044308	axonal spine	3	3	0.324661	0.935118	ENSSSCT00000045290(GRIA1);ENSSSCT00000070065(SLC9A6);ENSSSCT00000078953(EEA1)
GO:0044530	supraspliceosomal complex	3	3	0.324661	0.935118	ENSSSCT00000034598(RBMX);ENSSSCT00000043482(UPF1);ENSSSCT00000087317(ADAR)
GO:0045252	oxoglutarate dehydrogenase complex	3	3	0.324661	0.935118	ENSSSCT00000018956(KAT2A);ENSSSCT00000079698(DLST);ENSSSCT00000079736(DLD)
GO:0048179	activin receptor complex	3	3	0.324661	0.935118	ENSSSCT00000017284(ACVR1C);ENSSSCT00000047399(ACVR1);ENSSSCT00000071034(ACVR1B)
GO:0048476	Holliday junction resolvase complex	3	3	0.324661	0.935118	ENSSSCT00000008717(SLX4);ENSSSCT00000023145(RAD51C);ENSSSCT00000028167(EME2)
GO:0070044	synaptobrevin 2-SNAP-25-syntaxin-1a complex	3	3	0.324661	0.935118	ENSSSCT00000008519(STX1A);ENSSSCT00000073566(NAPB);ENSSSCT00000079752(NAPA)
GO:0070110	ciliary neurotrophic factor receptor complex	3	3	0.324661	0.935118	ENSSSCT00000012011(CNTFR);ENSSSCT00000034013(IL6ST);ENSSSCT00000081186(IL6R)
GO:0070522	ERCC4-ERCC1 complex	3	3	0.324661	0.935118	ENSSSCT00000008636(ERCC4);ENSSSCT00000008717(SLX4);ENSSSCT00000054495(XRCC1)
GO:0070985	transcription factor TFIIK complex	3	3	0.324661	0.935118	ENSSSCT00000005610(MNAT1);ENSSSCT00000065980(CCNH);ENSSSCT00000080628(CDK7)
GO:0071598	neuronal ribonucleoprotein granule	3	3	0.324661	0.935118	ENSSSCT00000043496(ARC);ENSSSCT00000057389(PQBP1);ENSSSCT00000078630(UHMK1)
GO:0090443	FAR/SIN/STRIPAK complex	3	3	0.324661	0.935118	ENSSSCT00000009301(STRN);ENSSSCT00000039431(STRN4);ENSSSCT00000046451(STRN3)
GO:0090498	extrinsic component of Golgi membrane	3	3	0.324661	0.935118	ENSSSCT00000005858(GBA2);ENSSSCT00000010671(GOLGA3);ENSSSCT00000018744(HID1)
GO:0090661	box H/ACA telomerase RNP complex	3	3	0.324661	0.935118	ENSSSCT00000014017(DKC1);ENSSSCT00000022770(GAR1);ENSSSCT00000052145(NOP10)
GO:0097025	MPP7-DLG1-LIN7 complex	3	3	0.324661	0.935118	ENSSSCT00000033279(DLG1);ENSSSCT00000057635(MPP7);ENSSSCT00000067448(LIN7C)
GO:0097227	sperm annulus	3	3	0.324661	0.935118	ENSSSCT00000008695(SEPTIN12);ENSSSCT00000057871(SEPTIN2);ENSSSCT00000082303(SEPTIN6)
GO:0097450	astrocyte end-foot	3	3	0.324661	0.935118	ENSSSCT00000018879(GFAP);ENSSSCT00000019535(ATP1B2);ENSSSCT00000040726(ADGRG1)
GO:0098592	cytoplasmic side of apical plasma membrane	3	3	0.324661	0.935118	ENSSSCT00000004487(EZR);ENSSSCT00000016477(C2CD2L);ENSSSCT00000060283(EXOC1)
GO:0098837	postsynaptic recycling endosome	3	3	0.324661	0.935118	ENSSSCT00000002526(AKAP5);ENSSSCT00000007647(ZDHHC2);ENSSSCT00000060675(RAB11A)
GO:0098855	HCN channel complex	3	3	0.324661	0.935118	ENSSSCT00000002149(HCN4);ENSSSCT00000028722(HCN1);ENSSSCT00000052514(HCN2)
GO:0099025	anchored component of postsynaptic membrane	3	3	0.324661	0.935118	ENSSSCT00000048567(CNTN1);ENSSSCT00000054469(RGS7BP);ENSSSCT00000059031(MPP2)
GO:0099053	activating signal cointegrator 1 complex	3	3	0.324661	0.935118	ENSSSCT00000042954(ASCC2);ENSSSCT00000058812(ASCC3);ENSSSCT00000059350(TRIP4)
GO:0150005	enzyme activator complex	3	3	0.324661	0.935118	ENSSSCT00000005610(MNAT1);ENSSSCT00000065980(CCNH);ENSSSCT00000080628(CDK7)
GO:1904115	axon cytoplasm	3	3	0.324661	0.935118	ENSSSCT00000024016(UCHL1);ENSSSCT00000051506(HIF1A);ENSSSCT00000058109(ZC3H14)
GO:1990357	terminal web	3	3	0.324661	0.935118	ENSSSCT00000017026(-);ENSSSCT00000052898(PLS1);ENSSSCT00000087228(VCL)
GO:1902562	H4 histone acetyltransferase complex	23	31	0.329161	0.946339	ENSSSCT00000001981(MORF4L1);ENSSSCT00000007764(KAT14);ENSSSCT00000012641(TADA3);ENSSSCT00000012752(MSL2);ENSSSCT00000012873(ACTL6A);ENSSSCT00000018956(KAT2A);ENSSSCT00000019262(TADA2A);ENSSSCT00000024917(KAT2B);ENSSSCT00000027939(EP400);ENSSSCT00000030661(SGF29);ENSSSCT00000041460(ZZZ3);ENSSSCT00000045008(EPC1);ENSSSCT00000049490(MEAF6);ENSSSCT00000050821(YEATS2);ENSSSCT00000053911(YEATS4);ENSSSC…
GO:0044454	nuclear chromosome part	95	134	0.329936	0.946827	ENSSSCT00000000215(MCRS1);ENSSSCT00000001908(CDC5L);ENSSSCT00000001981(MORF4L1);ENSSSCT00000002190(BAZ1A);ENSSSCT00000002232(TINF2);ENSSSCT00000002239(REC8);ENSSSCT00000002398(CCNB1IP1);ENSSSCT00000002997(TERF2IP);ENSSSCT00000003059(TERF2);ENSSSCT00000004668(HEY2);ENSSSCT00000004761(ORC3);ENSSSCT00000004897(HDAC2);ENSSSCT00000005252(INO80);ENSSSCT00000005265(RAD51);ENSSSCT00000005908(XPA);ENSSSCT…
GO:0043197	dendritic spine	30	41	0.33453	0.958249	ENSSSCT00000010070(GRID2);ENSSSCT00000011599(NEURL1);ENSSSCT00000013154(APP);ENSSSCT00000014297(DAGLA);ENSSSCT00000015336(RGS14);ENSSSCT00000027092(PTPRO);ENSSSCT00000033211(CDC42);ENSSSCT00000035813(ITGB1);ENSSSCT00000036846(ADORA1);ENSSSCT00000037238(PPP1R9A);ENSSSCT00000039160(FBXO2);ENSSSCT00000043496(ARC);ENSSSCT00000044305(PRKACA);ENSSSCT00000045290(GRIA1);ENSSSCT00000046448(ASAP1);ENSSSCT0…
GO:0002102	podosome	13	17	0.345695	0.972473	ENSSSCT00000007515(VCAM1);ENSSSCT00000011289(VCL);ENSSSCT00000026008(FSCN1);ENSSSCT00000031344(LPXN);ENSSSCT00000033033(SRC);ENSSSCT00000033889(ADAM8);ENSSSCT00000038285(TPM4);ENSSSCT00000043910(PTPN12);ENSSSCT00000045025(FERMT3);ENSSSCT00000046448(ASAP1);ENSSSCT00000047287(SH3PXD2A);ENSSSCT00000070937(KIF9);ENSSSCT00000082839(CTTN)
GO:0005868	cytoplasmic dynein complex	8	10	0.349602	0.972473	ENSSSCT00000006218(DYNC2I2);ENSSSCT00000055825(DYNLRB2);ENSSSCT00000056338(TPR);ENSSSCT00000056975(DYNC2LI1);ENSSSCT00000059524(DYNC1LI1);ENSSSCT00000065328(DYNC2I1);ENSSSCT00000081272(NUDCD3);ENSSSCT00000088839(DYNLL2)
GO:0016581	NuRD complex	8	10	0.349602	0.972473	ENSSSCT00000004897(HDAC2);ENSSSCT00000014679(MBD3);ENSSSCT00000024310(MTA3);ENSSSCT00000029863(HDAC1);ENSSSCT00000050125(CHD3);ENSSSCT00000052952(ZBTB7A);ENSSSCT00000072738(MBD3);ENSSSCT00000075873(GATAD2A)
GO:0030669	clathrin-coated endocytic vesicle membrane	8	10	0.349602	0.972473	ENSSSCT00000003554(AP2A1);ENSSSCT00000005725(TYRP1);ENSSSCT00000012264(TBC1D5);ENSSSCT00000016269(PICALM);ENSSSCT00000025334(AP2B1);ENSSSCT00000065775(AP2M1);ENSSSCT00000070503(AP2A2);ENSSSCT00000073257(AP2S1)
GO:0090545	CHD-type complex	8	10	0.349602	0.972473	ENSSSCT00000004897(HDAC2);ENSSSCT00000014679(MBD3);ENSSSCT00000024310(MTA3);ENSSSCT00000029863(HDAC1);ENSSSCT00000050125(CHD3);ENSSSCT00000052952(ZBTB7A);ENSSSCT00000072738(MBD3);ENSSSCT00000075873(GATAD2A)
GO:1990498	mitotic spindle microtubule	8	10	0.349602	0.972473	ENSSSCT00000013957(HAUS7);ENSSSCT00000038830(HAUS3);ENSSSCT00000040757(HAUS5);ENSSSCT00000051192(HAUS2);ENSSSCT00000053368(HAUS8);ENSSSCT00000059575(HNRNPU);ENSSSCT00000069557(EML3);ENSSSCT00000080904(HAUS6)
GO:0015030	Cajal body	20	27	0.356463	0.972473	ENSSSCT00000005249(OIP5);ENSSSCT00000011569(NOLC1);ENSSSCT00000014017(DKC1);ENSSSCT00000014169(SART1);ENSSSCT00000016433(ZPR1);ENSSSCT00000022996(FBL);ENSSSCT00000027994(USPL1);ENSSSCT00000032454(PRPF4);ENSSSCT00000036983(LSG1);ENSSSCT00000037179(ZNF473);ENSSSCT00000041564(PRPF3);ENSSSCT00000042646(ANGEL2);ENSSSCT00000044178(LSM10);ENSSSCT00000047039(ICE2);ENSSSCT00000053086(GEMIN4);ENSSSCT000000…
GO:0031305	integral component of mitochondrial inner membrane	20	27	0.356463	0.972473	ENSSSCT00000000048(SMDT1);ENSSSCT00000001151(MCUR1);ENSSSCT00000002578(COX16);ENSSSCT00000003755(DNAJC11);ENSSSCT00000010009(MCUB);ENSSSCT00000010118(COQ2);ENSSSCT00000011262(MCU);ENSSSCT00000014771(MICOS13);ENSSSCT00000015362(SFXN1);ENSSSCT00000019164(COX11);ENSSSCT00000033489(APOO);ENSSSCT00000037346(ETFDH);ENSSSCT00000051099(UQCC3);ENSSSCT00000055018(SCO1);ENSSSCT00000057476(TMEM177);ENSSSCT00…
GO:0090568	nuclear transcriptional repressor complex	15	20	0.36875	0.972473	ENSSSCT00000004897(HDAC2);ENSSSCT00000005271(BAHD1);ENSSSCT00000007430(DDX20);ENSSSCT00000011202(SIRT1);ENSSSCT00000014679(MBD3);ENSSSCT00000019312(SUZ12);ENSSSCT00000024310(MTA3);ENSSSCT00000029863(HDAC1);ENSSSCT00000031985(ETV3);ENSSSCT00000042227(SUV39H1);ENSSSCT00000050125(CHD3);ENSSSCT00000052952(ZBTB7A);ENSSSCT00000064754(SMARCA5);ENSSSCT00000072738(MBD3);ENSSSCT00000075873(GATAD2A)
GO:0060170	ciliary membrane	22	30	0.37294	0.972473	ENSSSCT00000000080(MCHR1);ENSSSCT00000003002(TMEM231);ENSSSCT00000003175(GPI);ENSSSCT00000011055(SNAP29);ENSSSCT00000012686(RHO);ENSSSCT00000018039(SMO);ENSSSCT00000025609(DRD1);ENSSSCT00000028457(TSPEAR);ENSSSCT00000029871(GUCY2D);ENSSSCT00000030321(TMEM17);ENSSSCT00000041399(EHD3);ENSSSCT00000042764(EVC);ENSSSCT00000044695(SCNN1A);ENSSSCT00000051541(PROM1);ENSSSCT00000052439(EFCAB7);ENSSSCT0000…
GO:0030057	desmosome	10	13	0.381763	0.972473	ENSSSCT00000013628(POF1B);ENSSSCT00000018974(JUP);ENSSSCT00000038415(PKP1);ENSSSCT00000040755(B4GALT1);ENSSSCT00000048109(DSC2);ENSSSCT00000051217(DSG2);ENSSSCT00000051700(KLHL24);ENSSSCT00000051706(PKP3);ENSSSCT00000084001(JAM3);ENSSSCT00000087228(VCL)
GO:0031231	intrinsic component of peroxisomal membrane	10	13	0.381763	0.972473	ENSSSCT00000000078(SLC25A17);ENSSSCT00000005128(SLC27A2);ENSSSCT00000013971(ABCD1);ENSSSCT00000014491(PEX16);ENSSSCT00000022362(PEX11A);ENSSSCT00000039505(PEX13);ENSSSCT00000045077(PEX11G);ENSSSCT00000049881(FAR2);ENSSSCT00000077512(PEX2);ENSSSCT00000078713(ITGA10)
GO:0032589	neuron projection membrane	10	13	0.381763	0.972473	ENSSSCT00000014297(DAGLA);ENSSSCT00000014522(SLC1A2);ENSSSCT00000029820(SGCE);ENSSSCT00000045290(GRIA1);ENSSSCT00000052713(SHISA9);ENSSSCT00000054961(KCNC1);ENSSSCT00000059031(MPP2);ENSSSCT00000062533(SPTBN1);ENSSSCT00000082032(MAPT);ENSSSCT00000084783(-)
GO:0035327	transcriptionally active chromatin	10	13	0.381763	0.972473	ENSSSCT00000001963(WDR61);ENSSSCT00000003348(EXOSC5);ENSSSCT00000014646(CTR9);ENSSSCT00000022506(KMT2E);ENSSSCT00000025744(AFF4);ENSSSCT00000027772(PADI2);ENSSSCT00000035147(ESR1);ENSSSCT00000047039(ICE2);ENSSSCT00000063761(TTC37);ENSSSCT00000089434(ELL)
GO:0008023	transcription elongation factor complex	24	33	0.3877	0.972473	ENSSSCT00000001565(NELFE);ENSSSCT00000001963(WDR61);ENSSSCT00000005189(ELL3);ENSSSCT00000010300(RB1);ENSSSCT00000011817(CDC73);ENSSSCT00000014646(CTR9);ENSSSCT00000014781(MLLT1);ENSSSCT00000017097(CCNT2);ENSSSCT00000025744(AFF4);ENSSSCT00000026023(ELP2);ENSSSCT00000029109(EAF1);ENSSSCT00000029149(TONSL);ENSSSCT00000031231(AFF1);ENSSSCT00000031282(RTF1);ENSSSCT00000045227(SUPT4H1);ENSSSCT000000470…
GO:1902494	catalytic complex	587	848	0.391039	0.972473	ENSSSCT00000000069(POLR3H);ENSSSCT00000000141(KCTD17);ENSSSCT00000000204(-);ENSSSCT00000000215(MCRS1);ENSSSCT00000000398(CDK2);ENSSSCT00000000588(KLHL42);ENSSSCT00000001094(PRPF4B);ENSSSCT00000001150(RANBP9);ENSSSCT00000001165(FAM8A1);ENSSSCT00000001648(RING1);ENSSSCT00000001684(PHF1);ENSSSCT00000001708(TAF11);ENSSSCT00000001744(CDKN1A);ENSSSCT00000001908(CDC5L);ENSSSCT00000001909(SUPT3H);ENSSSCT…
GO:0098862	cluster of actin-based cell projections	65	92	0.392508	0.972473	ENSSSCT00000001193(-);ENSSSCT00000001731(LHFPL5);ENSSSCT00000001970(CIB2);ENSSSCT00000003881(CAPZB);ENSSSCT00000004487(EZR);ENSSSCT00000005801(TMC1);ENSSSCT00000006780(TRPA1);ENSSSCT00000007675(IDO1);ENSSSCT00000007735(MKKS);ENSSSCT00000008600(ANKS4B);ENSSSCT00000009582(SLC34A2);ENSSSCT00000010430(SLC15A1);ENSSSCT00000011803(SCART1);ENSSSCT00000011997(SLC28A3);ENSSSCT00000012515(TWF2);ENSSSCT0000…
GO:0000109	nucleotide-excision repair complex	5	6	0.393151	0.972473	ENSSSCT00000008636(ERCC4);ENSSSCT00000008717(SLX4);ENSSSCT00000040748(XPC);ENSSSCT00000054495(XRCC1);ENSSSCT00000076268(ERCC8)
GO:0002178	palmitoyltransferase complex	5	6	0.393151	0.972473	ENSSSCT00000007743(SPTLC3);ENSSSCT00000010516(SPTLC1);ENSSSCT00000036127(ZDHHC9);ENSSSCT00000064054(SPTLC2);ENSSSCT00000066306(ORMDL3)
GO:0005675	transcription factor TFIIH holo complex	5	6	0.393151	0.972473	ENSSSCT00000005610(MNAT1);ENSSSCT00000014599(GTF2H1);ENSSSCT00000054727(ERCC2);ENSSSCT00000065980(CCNH);ENSSSCT00000080628(CDK7)
GO:0005686	U2 snRNP	5	6	0.393151	0.972473	ENSSSCT00000047100(SNRPB2);ENSSSCT00000053608(PHF5A);ENSSSCT00000054674(SF3B1);ENSSSCT00000064184(SF3A1);ENSSSCT00000070272(SF3A3)
GO:0005786	signal recognition particle, endoplasmic reticulum targeting	5	6	0.393151	0.972473	ENSSSCT00000002187(SRP54);ENSSSCT00000009744(SRP72);ENSSSCT00000018716(SRP68);ENSSSCT00000032409(SRP19);ENSSSCT00000085856(SRP72)
GO:0005845	mRNA cap binding complex	5	6	0.393151	0.972473	ENSSSCT00000024784(NCBP2);ENSSSCT00000032198(EIF4E);ENSSSCT00000072445(AGO2);ENSSSCT00000073012(RNMT);ENSSSCT00000082914(NCBP1)
GO:0005952	cAMP-dependent protein kinase complex	5	6	0.393151	0.972473	ENSSSCT00000044305(PRKACA);ENSSSCT00000059105(PRKAR2B);ENSSSCT00000060866(PRKAR1B);ENSSSCT00000061440(PRKAR1A);ENSSSCT00000065573(PRKAR2A)
GO:0031528	microvillus membrane	5	6	0.393151	0.972473	ENSSSCT00000028312(SLC7A8);ENSSSCT00000035294(ITGAV);ENSSSCT00000043997(CDHR2);ENSSSCT00000057283(CTNNB1);ENSSSCT00000068191(SLC7A5)
GO:0031931	TORC1 complex	5	6	0.393151	0.972473	ENSSSCT00000008032(TTI1);ENSSSCT00000008815(MLST8);ENSSSCT00000030055(RPTOR);ENSSSCT00000047464(TELO2);ENSSSCT00000067964(AKT1S1)
GO:0033270	paranode region of axon	5	6	0.393151	0.972473	ENSSSCT00000047208(ERMN);ENSSSCT00000057011(SCN2A);ENSSSCT00000058874(SPTBN4);ENSSSCT00000070576(CNTNAP1);ENSSSCT00000071510(MAG)
GO:0036396	RNA N6-methyladenosine methyltransferase complex	5	6	0.393151	0.972473	ENSSSCT00000006691(VIRMA);ENSSSCT00000007458(RBM15);ENSSSCT00000024025(CBLL1);ENSSSCT00000026886(METTL3);ENSSSCT00000065060(METTL14)
GO:0045293	mRNA editing complex	5	6	0.393151	0.972473	ENSSSCT00000006691(VIRMA);ENSSSCT00000007458(RBM15);ENSSSCT00000024025(CBLL1);ENSSSCT00000026886(METTL3);ENSSSCT00000065060(METTL14)
GO:0048500	signal recognition particle	5	6	0.393151	0.972473	ENSSSCT00000002187(SRP54);ENSSSCT00000009744(SRP72);ENSSSCT00000018716(SRP68);ENSSSCT00000032409(SRP19);ENSSSCT00000085856(SRP72)
GO:0048787	presynaptic active zone membrane	5	6	0.393151	0.972473	ENSSSCT00000002123(CPLX3);ENSSSCT00000016491(NECTIN1);ENSSSCT00000025216(APBA1);ENSSSCT00000044036(NTNG1);ENSSSCT00000060687(STXBP1)
GO:0060205	cytoplasmic vesicle lumen	5	6	0.393151	0.972473	ENSSSCT00000006313(DBH);ENSSSCT00000014661(PRTN3);ENSSSCT00000026331(FASLG);ENSSSCT00000078542(VPS13A);ENSSSCT00000079474(SERPINI1)
GO:0070531	BRCA1-A complex	5	6	0.393151	0.972473	ENSSSCT00000010113(ABRAXAS1);ENSSSCT00000050512(BABAM1);ENSSSCT00000057335(BRCA1);ENSSSCT00000059530(BABAM2);ENSSSCT00000075204(BARD1)
GO:0090576	RNA polymerase III transcription factor complex	5	6	0.393151	0.972473	ENSSSCT00000004856(GTF3C6);ENSSSCT00000006302(GTF3C4);ENSSSCT00000008564(GTF3C1);ENSSSCT00000047915(GTF3C2);ENSSSCT00000069173(GTF3C3)
GO:0097197	tetraspanin-enriched microdomain	5	6	0.393151	0.972473	ENSSSCT00000028674(SAMHD1);ENSSSCT00000040027(TSPAN15);ENSSSCT00000041992(TSPAN14);ENSSSCT00000044266(TSPAN33);ENSSSCT00000088907(ADAM10)
GO:0097342	ripoptosome	5	6	0.393151	0.972473	ENSSSCT00000024231(CASP8);ENSSSCT00000028315(TICAM1);ENSSSCT00000035749(FADD);ENSSSCT00000053079(CFLAR);ENSSSCT00000055582(RIPK1)
GO:0098691	dopaminergic synapse	5	6	0.393151	0.972473	ENSSSCT00000022893(SLC18A2);ENSSSCT00000034277(FLOT1);ENSSSCT00000045443(CHRNA5);ENSSSCT00000055534(DRD2);ENSSSCT00000083685(RAB3B)
GO:0099523	presynaptic cytosol	5	6	0.393151	0.972473	ENSSSCT00000000849(LRRK2);ENSSSCT00000003617(PRKCG);ENSSSCT00000009515(HTT);ENSSSCT00000061566(FBXO45);ENSSSCT00000064783(PRKCB)
GO:1990909	Wnt signalosome	5	6	0.393151	0.972473	ENSSSCT00000000849(LRRK2);ENSSSCT00000003711(DVL1);ENSSSCT00000057283(CTNNB1);ENSSSCT00000070661(ADGRA2);ENSSSCT00000090334(RECK)
GO:0005759	mitochondrial matrix	110	157	0.395243	0.972473	ENSSSCT00000000849(LRRK2);ENSSSCT00000002774(GLRX5);ENSSSCT00000004475(MRPL18);ENSSSCT00000004849(-);ENSSSCT00000006786(LACTB2);ENSSSCT00000007003(CASQ1);ENSSSCT00000007129(DAP3);ENSSSCT00000007995(NFS1);ENSSSCT00000008551(TUFM);ENSSSCT00000008748(MRPL28);ENSSSCT00000009254(LRPPRC);ENSSSCT00000009375(HADHB);ENSSSCT00000009793(GRSF1);ENSSSCT00000010555(CCAR2);ENSSSCT00000010768(PPTC7);ENSSSCT00000…
GO:0000407	phagophore assembly site	12	16	0.406196	0.972473	ENSSSCT00000005575(ATG14);ENSSSCT00000013438(WDR45);ENSSSCT00000014481(ATG13);ENSSSCT00000026198(RB1CC1);ENSSSCT00000032017(STX12);ENSSSCT00000036969(SQSTM1);ENSSSCT00000037100(VMP1);ENSSSCT00000040257(NBR1);ENSSSCT00000043009(RAB7A);ENSSSCT00000049974(ATG12);ENSSSCT00000054993(ULK1);ENSSSCT00000089165(WIPI1)
GO:0030904	retromer complex	12	16	0.406196	0.972473	ENSSSCT00000012264(TBC1D5);ENSSSCT00000038853(SNX2);ENSSSCT00000040826(VPS35);ENSSSCT00000042963(SNX8);ENSSSCT00000051814(ANKFY1);ENSSSCT00000053569(VPS26B);ENSSSCT00000061380(ENTR1);ENSSSCT00000070313(VPS26A);ENSSSCT00000076454(SNX27);ENSSSCT00000089753(DENND4C);ENSSSCT00000090800(VPS35);ENSSSCT00000090851(SNX3)
GO:0009295	nucleoid	28	39	0.41327	0.972473	ENSSSCT00000008551(TUFM);ENSSSCT00000009254(LRPPRC);ENSSSCT00000009375(HADHB);ENSSSCT00000009793(GRSF1);ENSSSCT00000011221(SUPV3L1);ENSSSCT00000011297(VDAC2);ENSSSCT00000017567(FASTKD2);ENSSSCT00000018636(TERT);ENSSSCT00000023831(POLDIP2);ENSSSCT00000023879(ELAC2);ENSSSCT00000027762(DDX28);ENSSSCT00000031741(LRRC59);ENSSSCT00000031943(TFB1M);ENSSSCT00000032587(TFB2M);ENSSSCT00000037417(CLPX);ENSS…
GO:0031225	anchored component of membrane	28	39	0.41327	0.972473	ENSSSCT00000000793(PRMT8);ENSSSCT00000002123(CPLX3);ENSSSCT00000007152(EFNA1);ENSSSCT00000008610(UMOD);ENSSSCT00000012486(HYAL2);ENSSSCT00000012949(MELTF);ENSSSCT00000015183(RAB3A);ENSSSCT00000015488(RGMB);ENSSSCT00000015699(CD14);ENSSSCT00000029212(DPEP3);ENSSSCT00000032087(CA4);ENSSSCT00000033241(GPC3);ENSSSCT00000036499(-);ENSSSCT00000037012(RTN4RL2);ENSSSCT00000038909(PRND);ENSSSCT00000041200…
GO:0042645	mitochondrial nucleoid	28	39	0.41327	0.972473	ENSSSCT00000008551(TUFM);ENSSSCT00000009254(LRPPRC);ENSSSCT00000009375(HADHB);ENSSSCT00000009793(GRSF1);ENSSSCT00000011221(SUPV3L1);ENSSSCT00000011297(VDAC2);ENSSSCT00000017567(FASTKD2);ENSSSCT00000018636(TERT);ENSSSCT00000023831(POLDIP2);ENSSSCT00000023879(ELAC2);ENSSSCT00000027762(DDX28);ENSSSCT00000031741(LRRC59);ENSSSCT00000031943(TFB1M);ENSSSCT00000032587(TFB2M);ENSSSCT00000037417(CLPX);ENSS…
GO:0030315	T-tubule	14	19	0.425856	0.972473	ENSSSCT00000007385(ATP1A1);ENSSSCT00000012536(CACNA1D);ENSSSCT00000023281(CACNG7);ENSSSCT00000035011(PPP3CB);ENSSSCT00000040521(CAV3);ENSSSCT00000045364(SCN1A);ENSSSCT00000045595(ATP1B1);ENSSSCT00000049907(SCN1B);ENSSSCT00000057011(SCN2A);ENSSSCT00000059421(CACNA2D1);ENSSSCT00000061216(ATP2B4);ENSSSCT00000065144(BIN1);ENSSSCT00000066789(RTN2);ENSSSCT00000083269(DYSF)
GO:0005665	RNA polymerase II, core complex	7	9	0.429382	0.972473	ENSSSCT00000023257(POLR2B);ENSSSCT00000023998(POLR2E);ENSSSCT00000024584(POLR2C);ENSSSCT00000027727(POLR2M);ENSSSCT00000044156(POLR2I);ENSSSCT00000064349(POLR2D);ENSSSCT00000072988(POLR2H)
GO:0005666	RNA polymerase III complex	7	9	0.429382	0.972473	ENSSSCT00000000069(POLR3H);ENSSSCT00000007330(POLR3C);ENSSSCT00000007767(POLR3F);ENSSSCT00000008590(POLR3E);ENSSSCT00000010548(POLR3D);ENSSSCT00000028672(POLR3B);ENSSSCT00000047864(POLR3A)
GO:0017119	Golgi transport complex	7	9	0.429382	0.972473	ENSSSCT00000010671(GOLGA3);ENSSSCT00000025788(COG3);ENSSSCT00000033211(CDC42);ENSSSCT00000038867(COG1);ENSSSCT00000039900(COG6);ENSSSCT00000050136(TMEM115);ENSSSCT00000071260(COG5)
GO:0030128	clathrin coat of endocytic vesicle	7	9	0.429382	0.972473	ENSSSCT00000003554(AP2A1);ENSSSCT00000012264(TBC1D5);ENSSSCT00000016269(PICALM);ENSSSCT00000025334(AP2B1);ENSSSCT00000065775(AP2M1);ENSSSCT00000070503(AP2A2);ENSSSCT00000073257(AP2S1)
GO:0030132	clathrin coat of coated pit	7	9	0.429382	0.972473	ENSSSCT00000003554(AP2A1);ENSSSCT00000012264(TBC1D5);ENSSSCT00000016269(PICALM);ENSSSCT00000025334(AP2B1);ENSSSCT00000065775(AP2M1);ENSSSCT00000070503(AP2A2);ENSSSCT00000073257(AP2S1)
GO:0030681	multimeric ribonuclease P complex	7	9	0.429382	0.972473	ENSSSCT00000002114(RPP25);ENSSSCT00000006669(POP1);ENSSSCT00000044921(POP7);ENSSSCT00000045450(RPP40);ENSSSCT00000067298(RPP38);ENSSSCT00000081857(POP5);ENSSSCT00000087669(RPP30)
GO:0031080	nuclear pore outer ring	7	9	0.429382	0.972473	ENSSSCT00000014443(NUP160);ENSSSCT00000016145(NUP98);ENSSSCT00000044258(NUP133);ENSSSCT00000052785(NUP43);ENSSSCT00000060058(NUP37);ENSSSCT00000070219(NUP107);ENSSSCT00000087567(SEC13)
GO:0033017	sarcoplasmic reticulum membrane	7	9	0.429382	0.972473	ENSSSCT00000006768(JPH1);ENSSSCT00000009398(FKBP1B);ENSSSCT00000023164(ITPR2);ENSSSCT00000045994(ATP2A2);ENSSSCT00000049335(KLHL41);ENSSSCT00000053674(DMPK);ENSSSCT00000060496(DHRS7C)
GO:0035631	CD40 receptor complex	7	9	0.429382	0.972473	ENSSSCT00000006417(TRAF2);ENSSSCT00000010741(DIABLO);ENSSSCT00000034241(TRAF5);ENSSSCT00000038108(TRAF6);ENSSSCT00000041752(BIRC2);ENSSSCT00000064816(TRAF3);ENSSSCT00000066346(CD40)
GO:0044615	nuclear pore nuclear basket	7	9	0.429382	0.972473	ENSSSCT00000016145(NUP98);ENSSSCT00000031443(RANBP2);ENSSSCT00000045664(ENY2);ENSSSCT00000052270(MAD2L1);ENSSSCT00000056338(TPR);ENSSSCT00000065594(MAD1L1);ENSSSCT00000084983(NUP153)
GO:0070971	endoplasmic reticulum exit site	7	9	0.429382	0.972473	ENSSSCT00000000849(LRRK2);ENSSSCT00000002166(SEC23A);ENSSSCT00000009358(PREB);ENSSSCT00000037498(TMED5);ENSSSCT00000040084(SEC16B);ENSSSCT00000065201(SEC16A);ENSSSCT00000078409(YIPF5)
GO:0098533	ATPase dependent transmembrane transport complex	7	9	0.429382	0.972473	ENSSSCT00000003963(SLC9A1);ENSSSCT00000007385(ATP1A1);ENSSSCT00000019535(ATP1B2);ENSSSCT00000032976(ATP1B4);ENSSSCT00000044274(ABCG5);ENSSSCT00000045595(ATP1B1);ENSSSCT00000084080(ABCG8)
GO:1990023	mitotic spindle midzone	7	9	0.429382	0.972473	ENSSSCT00000014560(KIF18A);ENSSSCT00000038504(EML1);ENSSSCT00000046811(KIF20B);ENSSSCT00000055222(RCC2);ENSSSCT00000059095(NUMA1);ENSSSCT00000059575(HNRNPU);ENSSSCT00000082839(CTTN)
GO:0000776	kinetochore	59	84	0.433955	0.972473	ENSSSCT00000002239(REC8);ENSSSCT00000002603(PSEN1);ENSSSCT00000004347(KIF2C);ENSSSCT00000006225(SPOUT1);ENSSSCT00000006578(MTBP);ENSSSCT00000008853(PHF2);ENSSSCT00000009299(GPATCH11);ENSSSCT00000011737(BUB3);ENSSSCT00000014282(INCENP);ENSSSCT00000014443(NUP160);ENSSSCT00000014560(KIF18A);ENSSSCT00000016145(NUP98);ENSSSCT00000016416(ZW10);ENSSSCT00000016986(NSL1);ENSSSCT00000017527(ORC2);ENSSSCT00…
GO:0005669	transcription factor TFIID complex	16	22	0.4423	0.972473	ENSSSCT00000001708(TAF11);ENSSSCT00000002680(GTF2A1);ENSSSCT00000011591(TAF5);ENSSSCT00000012178(TAF3);ENSSSCT00000017253(GTF2E2);ENSSSCT00000024716(TAF4);ENSSSCT00000029957(TAF7);ENSSSCT00000052501(TAF8);ENSSSCT00000052737(GTF2F1);ENSSSCT00000053537(-);ENSSSCT00000054727(ERCC2);ENSSSCT00000058173(TAF12);ENSSSCT00000065816(TAF9B);ENSSSCT00000067537(GTF2H5);ENSSSCT00000076083(TAF9);ENSSSCT00000086…
GO:0097546	ciliary base	16	22	0.4423	0.972473	ENSSSCT00000002916(CILK1);ENSSSCT00000006305(SPACA9);ENSSSCT00000009197(CFAP36);ENSSSCT00000015126(RAB8A);ENSSSCT00000025619(NEK8);ENSSSCT00000029807(IFT20);ENSSSCT00000040362(CEP126);ENSSSCT00000040863(C8orf37);ENSSSCT00000044305(PRKACA);ENSSSCT00000047140(IFT52);ENSSSCT00000052590(PRKACB);ENSSSCT00000059105(PRKAR2B);ENSSSCT00000065328(DYNC2I1);ENSSSCT00000067602(MOK);ENSSSCT00000078916(CIBAR1);…
GO:1990391	DNA repair complex	16	22	0.4423	0.972473	ENSSSCT00000002805(RCOR1);ENSSSCT00000006873(PRKDC);ENSSSCT00000008636(ERCC4);ENSSSCT00000008717(SLX4);ENSSSCT00000009231(MSH2);ENSSSCT00000010458(LIG4);ENSSSCT00000016371(ATM);ENSSSCT00000028816(MSH6);ENSSSCT00000040748(XPC);ENSSSCT00000042874(ZSWIM7);ENSSSCT00000044915(MSH3);ENSSSCT00000054495(XRCC1);ENSSSCT00000060682(NHEJ1);ENSSSCT00000070289(XRCC6);ENSSSCT00000073037(XRCC5);ENSSSCT0000007626…
GO:0035097	histone methyltransferase complex	34	48	0.444615	0.972473	ENSSSCT00000000204(-);ENSSSCT00000000215(MCRS1);ENSSSCT00000001684(PHF1);ENSSSCT00000004897(HDAC2);ENSSSCT00000005236(MGA);ENSSSCT00000007969(NCOA6);ENSSSCT00000008529(SETD1A);ENSSSCT00000009320(DPY30);ENSSSCT00000011202(SIRT1);ENSSSCT00000012513(WDR82);ENSSSCT00000013523(LAS1L);ENSSSCT00000016659(RBBP5);ENSSSCT00000018846(KANSL1);ENSSSCT00000018921(EZH1);ENSSSCT00000019312(SUZ12);ENSSSCT00000023…
GO:0099503	secretory vesicle	143	206	0.448612	0.972473	ENSSSCT00000000762(ACRBP);ENSSSCT00000000849(LRRK2);ENSSSCT00000001037(SYT1);ENSSSCT00000001710(TCP11);ENSSSCT00000001793(TREML1);ENSSSCT00000002123(CPLX3);ENSSSCT00000004476(TCP1);ENSSSCT00000005288(THBS1);ENSSSCT00000005845(-);ENSSSCT00000006286(POMT1);ENSSSCT00000006305(SPACA9);ENSSSCT00000006313(DBH);ENSSSCT00000007304(SV2A);ENSSSCT00000007701(PLAT);ENSSSCT00000008519(STX1A);ENSSSCT0000001035…
GO:0031461	cullin-RING ubiquitin ligase complex	74	106	0.451191	0.972473	ENSSSCT00000000141(KCTD17);ENSSSCT00000000588(KLHL42);ENSSSCT00000005678(KLHL9);ENSSSCT00000005896(DCAF10);ENSSSCT00000006418(FBXW5);ENSSSCT00000007975(TRPC4AP);ENSSSCT00000008126(UBE2C);ENSSSCT00000009562(FBXL5);ENSSSCT00000010105(KLHL8);ENSSSCT00000012585(KBTBD8);ENSSSCT00000012659(-);ENSSSCT00000013337(-);ENSSSCT00000015037(DCAF15);ENSSSCT00000015372(ENC1);ENSSSCT00000015504(FBXL17);ENSSSCT000…
GO:0034708	methyltransferase complex	45	64	0.451634	0.972473	ENSSSCT00000000204(-);ENSSSCT00000000215(MCRS1);ENSSSCT00000001684(PHF1);ENSSSCT00000004100(SNRPD1);ENSSSCT00000004897(HDAC2);ENSSSCT00000005236(MGA);ENSSSCT00000006691(VIRMA);ENSSSCT00000007438(WDR77);ENSSSCT00000007458(RBM15);ENSSSCT00000007969(NCOA6);ENSSSCT00000008529(SETD1A);ENSSSCT00000009320(DPY30);ENSSSCT00000011202(SIRT1);ENSSSCT00000012513(WDR82);ENSSSCT00000013523(LAS1L);ENSSSCT0000001…
GO:0005779	integral component of peroxisomal membrane	9	12	0.453788	0.972473	ENSSSCT00000000078(SLC25A17);ENSSSCT00000005128(SLC27A2);ENSSSCT00000013971(ABCD1);ENSSSCT00000014491(PEX16);ENSSSCT00000022362(PEX11A);ENSSSCT00000039505(PEX13);ENSSSCT00000049881(FAR2);ENSSSCT00000077512(PEX2);ENSSSCT00000078713(ITGA10)
GO:0031941	filamentous actin	9	12	0.453788	0.972473	ENSSSCT00000015597(PDLIM4);ENSSSCT00000041166(DUSP22);ENSSSCT00000044166(KPTN);ENSSSCT00000050207(MYO1C);ENSSSCT00000052338(MYO1A);ENSSSCT00000053704(RAC3);ENSSSCT00000055211(CARMIL1);ENSSSCT00000069653(CD2AP);ENSSSCT00000084001(JAM3)
GO:0032426	stereocilium tip	9	12	0.453788	0.972473	ENSSSCT00000001731(LHFPL5);ENSSSCT00000005801(TMC1);ENSSSCT00000017788(ESPNL);ENSSSCT00000034675(CEACAM16);ENSSSCT00000055262(WHRN);ENSSSCT00000057026(HOMER2);ENSSSCT00000057743(EPS8);ENSSSCT00000067073(EPS8L2);ENSSSCT00000091316(SLC9A3R1)
GO:0035371	microtubule plus-end	9	12	0.453788	0.972473	ENSSSCT00000004347(KIF2C);ENSSSCT00000039211(CKAP5);ENSSSCT00000042457(GAS2L2);ENSSSCT00000042888(-);ENSSSCT00000059095(NUMA1);ENSSSCT00000075155(SLAIN2);ENSSSCT00000081938(NCKAP5L);ENSSSCT00000084599(MAPRE3);ENSSSCT00000085466(KIF18B)
GO:0005921	gap junction	11	15	0.472215	0.972473	ENSSSCT00000003025(CALB2);ENSSSCT00000004688(GJA1);ENSSSCT00000006586(CCN3);ENSSSCT00000031184(SGSM3);ENSSSCT00000038287(GJB6);ENSSSCT00000057028(DBN1);ENSSSCT00000058817(GJB3);ENSSSCT00000069107(GJC2);ENSSSCT00000083996(GJB1);ENSSSCT00000085228(GJA5);ENSSSCT00000090660(GJC1)
GO:0000137	Golgi cis cisterna	2	2	0.472392	0.972473	ENSSSCT00000027481(NECAB3);ENSSSCT00000069780(TMEM59)
GO:0000308	cytoplasmic cyclin-dependent protein kinase holoenzyme complex	2	2	0.472392	0.972473	ENSSSCT00000040409(CDK14);ENSSSCT00000047984(CCNY)
GO:0000806	Y chromosome	2	2	0.472392	0.972473	ENSSSCT00000000398(CDK2);ENSSSCT00000015147(SIN3B)
GO:0000939	condensed chromosome inner kinetochore	2	2	0.472392	0.972473	ENSSSCT00000017527(ORC2);ENSSSCT00000062796(CENPA)
GO:0001520	outer dense fiber	2	2	0.472392	0.972473	ENSSSCT00000054545(AK1);ENSSSCT00000077424(RSPH1)
GO:0002096	polkadots	2	2	0.472392	0.972473	ENSSSCT00000007610(BCL10);ENSSSCT00000034163(MALT1)
GO:0002947	tumor necrosis factor receptor superfamily complex	2	2	0.472392	0.972473	ENSSSCT00000006417(TRAF2);ENSSSCT00000046588(TRADD)
GO:0005593	FACIT collagen trimer	2	2	0.472392	0.972473	ENSSSCT00000040031(COL9A3);ENSSSCT00000073708(COL9A1)
GO:0005594	collagen type IX trimer	2	2	0.472392	0.972473	ENSSSCT00000040031(COL9A3);ENSSSCT00000073708(COL9A1)
GO:0005639	integral component of nuclear inner membrane	2	2	0.472392	0.972473	ENSSSCT00000058332(SUN1);ENSSSCT00000065334(LEMD2)
GO:0005642	annulate lamellae	2	2	0.472392	0.972473	ENSSSCT00000031443(RANBP2);ENSSSCT00000058529(BICD2)
GO:0005655	nucleolar ribonuclease P complex	2	2	0.472392	0.972473	ENSSSCT00000006669(POP1);ENSSSCT00000081857(POP5)
GO:0005658	alpha DNA polymerase:primase complex	2	2	0.472392	0.972473	ENSSSCT00000014207(-);ENSSSCT00000087718(POLA1)
GO:0005900	oncostatin-M receptor complex	2	2	0.472392	0.972473	ENSSSCT00000018351(OSMR);ENSSSCT00000034013(IL6ST)
GO:0005958	DNA-dependent protein kinase-DNA ligase 4 complex	2	2	0.472392	0.972473	ENSSSCT00000006873(PRKDC);ENSSSCT00000010458(LIG4)
GO:0005967	mitochondrial pyruvate dehydrogenase complex	2	2	0.472392	0.972473	ENSSSCT00000048973(PDK2);ENSSSCT00000070830(PDK1)
GO:0005968	Rab-protein geranylgeranyltransferase complex	2	2	0.472392	0.972473	ENSSSCT00000034355(CHM);ENSSSCT00000041144(CHML)
GO:0009368	endopeptidase Clp complex	2	2	0.472392	0.972473	ENSSSCT00000037417(CLPX);ENSSSCT00000042643(CLPP)
GO:0009923	fatty acid elongase complex	2	2	0.472392	0.972473	ENSSSCT00000031374(HSD17B12);ENSSSCT00000059181(ELOVL6)
GO:0010370	perinucleolar chromocenter	2	2	0.472392	0.972473	ENSSSCT00000002232(TINF2);ENSSSCT00000027223(PIWIL2)
GO:0012510	trans-Golgi network transport vesicle membrane	2	2	0.472392	0.972473	ENSSSCT00000022299(AFTPH);ENSSSCT00000041653(RASSF9)
GO:0016935	glycine-gated chloride channel complex	2	2	0.472392	0.972473	ENSSSCT00000040599(GLRA3);ENSSSCT00000041507(GLRB)
GO:0017177	glucosidase II complex	2	2	0.472392	0.972473	ENSSSCT00000014882(PRKCSH);ENSSSCT00000064582(GANAB)
GO:0020003	symbiont-containing vacuole	2	2	0.472392	0.972473	ENSSSCT00000028022(RAB29);ENSSSCT00000086405(-)
GO:0020016	ciliary pocket	2	2	0.472392	0.972473	ENSSSCT00000011055(SNAP29);ENSSSCT00000041399(EHD3)
GO:0020018	ciliary pocket membrane	2	2	0.472392	0.972473	ENSSSCT00000011055(SNAP29);ENSSSCT00000041399(EHD3)
GO:0030430	host cell cytoplasm	2	2	0.472392	0.972473	ENSSSCT00000028022(RAB29);ENSSSCT00000086405(-)
GO:0030687	preribosome, large subunit precursor	2	2	0.472392	0.972473	ENSSSCT00000010967(PES1);ENSSSCT00000017547(WDR12)
GO:0030688	preribosome, small subunit precursor	2	2	0.472392	0.972473	ENSSSCT00000042310(RIOK3);ENSSSCT00000047114(RIOK1)
GO:0030849	autosome	2	2	0.472392	0.972473	ENSSSCT00000015147(SIN3B);ENSSSCT00000083778(MAEL)
GO:0031074	nucleocytoplasmic transport complex	2	2	0.472392	0.972473	ENSSSCT00000028506(XPO5);ENSSSCT00000050473(MYBBP1A)
GO:0031088	platelet dense granule membrane	2	2	0.472392	0.972473	ENSSSCT00000046980(LAMP2);ENSSSCT00000082448(ITPR1)
GO:0031092	platelet alpha granule membrane	2	2	0.472392	0.972473	ENSSSCT00000085188(SELP);ENSSSCT00000088328(SPARC)
GO:0031095	platelet dense tubular network membrane	2	2	0.472392	0.972473	ENSSSCT00000010536(DMTN);ENSSSCT00000014228(EHD1)
GO:0031213	RSF complex	2	2	0.472392	0.972473	ENSSSCT00000016236(RSF1);ENSSSCT00000064754(SMARCA5)
GO:0031229	intrinsic component of nuclear inner membrane	2	2	0.472392	0.972473	ENSSSCT00000058332(SUN1);ENSSSCT00000065334(LEMD2)
GO:0031251	PAN complex	2	2	0.472392	0.972473	ENSSSCT00000010210(PAN3);ENSSSCT00000055361(PAN2)
GO:0031315	extrinsic component of mitochondrial outer membrane	2	2	0.472392	0.972473	ENSSSCT00000030474(SARM1);ENSSSCT00000060716(SOX10)
GO:0031436	BRCA1-BARD1 complex	2	2	0.472392	0.972473	ENSSSCT00000057335(BRCA1);ENSSSCT00000075204(BARD1)
GO:0031499	TRAMP complex	2	2	0.472392	0.972473	ENSSSCT00000010734(ZCCHC8);ENSSSCT00000018417(MTREX)
GO:0032010	phagolysosome	2	2	0.472392	0.972473	ENSSSCT00000010474(LAMP1);ENSSSCT00000033889(ADAM8)
GO:0032044	DSIF complex	2	2	0.472392	0.972473	ENSSSCT00000045227(SUPT4H1);ENSSSCT00000082102(SUPT5H)
GO:0032299	ribonuclease H2 complex	2	2	0.472392	0.972473	ENSSSCT00000023518(RNASEH2B);ENSSSCT00000054730(RNASEH2A)
GO:0032301	MutSalpha complex	2	2	0.472392	0.972473	ENSSSCT00000009231(MSH2);ENSSSCT00000028816(MSH6)
GO:0032302	MutSbeta complex	2	2	0.472392	0.972473	ENSSSCT00000009231(MSH2);ENSSSCT00000044915(MSH3)
GO:0032541	cortical endoplasmic reticulum	2	2	0.472392	0.972473	ENSSSCT00000016477(C2CD2L);ENSSSCT00000039192(ASPH)
GO:0032798	Swi5-Sfr1 complex	2	2	0.472392	0.972473	ENSSSCT00000011604(SFR1);ENSSSCT00000056294(SWI5)
GO:0032937	SREBP-SCAP-Insig complex	2	2	0.472392	0.972473	ENSSSCT00000023268(SREBF2);ENSSSCT00000037129(INSIG1)
GO:0032982	myosin filament	2	2	0.472392	0.972473	ENSSSCT00000006049(TRIM32);ENSSSCT00000027619(MYH14)
GO:0033063	Rad51B-Rad51C-Rad51D-XRCC2 complex	2	2	0.472392	0.972473	ENSSSCT00000023145(RAD51C);ENSSSCT00000039588(XRCC2)
GO:0033065	Rad51C-XRCC3 complex	2	2	0.472392	0.972473	ENSSSCT00000002829(XRCC3);ENSSSCT00000023145(RAD51C)
GO:0033106	cis-Golgi network membrane	2	2	0.472392	0.972473	ENSSSCT00000028609(RNF183);ENSSSCT00000062532(BOK)
GO:0033256	I-kappaB/NF-kappaB complex	2	2	0.472392	0.972473	ENSSSCT00000011573(NFKB2);ENSSSCT00000036014(BCL3)
GO:0033257	Bcl3/NF-kappaB2 complex	2	2	0.472392	0.972473	ENSSSCT00000011573(NFKB2);ENSSSCT00000036014(BCL3)
GO:0033269	internode region of axon	2	2	0.472392	0.972473	ENSSSCT00000014793(TUBB4A);ENSSSCT00000047208(ERMN)
GO:0033596	TSC1-TSC2 complex	2	2	0.472392	0.972473	ENSSSCT00000065442(TSC2);ENSSSCT00000086196(TSC1)
GO:0033655	host cell cytoplasm part	2	2	0.472392	0.972473	ENSSSCT00000028022(RAB29);ENSSSCT00000086405(-)
GO:0034066	RIC1-RGP1 guanyl-nucleotide exchange factor complex	2	2	0.472392	0.972473	ENSSSCT00000005859(RGP1);ENSSSCT00000063632(RIC1)
GO:0034684	integrin alphav-beta5 complex	2	2	0.472392	0.972473	ENSSSCT00000035294(ITGAV);ENSSSCT00000052970(ITGB5)
GO:0034685	integrin alphav-beta6 complex	2	2	0.472392	0.972473	ENSSSCT00000035294(ITGAV);ENSSSCT00000066177(ITGB6)
GO:0034686	integrin alphav-beta8 complex	2	2	0.472392	0.972473	ENSSSCT00000035294(ITGAV);ENSSSCT00000050379(ITGB8)
GO:0034687	integrin alphaL-beta2 complex	2	2	0.472392	0.972473	ENSSSCT00000008545(ITGAL);ENSSSCT00000059772(ITGB2)
GO:0034751	aryl hydrocarbon receptor complex	2	2	0.472392	0.972473	ENSSSCT00000014107(AIP);ENSSSCT00000054552(HSP90AB1)
GO:0035061	interchromatin granule	2	2	0.472392	0.972473	ENSSSCT00000009425(SMC6);ENSSSCT00000039379(CPSF6)
GO:0035101	FACT complex	2	2	0.472392	0.972473	ENSSSCT00000029149(TONSL);ENSSSCT00000090506(MMS22L)
GO:0035189	Rb-E2F complex	2	2	0.472392	0.972473	ENSSSCT00000007953(E2F1);ENSSSCT00000010300(RB1)
GO:0035339	SPOTS complex	2	2	0.472392	0.972473	ENSSSCT00000010516(SPTLC1);ENSSSCT00000066306(ORMDL3)
GO:0035363	histone locus body	2	2	0.472392	0.972473	ENSSSCT00000047039(ICE2);ENSSSCT00000089434(ELL)
GO:0035517	PR-DUB complex	2	2	0.472392	0.972473	ENSSSCT00000007930(ASXL1);ENSSSCT00000037523(BAP1)
GO:0035577	azurophil granule membrane	2	2	0.472392	0.972473	ENSSSCT00000014659(AZU1);ENSSSCT00000061855(VAMP7)
GO:0036020	endolysosome membrane	2	2	0.472392	0.972473	ENSSSCT00000031300(SLC15A4);ENSSSCT00000079996(TASL)
GO:0036409	histone H3-K14 acetyltransferase complex	2	2	0.472392	0.972473	ENSSSCT00000040062(BRD1);ENSSSCT00000081428(KAT7)
GO:0036501	UFD1-NPL4 complex	2	2	0.472392	0.972473	ENSSSCT00000046511(NPLOC4);ENSSSCT00000064766(UFD1)
GO:0038143	ERBB3:ERBB2 complex	2	2	0.472392	0.972473	ENSSSCT00000019050(ERBB2);ENSSSCT00000027288(ERBB3)
GO:0043190	ATP-binding cassette (ABC) transporter complex	2	2	0.472392	0.972473	ENSSSCT00000044274(ABCG5);ENSSSCT00000084080(ABCG8)
GO:0044393	microspike	2	2	0.472392	0.972473	ENSSSCT00000003987(SDC3);ENSSSCT00000026008(FSCN1)
GO:0044609	DBIRD complex	2	2	0.472392	0.972473	ENSSSCT00000010555(CCAR2);ENSSSCT00000077501(ZNF326)
GO:0044753	amphisome	2	2	0.472392	0.972473	ENSSSCT00000000849(LRRK2);ENSSSCT00000036969(SQSTM1)
GO:0045025	mitochondrial degradosome	2	2	0.472392	0.972473	ENSSSCT00000011221(SUPV3L1);ENSSSCT00000055752(PNPT1)
GO:0045092	interleukin-18 receptor complex	2	2	0.472392	0.972473	ENSSSCT00000008934(IL18RAP);ENSSSCT00000062107(IL18R1)
GO:0060187	cell pole	2	2	0.472392	0.972473	ENSSSCT00000028449(SLC3A2);ENSSSCT00000044339(ASTN2)
GO:0065010	extracellular membrane-bounded organelle	2	2	0.472392	0.972473	ENSSSCT00000028022(RAB29);ENSSSCT00000086405(-)
GO:0070381	endosome to plasma membrane transport vesicle	2	2	0.472392	0.972473	ENSSSCT00000016269(PICALM);ENSSSCT00000048524(RAB6A)
GO:0070418	DNA-dependent protein kinase complex	2	2	0.472392	0.972473	ENSSSCT00000037460(UVRAG);ENSSSCT00000052952(ZBTB7A)
GO:0070545	PeBoW complex	2	2	0.472392	0.972473	ENSSSCT00000010967(PES1);ENSSSCT00000017547(WDR12)
GO:0070557	PCNA-p21 complex	2	2	0.472392	0.972473	ENSSSCT00000001744(CDKN1A);ENSSSCT00000060066(PCNA)
GO:0071004	U2-type prespliceosome	2	2	0.472392	0.972473	ENSSSCT00000063346(U2AF2);ENSSSCT00000064184(SF3A1)
GO:0071010	prespliceosome	2	2	0.472392	0.972473	ENSSSCT00000063346(U2AF2);ENSSSCT00000064184(SF3A1)
GO:0071065	alpha9-beta1 integrin-vascular cell adhesion molecule-1 complex	2	2	0.472392	0.972473	ENSSSCT00000007515(VCAM1);ENSSSCT00000033889(ADAM8)
GO:0071133	alpha9-beta1 integrin-ADAM8 complex	2	2	0.472392	0.972473	ENSSSCT00000033889(ADAM8);ENSSSCT00000091575(ITGB3)
GO:0071595	Nem1-Spo7 phosphatase complex	2	2	0.472392	0.972473	ENSSSCT00000019519(CTDNEP1);ENSSSCT00000053815(CNEP1R1)
GO:0071664	catenin-TCF7L2 complex	2	2	0.472392	0.972473	ENSSSCT00000011635(TCF7L2);ENSSSCT00000018974(JUP)
GO:0071745	IgA immunoglobulin complex	2	2	0.472392	0.972473	ENSSSCT00000044293(JCHAIN);ENSSSCT00000056679(PIGR)
GO:0071746	IgA immunoglobulin complex, circulating	2	2	0.472392	0.972473	ENSSSCT00000044293(JCHAIN);ENSSSCT00000056679(PIGR)
GO:0071749	polymeric IgA immunoglobulin complex	2	2	0.472392	0.972473	ENSSSCT00000044293(JCHAIN);ENSSSCT00000056679(PIGR)
GO:0071751	secretory IgA immunoglobulin complex	2	2	0.472392	0.972473	ENSSSCT00000044293(JCHAIN);ENSSSCT00000056679(PIGR)
GO:0071819	DUBm complex	2	2	0.472392	0.972473	ENSSSCT00000018901(ATXN7L3);ENSSSCT00000045664(ENY2)
GO:0072534	perineuronal net	2	2	0.472392	0.972473	ENSSSCT00000041168(PTPRZ1);ENSSSCT00000066712(TNR)
GO:0072562	blood microparticle	2	2	0.472392	0.972473	ENSSSCT00000009963(ANXA5);ENSSSCT00000035446(ENG)
GO:0072563	endothelial microparticle	2	2	0.472392	0.972473	ENSSSCT00000009963(ANXA5);ENSSSCT00000035446(ENG)
GO:0090571	RNA polymerase II transcription repressor complex	2	2	0.472392	0.972473	ENSSSCT00000007430(DDX20);ENSSSCT00000031985(ETV3)
GO:0097135	cyclin E2-CDK2 complex	2	2	0.472392	0.972473	ENSSSCT00000000398(CDK2);ENSSSCT00000006686(CCNE2)
GO:0097149	centralspindlin complex	2	2	0.472392	0.972473	ENSSSCT00000000233(RACGAP1);ENSSSCT00000051545(ECT2)
GO:0097442	CA3 pyramidal cell dendrite	2	2	0.472392	0.972473	ENSSSCT00000045579(TNN);ENSSSCT00000060616(SLC4A10)
GO:0097457	hippocampal mossy fiber	2	2	0.472392	0.972473	ENSSSCT00000004875(MICAL1);ENSSSCT00000045579(TNN)
GO:0097629	extrinsic component of omegasome membrane	2	2	0.472392	0.972473	ENSSSCT00000005575(ATG14);ENSSSCT00000054993(ULK1)
GO:0097632	extrinsic component of phagophore assembly site membrane	2	2	0.472392	0.972473	ENSSSCT00000005575(ATG14);ENSSSCT00000054993(ULK1)
GO:0097636	intrinsic component of autophagosome membrane	2	2	0.472392	0.972473	ENSSSCT00000046980(LAMP2);ENSSSCT00000064834(ENTPD4)
GO:0097637	integral component of autophagosome membrane	2	2	0.472392	0.972473	ENSSSCT00000046980(LAMP2);ENSSSCT00000064834(ENTPD4)
GO:0098559	cytoplasmic side of early endosome membrane	2	2	0.472392	0.972473	ENSSSCT00000045035(RAB5A);ENSSSCT00000045229(LITAF)
GO:0098560	cytoplasmic side of late endosome membrane	2	2	0.472392	0.972473	ENSSSCT00000008703(CDIP1);ENSSSCT00000045229(LITAF)
GO:0098833	presynaptic endocytic zone	2	2	0.472392	0.972473	ENSSSCT00000027918(DNM1);ENSSSCT00000053884(PACSIN1)
GO:0098871	postsynaptic actin cytoskeleton	2	2	0.472392	0.972473	ENSSSCT00000018099(CTTNBP2);ENSSSCT00000044166(KPTN)
GO:0099030	anchored component of postsynaptic specialization membrane	2	2	0.472392	0.972473	ENSSSCT00000054469(RGS7BP);ENSSSCT00000059031(MPP2)
GO:0099031	anchored component of postsynaptic density membrane	2	2	0.472392	0.972473	ENSSSCT00000054469(RGS7BP);ENSSSCT00000059031(MPP2)
GO:0099091	postsynaptic specialization, intracellular component	2	2	0.472392	0.972473	ENSSSCT00000053119(PSD);ENSSSCT00000057283(CTNNB1)
GO:0099092	postsynaptic density, intracellular component	2	2	0.472392	0.972473	ENSSSCT00000053119(PSD);ENSSSCT00000057283(CTNNB1)
GO:0099160	postsynaptic intermediate filament cytoskeleton	2	2	0.472392	0.972473	ENSSSCT00000010935(NEFH);ENSSSCT00000049084(NEFL)
GO:1903143	adrenomedullin receptor complex	2	2	0.472392	0.972473	ENSSSCT00000018929(RAMP2);ENSSSCT00000054034(CALCRL)
GO:1903349	omegasome membrane	2	2	0.472392	0.972473	ENSSSCT00000005575(ATG14);ENSSSCT00000054993(ULK1)
GO:1903439	calcitonin family receptor complex	2	2	0.472392	0.972473	ENSSSCT00000018929(RAMP2);ENSSSCT00000054034(CALCRL)
GO:1903958	nitric-oxide synthase complex	2	2	0.472392	0.972473	ENSSSCT00000068628(CYB5B);ENSSSCT00000091240(CYB5R3)
GO:1904423	dehydrodolichyl diphosphate synthase complex	2	2	0.472392	0.972473	ENSSSCT00000030561(NUS1);ENSSSCT00000044874(DHDDS)
GO:1905202	methylcrotonoyl-CoA carboxylase complex	2	2	0.472392	0.972473	ENSSSCT00000040972(MCCC1);ENSSSCT00000062419(MCCC2)
GO:1990026	hippocampal mossy fiber expansion	2	2	0.472392	0.972473	ENSSSCT00000004875(MICAL1);ENSSSCT00000045579(TNN)
GO:1990462	omegasome	2	2	0.472392	0.972473	ENSSSCT00000005575(ATG14);ENSSSCT00000054993(ULK1)
GO:1990589	ATF4-CREB1 transcription factor complex	2	2	0.472392	0.972473	ENSSSCT00000051771(CREB1);ENSSSCT00000064502(ATF4)
GO:1990590	ATF1-ATF4 transcription factor complex	2	2	0.472392	0.972473	ENSSSCT00000017571(ATF1);ENSSSCT00000064502(ATF4)
GO:1990617	CHOP-ATF4 complex	2	2	0.472392	0.972473	ENSSSCT00000059228(DDIT3);ENSSSCT00000064502(ATF4)
GO:1990622	CHOP-ATF3 complex	2	2	0.472392	0.972473	ENSSSCT00000016988(ATF3);ENSSSCT00000059228(DDIT3)
GO:1990682	CSF1-CSF1R complex	2	2	0.472392	0.972473	ENSSSCT00000039641(CSF1);ENSSSCT00000087092(CSF1R)
GO:1990923	PET complex	2	2	0.472392	0.972473	ENSSSCT00000027223(PIWIL2);ENSSSCT00000050526(EXD1)
GO:0000781	chromosome, telomeric region	51	73	0.473409	0.972473	ENSSSCT00000000109(DMC1);ENSSSCT00000000398(CDK2);ENSSSCT00000002141(PML);ENSSSCT00000002232(TINF2);ENSSSCT00000002997(TERF2IP);ENSSSCT00000003059(TERF2);ENSSSCT00000003754(ZBTB48);ENSSSCT00000005265(RAD51);ENSSSCT00000007407(DCLRE1B);ENSSSCT00000007447(LRIF1);ENSSSCT00000008636(ERCC4);ENSSSCT00000008717(SLX4);ENSSSCT00000009425(SMC6);ENSSSCT00000010617(HMBOX1);ENSSSCT00000010917(TFIP11);ENSSSCT0…
GO:0005876	spindle microtubule	31	44	0.474675	0.972473	ENSSSCT00000010472(TUBGCP3);ENSSSCT00000011459(KIF11);ENSSSCT00000013762(CAPN6);ENSSSCT00000013957(HAUS7);ENSSSCT00000014560(KIF18A);ENSSSCT00000016416(ZW10);ENSSSCT00000019213(SKA2);ENSSSCT00000022635(PLK1);ENSSSCT00000024746(SKA3);ENSSSCT00000029020(PARP4);ENSSSCT00000029998(CCSAP);ENSSSCT00000032036(KIF2A);ENSSSCT00000032515(TUBG1);ENSSSCT00000038830(HAUS3);ENSSSCT00000040757(HAUS5);ENSSSCT000…
GO:0001917	photoreceptor inner segment	22	31	0.479955	0.972473	ENSSSCT00000001136(MAK);ENSSSCT00000001820(GUCA1A);ENSSSCT00000001821(GUCA1B);ENSSSCT00000001970(CIB2);ENSSSCT00000002557(-);ENSSSCT00000002558(RDH12);ENSSSCT00000004808(USP45);ENSSSCT00000012686(RHO);ENSSSCT00000018749(USH1G);ENSSSCT00000019535(ATP1B2);ENSSSCT00000025086(ENO2);ENSSSCT00000026833(DRAM2);ENSSSCT00000027918(DNM1);ENSSSCT00000028258(AIPL1);ENSSSCT00000036652(RS1);ENSSSCT00000037939(…
GO:0046658	anchored component of plasma membrane	22	31	0.479955	0.972473	ENSSSCT00000000793(PRMT8);ENSSSCT00000002123(CPLX3);ENSSSCT00000007152(EFNA1);ENSSSCT00000012486(HYAL2);ENSSSCT00000012949(MELTF);ENSSSCT00000015488(RGMB);ENSSSCT00000015699(CD14);ENSSSCT00000032087(CA4);ENSSSCT00000033241(GPC3);ENSSSCT00000036499(-);ENSSSCT00000037012(RTN4RL2);ENSSSCT00000038909(PRND);ENSSSCT00000041200(NOD2);ENSSSCT00000042203(EEPD1);ENSSSCT00000044036(NTNG1);ENSSSCT00000048567…
GO:0000153	cytoplasmic ubiquitin ligase complex	4	5	0.502274	0.972473	ENSSSCT00000001165(FAM8A1);ENSSSCT00000013054(ATG3);ENSSSCT00000044009(SYVN1);ENSSSCT00000049435(SEL1L)
GO:0000177	cytoplasmic exosome (RNase complex)	4	5	0.502274	0.972473	ENSSSCT00000005453(DIS3L);ENSSSCT00000011221(SUPV3L1);ENSSSCT00000054792(CARHSP1);ENSSSCT00000055752(PNPT1)
GO:0001652	granular component	4	5	0.502274	0.972473	ENSSSCT00000017180(CDKN2AIP);ENSSSCT00000022996(FBL);ENSSSCT00000028037(RRP1B);ENSSSCT00000038096(CARF)
GO:0005782	peroxisomal matrix	4	5	0.502274	0.972473	ENSSSCT00000017859(AGXT);ENSSSCT00000025270(ACOT8);ENSSSCT00000042215(ABCD3);ENSSSCT00000047196(PEX7)
GO:0005828	kinetochore microtubule	4	5	0.502274	0.972473	ENSSSCT00000014560(KIF18A);ENSSSCT00000016416(ZW10);ENSSSCT00000055619(KNTC1);ENSSSCT00000060675(RAB11A)
GO:0008290	F-actin capping protein complex	4	5	0.502274	0.972473	ENSSSCT00000028719(ADD2);ENSSSCT00000045353(ADD1);ENSSSCT00000051561(MTPN);ENSSSCT00000075839(CAPZA2)
GO:0017059	serine C-palmitoyltransferase complex	4	5	0.502274	0.972473	ENSSSCT00000007743(SPTLC3);ENSSSCT00000010516(SPTLC1);ENSSSCT00000064054(SPTLC2);ENSSSCT00000066306(ORMDL3)
GO:0030123	AP-3 adaptor complex	4	5	0.502274	0.972473	ENSSSCT00000005256(VPS18);ENSSSCT00000051894(VPS39);ENSSSCT00000058971(AP3S1);ENSSSCT00000082129(VPS41)
GO:0030991	intraciliary transport particle A	4	5	0.502274	0.972473	ENSSSCT00000008789(IFT140);ENSSSCT00000012685(IFT122);ENSSSCT00000017321(TTC21B);ENSSSCT00000027462(WDR19)
GO:0031209	SCAR complex	4	5	0.502274	0.972473	ENSSSCT00000012657(BRK1);ENSSSCT00000029793(WASF2);ENSSSCT00000046639(NCKAP1);ENSSSCT00000085570(NCKAP1L)
GO:0031211	endoplasmic reticulum palmitoyltransferase complex	4	5	0.502274	0.972473	ENSSSCT00000007743(SPTLC3);ENSSSCT00000010516(SPTLC1);ENSSSCT00000064054(SPTLC2);ENSSSCT00000066306(ORMDL3)
GO:0031264	death-inducing signaling complex	4	5	0.502274	0.972473	ENSSSCT00000024231(CASP8);ENSSSCT00000035749(FADD);ENSSSCT00000053079(CFLAR);ENSSSCT00000055582(RIPK1)
GO:0031588	nucleotide-activated protein kinase complex	4	5	0.502274	0.972473	ENSSSCT00000007342(PRKAB2);ENSSSCT00000061440(PRKAR1A);ENSSSCT00000065573(PRKAR2A);ENSSSCT00000090798(SESN2)
GO:0031907	microbody lumen	4	5	0.502274	0.972473	ENSSSCT00000017859(AGXT);ENSSSCT00000025270(ACOT8);ENSSSCT00000042215(ABCD3);ENSSSCT00000047196(PEX7)
GO:0032585	multivesicular body membrane	4	5	0.502274	0.972473	ENSSSCT00000033233(CD63);ENSSSCT00000038357(RAB27A);ENSSSCT00000039097(RAB27B);ENSSSCT00000075100(LAPTM4B)
GO:0034774	secretory granule lumen	4	5	0.502274	0.972473	ENSSSCT00000006313(DBH);ENSSSCT00000014661(PRTN3);ENSSSCT00000078542(VPS13A);ENSSSCT00000079474(SERPINI1)
GO:0038037	G protein-coupled receptor dimeric complex	4	5	0.502274	0.972473	ENSSSCT00000018929(RAMP2);ENSSSCT00000054034(CALCRL);ENSSSCT00000061713(GRM1);ENSSSCT00000067078(GABBR1)
GO:0042765	GPI-anchor transamidase complex	4	5	0.502274	0.972473	ENSSSCT00000006492(GPAA1);ENSSSCT00000024408(PIGS);ENSSSCT00000045524(PIGK);ENSSSCT00000076542(PIGU)
GO:0044352	pinosome	4	5	0.502274	0.972473	ENSSSCT00000029927(CARMIL2);ENSSSCT00000051814(ANKFY1);ENSSSCT00000055211(CARMIL1);ENSSSCT00000057301(APPL1)
GO:0044354	macropinosome	4	5	0.502274	0.972473	ENSSSCT00000029927(CARMIL2);ENSSSCT00000051814(ANKFY1);ENSSSCT00000055211(CARMIL1);ENSSSCT00000057301(APPL1)
GO:0045180	basal cortex	4	5	0.502274	0.972473	ENSSSCT00000025800(PHLDB2);ENSSSCT00000051993(CLASP2);ENSSSCT00000060889(CLASP1);ENSSSCT00000079381(PHLDB1)
GO:0061673	mitotic spindle astral microtubule	4	5	0.502274	0.972473	ENSSSCT00000029998(CCSAP);ENSSSCT00000054607(MISP);ENSSSCT00000059095(NUMA1);ENSSSCT00000084599(MAPRE3)
GO:0070187	shelterin complex	4	5	0.502274	0.972473	ENSSSCT00000002232(TINF2);ENSSSCT00000002997(TERF2IP);ENSSSCT00000003059(TERF2);ENSSSCT00000018070(POT1)
GO:0070937	CRD-mediated mRNA stability complex	4	5	0.502274	0.972473	ENSSSCT00000022825(IGF2BP1);ENSSSCT00000034683(DHX9);ENSSSCT00000044302(CSDE1);ENSSSCT00000059575(HNRNPU)
GO:0097427	microtubule bundle	4	5	0.502274	0.972473	ENSSSCT00000003078(TPPP3);ENSSSCT00000024851(ATAT1);ENSSSCT00000059095(NUMA1);ENSSSCT00000085758(TPPP)
GO:0097440	apical dendrite	4	5	0.502274	0.972473	ENSSSCT00000010972(OSBP2);ENSSSCT00000011599(NEURL1);ENSSSCT00000060616(SLC4A10);ENSSSCT00000065889(SEZ6)
GO:0097648	G protein-coupled receptor complex	4	5	0.502274	0.972473	ENSSSCT00000018929(RAMP2);ENSSSCT00000054034(CALCRL);ENSSSCT00000061713(GRM1);ENSSSCT00000067078(GABBR1)
GO:1905961	protein-cysteine S-palmitoyltransferase complex	4	5	0.502274	0.972473	ENSSSCT00000007743(SPTLC3);ENSSSCT00000010516(SPTLC1);ENSSSCT00000064054(SPTLC2);ENSSSCT00000066306(ORMDL3)
GO:1990531	phospholipid-translocating ATPase complex	4	5	0.502274	0.972473	ENSSSCT00000009642(ATP10D);ENSSSCT00000037735(ATP10B);ENSSSCT00000044778(TMEM30A);ENSSSCT00000073017(ATP8A1)
GO:0008076	voltage-gated potassium channel complex	30	43	0.515428	0.972473	ENSSSCT00000002149(HCN4);ENSSSCT00000003830(LRRC38);ENSSSCT00000007428(KCND3);ENSSSCT00000007450(KCNA3);ENSSSCT00000008083(KCNS1);ENSSSCT00000008182(KCNG1);ENSSSCT00000009267(KCNG3);ENSSSCT00000011129(KCNK1);ENSSSCT00000011562(KCNIP2);ENSSSCT00000014557(KCNA4);ENSSSCT00000027133(LRRC52);ENSSSCT00000027719(KCNJ5);ENSSSCT00000028722(HCN1);ENSSSCT00000029769(KCNG4);ENSSSCT00000037438(KCNB1);ENSSSCT0…
GO:0016580	Sin3 complex	6	8	0.519658	0.972473	ENSSSCT00000001981(MORF4L1);ENSSSCT00000004668(HEY2);ENSSSCT00000004897(HDAC2);ENSSSCT00000025252(ING2);ENSSSCT00000029863(HDAC1);ENSSSCT00000051465(SIN3A)
GO:0016593	Cdc73/Paf1 complex	6	8	0.519658	0.972473	ENSSSCT00000001963(WDR61);ENSSSCT00000011817(CDC73);ENSSSCT00000014646(CTR9);ENSSSCT00000031282(RTF1);ENSSSCT00000073448(PAF1);ENSSSCT00000077512(PEX2)
GO:0032584	growth cone membrane	6	8	0.519658	0.972473	ENSSSCT00000011518(ZFYVE27);ENSSSCT00000018013(EXOC4);ENSSSCT00000049689(ZFYVE27);ENSSSCT00000059064(EXOC7);ENSSSCT00000063250(TRPV2);ENSSSCT00000071884(ZFYVE27)
GO:0070822	Sin3-type complex	6	8	0.519658	0.972473	ENSSSCT00000001981(MORF4L1);ENSSSCT00000004668(HEY2);ENSSSCT00000004897(HDAC2);ENSSSCT00000025252(ING2);ENSSSCT00000029863(HDAC1);ENSSSCT00000051465(SIN3A)
GO:0090723	growth cone part	6	8	0.519658	0.972473	ENSSSCT00000011518(ZFYVE27);ENSSSCT00000018013(EXOC4);ENSSSCT00000049689(ZFYVE27);ENSSSCT00000059064(EXOC7);ENSSSCT00000063250(TRPV2);ENSSSCT00000071884(ZFYVE27)
GO:0097539	ciliary transition fiber	6	8	0.519658	0.972473	ENSSSCT00000006213(ODF2);ENSSSCT00000024929(CEP83);ENSSSCT00000027888(CEP89);ENSSSCT00000038334(SCLT1);ENSSSCT00000043726(CEP164);ENSSSCT00000053603(NIN)
GO:0097542	ciliary tip	6	8	0.519658	0.972473	ENSSSCT00000002916(CILK1);ENSSSCT00000017133(GLI2);ENSSSCT00000047140(IFT52);ENSSSCT00000056622(SPEF1);ENSSSCT00000063915(ARMC9);ENSSSCT00000091262(TRAF3IP1)
GO:0098554	cytoplasmic side of endoplasmic reticulum membrane	6	8	0.519658	0.972473	ENSSSCT00000005120(SPPL2A);ENSSSCT00000010867(SPPL3);ENSSSCT00000014709(SPPL2B);ENSSSCT00000039700(PTPN1);ENSSSCT00000045734(EPM2AIP1);ENSSSCT00000057197(HM13)
GO:0099144	anchored component of synaptic membrane	6	8	0.519658	0.972473	ENSSSCT00000002123(CPLX3);ENSSSCT00000044036(NTNG1);ENSSSCT00000048567(CNTN1);ENSSSCT00000054469(RGS7BP);ENSSSCT00000059031(MPP2);ENSSSCT00000087083(CNTN5)
GO:1990907	beta-catenin-TCF complex	6	8	0.519658	0.972473	ENSSSCT00000011567(LDB1);ENSSSCT00000011635(TCF7L2);ENSSSCT00000044405(BCL9L);ENSSSCT00000045393(BCL9);ENSSSCT00000057283(CTNNB1);ENSSSCT00000062889(LEF1)
GO:0031527	filopodium membrane	8	11	0.532379	0.972473	ENSSSCT00000034265(ITGA3);ENSSSCT00000035294(ITGAV);ENSSSCT00000037117(PALM);ENSSSCT00000054162(SYNE2);ENSSSCT00000058177(ARF6);ENSSSCT00000071628(GAP43);ENSSSCT00000072091(UTRN);ENSSSCT00000075243(ANTXR1)
GO:0032580	Golgi cisterna membrane	8	11	0.532379	0.972473	ENSSSCT00000006526(ST3GAL1);ENSSSCT00000013026(B4GALT4);ENSSSCT00000017897(CHPF2);ENSSSCT00000029057(-);ENSSSCT00000040833(B4GALT5);ENSSSCT00000050136(TMEM115);ENSSSCT00000052112(B4GALT1);ENSSSCT00000072547(TMEM87A)
GO:0042405	nuclear inclusion body	8	11	0.532379	0.972473	ENSSSCT00000016145(NUP98);ENSSSCT00000031443(RANBP2);ENSSSCT00000047583(NBN);ENSSSCT00000051224(ATXN1);ENSSSCT00000053052(STUB1);ENSSSCT00000056338(TPR);ENSSSCT00000080600(NXF1);ENSSSCT00000084983(NUP153)
GO:0005777	peroxisome	60	87	0.533127	0.972473	ENSSSCT00000000078(SLC25A17);ENSSSCT00000000845(ABCD2);ENSSSCT00000001092(ECI2);ENSSSCT00000001838(PEX6);ENSSSCT00000005128(SLC27A2);ENSSSCT00000007815(MAVS);ENSSSCT00000011229(TYSND1);ENSSSCT00000011458(IDE);ENSSSCT00000012317(ACAA1);ENSSSCT00000013971(ABCD1);ENSSSCT00000014491(PEX16);ENSSSCT00000014528(CAT);ENSSSCT00000015381(HMGCR);ENSSSCT00000015500(NUDT12);ENSSSCT00000016827(PNPLA8);ENSSSCT0…
GO:0042579	microbody	60	87	0.533127	0.972473	ENSSSCT00000000078(SLC25A17);ENSSSCT00000000845(ABCD2);ENSSSCT00000001092(ECI2);ENSSSCT00000001838(PEX6);ENSSSCT00000005128(SLC27A2);ENSSSCT00000007815(MAVS);ENSSSCT00000011229(TYSND1);ENSSSCT00000011458(IDE);ENSSSCT00000012317(ACAA1);ENSSSCT00000013971(ABCD1);ENSSSCT00000014491(PEX16);ENSSSCT00000014528(CAT);ENSSSCT00000015381(HMGCR);ENSSSCT00000015500(NUDT12);ENSSSCT00000016827(PNPLA8);ENSSSCT0…
GO:0043292	contractile fiber	73	106	0.53496	0.972473	ENSSSCT00000000627(PYROXD1);ENSSSCT00000002192(CFL2);ENSSSCT00000003506(HRC);ENSSSCT00000005302(ACTC1);ENSSSCT00000005415(LMAN1);ENSSSCT00000006049(TRIM32);ENSSSCT00000006768(JPH1);ENSSSCT00000007675(IDO1);ENSSSCT00000009398(FKBP1B);ENSSSCT00000011289(VCL);ENSSSCT00000011341(LDB3);ENSSSCT00000011432(ACTA2);ENSSSCT00000011687(BAG3);ENSSSCT00000012400(MYL3);ENSSSCT00000014609(MYOD1);ENSSSCT00000016…
GO:0044233	Mitochondria-associated ER Membrane	10	14	0.542651	0.972473	ENSSSCT00000005575(ATG14);ENSSSCT00000011670(PDZD8);ENSSSCT00000046121(STX17);ENSSSCT00000049688(SERAC1);ENSSSCT00000051623(ACSL4);ENSSSCT00000051631(AHCYL1);ENSSSCT00000052981(RAB38);ENSSSCT00000056029(TMEM41B);ENSSSCT00000062322(FATE1);ENSSSCT00000066976(TOMM40)
GO:0009897	external side of plasma membrane	120	175	0.5549	0.972473	ENSSSCT00000000314(ITGA5);ENSSSCT00000000767(CD27);ENSSSCT00000004204(IL12RB2);ENSSSCT00000005288(THBS1);ENSSSCT00000005744(CD274);ENSSSCT00000005801(TMC1);ENSSSCT00000005966(ABCA1);ENSSSCT00000006985(CD244);ENSSSCT00000007374(VTCN1);ENSSSCT00000007515(VCAM1);ENSSSCT00000008411(TFR2);ENSSSCT00000008984(-);ENSSSCT00000009678(PDGFRA);ENSSSCT00000009963(ANXA5);ENSSSCT00000010474(LAMP1);ENSSSCT000000…
GO:0035861	site of double-strand break	29	42	0.556793	0.972473	ENSSSCT00000000431(TIMELESS);ENSSSCT00000001684(PHF1);ENSSSCT00000003009(RFWD3);ENSSSCT00000004130(RNF138);ENSSSCT00000005265(RAD51);ENSSSCT00000007199(INTS3);ENSSSCT00000009425(SMC6);ENSSSCT00000014327(PRPF19);ENSSSCT00000025549(SMCHD1);ENSSSCT00000028077(PARP1);ENSSSCT00000028080(UFL1);ENSSSCT00000028674(SAMHD1);ENSSSCT00000028959(INIP);ENSSSCT00000029908(PARP3);ENSSSCT00000030573(CGAS);ENSSSCT…
GO:0032838	plasma membrane bounded cell projection cytoplasm	57	83	0.557418	0.972473	ENSSSCT00000000849(LRRK2);ENSSSCT00000001136(MAK);ENSSSCT00000002967(DNAAF1);ENSSSCT00000003898(KIF17);ENSSSCT00000004756(-);ENSSSCT00000005575(ATG14);ENSSSCT00000006218(DYNC2I2);ENSSSCT00000008789(IFT140);ENSSSCT00000009960(BBS7);ENSSSCT00000012879(CCDC39);ENSSSCT00000013066(IFT57);ENSSSCT00000014486(AMBRA1);ENSSSCT00000014793(TUBB4A);ENSSSCT00000014835(CAMSAP3);ENSSSCT00000014880(CCDC151);ENSSS…
GO:0031012	extracellular matrix	122	178	0.558417	0.972473	ENSSSCT00000000980(NTN4);ENSSSCT00000001000(LUM);ENSSSCT00000001002(EPYC);ENSSSCT00000003426(APOE);ENSSSCT00000003713(VWA1);ENSSSCT00000004108(LAMA3);ENSSSCT00000004699(-);ENSSSCT00000004890(LAMA4);ENSSSCT00000005288(THBS1);ENSSSCT00000005493(THSD4);ENSSSCT00000006033(COL27A1);ENSSSCT00000006268(HMCN2);ENSSSCT00000006282(LAMC3);ENSSSCT00000006323(COL5A1);ENSSSCT00000007094(BCAN);ENSSSCT0000000709…
GO:0042734	presynaptic membrane	31	45	0.562711	0.972473	ENSSSCT00000001037(SYT1);ENSSSCT00000002123(CPLX3);ENSSSCT00000003918(EPHB2);ENSSSCT00000004943(HTR1B);ENSSSCT00000011515(-);ENSSSCT00000013441(SYP);ENSSSCT00000016491(NECTIN1);ENSSSCT00000016497(GRIK4);ENSSSCT00000017595(ERBB4);ENSSSCT00000019532(EFNB3);ENSSSCT00000025216(APBA1);ENSSSCT00000027918(DNM1);ENSSSCT00000031816(PTPRS);ENSSSCT00000040956(SYAP1);ENSSSCT00000044036(NTNG1);ENSSSCT00000048…
GO:0044449	contractile fiber part	63	92	0.571028	0.972473	ENSSSCT00000000627(PYROXD1);ENSSSCT00000002192(CFL2);ENSSSCT00000003506(HRC);ENSSSCT00000005302(ACTC1);ENSSSCT00000005415(LMAN1);ENSSSCT00000006049(TRIM32);ENSSSCT00000006768(JPH1);ENSSSCT00000007675(IDO1);ENSSSCT00000009398(FKBP1B);ENSSSCT00000011289(VCL);ENSSSCT00000011341(LDB3);ENSSSCT00000011432(ACTA2);ENSSSCT00000011687(BAG3);ENSSSCT00000012400(MYL3);ENSSSCT00000016669(SRI);ENSSSCT0000001699…
GO:1990351	transporter complex	108	158	0.579056	0.972473	ENSSSCT00000000048(SMDT1);ENSSSCT00000001958(CHRNA3);ENSSSCT00000002149(HCN4);ENSSSCT00000003830(LRRC38);ENSSSCT00000003963(SLC9A1);ENSSSCT00000006227(LRRC8A);ENSSSCT00000006727(CNGB3);ENSSSCT00000007385(ATP1A1);ENSSSCT00000007428(KCND3);ENSSSCT00000007450(KCNA3);ENSSSCT00000008083(KCNS1);ENSSSCT00000008182(KCNG1);ENSSSCT00000008297(TTYH3);ENSSSCT00000009267(KCNG3);ENSSSCT00000009398(FKBP1B);ENSS…
GO:0008180	COP9 signalosome	22	32	0.583704	0.972473	ENSSSCT00000000753(COPS7A);ENSSSCT00000005137(COPS2);ENSSSCT00000008048(PLCG1);ENSSSCT00000012442(NCKIPSD);ENSSSCT00000017776(COPS8);ENSSSCT00000018731(GRB2);ENSSSCT00000026311(-);ENSSSCT00000032249(HSPA1L);ENSSSCT00000033156(AMOT);ENSSSCT00000034277(FLOT1);ENSSSCT00000038124(ATP5F1A);ENSSSCT00000042982(GPS1);ENSSSCT00000050067(EPB41L2);ENSSSCT00000051377(TESPA1);ENSSSCT00000054552(HSP90AB1);ENSS…
GO:0032421	stereocilium bundle	24	35	0.58885	0.972473	ENSSSCT00000001193(-);ENSSSCT00000001731(LHFPL5);ENSSSCT00000001970(CIB2);ENSSSCT00000005801(TMC1);ENSSSCT00000006780(TRPA1);ENSSSCT00000007675(IDO1);ENSSSCT00000007735(MKKS);ENSSSCT00000012515(TWF2);ENSSSCT00000017788(ESPNL);ENSSSCT00000028457(TSPEAR);ENSSSCT00000029807(IFT20);ENSSSCT00000034675(CEACAM16);ENSSSCT00000050207(MYO1C);ENSSSCT00000052648(TRIOBP);ENSSSCT00000052898(PLS1);ENSSSCT000000…
GO:0005657	replication fork	32	47	0.606983	0.972473	ENSSSCT00000001908(CDC5L);ENSSSCT00000002829(XRCC3);ENSSSCT00000005908(XPA);ENSSSCT00000009614(RFC1);ENSSSCT00000012502(TEX264);ENSSSCT00000012922(BCL6);ENSSSCT00000013721(RADX);ENSSSCT00000014207(-);ENSSSCT00000014327(PRPF19);ENSSSCT00000016581(CHEK1);ENSSSCT00000017094(ZRANB3);ENSSSCT00000023145(RAD51C);ENSSSCT00000027813(RPA3);ENSSSCT00000029149(TONSL);ENSSSCT00000029329(RPA1);ENSSSCT000000395…
GO:0035869	ciliary transition zone	32	47	0.606983	0.972473	ENSSSCT00000001136(MAK);ENSSSCT00000003002(TMEM231);ENSSSCT00000003346(B9D2);ENSSSCT00000003898(KIF17);ENSSSCT00000008789(IFT140);ENSSSCT00000009197(CFAP36);ENSSSCT00000009559(CC2D2A);ENSSSCT00000013066(IFT57);ENSSSCT00000018749(USH1G);ENSSSCT00000024863(TMEM107);ENSSSCT00000027462(WDR19);ENSSSCT00000029807(IFT20);ENSSSCT00000029998(CCSAP);ENSSSCT00000030321(TMEM17);ENSSSCT00000038964(TOPORS);ENS…
GO:0030016	myofibril	68	100	0.609895	0.972473	ENSSSCT00000000627(PYROXD1);ENSSSCT00000002192(CFL2);ENSSSCT00000003506(HRC);ENSSSCT00000005302(ACTC1);ENSSSCT00000005415(LMAN1);ENSSSCT00000006049(TRIM32);ENSSSCT00000006768(JPH1);ENSSSCT00000009398(FKBP1B);ENSSSCT00000011289(VCL);ENSSSCT00000011341(LDB3);ENSSSCT00000011687(BAG3);ENSSSCT00000012400(MYL3);ENSSSCT00000014609(MYOD1);ENSSSCT00000016669(SRI);ENSSSCT00000016992(PPP2R5A);ENSSSCT0000001…
GO:0005583	fibrillar collagen trimer	7	10	0.615533	0.972473	ENSSSCT00000001000(LUM);ENSSSCT00000006033(COL27A1);ENSSSCT00000006323(COL5A1);ENSSSCT00000014931(COL5A3);ENSSSCT00000016699(COL1A2);ENSSSCT00000047570(COL2A1);ENSSSCT00000056782(COL3A1)
GO:0005832	chaperonin-containing T-complex	7	10	0.615533	0.972473	ENSSSCT00000000535(CCT2);ENSSSCT00000004476(TCP1);ENSSSCT00000009172(CCT4);ENSSSCT00000023076(CCT8);ENSSSCT00000031361(CCT6A);ENSSSCT00000087752(CCT5);ENSSSCT00000088144(CCT7)
GO:0030677	ribonuclease P complex	7	10	0.615533	0.972473	ENSSSCT00000002114(RPP25);ENSSSCT00000006669(POP1);ENSSSCT00000044921(POP7);ENSSSCT00000045450(RPP40);ENSSSCT00000067298(RPP38);ENSSSCT00000081857(POP5);ENSSSCT00000087669(RPP30)
GO:0032806	carboxy-terminal domain protein kinase complex	7	10	0.615533	0.972473	ENSSSCT00000005610(MNAT1);ENSSSCT00000010300(RB1);ENSSSCT00000014599(GTF2H1);ENSSSCT00000017097(CCNT2);ENSSSCT00000054727(ERCC2);ENSSSCT00000065980(CCNH);ENSSSCT00000080628(CDK7)
GO:0036038	MKS complex	7	10	0.615533	0.972473	ENSSSCT00000003002(TMEM231);ENSSSCT00000003346(B9D2);ENSSSCT00000009559(CC2D2A);ENSSSCT00000024863(TMEM107);ENSSSCT00000030321(TMEM17);ENSSSCT00000055077(B9D1);ENSSSCT00000055080(TCTN1)
GO:0042555	MCM complex	7	10	0.615533	0.972473	ENSSSCT00000011689(MCMBP);ENSSSCT00000029149(TONSL);ENSSSCT00000031013(MCM3);ENSSSCT00000041433(MCM7);ENSSSCT00000042159(MCM2);ENSSSCT00000054881(MCM6);ENSSSCT00000090506(MMS22L)
GO:0098643	banded collagen fibril	7	10	0.615533	0.972473	ENSSSCT00000001000(LUM);ENSSSCT00000006033(COL27A1);ENSSSCT00000006323(COL5A1);ENSSSCT00000014931(COL5A3);ENSSSCT00000016699(COL1A2);ENSSSCT00000047570(COL2A1);ENSSSCT00000056782(COL3A1)
GO:0001891	phagocytic cup	9	13	0.615844	0.972473	ENSSSCT00000007080(PEAR1);ENSSSCT00000039458(ADGRB1);ENSSSCT00000045314(ARHGAP12);ENSSSCT00000048560(RAB11FIP2);ENSSSCT00000061790(AIF1);ENSSSCT00000062874(ARHGAP25);ENSSSCT00000065560(SYT11);ENSSSCT00000067500(TNF);ENSSSCT00000076294(TLR4)
GO:0019814	immunoglobulin complex	9	13	0.615844	0.972473	ENSSSCT00000008984(-);ENSSSCT00000018815(CD79B);ENSSSCT00000044293(JCHAIN);ENSSSCT00000045847(-);ENSSSCT00000055336(-);ENSSSCT00000056679(PIGR);ENSSSCT00000063542(SYK);ENSSSCT00000074807(CD79A);ENSSSCT00000077685(CD79B)
GO:0032281	AMPA glutamate receptor complex	9	13	0.615844	0.972473	ENSSSCT00000030598(ABHD12);ENSSSCT00000032933(GRIA3);ENSSSCT00000045290(GRIA1);ENSSSCT00000045542(CACNG2);ENSSSCT00000045837(ABHD6);ENSSSCT00000052500(PORCN);ENSSSCT00000052713(SHISA9);ENSSSCT00000067529(VWC2L);ENSSSCT00000087897(DLG4)
GO:0034706	sodium channel complex	9	13	0.615844	0.972473	ENSSSCT00000016497(GRIK4);ENSSSCT00000018814(SCN4A);ENSSSCT00000029056(SCNN1B);ENSSSCT00000040171(SCNN1G);ENSSSCT00000044695(SCNN1A);ENSSSCT00000045364(SCN1A);ENSSSCT00000046091(SCN2B);ENSSSCT00000049907(SCN1B);ENSSSCT00000051882(SCN3B)
GO:0005680	anaphase-promoting complex	11	16	0.617456	0.972473	ENSSSCT00000008126(UBE2C);ENSSSCT00000015651(CDC23);ENSSSCT00000027484(ANAPC4);ENSSSCT00000028521(ANAPC7);ENSSSCT00000037279(ANAPC1);ENSSSCT00000042562(FZR1);ENSSSCT00000044544(-);ENSSSCT00000048993(UBE2S);ENSSSCT00000049560(ANAPC13);ENSSSCT00000054238(CDC27);ENSSSCT00000089550(CDC16)
GO:0005689	U12-type spliceosomal complex	11	16	0.617456	0.972473	ENSSSCT00000001119(SNRNP48);ENSSSCT00000004100(SNRPD1);ENSSSCT00000005436(PDCD7);ENSSSCT00000009397(SF3B6);ENSSSCT00000014162(SF3B2);ENSSSCT00000023937(SNRNP35);ENSSSCT00000031693(RNPC3);ENSSSCT00000053608(PHF5A);ENSSSCT00000054674(SF3B1);ENSSSCT00000060245(ZMAT5);ENSSSCT00000062222(SF3B3)
GO:0005579	membrane attack complex	5	7	0.618161	0.972473	ENSSSCT00000004247(C8A);ENSSSCT00000018356(C9);ENSSSCT00000018361(C7);ENSSSCT00000046237(C9);ENSSSCT00000053724(C8B)
GO:0005664	nuclear origin of replication recognition complex	5	7	0.618161	0.972473	ENSSSCT00000004761(ORC3);ENSSSCT00000017066(ORC4);ENSSSCT00000017527(ORC2);ENSSSCT00000029450(ORC1);ENSSSCT00000042159(MCM2)
GO:0005775	vacuolar lumen	5	7	0.618161	0.972473	ENSSSCT00000007143(GBA);ENSSSCT00000014661(PRTN3);ENSSSCT00000026331(FASLG);ENSSSCT00000046678(PLD3);ENSSSCT00000051741(-)
GO:0031143	pseudopodium	5	7	0.618161	0.972473	ENSSSCT00000015392(F2RL1);ENSSSCT00000031449(RAF1);ENSSSCT00000037225(RAB25);ENSSSCT00000060796(MAPK3);ENSSSCT00000061855(VAMP7)
GO:0031430	M band	5	7	0.618161	0.972473	ENSSSCT00000016992(PPP2R5A);ENSSSCT00000018078(LMOD2);ENSSSCT00000049335(KLHL41);ENSSSCT00000062533(SPTBN1);ENSSSCT00000064859(SMPX)
GO:0034518	RNA cap binding complex	5	7	0.618161	0.972473	ENSSSCT00000024784(NCBP2);ENSSSCT00000032198(EIF4E);ENSSSCT00000072445(AGO2);ENSSSCT00000073012(RNMT);ENSSSCT00000082914(NCBP1)
GO:0036513	Derlin-1 retrotranslocation complex	5	7	0.618161	0.972473	ENSSSCT00000027560(RNF139);ENSSSCT00000044009(SYVN1);ENSSSCT00000044236(DERL1);ENSSSCT00000049435(SEL1L);ENSSSCT00000057197(HM13)
GO:0043034	costamere	5	7	0.618161	0.972473	ENSSSCT00000011289(VCL);ENSSSCT00000043975(SVIL);ENSSSCT00000050594(-);ENSSSCT00000056443(HOMER1);ENSSSCT00000064859(SMPX)
GO:0060077	inhibitory synapse	5	7	0.618161	0.972473	ENSSSCT00000007009(IGSF9);ENSSSCT00000008040(SLC32A1);ENSSSCT00000012633(LHFPL4);ENSSSCT00000039599(GAD1);ENSSSCT00000069611(GABRA2)
GO:0070419	nonhomologous end joining complex	5	7	0.618161	0.972473	ENSSSCT00000006873(PRKDC);ENSSSCT00000010458(LIG4);ENSSSCT00000060682(NHEJ1);ENSSSCT00000070289(XRCC6);ENSSSCT00000073037(XRCC5)
GO:0070765	gamma-secretase complex	5	7	0.618161	0.972473	ENSSSCT00000002603(PSEN1);ENSSSCT00000042240(APH1A);ENSSSCT00000046327(TMED10);ENSSSCT00000064139(NCSTN);ENSSSCT00000078585(APH1B)
GO:0090533	cation-transporting ATPase complex	5	7	0.618161	0.972473	ENSSSCT00000003963(SLC9A1);ENSSSCT00000007385(ATP1A1);ENSSSCT00000019535(ATP1B2);ENSSSCT00000032976(ATP1B4);ENSSSCT00000045595(ATP1B1)
GO:0099026	anchored component of presynaptic membrane	5	7	0.618161	0.972473	ENSSSCT00000002123(CPLX3);ENSSSCT00000044036(NTNG1);ENSSSCT00000048567(CNTN1);ENSSSCT00000054469(RGS7BP);ENSSSCT00000087083(CNTN5)
GO:0000178	exosome (RNase complex)	13	19	0.619716	0.972473	ENSSSCT00000003348(EXOSC5);ENSSSCT00000005453(DIS3L);ENSSSCT00000011221(SUPV3L1);ENSSSCT00000012371(EXOSC7);ENSSSCT00000018417(MTREX);ENSSSCT00000039112(ZFC3H1);ENSSSCT00000042972(EXOSC9);ENSSSCT00000054792(CARHSP1);ENSSSCT00000055752(PNPT1);ENSSSCT00000066669(NVL);ENSSSCT00000068212(EXOSC2);ENSSSCT00000084496(EXOSC1);ENSSSCT00000086234(DIS3)
GO:0016459	myosin complex	13	19	0.619716	0.972473	ENSSSCT00000006049(TRIM32);ENSSSCT00000019355(-);ENSSSCT00000023408(-);ENSSSCT00000027619(MYH14);ENSSSCT00000040344(-);ENSSSCT00000045327(-);ENSSSCT00000053451(-);ENSSSCT00000067637(-);ENSSSCT00000070541(MYH7);ENSSSCT00000075424(MYL9);ENSSSCT00000081110(-);ENSSSCT00000084648(MYO19);ENSSSCT00000088839(DYNLL2)
GO:1905354	exoribonuclease complex	13	19	0.619716	0.972473	ENSSSCT00000003348(EXOSC5);ENSSSCT00000005453(DIS3L);ENSSSCT00000011221(SUPV3L1);ENSSSCT00000012371(EXOSC7);ENSSSCT00000018417(MTREX);ENSSSCT00000039112(ZFC3H1);ENSSSCT00000042972(EXOSC9);ENSSSCT00000054792(CARHSP1);ENSSSCT00000055752(PNPT1);ENSSSCT00000066669(NVL);ENSSSCT00000068212(EXOSC2);ENSSSCT00000084496(EXOSC1);ENSSSCT00000086234(DIS3)
GO:0030017	sarcomere	57	84	0.619719	0.972473	ENSSSCT00000000627(PYROXD1);ENSSSCT00000002192(CFL2);ENSSSCT00000003506(HRC);ENSSSCT00000005302(ACTC1);ENSSSCT00000005415(LMAN1);ENSSSCT00000006049(TRIM32);ENSSSCT00000006768(JPH1);ENSSSCT00000009398(FKBP1B);ENSSSCT00000011341(LDB3);ENSSSCT00000011687(BAG3);ENSSSCT00000012400(MYL3);ENSSSCT00000016669(SRI);ENSSSCT00000016992(PPP2R5A);ENSSSCT00000017199(PDLIM3);ENSSSCT00000018078(LMOD2);ENSSSCT0000…
GO:0099738	cell cortex region	15	22	0.622318	0.972473	ENSSSCT00000016782(GNAI1);ENSSSCT00000018136(ANLN);ENSSSCT00000025400(PCLO);ENSSSCT00000025800(PHLDB2);ENSSSCT00000032230(PRKCZ);ENSSSCT00000050067(EPB41L2);ENSSSCT00000051993(CLASP2);ENSSSCT00000056578(SAPCD2);ENSSSCT00000057283(CTNNB1);ENSSSCT00000059095(NUMA1);ENSSSCT00000060889(CLASP1);ENSSSCT00000061820(EPB41);ENSSSCT00000065869(PPFIA3);ENSSSCT00000066594(BSN);ENSSSCT00000079381(PHLDB1)
GO:0000791	euchromatin	17	25	0.625102	0.972473	ENSSSCT00000010051(H2AFZ);ENSSSCT00000011202(SIRT1);ENSSSCT00000014609(MYOD1);ENSSSCT00000017986(TRIM24);ENSSSCT00000022995(CBX2);ENSSSCT00000028412(TRNP1);ENSSSCT00000029034(TCF23);ENSSSCT00000029425(POLR2A);ENSSSCT00000030365(ALKBH1);ENSSSCT00000034598(RBMX);ENSSSCT00000050475(CECR2);ENSSSCT00000050486(H1-0);ENSSSCT00000051771(CREB1);ENSSSCT00000052029(CBX3);ENSSSCT00000057283(CTNNB1);ENSSSCT00…
GO:0051233	spindle midzone	17	25	0.625102	0.972473	ENSSSCT00000000233(RACGAP1);ENSSSCT00000006363(CTDP1);ENSSSCT00000013154(APP);ENSSSCT00000014560(KIF18A);ENSSSCT00000019020(CDC6);ENSSSCT00000019333(UNC119);ENSSSCT00000022635(PLK1);ENSSSCT00000033083(GEM);ENSSSCT00000033211(CDC42);ENSSSCT00000038003(ARL8A);ENSSSCT00000038220(CCDC69);ENSSSCT00000038504(EML1);ENSSSCT00000046811(KIF20B);ENSSSCT00000055222(RCC2);ENSSSCT00000059095(NUMA1);ENSSSCT0000…
GO:0005684	U2-type spliceosomal complex	42	62	0.625899	0.972473	ENSSSCT00000001908(CDC5L);ENSSSCT00000004100(SNRPD1);ENSSSCT00000008903(SNRNP200);ENSSSCT00000010917(TFIP11);ENSSSCT00000012041(SMU1);ENSSSCT00000014162(SF3B2);ENSSSCT00000014169(SART1);ENSSSCT00000014327(PRPF19);ENSSSCT00000016431(BUD13);ENSSSCT00000018917(DHX8);ENSSSCT00000019028(CASC3);ENSSSCT00000022923(RBM8A);ENSSSCT00000022932(RBM22);ENSSSCT00000025221(SNIP1);ENSSSCT00000027327(ZMAT2);ENSSS…
GO:0000164	protein phosphatase type 1 complex	3	4	0.62928	0.972473	ENSSSCT00000024187(NCK1);ENSSSCT00000029335(PPP1R15B);ENSSSCT00000059486(SHOC2)
GO:0000798	nuclear cohesin complex	3	4	0.62928	0.972473	ENSSSCT00000002239(REC8);ENSSSCT00000011621(SMC3);ENSSSCT00000044342(SMC1B)
GO:0000974	Prp19 complex	3	4	0.62928	0.972473	ENSSSCT00000001908(CDC5L);ENSSSCT00000014327(PRPF19);ENSSSCT00000063346(U2AF2)
GO:0001518	voltage-gated sodium channel complex	3	4	0.62928	0.972473	ENSSSCT00000018814(SCN4A);ENSSSCT00000046091(SCN2B);ENSSSCT00000051882(SCN3B)
GO:0001674	female germ cell nucleus	3	4	0.62928	0.972473	ENSSSCT00000004181(LHX8);ENSSSCT00000038674(MARCKS);ENSSSCT00000063880(YAP1)
GO:0005726	perichromatin fibrils	3	4	0.62928	0.972473	ENSSSCT00000017986(TRIM24);ENSSSCT00000034683(DHX9);ENSSSCT00000039379(CPSF6)
GO:0005915	zonula adherens	3	4	0.62928	0.972473	ENSSSCT00000014835(CAMSAP3);ENSSSCT00000015666(CTNNA1);ENSSSCT00000087228(VCL)
GO:0005955	calcineurin complex	3	4	0.62928	0.972473	ENSSSCT00000035011(PPP3CB);ENSSSCT00000068495(-);ENSSSCT00000082448(ITPR1)
GO:0008091	spectrin	3	4	0.62928	0.972473	ENSSSCT00000048936(SPTBN2);ENSSSCT00000058874(SPTBN4);ENSSSCT00000064783(PRKCB)
GO:0016602	CCAAT-binding factor complex	3	4	0.62928	0.972473	ENSSSCT00000001780(NFYA);ENSSSCT00000025252(ING2);ENSSSCT00000048491(NFYB)
GO:0030478	actin cap	3	4	0.62928	0.972473	ENSSSCT00000027194(CALD1);ENSSSCT00000064075(ACTR2);ENSSSCT00000080111(WASL)
GO:0030686	90S preribosome	3	4	0.62928	0.972473	ENSSSCT00000002101(IMP3);ENSSSCT00000010967(PES1);ENSSSCT00000017547(WDR12)
GO:0030906	retromer, cargo-selective complex	3	4	0.62928	0.972473	ENSSSCT00000040826(VPS35);ENSSSCT00000070313(VPS26A);ENSSSCT00000090800(VPS35)
GO:0031429	box H/ACA snoRNP complex	3	4	0.62928	0.972473	ENSSSCT00000014017(DKC1);ENSSSCT00000022770(GAR1);ENSSSCT00000052145(NOP10)
GO:0032127	dense core granule membrane	3	4	0.62928	0.972473	ENSSSCT00000033889(ADAM8);ENSSSCT00000047188(STXBP5);ENSSSCT00000086072(VPS13C)
GO:0032300	mismatch repair complex	3	4	0.62928	0.972473	ENSSSCT00000009231(MSH2);ENSSSCT00000028816(MSH6);ENSSSCT00000044915(MSH3)
GO:0033263	CORVET complex	3	4	0.62928	0.972473	ENSSSCT00000005256(VPS18);ENSSSCT00000024727(TGFBRAP1);ENSSSCT00000048816(-)
GO:0033553	rDNA heterochromatin	3	4	0.62928	0.972473	ENSSSCT00000011202(SIRT1);ENSSSCT00000025029(NOP53);ENSSSCT00000042227(SUV39H1)
GO:0034991	nuclear meiotic cohesin complex	3	4	0.62928	0.972473	ENSSSCT00000002239(REC8);ENSSSCT00000011621(SMC3);ENSSSCT00000044342(SMC1B)
GO:0042588	zymogen granule	3	4	0.62928	0.972473	ENSSSCT00000046327(TMED10);ENSSSCT00000053592(STX3);ENSSSCT00000054996(SCAMP1)
GO:0043194	axon initial segment	3	4	0.62928	0.972473	ENSSSCT00000034154(TRIM46);ENSSSCT00000045364(SCN1A);ENSSSCT00000058874(SPTBN4)
GO:0043202	lysosomal lumen	3	4	0.62928	0.972473	ENSSSCT00000007143(GBA);ENSSSCT00000026331(FASLG);ENSSSCT00000046678(PLD3)
GO:0070695	FHF complex	3	4	0.62928	0.972473	ENSSSCT00000039499(HOOK2);ENSSSCT00000042749(HOOK3);ENSSSCT00000060104(AKTIP)
GO:0072487	MSL complex	3	4	0.62928	0.972473	ENSSSCT00000012752(MSL2);ENSSSCT00000071894(MSL1);ENSSSCT00000089814(MSL3)
GO:0072588	box H/ACA RNP complex	3	4	0.62928	0.972473	ENSSSCT00000014017(DKC1);ENSSSCT00000022770(GAR1);ENSSSCT00000052145(NOP10)
GO:0072669	tRNA-splicing ligase complex	3	4	0.62928	0.972473	ENSSSCT00000000167(RTCB);ENSSSCT00000062359(RTRAF);ENSSSCT00000079494(C2orf49)
GO:0097413	Lewy body	3	4	0.62928	0.972473	ENSSSCT00000037392(HERPUD1);ENSSSCT00000046306(GPX1);ENSSSCT00000064502(ATF4)
GO:0097418	neurofibrillary tangle	3	4	0.62928	0.972473	ENSSSCT00000010935(NEFH);ENSSSCT00000016269(PICALM);ENSSSCT00000082032(MAPT)
GO:0098536	deuterosome	3	4	0.62928	0.972473	ENSSSCT00000005142(CEP152);ENSSSCT00000016300(DEUP1);ENSSSCT00000038659(SASS6)
GO:0098665	serotonin receptor complex	3	4	0.62928	0.972473	ENSSSCT00000004943(HTR1B);ENSSSCT00000035084(HTR2C);ENSSSCT00000062914(HTR2A)
GO:0098666	G protein-coupled serotonin receptor complex	3	4	0.62928	0.972473	ENSSSCT00000004943(HTR1B);ENSSSCT00000035084(HTR2C);ENSSSCT00000062914(HTR2A)
GO:0098945	intrinsic component of presynaptic active zone membrane	3	4	0.62928	0.972473	ENSSSCT00000002123(CPLX3);ENSSSCT00000016491(NECTIN1);ENSSSCT00000044036(NTNG1)
GO:0098992	neuronal dense core vesicle	3	4	0.62928	0.972473	ENSSSCT00000047188(STXBP5);ENSSSCT00000048612(STXBP5L);ENSSSCT00000078542(VPS13A)
GO:0099544	perisynaptic space	3	4	0.62928	0.972473	ENSSSCT00000041168(PTPRZ1);ENSSSCT00000045290(GRIA1);ENSSSCT00000066712(TNR)
GO:1902711	GABA-A receptor complex	3	4	0.62928	0.972473	ENSSSCT00000018537(GABRG2);ENSSSCT00000037068(GABRB1);ENSSSCT00000056374(-)
GO:1990075	periciliary membrane compartment	3	4	0.62928	0.972473	ENSSSCT00000003898(KIF17);ENSSSCT00000024745(RP2);ENSSSCT00000055262(WHRN)
GO:1990745	EARP complex	3	4	0.62928	0.972473	ENSSSCT00000062106(VPS52);ENSSSCT00000070623(VPS53);ENSSSCT00000089131(VPS50)
GO:0031234	extrinsic component of cytoplasmic side of plasma membrane	21	31	0.630896	0.972473	ENSSSCT00000000233(RACGAP1);ENSSSCT00000002033(IQGAP1);ENSSSCT00000013166(TIAM1);ENSSSCT00000018113(CAV2);ENSSSCT00000022823(ESYT3);ENSSSCT00000024375(FER);ENSSSCT00000025989(KRAS);ENSSSCT00000035060(ALOX15);ENSSSCT00000040956(SYAP1);ENSSSCT00000042058(CYTH3);ENSSSCT00000047303(SHANK3);ENSSSCT00000054249(RGS1);ENSSSCT00000060479(CYLD);ENSSSCT00000061808(SNAP25);ENSSSCT00000067646(FERMT2);ENSSSCT0…
GO:1902495	transmembrane transporter complex	103	152	0.639305	0.972473	ENSSSCT00000000048(SMDT1);ENSSSCT00000001958(CHRNA3);ENSSSCT00000002149(HCN4);ENSSSCT00000003830(LRRC38);ENSSSCT00000003963(SLC9A1);ENSSSCT00000006227(LRRC8A);ENSSSCT00000006727(CNGB3);ENSSSCT00000007385(ATP1A1);ENSSSCT00000007428(KCND3);ENSSSCT00000007450(KCNA3);ENSSSCT00000008083(KCNS1);ENSSSCT00000008182(KCNG1);ENSSSCT00000008297(TTYH3);ENSSSCT00000009267(KCNG3);ENSSSCT00000009398(FKBP1B);ENSS…
GO:0031967	organelle envelope	357	525	0.66366	0.972473	ENSSSCT00000000020(NUP50);ENSSSCT00000000048(SMDT1);ENSSSCT00000000167(RTCB);ENSSSCT00000000446(NEMP1);ENSSSCT00000000849(LRRK2);ENSSSCT00000001098(TUBB);ENSSSCT00000001151(MCUR1);ENSSSCT00000002578(COX16);ENSSSCT00000002603(PSEN1);ENSSSCT00000003755(DNAJC11);ENSSSCT00000003764(TMEM201);ENSSSCT00000003896(PINK1);ENSSSCT00000004048(AKIRIN1);ENSSSCT00000004101(GATA6);ENSSSCT00000004472(IGF2R);ENSSS…
GO:0031975	envelope	357	525	0.66366	0.972473	ENSSSCT00000000020(NUP50);ENSSSCT00000000048(SMDT1);ENSSSCT00000000167(RTCB);ENSSSCT00000000446(NEMP1);ENSSSCT00000000849(LRRK2);ENSSSCT00000001098(TUBB);ENSSSCT00000001151(MCUR1);ENSSSCT00000002578(COX16);ENSSSCT00000002603(PSEN1);ENSSSCT00000003755(DNAJC11);ENSSSCT00000003764(TMEM201);ENSSSCT00000003896(PINK1);ENSSSCT00000004048(AKIRIN1);ENSSSCT00000004101(GATA6);ENSSSCT00000004472(IGF2R);ENSSS…
GO:0034702	ion channel complex	95	141	0.673481	0.972473	ENSSSCT00000000048(SMDT1);ENSSSCT00000001958(CHRNA3);ENSSSCT00000002149(HCN4);ENSSSCT00000003830(LRRC38);ENSSSCT00000006227(LRRC8A);ENSSSCT00000007428(KCND3);ENSSSCT00000007450(KCNA3);ENSSSCT00000008083(KCNS1);ENSSSCT00000008182(KCNG1);ENSSSCT00000008297(TTYH3);ENSSSCT00000009267(KCNG3);ENSSSCT00000009398(FKBP1B);ENSSSCT00000010009(MCUB);ENSSSCT00000010070(GRID2);ENSSSCT00000010597(CHRNA2);ENSSSC…
GO:0000307	cyclin-dependent protein kinase holoenzyme complex	18	27	0.677087	0.972473	ENSSSCT00000000398(CDK2);ENSSSCT00000001744(CDKN1A);ENSSSCT00000005610(MNAT1);ENSSSCT00000006686(CCNE2);ENSSSCT00000010300(RB1);ENSSSCT00000015607(-);ENSSSCT00000017097(CCNT2);ENSSSCT00000028348(CDK4);ENSSSCT00000035327(CDK6);ENSSSCT00000040409(CDK14);ENSSSCT00000040777(CDK12);ENSSSCT00000044116(CCND2);ENSSSCT00000046016(CCND1);ENSSSCT00000047984(CCNY);ENSSSCT00000060066(PCNA);ENSSSCT00000065980(…
GO:0098686	hippocampal mossy fiber to CA3 synapse	16	24	0.677266	0.972473	ENSSSCT00000003881(CAPZB);ENSSSCT00000006651(YWHAZ);ENSSSCT00000006717(CALB1);ENSSSCT00000015949(SYT9);ENSSSCT00000016445(BACE1);ENSSSCT00000016491(NECTIN1);ENSSSCT00000016497(GRIK4);ENSSSCT00000017377(RAPGEF4);ENSSSCT00000018207(ADCY1);ENSSSCT00000019532(EFNB3);ENSSSCT00000029033(SYT12);ENSSSCT00000037683(AKAP7);ENSSSCT00000045542(CACNG2);ENSSSCT00000047188(STXBP5);ENSSSCT00000055651(NECTIN3);EN…
GO:0032420	stereocilium	20	30	0.677402	0.972473	ENSSSCT00000001193(-);ENSSSCT00000001731(LHFPL5);ENSSSCT00000001970(CIB2);ENSSSCT00000005801(TMC1);ENSSSCT00000012515(TWF2);ENSSSCT00000017788(ESPNL);ENSSSCT00000028457(TSPEAR);ENSSSCT00000029807(IFT20);ENSSSCT00000034675(CEACAM16);ENSSSCT00000050207(MYO1C);ENSSSCT00000052648(TRIOBP);ENSSSCT00000052898(PLS1);ENSSSCT00000055262(WHRN);ENSSSCT00000057026(HOMER2);ENSSSCT00000057743(EPS8);ENSSSCT00000…
GO:0005643	nuclear pore	22	33	0.678075	0.972473	ENSSSCT00000012906(SENP2);ENSSSCT00000014443(NUP160);ENSSSCT00000016145(NUP98);ENSSSCT00000031443(RANBP2);ENSSSCT00000037832(NUP214);ENSSSCT00000044258(NUP133);ENSSSCT00000045664(ENY2);ENSSSCT00000052270(MAD2L1);ENSSSCT00000052785(NUP43);ENSSSCT00000056338(TPR);ENSSSCT00000058529(BICD2);ENSSSCT00000060058(NUP37);ENSSSCT00000065594(MAD1L1);ENSSSCT00000070219(NUP107);ENSSSCT00000080549(NUP58);ENSSS…
GO:0005844	polysome	22	33	0.678075	0.972473	ENSSSCT00000005486(LARP6);ENSSSCT00000005698(RPS6);ENSSSCT00000006672(RPL30);ENSSSCT00000010986(DRG1);ENSSSCT00000013344(NR0B1);ENSSSCT00000015020(CALR);ENSSSCT00000019357(NUFIP2);ENSSSCT00000031794(EEF2);ENSSSCT00000034406(LARP4);ENSSSCT00000034683(DHX9);ENSSSCT00000037385(RPL24);ENSSSCT00000037980(MSI2);ENSSSCT00000041394(ATXN2);ENSSSCT00000044566(UNK);ENSSSCT00000046574(MSI1);ENSSSCT0000004911…
GO:0030667	secretory granule membrane	24	36	0.679014	0.972473	ENSSSCT00000006313(DBH);ENSSSCT00000014092(TCIRG1);ENSSSCT00000014659(AZU1);ENSSSCT00000016669(SRI);ENSSSCT00000018113(CAV2);ENSSSCT00000027869(-);ENSSSCT00000032087(CA4);ENSSSCT00000033889(ADAM8);ENSSSCT00000038260(TRIP11);ENSSSCT00000046327(TMED10);ENSSSCT00000046980(LAMP2);ENSSSCT00000047188(STXBP5);ENSSSCT00000050643(SLC17A9);ENSSSCT00000050912(SLC11A1);ENSSSCT00000052904(HYAL3);ENSSSCT000000…
GO:0044665	MLL1/2 complex	12	18	0.680049	0.972473	ENSSSCT00000000215(MCRS1);ENSSSCT00000005236(MGA);ENSSSCT00000013523(LAS1L);ENSSSCT00000016659(RBBP5);ENSSSCT00000018846(KANSL1);ENSSSCT00000024716(TAF4);ENSSSCT00000028641(E2F6);ENSSSCT00000029957(TAF7);ENSSSCT00000056768(CHD8);ENSSSCT00000058409(INO80C);ENSSSCT00000076083(TAF9);ENSSSCT00000082998(WDR5)
GO:0071339	MLL1 complex	12	18	0.680049	0.972473	ENSSSCT00000000215(MCRS1);ENSSSCT00000005236(MGA);ENSSSCT00000013523(LAS1L);ENSSSCT00000016659(RBBP5);ENSSSCT00000018846(KANSL1);ENSSSCT00000024716(TAF4);ENSSSCT00000028641(E2F6);ENSSSCT00000029957(TAF7);ENSSSCT00000056768(CHD8);ENSSSCT00000058409(INO80C);ENSSSCT00000076083(TAF9);ENSSSCT00000082998(WDR5)
GO:0005795	Golgi stack	26	39	0.680153	0.972473	ENSSSCT00000002975(MBTPS1);ENSSSCT00000003129(LPCAT2);ENSSSCT00000006526(ST3GAL1);ENSSSCT00000013026(B4GALT4);ENSSSCT00000017897(CHPF2);ENSSSCT00000018744(HID1);ENSSSCT00000024963(LYPLA2);ENSSSCT00000027481(NECAB3);ENSSSCT00000029057(-);ENSSSCT00000030519(YIPF6);ENSSSCT00000037988(SGMS1);ENSSSCT00000039097(RAB27B);ENSSSCT00000040755(B4GALT1);ENSSSCT00000040833(B4GALT5);ENSSSCT00000041904(CLN3);EN…
GO:0000015	phosphopyruvate hydratase complex	1	1	0.687321	0.972473	ENSSSCT00000044019(ENO2)
GO:0000110	nucleotide-excision repair factor 1 complex	1	1	0.687321	0.972473	ENSSSCT00000008636(ERCC4)
GO:0000333	telomerase catalytic core complex	1	1	0.687321	0.972473	ENSSSCT00000018636(TERT)
GO:0002139	stereocilia coupling link	1	1	0.687321	0.972473	ENSSSCT00000055262(WHRN)
GO:0002141	stereocilia ankle link	1	1	0.687321	0.972473	ENSSSCT00000055262(WHRN)
GO:0002142	stereocilia ankle link complex	1	1	0.687321	0.972473	ENSSSCT00000055262(WHRN)
GO:0005585	collagen type II trimer	1	1	0.687321	0.972473	ENSSSCT00000047570(COL2A1)
GO:0005586	collagen type III trimer	1	1	0.687321	0.972473	ENSSSCT00000056782(COL3A1)
GO:0005731	nucleolus organizer region	1	1	0.687321	0.972473	ENSSSCT00000061576(SIRT7)
GO:0005745	m-AAA complex	1	1	0.687321	0.972473	ENSSSCT00000075775(SPG7)
GO:0005749	mitochondrial respiratory chain complex II, succinate dehydrogenase complex (ubiquinone)	1	1	0.687321	0.972473	ENSSSCT00000071276(SDHB)
GO:0005784	Sec61 translocon complex	1	1	0.687321	0.972473	ENSSSCT00000067514(ARL6IP1)
GO:0005853	eukaryotic translation elongation factor 1 complex	1	1	0.687321	0.972473	ENSSSCT00000041619(EEF1A2)
GO:0005859	muscle myosin complex	1	1	0.687321	0.972473	ENSSSCT00000006049(TRIM32)
GO:0005863	striated muscle myosin thick filament	1	1	0.687321	0.972473	ENSSSCT00000006049(TRIM32)
GO:0005895	interleukin-5 receptor complex	1	1	0.687321	0.972473	ENSSSCT00000074218(SDCBP)
GO:0005899	insulin receptor complex	1	1	0.687321	0.972473	ENSSSCT00000014815(INSR)
GO:0005918	septate junction	1	1	0.687321	0.972473	ENSSSCT00000070576(CNTNAP1)
GO:0005940	septin ring	1	1	0.687321	0.972473	ENSSSCT00000082303(SEPTIN6)
GO:0005945	6-phosphofructokinase complex	1	1	0.687321	0.972473	ENSSSCT00000042856(PFKL)
GO:0005947	mitochondrial alpha-ketoglutarate dehydrogenase complex	1	1	0.687321	0.972473	ENSSSCT00000075996(BCKDHB)
GO:0005969	serine-pyruvate aminotransferase complex	1	1	0.687321	0.972473	ENSSSCT00000078953(EEA1)
GO:0008074	guanylate cyclase complex, soluble	1	1	0.687321	0.972473	ENSSSCT00000009706(GUCY1A1)
GO:0008352	katanin complex	1	1	0.687321	0.972473	ENSSSCT00000080899(KATNB1)
GO:0008623	CHRAC	1	1	0.687321	0.972473	ENSSSCT00000002190(BAZ1A)
GO:0009330	DNA topoisomerase complex (ATP-hydrolyzing)	1	1	0.687321	0.972473	ENSSSCT00000019023(TOP2A)
GO:0009360	DNA polymerase III complex	1	1	0.687321	0.972473	ENSSSCT00000044823(CRCP)
GO:0009841	mitochondrial endopeptidase Clp complex	1	1	0.687321	0.972473	ENSSSCT00000037417(CLPX)
GO:0014701	junctional sarcoplasmic reticulum membrane	1	1	0.687321	0.972473	ENSSSCT00000006768(JPH1)
GO:0014801	longitudinal sarcoplasmic reticulum	1	1	0.687321	0.972473	ENSSSCT00000060496(DHRS7C)
GO:0014802	terminal cisterna	1	1	0.687321	0.972473	ENSSSCT00000066789(RTN2)
GO:0016028	rhabdomere	1	1	0.687321	0.972473	ENSSSCT00000046593(MERTK)
GO:0016914	follicle-stimulating hormone complex	1	1	0.687321	0.972473	ENSSSCT00000014555(FSHB)
GO:0017090	meprin A complex	1	1	0.687321	0.972473	ENSSSCT00000004132(MEP1B)
GO:0017109	glutamate-cysteine ligase complex	1	1	0.687321	0.972473	ENSSSCT00000061853(GCLM)
GO:0017122	protein N-acetylglucosaminyltransferase complex	1	1	0.687321	0.972473	ENSSSCT00000035659(OGT)
GO:0019034	viral replication complex	1	1	0.687321	0.972473	ENSSSCT00000036991(PI4KA)
GO:0019185	snRNA-activating protein complex	1	1	0.687321	0.972473	ENSSSCT00000061106(SNAPC4)
GO:0030062	mitochondrial tricarboxylic acid cycle enzyme complex	1	1	0.687321	0.972473	ENSSSCT00000075996(BCKDHB)
GO:0030121	AP-1 adaptor complex	1	1	0.687321	0.972473	ENSSSCT00000022299(AFTPH)
GO:0030130	clathrin coat of trans-Golgi network vesicle	1	1	0.687321	0.972473	ENSSSCT00000022299(AFTPH)
GO:0030874	nucleolar chromatin	1	1	0.687321	0.972473	ENSSSCT00000061576(SIRT7)
GO:0030892	mitotic cohesin complex	1	1	0.687321	0.972473	ENSSSCT00000017520(SGO2)
GO:0030905	retromer, tubulation complex	1	1	0.687321	0.972473	ENSSSCT00000038853(SNX2)
GO:0031021	interphase microtubule organizing center	1	1	0.687321	0.972473	ENSSSCT00000065328(DYNC2I1)
GO:0031084	BLOC-2 complex	1	1	0.687321	0.972473	ENSSSCT00000041970(HPS3)
GO:0031302	intrinsic component of endosome membrane	1	1	0.687321	0.972473	ENSSSCT00000031300(SLC15A4)
GO:0031303	integral component of endosome membrane	1	1	0.687321	0.972473	ENSSSCT00000031300(SLC15A4)
GO:0031372	UBC13-MMS2 complex	1	1	0.687321	0.972473	ENSSSCT00000083651(UBE2V2)
GO:0031379	RNA-directed RNA polymerase complex	1	1	0.687321	0.972473	ENSSSCT00000018636(TERT)
GO:0031475	myosin V complex	1	1	0.687321	0.972473	ENSSSCT00000088839(DYNLL2)
GO:0031510	SUMO activating enzyme complex	1	1	0.687321	0.972473	ENSSSCT00000069154(SAE1)
GO:0031533	mRNA cap methyltransferase complex	1	1	0.687321	0.972473	ENSSSCT00000073012(RNMT)
GO:0031592	centrosomal corona	1	1	0.687321	0.972473	ENSSSCT00000060889(CLASP1)
GO:0031595	nuclear proteasome complex	1	1	0.687321	0.972473	ENSSSCT00000052932(UBQLN4)
GO:0031597	cytosolic proteasome complex	1	1	0.687321	0.972473	ENSSSCT00000052932(UBQLN4)
GO:0031904	endosome lumen	1	1	0.687321	0.972473	ENSSSCT00000033233(CD63)
GO:0032021	NELF complex	1	1	0.687321	0.972473	ENSSSCT00000001565(NELFE)
GO:0032173	septin collar	1	1	0.687321	0.972473	ENSSSCT00000082303(SEPTIN6)
GO:0032311	angiogenin-PRI complex	1	1	0.687321	0.972473	ENSSSCT00000050029(RNH1)
GO:0032419	extrinsic component of lysosome membrane	1	1	0.687321	0.972473	ENSSSCT00000043009(RAB7A)
GO:0032473	cytoplasmic side of mitochondrial outer membrane	1	1	0.687321	0.972473	ENSSSCT00000000849(LRRK2)
GO:0032807	DNA ligase IV complex	1	1	0.687321	0.972473	ENSSSCT00000010458(LIG4)
GO:0032996	Bcl3-Bcl10 complex	1	1	0.687321	0.972473	ENSSSCT00000036014(BCL3)
GO:0032997	Fc receptor complex	1	1	0.687321	0.972473	ENSSSCT00000047778(MS4A2)
GO:0032998	Fc-epsilon receptor I complex	1	1	0.687321	0.972473	ENSSSCT00000047778(MS4A2)
GO:0033018	sarcoplasmic reticulum lumen	1	1	0.687321	0.972473	ENSSSCT00000007003(CASQ1)
GO:0033180	proton-transporting V-type ATPase, V1 domain	1	1	0.687321	0.972473	ENSSSCT00000039822(ATP6V1A)
GO:0033193	Lsd1/2 complex	1	1	0.687321	0.972473	ENSSSCT00000046669(TAL1)
GO:0033291	eukaryotic 80S initiation complex	1	1	0.687321	0.972473	ENSSSCT00000049119(RPL38)
GO:0033557	Slx1-Slx4 complex	1	1	0.687321	0.972473	ENSSSCT00000008717(SLX4)
GO:0033565	ESCRT-0 complex	1	1	0.687321	0.972473	ENSSSCT00000076904(STAM)
GO:0033647	host intracellular organelle	1	1	0.687321	0.972473	ENSSSCT00000036991(PI4KA)
GO:0033648	host intracellular membrane-bounded organelle	1	1	0.687321	0.972473	ENSSSCT00000036991(PI4KA)
GO:0034365	discoidal high-density lipoprotein particle	1	1	0.687321	0.972473	ENSSSCT00000054621(APOM)
GO:0034506	chromosome, centromeric core domain	1	1	0.687321	0.972473	ENSSSCT00000055222(RCC2)
GO:0034665	integrin alpha1-beta1 complex	1	1	0.687321	0.972473	ENSSSCT00000082027(ITGA1)
GO:0034667	integrin alpha3-beta1 complex	1	1	0.687321	0.972473	ENSSSCT00000034265(ITGA3)
GO:0034674	integrin alpha5-beta1 complex	1	1	0.687321	0.972473	ENSSSCT00000000314(ITGA5)
GO:0034677	integrin alpha7-beta1 complex	1	1	0.687321	0.972473	ENSSSCT00000035813(ITGB1)
GO:0034678	integrin alpha8-beta1 complex	1	1	0.687321	0.972473	ENSSSCT00000072276(NPNT)
GO:0034680	integrin alpha10-beta1 complex	1	1	0.687321	0.972473	ENSSSCT00000007326(ITGA10)
GO:0034681	integrin alpha11-beta1 complex	1	1	0.687321	0.972473	ENSSSCT00000047593(ITGA11)
GO:0034683	integrin alphav-beta3 complex	1	1	0.687321	0.972473	ENSSSCT00000035294(ITGAV)
GO:0034693	U11/U12 snRNP	1	1	0.687321	0.972473	ENSSSCT00000054674(SF3B1)
GO:0034718	SMN-Gemin2 complex	1	1	0.687321	0.972473	ENSSSCT00000040991(GEMIN5)
GO:0034750	Scrib-APC-beta-catenin complex	1	1	0.687321	0.972473	ENSSSCT00000057283(CTNNB1)
GO:0035060	brahma complex	1	1	0.687321	0.972473	ENSSSCT00000053144(ARID1B)
GO:0035370	UBC13-UEV1A complex	1	1	0.687321	0.972473	ENSSSCT00000086454(UBE2V1)
GO:0035525	NF-kappaB p50/p65 complex	1	1	0.687321	0.972473	ENSSSCT00000014191(RELA)
GO:0035866	alphav-beta3 integrin-PKCalpha complex	1	1	0.687321	0.972473	ENSSSCT00000091575(ITGB3)
GO:0035868	alphav-beta3 integrin-HMGB1 complex	1	1	0.687321	0.972473	ENSSSCT00000035294(ITGAV)
GO:0036488	CHOP-C/EBP complex	1	1	0.687321	0.972473	ENSSSCT00000059228(DDIT3)
GO:0036502	Derlin-1-VIMP complex	1	1	0.687321	0.972473	ENSSSCT00000044236(DERL1)
GO:0038038	G protein-coupled receptor homodimeric complex	1	1	0.687321	0.972473	ENSSSCT00000061713(GRM1)
GO:0042025	host cell nucleus	1	1	0.687321	0.972473	ENSSSCT00000036991(PI4KA)
GO:0042564	NLS-dependent protein nuclear import complex	1	1	0.687321	0.972473	ENSSSCT00000050473(MYBBP1A)
GO:0042565	RNA nuclear export complex	1	1	0.687321	0.972473	ENSSSCT00000028506(XPO5)
GO:0042587	glycogen granule	1	1	0.687321	0.972473	ENSSSCT00000077283(PCYT1A)
GO:0042629	mast cell granule	1	1	0.687321	0.972473	ENSSSCT00000026602(CLNK)
GO:0042719	mitochondrial intermembrane space protein transporter complex	1	1	0.687321	0.972473	ENSSSCT00000048698(TIMM10)
GO:0043196	varicosity	1	1	0.687321	0.972473	ENSSSCT00000014297(DAGLA)
GO:0043293	apoptosome	1	1	0.687321	0.972473	ENSSSCT00000064350(APAF1)
GO:0043509	activin A complex	1	1	0.687321	0.972473	ENSSSCT00000061917(INHBA)
GO:0043540	6-phosphofructo-2-kinase/fructose-2,6-biphosphatase complex	1	1	0.687321	0.972473	ENSSSCT00000084962(PFKFB1)
GO:0043626	PCNA complex	1	1	0.687321	0.972473	ENSSSCT00000060066(PCNA)
GO:0044094	host cell nuclear part	1	1	0.687321	0.972473	ENSSSCT00000036991(PI4KA)
GO:0044218	other organism cell membrane	1	1	0.687321	0.972473	ENSSSCT00000046237(C9)
GO:0044225	apical pole of neuron	1	1	0.687321	0.972473	ENSSSCT00000028449(SLC3A2)
GO:0044228	host cell surface	1	1	0.687321	0.972473	ENSSSCT00000046198(AXL)
GO:0044279	other organism membrane	1	1	0.687321	0.972473	ENSSSCT00000046237(C9)
GO:0044299	C-fiber	1	1	0.687321	0.972473	ENSSSCT00000023912(SCN11A)
GO:0044316	cone cell pedicle	1	1	0.687321	0.972473	ENSSSCT00000008040(SLC32A1)
GO:0044614	nuclear pore cytoplasmic filaments	1	1	0.687321	0.972473	ENSSSCT00000031443(RANBP2)
GO:0044796	DNA polymerase processivity factor complex	1	1	0.687321	0.972473	ENSSSCT00000060066(PCNA)
GO:0045257	succinate dehydrogenase complex (ubiquinone)	1	1	0.687321	0.972473	ENSSSCT00000071276(SDHB)
GO:0045273	respiratory chain complex II	1	1	0.687321	0.972473	ENSSSCT00000071276(SDHB)
GO:0045281	succinate dehydrogenase complex	1	1	0.687321	0.972473	ENSSSCT00000071276(SDHB)
GO:0045283	fumarate reductase complex	1	1	0.687321	0.972473	ENSSSCT00000071276(SDHB)
GO:0045298	tubulin complex	1	1	0.687321	0.972473	ENSSSCT00000082032(MAPT)
GO:0048180	activin complex	1	1	0.687321	0.972473	ENSSSCT00000061917(INHBA)
GO:0048237	rough endoplasmic reticulum lumen	1	1	0.687321	0.972473	ENSSSCT00000049518(LRPAP1)
GO:0055028	cortical microtubule	1	1	0.687321	0.972473	ENSSSCT00000059095(NUMA1)
GO:0060342	photoreceptor inner segment membrane	1	1	0.687321	0.972473	ENSSSCT00000012686(RHO)
GO:0060987	lipid tube	1	1	0.687321	0.972473	ENSSSCT00000065144(BIN1)
GO:0061474	phagolysosome membrane	1	1	0.687321	0.972473	ENSSSCT00000010474(LAMP1)
GO:0061696	pituitary gonadotropin complex	1	1	0.687321	0.972473	ENSSSCT00000014555(FSHB)
GO:0061851	leading edge of lamellipodium	1	1	0.687321	0.972473	ENSSSCT00000041166(DUSP22)
GO:0070032	synaptobrevin 2-SNAP-25-syntaxin-1a-complexin I complex	1	1	0.687321	0.972473	ENSSSCT00000061808(SNAP25)
GO:0070369	beta-catenin-TCF7L2 complex	1	1	0.687321	0.972473	ENSSSCT00000011635(TCF7L2)
GO:0070436	Grb2-EGFR complex	1	1	0.687321	0.972473	ENSSSCT00000018731(GRB2)
GO:0070442	integrin alphaIIb-beta3 complex	1	1	0.687321	0.972473	ENSSSCT00000058553(TSPAN32)
GO:0070821	tertiary granule membrane	1	1	0.687321	0.972473	ENSSSCT00000050912(SLC11A1)
GO:0070826	paraferritin complex	1	1	0.687321	0.972473	ENSSSCT00000043790(SLC11A2)
GO:0070852	cell body fiber	1	1	0.687321	0.972473	ENSSSCT00000058874(SPTBN4)
GO:0070992	translation initiation complex	1	1	0.687321	0.972473	ENSSSCT00000049119(RPL38)
GO:0071001	U4/U6 snRNP	1	1	0.687321	0.972473	ENSSSCT00000032454(PRPF4)
GO:0071159	NF-kappaB complex	1	1	0.687321	0.972473	ENSSSCT00000014191(RELA)
GO:0071256	translocon complex	1	1	0.687321	0.972473	ENSSSCT00000067514(ARL6IP1)
GO:0071665	gamma-catenin-TCF7L2 complex	1	1	0.687321	0.972473	ENSSSCT00000018974(JUP)
GO:0071748	monomeric IgA immunoglobulin complex	1	1	0.687321	0.972473	ENSSSCT00000044293(JCHAIN)
GO:0071750	dimeric IgA immunoglobulin complex	1	1	0.687321	0.972473	ENSSSCT00000044293(JCHAIN)
GO:0071752	secretory dimeric IgA immunoglobulin complex	1	1	0.687321	0.972473	ENSSSCT00000044293(JCHAIN)
GO:0071753	IgM immunoglobulin complex	1	1	0.687321	0.972473	ENSSSCT00000044293(JCHAIN)
GO:0071754	IgM immunoglobulin complex, circulating	1	1	0.687321	0.972473	ENSSSCT00000044293(JCHAIN)
GO:0071756	pentameric IgM immunoglobulin complex	1	1	0.687321	0.972473	ENSSSCT00000044293(JCHAIN)
GO:0071914	prominosome	1	1	0.687321	0.972473	ENSSSCT00000008894(PROM2)
GO:0089701	U2AF	1	1	0.687321	0.972473	ENSSSCT00000063346(U2AF2)
GO:0090537	CERF complex	1	1	0.687321	0.972473	ENSSSCT00000050475(CECR2)
GO:0090636	outer dense plaque of desmosome	1	1	0.687321	0.972473	ENSSSCT00000087228(VCL)
GO:0090637	inner dense plaque of desmosome	1	1	0.687321	0.972473	ENSSSCT00000087228(VCL)
GO:0097057	TRAF2-GSTP1 complex	1	1	0.687321	0.972473	ENSSSCT00000006417(TRAF2)
GO:0097058	CRLF-CLCF1 complex	1	1	0.687321	0.972473	ENSSSCT00000047258(CRLF1)
GO:0097059	CNTFR-CLCF1 complex	1	1	0.687321	0.972473	ENSSSCT00000012011(CNTFR)
GO:0097134	cyclin E1-CDK2 complex	1	1	0.687321	0.972473	ENSSSCT00000000398(CDK2)
GO:0097136	Bcl-2 family protein complex	1	1	0.687321	0.972473	ENSSSCT00000055424(MCL1)
GO:0097196	Shu complex	1	1	0.687321	0.972473	ENSSSCT00000042874(ZSWIM7)
GO:0097268	cytoophidium	1	1	0.687321	0.972473	ENSSSCT00000049801(CTPS1)
GO:0097441	basal dendrite	1	1	0.687321	0.972473	ENSSSCT00000060616(SLC4A10)
GO:0097451	glial limiting end-foot	1	1	0.687321	0.972473	ENSSSCT00000040726(ADGRG1)
GO:0097489	multivesicular body, internal vesicle lumen	1	1	0.687321	0.972473	ENSSSCT00000076610(EGFR)
GO:0097513	myosin II filament	1	1	0.687321	0.972473	ENSSSCT00000027619(MYH14)
GO:0098577	inactive sex chromosome	1	1	0.687321	0.972473	ENSSSCT00000059575(HNRNPU)
GO:0098594	mucin granule	1	1	0.687321	0.972473	ENSSSCT00000029311(-)
GO:0098674	extrinsic component of neuronal dense core vesicle membrane	1	1	0.687321	0.972473	ENSSSCT00000047188(STXBP5)
GO:0098753	anchored component of the cytoplasmic side of the plasma membrane	1	1	0.687321	0.972473	ENSSSCT00000000793(PRMT8)
GO:0098835	presynaptic endocytic zone membrane	1	1	0.687321	0.972473	ENSSSCT00000027918(DNM1)
GO:0098843	postsynaptic endocytic zone	1	1	0.687321	0.972473	ENSSSCT00000051537(CALY)
GO:0098890	extrinsic component of postsynaptic membrane	1	1	0.687321	0.972473	ENSSSCT00000011056(CRKL)
GO:0098895	postsynaptic endosome membrane	1	1	0.687321	0.972473	ENSSSCT00000053119(PSD)
GO:0098898	dense core granule lumen	1	1	0.687321	0.972473	ENSSSCT00000078542(VPS13A)
GO:0098922	extrinsic component of dense core granule membrane	1	1	0.687321	0.972473	ENSSSCT00000047188(STXBP5)
GO:0098985	asymmetric, glutamatergic, excitatory synapse	1	1	0.687321	0.972473	ENSSSCT00000045401(SHISA7)
GO:0098999	extrinsic component of postsynaptic endosome membrane	1	1	0.687321	0.972473	ENSSSCT00000053119(PSD)
GO:0099013	neuronal dense core vesicle lumen	1	1	0.687321	0.972473	ENSSSCT00000078542(VPS13A)
GO:0099059	integral component of presynaptic active zone membrane	1	1	0.687321	0.972473	ENSSSCT00000016491(NECTIN1)
GO:0099154	serotonergic synapse	1	1	0.687321	0.972473	ENSSSCT00000004943(HTR1B)
GO:0099182	presynaptic intermediate filament cytoskeleton	1	1	0.687321	0.972473	ENSSSCT00000049084(NEFL)
GO:0099189	postsynaptic spectrin-associated cytoskeleton	1	1	0.687321	0.972473	ENSSSCT00000048936(SPTBN2)
GO:0099192	cerebellar Golgi cell to granule cell synapse	1	1	0.687321	0.972473	ENSSSCT00000018539(GABRA6)
GO:0099243	extrinsic component of synaptic membrane	1	1	0.687321	0.972473	ENSSSCT00000011056(CRKL)
GO:0099400	caveola neck	1	1	0.687321	0.972473	ENSSSCT00000000849(LRRK2)
GO:0099569	presynaptic cytoskeleton	1	1	0.687321	0.972473	ENSSSCT00000049084(NEFL)
GO:0106003	amyloid-beta complex	1	1	0.687321	0.972473	ENSSSCT00000069047(ROCK1)
GO:0110070	cellularization cleavage furrow	1	1	0.687321	0.972473	ENSSSCT00000055837(KLHDC8B)
GO:0120003	hinge region between urothelial plaques of apical plasma membrane	1	1	0.687321	0.972473	ENSSSCT00000008891(MAL)
GO:0150057	amylin receptor complex 2	1	1	0.687321	0.972473	ENSSSCT00000018929(RAMP2)
GO:1903440	amylin receptor complex	1	1	0.687321	0.972473	ENSSSCT00000018929(RAMP2)
GO:1905720	cytoplasmic microtubule bundle	1	1	0.687321	0.972473	ENSSSCT00000059095(NUMA1)
GO:1990005	granular vesicle	1	1	0.687321	0.972473	ENSSSCT00000089570(AZIN2)
GO:1990071	TRAPPII protein complex	1	1	0.687321	0.972473	ENSSSCT00000042756(MAP11)
GO:1990184	amino acid transport complex	1	1	0.687321	0.972473	ENSSSCT00000068191(SLC7A5)
GO:1990406	CGRP receptor complex	1	1	0.687321	0.972473	ENSSSCT00000054034(CALCRL)
GO:1990572	TERT-RMRP complex	1	1	0.687321	0.972473	ENSSSCT00000018636(TERT)
GO:1990584	cardiac Troponin complex	1	1	0.687321	0.972473	ENSSSCT00000050122(TNNC1)
GO:1990630	IRE1-RACK1-PP2A complex	1	1	0.687321	0.972473	ENSSSCT00000018811(ICAM2)
GO:1990665	AnxA2-p11 complex	1	1	0.687321	0.972473	ENSSSCT00000035099(S100A10)
GO:1990666	PCSK9-LDLR complex	1	1	0.687321	0.972473	ENSSSCT00000029382(PCSK9)
GO:1990667	PCSK9-AnxA2 complex	1	1	0.687321	0.972473	ENSSSCT00000029382(PCSK9)
GO:1990675	Golgi medial cisterna membrane	1	1	0.687321	0.972473	ENSSSCT00000006526(ST3GAL1)
GO:1990676	Golgi trans cisterna membrane	1	1	0.687321	0.972473	ENSSSCT00000006526(ST3GAL1)
GO:1990696	USH2 complex	1	1	0.687321	0.972473	ENSSSCT00000055262(WHRN)
GO:1990876	cytoplasmic side of nuclear pore	1	1	0.687321	0.972473	ENSSSCT00000037832(NUP214)
GO:1990879	CST complex	1	1	0.687321	0.972473	ENSSSCT00000060126(STN1)
GO:0005640	nuclear outer membrane	8	12	0.689561	0.972473	ENSSSCT00000002603(PSEN1);ENSSSCT00000009020(RETSAT);ENSSSCT00000016972(PTGS2);ENSSSCT00000018152(GHRHR);ENSSSCT00000029497(DHCR7);ENSSSCT00000033304(PTGS2);ENSSSCT00000055239(SYNE3);ENSSSCT00000075443(ITPRIP)
GO:0005847	mRNA cleavage and polyadenylation specificity factor complex	8	12	0.689561	0.972473	ENSSSCT00000014301(CPSF7);ENSSSCT00000025766(ZC3H3);ENSSSCT00000039379(CPSF6);ENSSSCT00000041138(-);ENSSSCT00000043192(CPSF2);ENSSSCT00000073261(CPSF3);ENSSSCT00000074819(PIP5K1A);ENSSSCT00000083701(CPSF4)
GO:0031011	Ino80 complex	8	12	0.689561	0.972473	ENSSSCT00000000215(MCRS1);ENSSSCT00000005252(INO80);ENSSSCT00000008041(ACTR5);ENSSSCT00000012537(ACTR8);ENSSSCT00000012873(ACTL6A);ENSSSCT00000058409(INO80C);ENSSSCT00000058471(INO80E);ENSSSCT00000091260(NFRKB)
GO:0031672	A band	8	12	0.689561	0.972473	ENSSSCT00000012400(MYL3);ENSSSCT00000016992(PPP2R5A);ENSSSCT00000018078(LMOD2);ENSSSCT00000024917(KAT2B);ENSSSCT00000049335(KLHL41);ENSSSCT00000062533(SPTBN1);ENSSSCT00000064859(SMPX);ENSSSCT00000072902(PPP1R12A)
GO:0033202	DNA helicase complex	8	12	0.689561	0.972473	ENSSSCT00000000215(MCRS1);ENSSSCT00000005252(INO80);ENSSSCT00000008041(ACTR5);ENSSSCT00000012537(ACTR8);ENSSSCT00000012873(ACTL6A);ENSSSCT00000058409(INO80C);ENSSSCT00000058471(INO80E);ENSSSCT00000091260(NFRKB)
GO:0042611	MHC protein complex	8	12	0.689561	0.972473	ENSSSCT00000001609(HLA-DRA);ENSSSCT00000001619(HLA-DOB);ENSSSCT00000001638(SLA-DOA);ENSSSCT00000005176(B2M);ENSSSCT00000039009(B2M);ENSSSCT00000059196(B2M);ENSSSCT00000084740(-);ENSSSCT00000087633(B2M)
GO:0042788	polysomal ribosome	8	12	0.689561	0.972473	ENSSSCT00000006672(RPL30);ENSSSCT00000013344(NR0B1);ENSSSCT00000019357(NUFIP2);ENSSSCT00000034683(DHX9);ENSSSCT00000037385(RPL24);ENSSSCT00000049119(RPL38);ENSSSCT00000049772(RPL6);ENSSSCT00000055707(RPL18A)
GO:0071013	catalytic step 2 spliceosome	40	60	0.690862	0.97343	ENSSSCT00000001094(PRPF4B);ENSSSCT00000001908(CDC5L);ENSSSCT00000004100(SNRPD1);ENSSSCT00000004261(MAGOH);ENSSSCT00000008903(SNRNP200);ENSSSCT00000010734(ZCCHC8);ENSSSCT00000010917(TFIP11);ENSSSCT00000014162(SF3B2);ENSSSCT00000014169(SART1);ENSSSCT00000014327(PRPF19);ENSSSCT00000014856(HNRNPM);ENSSSCT00000018417(MTREX);ENSSSCT00000018453(PPWD1);ENSSSCT00000018545(SLU7);ENSSSCT00000018917(DHX8);EN…
GO:0000800	lateral element	6	9	0.700211	0.980421	ENSSSCT00000002239(REC8);ENSSSCT00000005265(RAD51);ENSSSCT00000011621(SMC3);ENSSSCT00000014282(INCENP);ENSSSCT00000044342(SMC1B);ENSSSCT00000057335(BRCA1)
GO:0008278	cohesin complex	6	9	0.700211	0.980421	ENSSSCT00000002239(REC8);ENSSSCT00000006600(RAD21);ENSSSCT00000011621(SMC3);ENSSSCT00000017520(SGO2);ENSSSCT00000044342(SMC1B);ENSSSCT00000084441(STAG1)
GO:0016342	catenin complex	6	9	0.700211	0.980421	ENSSSCT00000004122(CDH2);ENSSSCT00000014394(CTNND1);ENSSSCT00000015666(CTNNA1);ENSSSCT00000018974(JUP);ENSSSCT00000057283(CTNNB1);ENSSSCT00000063550(APC)
GO:0016471	vacuolar proton-transporting V-type ATPase complex	6	9	0.700211	0.980421	ENSSSCT00000009105(ATP6V1B1);ENSSSCT00000018047(ATP6V1F);ENSSSCT00000035387(ATP6V1G2-DDX39B);ENSSSCT00000039026(TMEM199);ENSSSCT00000047941(CCDC115);ENSSSCT00000083245(ATP6AP2)
GO:0019908	nuclear cyclin-dependent protein kinase holoenzyme complex	6	9	0.700211	0.980421	ENSSSCT00000005610(MNAT1);ENSSSCT00000010300(RB1);ENSSSCT00000017097(CCNT2);ENSSSCT00000065980(CCNH);ENSSSCT00000075288(BCCIP);ENSSSCT00000080628(CDK7)
GO:0032590	dendrite membrane	6	9	0.700211	0.980421	ENSSSCT00000014297(DAGLA);ENSSSCT00000029820(SGCE);ENSSSCT00000045290(GRIA1);ENSSSCT00000052713(SHISA9);ENSSSCT00000054961(KCNC1);ENSSSCT00000059031(MPP2)
GO:0034045	phagophore assembly site membrane	6	9	0.700211	0.980421	ENSSSCT00000005575(ATG14);ENSSSCT00000026198(RB1CC1);ENSSSCT00000043009(RAB7A);ENSSSCT00000049974(ATG12);ENSSSCT00000054993(ULK1);ENSSSCT00000089165(WIPI1)
GO:0000124	SAGA complex	4	6	0.720519	0.998133	ENSSSCT00000018901(ATXN7L3);ENSSSCT00000024272(-);ENSSSCT00000038619(USP22);ENSSSCT00000045664(ENY2)
GO:0005890	sodium:potassium-exchanging ATPase complex	4	6	0.720519	0.998133	ENSSSCT00000007385(ATP1A1);ENSSSCT00000019535(ATP1B2);ENSSSCT00000032976(ATP1B4);ENSSSCT00000045595(ATP1B1)
GO:0014731	spectrin-associated cytoskeleton	4	6	0.720519	0.998133	ENSSSCT00000010536(DMTN);ENSSSCT00000048936(SPTBN2);ENSSSCT00000052064(ANK1);ENSSSCT00000056858(SPTB)
GO:0034098	VCP-NPL4-UFD1 AAA ATPase complex	4	6	0.720519	0.998133	ENSSSCT00000046511(NPLOC4);ENSSSCT00000061961(FAF2);ENSSSCT00000064766(UFD1);ENSSSCT00000067882(FAF1)
GO:0034663	endoplasmic reticulum chaperone complex	4	6	0.720519	0.998133	ENSSSCT00000030384(MZB1);ENSSSCT00000046805(HYOU1);ENSSSCT00000055173(PPIB);ENSSSCT00000063475(DNAJC10)
GO:0035032	phosphatidylinositol 3-kinase complex, class III	4	6	0.720519	0.998133	ENSSSCT00000005575(ATG14);ENSSSCT00000018925(BECN1);ENSSSCT00000036848(NRBF2);ENSSSCT00000061418(PIK3R4)
GO:0071458	integral component of cytoplasmic side of endoplasmic reticulum membrane	4	6	0.720519	0.998133	ENSSSCT00000005120(SPPL2A);ENSSSCT00000010867(SPPL3);ENSSSCT00000014709(SPPL2B);ENSSSCT00000057197(HM13)
GO:0071556	integral component of lumenal side of endoplasmic reticulum membrane	4	6	0.720519	0.998133	ENSSSCT00000005120(SPPL2A);ENSSSCT00000010867(SPPL3);ENSSSCT00000014709(SPPL2B);ENSSSCT00000057197(HM13)
GO:0072687	meiotic spindle	4	6	0.720519	0.998133	ENSSSCT00000004506(FBXO5);ENSSSCT00000069031(MAPK15);ENSSSCT00000077424(RSPH1);ENSSSCT00000089506(SIRT2)
GO:0098553	lumenal side of endoplasmic reticulum membrane	4	6	0.720519	0.998133	ENSSSCT00000005120(SPPL2A);ENSSSCT00000010867(SPPL3);ENSSSCT00000014709(SPPL2B);ENSSSCT00000057197(HM13)
GO:0098831	presynaptic active zone cytoplasmic component	4	6	0.720519	0.998133	ENSSSCT00000025400(PCLO);ENSSSCT00000057283(CTNNB1);ENSSSCT00000065869(PPFIA3);ENSSSCT00000066594(BSN)
GO:1990913	sperm head plasma membrane	4	6	0.720519	0.998133	ENSSSCT00000012686(RHO);ENSSSCT00000041236(-);ENSSSCT00000052092(OPN4);ENSSSCT00000058111(-)
GO:0098889	intrinsic component of presynaptic membrane	19	29	0.722501	0.999992	ENSSSCT00000002123(CPLX3);ENSSSCT00000003918(EPHB2);ENSSSCT00000004943(HTR1B);ENSSSCT00000016491(NECTIN1);ENSSSCT00000016497(GRIK4);ENSSSCT00000017595(ERBB4);ENSSSCT00000019532(EFNB3);ENSSSCT00000031816(PTPRS);ENSSSCT00000044036(NTNG1);ENSSSCT00000048567(CNTN1);ENSSSCT00000054469(RGS7BP);ENSSSCT00000055534(DRD2);ENSSSCT00000057011(SCN2A);ENSSSCT00000063165(-);ENSSSCT00000070868(KCNJ9);ENSSSCT0000…
GO:0005791	rough endoplasmic reticulum	17	26	0.72471	1	ENSSSCT00000002603(PSEN1);ENSSSCT00000010867(SPPL3);ENSSSCT00000016869(SUCO);ENSSSCT00000025956(TMEM97);ENSSSCT00000029593(MACO1);ENSSSCT00000030857(CCDC47);ENSSSCT00000032087(CA4);ENSSSCT00000040618(RPN1);ENSSSCT00000041022(TMCC1);ENSSSCT00000048729(HGFAC);ENSSSCT00000049518(LRPAP1);ENSSSCT00000054916(FKRP);ENSSSCT00000057197(HM13);ENSSSCT00000057787(CDKAL1);ENSSSCT00000066075(ZC3H12A);ENSSSCT00…
GO:0031985	Golgi cisterna	17	26	0.72471	1	ENSSSCT00000006526(ST3GAL1);ENSSSCT00000013026(B4GALT4);ENSSSCT00000017897(CHPF2);ENSSSCT00000018744(HID1);ENSSSCT00000027481(NECAB3);ENSSSCT00000029057(-);ENSSSCT00000030519(YIPF6);ENSSSCT00000037988(SGMS1);ENSSSCT00000040755(B4GALT1);ENSSSCT00000040833(B4GALT5);ENSSSCT00000050136(TMEM115);ENSSSCT00000052112(B4GALT1);ENSSSCT00000056621(SORL1);ENSSSCT00000060802(YIPF2);ENSSSCT00000069780(TMEM59);…
GO:0032391	photoreceptor connecting cilium	17	26	0.72471	1	ENSSSCT00000001136(MAK);ENSSSCT00000003898(KIF17);ENSSSCT00000008789(IFT140);ENSSSCT00000013066(IFT57);ENSSSCT00000018749(USH1G);ENSSSCT00000027462(WDR19);ENSSSCT00000029807(IFT20);ENSSSCT00000038964(TOPORS);ENSSSCT00000045178(TTC8);ENSSSCT00000046647(CFAP410);ENSSSCT00000047140(IFT52);ENSSSCT00000055262(WHRN);ENSSSCT00000056589(GNAT1);ENSSSCT00000057871(SEPTIN2);ENSSSCT00000060067(LCA5);ENSSSCT0…
GO:0005739	mitochondrion	650	957	0.726686	1	ENSSSCT00000000008(TRMU);ENSSSCT00000000035(TSPO);ENSSSCT00000000048(SMDT1);ENSSSCT00000000070(ACO2);ENSSSCT00000000696(GABARAPL1);ENSSSCT00000000849(LRRK2);ENSSSCT00000001092(ECI2);ENSSSCT00000001100(BPHL);ENSSSCT00000001151(MCUR1);ENSSSCT00000001183(MRS2);ENSSSCT00000002277(C14orf119);ENSSSCT00000002285(OXA1L);ENSSSCT00000002578(COX16);ENSSSCT00000002603(PSEN1);ENSSSCT00000002621(ALDH6A1);ENSSS…
GO:0005721	pericentric heterochromatin	11	17	0.73856	1	ENSSSCT00000014282(INCENP);ENSSSCT00000019083(CBX1);ENSSSCT00000026209(-);ENSSSCT00000040909(SNAI1);ENSSSCT00000047149(KDM4B);ENSSSCT00000050875(BAZ1B);ENSSSCT00000053455(IKZF1);ENSSSCT00000058986(UHRF2);ENSSSCT00000059441(CBX5);ENSSSCT00000060563(KMT5C);ENSSSCT00000062796(CENPA)
GO:0034703	cation channel complex	77	116	0.744331	1	ENSSSCT00000000048(SMDT1);ENSSSCT00000002149(HCN4);ENSSSCT00000003830(LRRC38);ENSSSCT00000007428(KCND3);ENSSSCT00000007450(KCNA3);ENSSSCT00000008083(KCNS1);ENSSSCT00000008182(KCNG1);ENSSSCT00000009267(KCNG3);ENSSSCT00000009398(FKBP1B);ENSSSCT00000010009(MCUB);ENSSSCT00000011129(KCNK1);ENSSSCT00000011262(MCU);ENSSSCT00000011562(KCNIP2);ENSSSCT00000012536(CACNA1D);ENSSSCT00000013447(CACNA1F);ENSSSC…
GO:0035098	ESC/E(Z) complex	9	14	0.747593	1	ENSSSCT00000001684(PHF1);ENSSSCT00000004897(HDAC2);ENSSSCT00000011202(SIRT1);ENSSSCT00000018921(EZH1);ENSSSCT00000019312(SUZ12);ENSSSCT00000033129(TRIM37);ENSSSCT00000050487(-);ENSSSCT00000063145(JARID2);ENSSSCT00000065024(PHF19)
GO:0098796	membrane protein complex	428	633	0.748444	1	ENSSSCT00000000048(SMDT1);ENSSSCT00000000117(BAIAP2L2);ENSSSCT00000000314(ITGA5);ENSSSCT00000001165(FAM8A1);ENSSSCT00000001609(HLA-DRA);ENSSSCT00000001619(HLA-DOB);ENSSSCT00000001630(TAP1);ENSSSCT00000001638(SLA-DOA);ENSSSCT00000001958(CHRNA3);ENSSSCT00000002149(HCN4);ENSSSCT00000002166(SEC23A);ENSSSCT00000002243(EMC9);ENSSSCT00000002603(PSEN1);ENSSSCT00000003554(AP2A1);ENSSSCT00000003755(DNAJC11…
GO:0031970	organelle envelope lumen	26	40	0.755426	1	ENSSSCT00000001098(TUBB);ENSSSCT00000003896(PINK1);ENSSSCT00000004472(IGF2R);ENSSSCT00000005158(GATM);ENSSSCT00000006255(PTGES);ENSSSCT00000007177(HAX1);ENSSSCT00000013154(APP);ENSSSCT00000013661(TIMM8A);ENSSSCT00000014890(TIMM29);ENSSSCT00000015655(CDC25C);ENSSSCT00000016891(CACYBP);ENSSSCT00000018459(NLN);ENSSSCT00000033520(ALOX5);ENSSSCT00000040048(PANK2);ENSSSCT00000040257(NBR1);ENSSSCT000000…
GO:0034704	calcium channel complex	22	34	0.759208	1	ENSSSCT00000000048(SMDT1);ENSSSCT00000009398(FKBP1B);ENSSSCT00000010009(MCUB);ENSSSCT00000011262(MCU);ENSSSCT00000012536(CACNA1D);ENSSSCT00000013447(CACNA1F);ENSSSCT00000013766(TRPC5);ENSSSCT00000017427(SESTD1);ENSSSCT00000023281(CACNG7);ENSSSCT00000030429(-);ENSSSCT00000037159(PTPA);ENSSSCT00000041802(AKAP6);ENSSSCT00000047147(CACNB4);ENSSSCT00000049775(PDE4D);ENSSSCT00000050834(MICU1);ENSSSCT00…
GO:0005766	primary lysosome	7	11	0.761051	1	ENSSSCT00000014659(AZU1);ENSSSCT00000014661(PRTN3);ENSSSCT00000037285(SNAP23);ENSSSCT00000053089(STXBP2);ENSSSCT00000053592(STX3);ENSSSCT00000061855(VAMP7);ENSSSCT00000082920(STX7)
GO:0030684	preribosome	7	11	0.761051	1	ENSSSCT00000002101(IMP3);ENSSSCT00000006873(PRKDC);ENSSSCT00000010967(PES1);ENSSSCT00000017547(WDR12);ENSSSCT00000042310(RIOK3);ENSSSCT00000047114(RIOK1);ENSSSCT00000073037(XRCC5)
GO:0031233	intrinsic component of external side of plasma membrane	7	11	0.761051	1	ENSSSCT00000012486(HYAL2);ENSSSCT00000015699(CD14);ENSSSCT00000032087(CA4);ENSSSCT00000036499(-);ENSSSCT00000038909(PRND);ENSSSCT00000064949(EFNA5);ENSSSCT00000089061(FOLR2)
GO:0031362	anchored component of external side of plasma membrane	7	11	0.761051	1	ENSSSCT00000012486(HYAL2);ENSSSCT00000015699(CD14);ENSSSCT00000032087(CA4);ENSSSCT00000036499(-);ENSSSCT00000038909(PRND);ENSSSCT00000064949(EFNA5);ENSSSCT00000089061(FOLR2)
GO:0042582	azurophil granule	7	11	0.761051	1	ENSSSCT00000014659(AZU1);ENSSSCT00000014661(PRTN3);ENSSSCT00000037285(SNAP23);ENSSSCT00000053089(STXBP2);ENSSSCT00000053592(STX3);ENSSSCT00000061855(VAMP7);ENSSSCT00000082920(STX7)
GO:0098878	neurotransmitter receptor complex	20	31	0.761957	1	ENSSSCT00000004943(HTR1B);ENSSSCT00000010070(GRID2);ENSSSCT00000016419(HTR3B);ENSSSCT00000016497(GRIK4);ENSSSCT00000026993(GRIN3B);ENSSSCT00000030598(ABHD12);ENSSSCT00000032933(GRIA3);ENSSSCT00000035084(HTR2C);ENSSSCT00000039649(GRIN3A);ENSSSCT00000043291(GRIN1);ENSSSCT00000045290(GRIA1);ENSSSCT00000045542(CACNG2);ENSSSCT00000045837(ABHD6);ENSSSCT00000052500(PORCN);ENSSSCT00000052713(SHISA9);ENSS…
GO:0000444	MIS12/MIND type complex	2	3	0.767855	1	ENSSSCT00000016986(NSL1);ENSSSCT00000086223(DSN1)
GO:0000814	ESCRT II complex	2	3	0.767855	1	ENSSSCT00000030250(SNF8);ENSSSCT00000048192(VPS36)
GO:0001739	sex chromatin	2	3	0.767855	1	ENSSSCT00000019312(SUZ12);ENSSSCT00000042885(PCGF2)
GO:0001740	Barr body	2	3	0.767855	1	ENSSSCT00000007447(LRIF1);ENSSSCT00000025549(SMCHD1)
GO:0002193	MAML1-RBP-Jkappa- ICN1 complex	2	3	0.767855	1	ENSSSCT00000015314(MAML1);ENSSSCT00000046510(NOTCH1)
GO:0005588	collagen type V trimer	2	3	0.767855	1	ENSSSCT00000006323(COL5A1);ENSSSCT00000014931(COL5A3)
GO:0005720	nuclear heterochromatin	2	3	0.767855	1	ENSSSCT00000019312(SUZ12);ENSSSCT00000042885(PCGF2)
GO:0005796	Golgi lumen	2	3	0.767855	1	ENSSSCT00000023933(RAB33B);ENSSSCT00000047591(SDF4)
GO:0005827	polar microtubule	2	3	0.767855	1	ENSSSCT00000010472(TUBGCP3);ENSSSCT00000048139(CUL3)
GO:0005850	eukaryotic translation initiation factor 2 complex	2	3	0.767855	1	ENSSSCT00000029372(EIF2S2);ENSSSCT00000037336(EIF2S1)
GO:0005956	protein kinase CK2 complex	2	3	0.767855	1	ENSSSCT00000036545(-);ENSSSCT00000073642(-)
GO:0030867	rough endoplasmic reticulum membrane	2	3	0.767855	1	ENSSSCT00000029593(MACO1);ENSSSCT00000067514(ARL6IP1)
GO:0030981	cortical microtubule cytoskeleton	2	3	0.767855	1	ENSSSCT00000059095(NUMA1);ENSSSCT00000060889(CLASP1)
GO:0031265	CD95 death-inducing signaling complex	2	3	0.767855	1	ENSSSCT00000024231(CASP8);ENSSSCT00000035749(FADD)
GO:0031314	extrinsic component of mitochondrial inner membrane	2	3	0.767855	1	ENSSSCT00000068392(ACADVL);ENSSSCT00000075741(NDUFAF5)
GO:0031391	Elg1 RFC-like complex	2	3	0.767855	1	ENSSSCT00000039682(ATAD5);ENSSSCT00000063047(RFC1)
GO:0031417	NatC complex	2	3	0.767855	1	ENSSSCT00000049471(NAA30);ENSSSCT00000064297(NAA35)
GO:0031465	Cul4B-RING E3 ubiquitin ligase complex	2	3	0.767855	1	ENSSSCT00000016993(DTL);ENSSSCT00000062866(RBX1)
GO:0031523	Myb complex	2	3	0.767855	1	ENSSSCT00000008062(MYBL2);ENSSSCT00000056696(FLNA)
GO:0032059	bleb	2	3	0.767855	1	ENSSSCT00000018136(ANLN);ENSSSCT00000064694(PANX1)
GO:0032449	CBM complex	2	3	0.767855	1	ENSSSCT00000007610(BCL10);ENSSSCT00000034163(MALT1)
GO:0032777	Piccolo NuA4 histone acetyltransferase complex	2	3	0.767855	1	ENSSSCT00000045008(EPC1);ENSSSCT00000079948(KAT5)
GO:0034673	inhibin-betaglycan-ActRII complex	2	3	0.767855	1	ENSSSCT00000046920(ACVR2A);ENSSSCT00000087645(TGFBR3)
GO:0035658	Mon1-Ccz1 complex	2	3	0.767855	1	ENSSSCT00000044212(MON1B);ENSSSCT00000068712(RMC1)
GO:0035867	alphav-beta3 integrin-IGF-1-IGF1R complex	2	3	0.767855	1	ENSSSCT00000005311(IGF1R);ENSSSCT00000035294(ITGAV)
GO:0042583	chromaffin granule	2	3	0.767855	1	ENSSSCT00000016669(SRI);ENSSSCT00000050643(SLC17A9)
GO:0042584	chromaffin granule membrane	2	3	0.767855	1	ENSSSCT00000016669(SRI);ENSSSCT00000050643(SLC17A9)
GO:0043203	axon hillock	2	3	0.767855	1	ENSSSCT00000032230(PRKCZ);ENSSSCT00000058874(SPTBN4)
GO:0043564	Ku70:Ku80 complex	2	3	0.767855	1	ENSSSCT00000070289(XRCC6);ENSSSCT00000073037(XRCC5)
GO:0044453	nuclear membrane part	2	3	0.767855	1	ENSSSCT00000058332(SUN1);ENSSSCT00000065334(LEMD2)
GO:0046696	lipopolysaccharide receptor complex	2	3	0.767855	1	ENSSSCT00000015699(CD14);ENSSSCT00000076294(TLR4)
GO:0055087	Ski complex	2	3	0.767855	1	ENSSSCT00000001963(WDR61);ENSSSCT00000063761(TTC37)
GO:0061574	ASAP complex	2	3	0.767855	1	ENSSSCT00000008820(RNPS1);ENSSSCT00000054308(ACIN1)
GO:0061689	tricellular tight junction	2	3	0.767855	1	ENSSSCT00000018468(MARVELD2);ENSSSCT00000026283(ILDR1)
GO:0070939	Dsl1/NZR complex	2	3	0.767855	1	ENSSSCT00000016416(ZW10);ENSSSCT00000025616(RINT1)
GO:0071008	U2-type post-mRNA release spliceosomal complex	2	3	0.767855	1	ENSSSCT00000010917(TFIP11);ENSSSCT00000031635(GCFC2)
GO:0071014	post-mRNA release spliceosomal complex	2	3	0.767855	1	ENSSSCT00000010917(TFIP11);ENSSSCT00000031635(GCFC2)
GO:0071439	clathrin complex	2	3	0.767855	1	ENSSSCT00000000117(BAIAP2L2);ENSSSCT00000082129(VPS41)
GO:0071547	piP-body	2	3	0.767855	1	ENSSSCT00000080359(TDRKH);ENSSSCT00000083778(MAEL)
GO:0090651	apical cytoplasm	2	3	0.767855	1	ENSSSCT00000006535(LRRC6);ENSSSCT00000018190(SNX10)
GO:0097129	cyclin D2-CDK4 complex	2	3	0.767855	1	ENSSSCT00000028348(CDK4);ENSSSCT00000044116(CCND2)
GO:0097356	perinucleolar compartment	2	3	0.767855	1	ENSSSCT00000040307(PDCL3);ENSSSCT00000056621(SORL1)
GO:0097433	dense body	2	3	0.767855	1	ENSSSCT00000027223(PIWIL2);ENSSSCT00000087594(SND1)
GO:0097512	cardiac myofibril	2	3	0.767855	1	ENSSSCT00000048705(MYH7B);ENSSSCT00000063146(DES)
GO:0097543	ciliary inversin compartment	2	3	0.767855	1	ENSSSCT00000005918(ANKS6);ENSSSCT00000025619(NEK8)
GO:0098574	cytoplasmic side of lysosomal membrane	2	3	0.767855	1	ENSSSCT00000008703(CDIP1);ENSSSCT00000045229(LITAF)
GO:0098966	perisynaptic extracellular matrix	2	3	0.767855	1	ENSSSCT00000041168(PTPRZ1);ENSSSCT00000066712(TNR)
GO:0099029	anchored component of presynaptic active zone membrane	2	3	0.767855	1	ENSSSCT00000002123(CPLX3);ENSSSCT00000044036(NTNG1)
GO:0099535	synapse-associated extracellular matrix	2	3	0.767855	1	ENSSSCT00000041168(PTPRZ1);ENSSSCT00000066712(TNR)
GO:1902636	kinociliary basal body	2	3	0.767855	1	ENSSSCT00000007735(MKKS);ENSSSCT00000029807(IFT20)
GO:1905721	mitotic spindle astral microtubule end	2	3	0.767855	1	ENSSSCT00000054607(MISP);ENSSSCT00000084599(MAPRE3)
GO:1990037	Lewy body core	2	3	0.767855	1	ENSSSCT00000037392(HERPUD1);ENSSSCT00000064502(ATF4)
GO:1990124	messenger ribonucleoprotein complex	2	3	0.767855	1	ENSSSCT00000038415(PKP1);ENSSSCT00000051706(PKP3)
GO:1990423	RZZ complex	2	3	0.767855	1	ENSSSCT00000016416(ZW10);ENSSSCT00000055619(KNTC1)
GO:0008328	ionotropic glutamate receptor complex	16	25	0.770003	1	ENSSSCT00000010070(GRID2);ENSSSCT00000016497(GRIK4);ENSSSCT00000026993(GRIN3B);ENSSSCT00000030598(ABHD12);ENSSSCT00000032933(GRIA3);ENSSSCT00000039649(GRIN3A);ENSSSCT00000043291(GRIN1);ENSSSCT00000045290(GRIA1);ENSSSCT00000045542(CACNG2);ENSSSCT00000045837(ABHD6);ENSSSCT00000052500(PORCN);ENSSSCT00000052713(SHISA9);ENSSSCT00000057743(EPS8);ENSSSCT00000065791(GRIN2A);ENSSSCT00000067529(VWC2L);ENSS…
GO:0000777	condensed chromosome kinetochore	14	22	0.775845	1	ENSSSCT00000002239(REC8);ENSSSCT00000016986(NSL1);ENSSSCT00000017527(ORC2);ENSSSCT00000017766(HJURP);ENSSSCT00000019213(SKA2);ENSSSCT00000022635(PLK1);ENSSSCT00000024746(SKA3);ENSSSCT00000039039(MEAF6);ENSSSCT00000040046(PELI1);ENSSSCT00000040380(SPC25);ENSSSCT00000044258(NUP133);ENSSSCT00000062796(CENPA);ENSSSCT00000079878(BUB1);ENSSSCT00000086223(DSN1)
GO:0099056	integral component of presynaptic membrane	14	22	0.775845	1	ENSSSCT00000003918(EPHB2);ENSSSCT00000004943(HTR1B);ENSSSCT00000016491(NECTIN1);ENSSSCT00000016497(GRIK4);ENSSSCT00000017595(ERBB4);ENSSSCT00000019532(EFNB3);ENSSSCT00000031816(PTPRS);ENSSSCT00000055534(DRD2);ENSSSCT00000057011(SCN2A);ENSSSCT00000063165(-);ENSSSCT00000070868(KCNJ9);ENSSSCT00000076220(ADAM23);ENSSSCT00000084783(-);ENSSSCT00000089541(CNR1)
GO:0000176	nuclear exosome (RNase complex)	5	8	0.782334	1	ENSSSCT00000018417(MTREX);ENSSSCT00000042972(EXOSC9);ENSSSCT00000066669(NVL);ENSSSCT00000068212(EXOSC2);ENSSSCT00000086234(DIS3)
GO:0000235	astral microtubule	5	8	0.782334	1	ENSSSCT00000029998(CCSAP);ENSSSCT00000054607(MISP);ENSSSCT00000059095(NUMA1);ENSSSCT00000084599(MAPRE3);ENSSSCT00000085466(KIF18B)
GO:0000778	condensed nuclear chromosome kinetochore	5	8	0.782334	1	ENSSSCT00000002239(REC8);ENSSSCT00000022635(PLK1);ENSSSCT00000040046(PELI1);ENSSSCT00000062796(CENPA);ENSSSCT00000079878(BUB1)
GO:0000780	condensed nuclear chromosome, centromeric region	5	8	0.782334	1	ENSSSCT00000002239(REC8);ENSSSCT00000022635(PLK1);ENSSSCT00000040046(PELI1);ENSSSCT00000062796(CENPA);ENSSSCT00000079878(BUB1)
GO:0000782	telomere cap complex	5	8	0.782334	1	ENSSSCT00000002232(TINF2);ENSSSCT00000002997(TERF2IP);ENSSSCT00000003059(TERF2);ENSSSCT00000018070(POT1);ENSSSCT00000060126(STN1)
GO:0000783	nuclear telomere cap complex	5	8	0.782334	1	ENSSSCT00000002232(TINF2);ENSSSCT00000002997(TERF2IP);ENSSSCT00000003059(TERF2);ENSSSCT00000018070(POT1);ENSSSCT00000060126(STN1)
GO:0000784	nuclear chromosome, telomeric region	5	8	0.782334	1	ENSSSCT00000002232(TINF2);ENSSSCT00000002997(TERF2IP);ENSSSCT00000003059(TERF2);ENSSSCT00000018070(POT1);ENSSSCT00000060126(STN1)
GO:0002177	manchette	5	8	0.782334	1	ENSSSCT00000006135(STRBP);ENSSSCT00000045803(PPP1R42);ENSSSCT00000048909(CCDC181);ENSSSCT00000050760(SNAPIN);ENSSSCT00000082321(IQCG)
GO:0005677	chromatin silencing complex	5	8	0.782334	1	ENSSSCT00000005271(BAHD1);ENSSSCT00000011202(SIRT1);ENSSSCT00000019312(SUZ12);ENSSSCT00000042227(SUV39H1);ENSSSCT00000064754(SMARCA5)
GO:0005744	TIM23 mitochondrial import inner membrane translocase complex	5	8	0.782334	1	ENSSSCT00000028028(TIMM50);ENSSSCT00000048688(TIMM50);ENSSSCT00000051498(TIMM21);ENSSSCT00000073409(TIMM50);ENSSSCT00000075957(TIMM50)
GO:0005790	smooth endoplasmic reticulum	5	8	0.782334	1	ENSSSCT00000002603(PSEN1);ENSSSCT00000037645(PLCB4);ENSSSCT00000044009(SYVN1);ENSSSCT00000054721(TH);ENSSSCT00000063590(JPH4)
GO:0005818	aster	5	8	0.782334	1	ENSSSCT00000029998(CCSAP);ENSSSCT00000054607(MISP);ENSSSCT00000059095(NUMA1);ENSSSCT00000084599(MAPRE3);ENSSSCT00000085466(KIF18B)
GO:0017146	NMDA selective glutamate receptor complex	5	8	0.782334	1	ENSSSCT00000026993(GRIN3B);ENSSSCT00000039649(GRIN3A);ENSSSCT00000043291(GRIN1);ENSSSCT00000057743(EPS8);ENSSSCT00000065791(GRIN2A)
GO:0032433	filopodium tip	5	8	0.782334	1	ENSSSCT00000003554(AP2A1);ENSSSCT00000017637(VIL1);ENSSSCT00000027070(EPHB1);ENSSSCT00000037743(UBE2K);ENSSSCT00000061871(FZD3)
GO:0034709	methylosome	5	8	0.782334	1	ENSSSCT00000004100(SNRPD1);ENSSSCT00000007438(WDR77);ENSSSCT00000063193(PRMT1);ENSSSCT00000063480(PRMT5);ENSSSCT00000089903(CLNS1A)
GO:0097224	sperm connecting piece	5	8	0.782334	1	ENSSSCT00000003881(CAPZB);ENSSSCT00000031360(SPATC1L);ENSSSCT00000050554(SPATA6);ENSSSCT00000061440(PRKAR1A);ENSSSCT00000091150(PMFBP1)
GO:0097346	INO80-type complex	10	16	0.793632	1	ENSSSCT00000000215(MCRS1);ENSSSCT00000005252(INO80);ENSSSCT00000008041(ACTR5);ENSSSCT00000012537(ACTR8);ENSSSCT00000012873(ACTL6A);ENSSSCT00000027939(EP400);ENSSSCT00000058409(INO80C);ENSSSCT00000058471(INO80E);ENSSSCT00000079948(KAT5);ENSSSCT00000091260(NFRKB)
GO:0045111	intermediate filament cytoskeleton	58	89	0.8014	1	ENSSSCT00000000255(KRT75);ENSSSCT00000000260(KRT84);ENSSSCT00000000267(KRT5);ENSSSCT00000000270(KRT1);ENSSSCT00000002961(USP10);ENSSSCT00000003870(PADI6);ENSSSCT00000004784(MDN1);ENSSSCT00000007863(NSFL1C);ENSSSCT00000009246(PRKCE);ENSSSCT00000010935(NEFH);ENSSSCT00000011589(INA);ENSSSCT00000012735(BFSP2);ENSSSCT00000013011(NR1I2);ENSSSCT00000015568(LMNB1);ENSSSCT00000017427(SESTD1);ENSSSCT000000…
GO:0032993	protein-DNA complex	56	86	0.80142	1	ENSSSCT00000001263(-);ENSSSCT00000001780(NFYA);ENSSSCT00000001908(CDC5L);ENSSSCT00000002232(TINF2);ENSSSCT00000002680(GTF2A1);ENSSSCT00000002997(TERF2IP);ENSSSCT00000003059(TERF2);ENSSSCT00000005908(XPA);ENSSSCT00000006873(PRKDC);ENSSSCT00000010491(MPHOSPH8);ENSSSCT00000011635(TCF7L2);ENSSSCT00000014207(-);ENSSSCT00000014327(PRPF19);ENSSSCT00000017617(TNP1);ENSSSCT00000018070(POT1);ENSSSCT0000001…
GO:0036126	sperm flagellum	50	77	0.801951	1	ENSSSCT00000000145(IFT27);ENSSSCT00000001710(TCP11);ENSSSCT00000001905(TCTE1);ENSSSCT00000003881(CAPZB);ENSSSCT00000006213(ODF2);ENSSSCT00000006305(SPACA9);ENSSSCT00000007385(ATP1A1);ENSSSCT00000008661(TEKT5);ENSSSCT00000008695(SEPTIN12);ENSSSCT00000010744(CFAP251);ENSSSCT00000011224(TACR2);ENSSSCT00000011664(ENO4);ENSSSCT00000012686(RHO);ENSSSCT00000016563(SPA17);ENSSSCT00000016830(NME8);ENSSSCT…
GO:0062023	collagen-containing extracellular matrix	74	113	0.803175	1	ENSSSCT00000000980(NTN4);ENSSSCT00000001000(LUM);ENSSSCT00000003713(VWA1);ENSSSCT00000004108(LAMA3);ENSSSCT00000004699(-);ENSSSCT00000004890(LAMA4);ENSSSCT00000006033(COL27A1);ENSSSCT00000006268(HMCN2);ENSSSCT00000006282(LAMC3);ENSSSCT00000006323(COL5A1);ENSSSCT00000010258(POSTN);ENSSSCT00000010261(FREM2);ENSSSCT00000010463(COL4A2);ENSSSCT00000011114(NID1);ENSSSCT00000011648(VWA2);ENSSSCT00000012…
GO:0031514	motile cilium	78	119	0.804002	1	ENSSSCT00000000145(IFT27);ENSSSCT00000001136(MAK);ENSSSCT00000001710(TCP11);ENSSSCT00000001905(TCTE1);ENSSSCT00000003881(CAPZB);ENSSSCT00000005597(DAAM1);ENSSSCT00000006213(ODF2);ENSSSCT00000006305(SPACA9);ENSSSCT00000007385(ATP1A1);ENSSSCT00000007735(MKKS);ENSSSCT00000008661(TEKT5);ENSSSCT00000008695(SEPTIN12);ENSSSCT00000010744(CFAP251);ENSSSCT00000011073(TSSK1B);ENSSSCT00000011224(TACR2);ENSSS…
GO:0000313	organellar ribosome	38	59	0.806121	1	ENSSSCT00000004475(MRPL18);ENSSSCT00000007129(DAP3);ENSSSCT00000008748(MRPL28);ENSSSCT00000012874(MRPL47);ENSSSCT00000014338(MRPL16);ENSSSCT00000015182(MPV17L2);ENSSSCT00000016181(MRPL48);ENSSSCT00000024573(MRPL50);ENSSSCT00000025534(MRPL54);ENSSSCT00000026864(MRPL17);ENSSSCT00000027559(MRPS18B);ENSSSCT00000029868(MRPL55);ENSSSCT00000031582(MRPL9);ENSSSCT00000031854(MRPL39);ENSSSCT00000034332(MRP…
GO:0005761	mitochondrial ribosome	38	59	0.806121	1	ENSSSCT00000004475(MRPL18);ENSSSCT00000007129(DAP3);ENSSSCT00000008748(MRPL28);ENSSSCT00000012874(MRPL47);ENSSSCT00000014338(MRPL16);ENSSSCT00000015182(MPV17L2);ENSSSCT00000016181(MRPL48);ENSSSCT00000024573(MRPL50);ENSSSCT00000025534(MRPL54);ENSSSCT00000026864(MRPL17);ENSSSCT00000027559(MRPS18B);ENSSSCT00000029868(MRPL55);ENSSSCT00000031582(MRPL9);ENSSSCT00000031854(MRPL39);ENSSSCT00000034332(MRP…
GO:0000930	gamma-tubulin complex	8	13	0.807507	1	ENSSSCT00000037573(TUBG1);ENSSSCT00000038964(TOPORS);ENSSSCT00000039211(CKAP5);ENSSSCT00000048548(MZT1);ENSSSCT00000059019(MARK4);ENSSSCT00000061197(TUBG1);ENSSSCT00000074206(PDE4B);ENSSSCT00000088290(TUBG1)
GO:0034705	potassium channel complex	32	50	0.810718	1	ENSSSCT00000002149(HCN4);ENSSSCT00000003830(LRRC38);ENSSSCT00000007428(KCND3);ENSSSCT00000007450(KCNA3);ENSSSCT00000008083(KCNS1);ENSSSCT00000008182(KCNG1);ENSSSCT00000009267(KCNG3);ENSSSCT00000011129(KCNK1);ENSSSCT00000011562(KCNIP2);ENSSSCT00000014557(KCNA4);ENSSSCT00000016497(GRIK4);ENSSSCT00000027133(LRRC52);ENSSSCT00000027719(KCNJ5);ENSSSCT00000028722(HCN1);ENSSSCT00000029769(KCNG4);ENSSSCT0…
GO:0099023	tethering complex	28	44	0.81528	1	ENSSSCT00000005256(VPS18);ENSSSCT00000010671(GOLGA3);ENSSSCT00000011140(EXOC8);ENSSSCT00000016416(ZW10);ENSSSCT00000024727(TGFBRAP1);ENSSSCT00000025616(RINT1);ENSSSCT00000025788(COG3);ENSSSCT00000028548(TRAPPC12);ENSSSCT00000033211(CDC42);ENSSSCT00000038867(COG1);ENSSSCT00000039499(HOOK2);ENSSSCT00000039900(COG6);ENSSSCT00000042749(HOOK3);ENSSSCT00000042756(MAP11);ENSSSCT00000046121(STX17);ENSSSC…
GO:0000938	GARP complex	3	5	0.819788	1	ENSSSCT00000054111(VPS54);ENSSSCT00000062106(VPS52);ENSSSCT00000070623(VPS53)
GO:0001931	uropod	3	5	0.819788	1	ENSSSCT00000004487(EZR);ENSSSCT00000034277(FLOT1);ENSSSCT00000077671(PIP5K1B)
GO:0001939	female pronucleus	3	5	0.819788	1	ENSSSCT00000009081(TET3);ENSSSCT00000015115(AKAP8);ENSSSCT00000019083(CBX1)
GO:0005577	fibrinogen complex	3	5	0.819788	1	ENSSSCT00000005288(THBS1);ENSSSCT00000017610(FN1);ENSSSCT00000062549(SERPINF2)
GO:0005736	RNA polymerase I complex	3	5	0.819788	1	ENSSSCT00000005886(POLR1E);ENSSSCT00000009008(POLR1A);ENSSSCT00000048528(POLR1B)
GO:0005750	mitochondrial respiratory chain complex III	3	5	0.819788	1	ENSSSCT00000008595(UQCRC2);ENSSSCT00000030609(UQCRFS1);ENSSSCT00000051099(UQCC3)
GO:0008385	IkappaB kinase complex	3	5	0.819788	1	ENSSSCT00000050937(IKBKG);ENSSSCT00000051045(TRIM40);ENSSSCT00000075568(IFIT5)
GO:0016272	prefoldin complex	3	5	0.819788	1	ENSSSCT00000008196(PFDN4);ENSSSCT00000035199(VBP1);ENSSSCT00000044478(PFDN1)
GO:0030893	meiotic cohesin complex	3	5	0.819788	1	ENSSSCT00000002239(REC8);ENSSSCT00000011621(SMC3);ENSSSCT00000044342(SMC1B)
GO:0031094	platelet dense tubular network	3	5	0.819788	1	ENSSSCT00000010536(DMTN);ENSSSCT00000014228(EHD1);ENSSSCT00000082448(ITPR1)
GO:0031254	cell trailing edge	3	5	0.819788	1	ENSSSCT00000004487(EZR);ENSSSCT00000034277(FLOT1);ENSSSCT00000077671(PIP5K1B)
GO:0032591	dendritic spine membrane	3	5	0.819788	1	ENSSSCT00000014297(DAGLA);ENSSSCT00000045290(GRIA1);ENSSSCT00000052713(SHISA9)
GO:0033588	Elongator holoenzyme complex	3	5	0.819788	1	ENSSSCT00000026023(ELP2);ENSSSCT00000048432(ELP5);ENSSSCT00000070178(ELP6)
GO:0034992	microtubule organizing center attachment site	3	5	0.819788	1	ENSSSCT00000043063(SUN2);ENSSSCT00000054162(SYNE2);ENSSSCT00000055239(SYNE3)
GO:0034993	meiotic nuclear membrane microtubule tethering complex	3	5	0.819788	1	ENSSSCT00000043063(SUN2);ENSSSCT00000054162(SYNE2);ENSSSCT00000055239(SYNE3)
GO:0042824	MHC class I peptide loading complex	3	5	0.819788	1	ENSSSCT00000001630(TAP1);ENSSSCT00000015020(CALR);ENSSSCT00000039226(B2M)
GO:0044214	spanning component of plasma membrane	3	5	0.819788	1	ENSSSCT00000018228(NPC1L1);ENSSSCT00000043997(CDHR2);ENSSSCT00000055398(AJAP1)
GO:0044224	juxtaparanode region of axon	3	5	0.819788	1	ENSSSCT00000045904(CNTN2);ENSSSCT00000066076(KCNAB2);ENSSSCT00000087897(DLG4)
GO:0045275	respiratory chain complex III	3	5	0.819788	1	ENSSSCT00000008595(UQCRC2);ENSSSCT00000030609(UQCRFS1);ENSSSCT00000051099(UQCC3)
GO:0089717	spanning component of membrane	3	5	0.819788	1	ENSSSCT00000018228(NPC1L1);ENSSSCT00000043997(CDHR2);ENSSSCT00000055398(AJAP1)
GO:0097550	transcriptional preinitiation complex	3	5	0.819788	1	ENSSSCT00000002680(GTF2A1);ENSSSCT00000035147(ESR1);ENSSSCT00000056836(GTF2F2)
GO:0098690	glycinergic synapse	3	5	0.819788	1	ENSSSCT00000013704(-);ENSSSCT00000032572(GLRA2);ENSSSCT00000041507(GLRB)
GO:0099078	BORC complex	3	5	0.819788	1	ENSSSCT00000030610(BORCS6);ENSSSCT00000050760(SNAPIN);ENSSSCT00000090335(BORCS8)
GO:0106083	nuclear membrane protein complex	3	5	0.819788	1	ENSSSCT00000043063(SUN2);ENSSSCT00000054162(SYNE2);ENSSSCT00000055239(SYNE3)
GO:0106094	nuclear membrane microtubule tethering complex	3	5	0.819788	1	ENSSSCT00000043063(SUN2);ENSSSCT00000054162(SYNE2);ENSSSCT00000055239(SYNE3)
GO:1902710	GABA receptor complex	3	5	0.819788	1	ENSSSCT00000018537(GABRG2);ENSSSCT00000037068(GABRB1);ENSSSCT00000056374(-)
GO:0005681	spliceosomal complex	75	115	0.821204	1	ENSSSCT00000001094(PRPF4B);ENSSSCT00000001119(SNRNP48);ENSSSCT00000001908(CDC5L);ENSSSCT00000003330(SNRPA);ENSSSCT00000004100(SNRPD1);ENSSSCT00000004261(MAGOH);ENSSSCT00000005436(PDCD7);ENSSSCT00000008903(SNRNP200);ENSSSCT00000009397(SF3B6);ENSSSCT00000010734(ZCCHC8);ENSSSCT00000010917(TFIP11);ENSSSCT00000012041(SMU1);ENSSSCT00000014162(SF3B2);ENSSSCT00000014169(SART1);ENSSSCT00000014327(PRPF19);…
GO:0061827	sperm head	6	10	0.827229	1	ENSSSCT00000011224(TACR2);ENSSSCT00000012686(RHO);ENSSSCT00000041236(-);ENSSSCT00000047546(TACR1);ENSSSCT00000052092(OPN4);ENSSSCT00000058111(-)
GO:0097524	sperm plasma membrane	6	10	0.827229	1	ENSSSCT00000012686(RHO);ENSSSCT00000018857(LYZL6);ENSSSCT00000041236(-);ENSSSCT00000052092(OPN4);ENSSSCT00000058111(-);ENSSSCT00000059553(ABHD2)
GO:0097228	sperm principal piece	11	18	0.830505	1	ENSSSCT00000000145(IFT27);ENSSSCT00000011664(ENO4);ENSSSCT00000016563(SPA17);ENSSSCT00000016830(NME8);ENSSSCT00000022527(-);ENSSSCT00000028161(IFT172);ENSSSCT00000045451(ENKUR);ENSSSCT00000047847(SLC9B2);ENSSSCT00000064398(AKAP3);ENSSSCT00000074655(IFT81);ENSSSCT00000079087(SPAG6)
GO:0005732	small nucleolar ribonucleoprotein complex	9	15	0.843699	1	ENSSSCT00000002114(RPP25);ENSSSCT00000006669(POP1);ENSSSCT00000014017(DKC1);ENSSSCT00000022770(GAR1);ENSSSCT00000044921(POP7);ENSSSCT00000052145(NOP10);ENSSSCT00000081857(POP5);ENSSSCT00000084672(NAF1);ENSSSCT00000087669(RPP30)
GO:0005849	mRNA cleavage factor complex	9	15	0.843699	1	ENSSSCT00000014301(CPSF7);ENSSSCT00000025766(ZC3H3);ENSSSCT00000039379(CPSF6);ENSSSCT00000041138(-);ENSSSCT00000043192(CPSF2);ENSSSCT00000053786(CPSF7);ENSSSCT00000073261(CPSF3);ENSSSCT00000074819(PIP5K1A);ENSSSCT00000083701(CPSF4)
GO:0035145	exon-exon junction complex	9	15	0.843699	1	ENSSSCT00000004261(MAGOH);ENSSSCT00000013796(UPF3B);ENSSSCT00000019028(CASC3);ENSSSCT00000019401(SMG6);ENSSSCT00000022923(RBM8A);ENSSSCT00000029333(UPF2);ENSSSCT00000031573(THRAP3);ENSSSCT00000043482(UPF1);ENSSSCT00000052685(PYM1)
GO:0005930	axoneme	46	72	0.845306	1	ENSSSCT00000001136(MAK);ENSSSCT00000002967(DNAAF1);ENSSSCT00000003898(KIF17);ENSSSCT00000004756(-);ENSSSCT00000005575(ATG14);ENSSSCT00000006218(DYNC2I2);ENSSSCT00000008789(IFT140);ENSSSCT00000009960(BBS7);ENSSSCT00000012879(CCDC39);ENSSSCT00000013066(IFT57);ENSSSCT00000014486(AMBRA1);ENSSSCT00000014793(TUBB4A);ENSSSCT00000014835(CAMSAP3);ENSSSCT00000014880(CCDC151);ENSSSCT00000016830(NME8);ENSSSC…
GO:0097014	ciliary plasm	46	72	0.845306	1	ENSSSCT00000001136(MAK);ENSSSCT00000002967(DNAAF1);ENSSSCT00000003898(KIF17);ENSSSCT00000004756(-);ENSSSCT00000005575(ATG14);ENSSSCT00000006218(DYNC2I2);ENSSSCT00000008789(IFT140);ENSSSCT00000009960(BBS7);ENSSSCT00000012879(CCDC39);ENSSSCT00000013066(IFT57);ENSSSCT00000014486(AMBRA1);ENSSSCT00000014793(TUBB4A);ENSSSCT00000014835(CAMSAP3);ENSSSCT00000014880(CCDC151);ENSSSCT00000016830(NME8);ENSSSC…
GO:0071005	U2-type precatalytic spliceosome	25	40	0.846679	1	ENSSSCT00000004100(SNRPD1);ENSSSCT00000008903(SNRNP200);ENSSSCT00000012041(SMU1);ENSSSCT00000014162(SF3B2);ENSSSCT00000014169(SART1);ENSSSCT00000016431(BUD13);ENSSSCT00000025221(SNIP1);ENSSSCT00000027327(ZMAT2);ENSSSCT00000029160(PRPF38A);ENSSSCT00000032454(PRPF4);ENSSSCT00000036147(IK);ENSSSCT00000041564(PRPF3);ENSSSCT00000046803(TXNL4A);ENSSSCT00000047100(SNRPB2);ENSSSCT00000051632(PRPF6);ENSSS…
GO:0005751	mitochondrial respiratory chain complex IV	4	7	0.856997	1	ENSSSCT00000008595(UQCRC2);ENSSSCT00000030609(UQCRFS1);ENSSSCT00000063285(COX7C);ENSSSCT00000073541(COX4I1)
GO:0031258	lamellipodium membrane	4	7	0.856997	1	ENSSSCT00000025953(SLC39A6);ENSSSCT00000035294(ITGAV);ENSSSCT00000054162(SYNE2);ENSSSCT00000075243(ANTXR1)
GO:0034361	very-low-density lipoprotein particle	4	7	0.856997	1	ENSSSCT00000003426(APOE);ENSSSCT00000022340(PCYOX1);ENSSSCT00000054621(APOM);ENSSSCT00000061852(APOA4)
GO:0034385	triglyceride-rich plasma lipoprotein particle	4	7	0.856997	1	ENSSSCT00000003426(APOE);ENSSSCT00000022340(PCYOX1);ENSSSCT00000054621(APOM);ENSSSCT00000061852(APOA4)
GO:0042622	photoreceptor outer segment membrane	4	7	0.856997	1	ENSSSCT00000012686(RHO);ENSSSCT00000029871(GUCY2D);ENSSSCT00000051541(PROM1);ENSSSCT00000070603(CDHR1)
GO:0061617	MICOS complex	4	7	0.856997	1	ENSSSCT00000003755(DNAJC11);ENSSSCT00000014771(MICOS13);ENSSSCT00000033489(APOO);ENSSSCT00000069806(APOOL)
GO:0071986	Ragulator complex	4	7	0.856997	1	ENSSSCT00000059865(LAMTOR3);ENSSSCT00000061729(LAMTOR5);ENSSSCT00000063012(SLC38A9);ENSSSCT00000081655(LAMTOR1)
GO:0098799	outer mitochondrial membrane protein complex	4	7	0.856997	1	ENSSSCT00000003755(DNAJC11);ENSSSCT00000039446(MFN1);ENSSSCT00000062108(TOMM6);ENSSSCT00000066976(TOMM40)
GO:0005697	telomerase holoenzyme complex	7	12	0.861138	1	ENSSSCT00000014017(DKC1);ENSSSCT00000018636(TERT);ENSSSCT00000022770(GAR1);ENSSSCT00000033988(GNL3L);ENSSSCT00000052145(NOP10);ENSSSCT00000059575(HNRNPU);ENSSSCT00000066669(NVL)
GO:0031082	BLOC complex	7	12	0.861138	1	ENSSSCT00000032017(STX12);ENSSSCT00000041970(HPS3);ENSSSCT00000045539(HPS4);ENSSSCT00000049831(BLOC1S5);ENSSSCT00000050760(SNAPIN);ENSSSCT00000061808(SNAP25);ENSSSCT00000083253(BLOC1S6)
GO:0032039	integrator complex	7	12	0.861138	1	ENSSSCT00000007199(INTS3);ENSSSCT00000019237(INTS2);ENSSSCT00000027179(INTS12);ENSSSCT00000039522(INTS7);ENSSSCT00000051769(INTS6);ENSSSCT00000061864(INTS9);ENSSSCT00000062051(INTS11)
GO:0035267	NuA4 histone acetyltransferase complex	7	12	0.861138	1	ENSSSCT00000001981(MORF4L1);ENSSSCT00000012873(ACTL6A);ENSSSCT00000027939(EP400);ENSSSCT00000045008(EPC1);ENSSSCT00000049490(MEAF6);ENSSSCT00000053911(YEATS4);ENSSSCT00000079948(KAT5)
GO:0043189	H4/H2A histone acetyltransferase complex	7	12	0.861138	1	ENSSSCT00000001981(MORF4L1);ENSSSCT00000012873(ACTL6A);ENSSSCT00000027939(EP400);ENSSSCT00000045008(EPC1);ENSSSCT00000049490(MEAF6);ENSSSCT00000053911(YEATS4);ENSSSCT00000079948(KAT5)
GO:0097225	sperm midpiece	15	25	0.875414	1	ENSSSCT00000000145(IFT27);ENSSSCT00000011224(TACR2);ENSSSCT00000012686(RHO);ENSSSCT00000016830(NME8);ENSSSCT00000018857(LYZL6);ENSSSCT00000028161(IFT172);ENSSSCT00000031097(SLC26A3);ENSSSCT00000036969(SQSTM1);ENSSSCT00000047546(TACR1);ENSSSCT00000052904(HYAL3);ENSSSCT00000053664(TACR3);ENSSSCT00000064398(AKAP3);ENSSSCT00000074655(IFT81);ENSSSCT00000078542(VPS13A);ENSSSCT00000091316(SLC9A3R1)
GO:0071007	U2-type catalytic step 2 spliceosome	13	22	0.884431	1	ENSSSCT00000001908(CDC5L);ENSSSCT00000004100(SNRPD1);ENSSSCT00000014327(PRPF19);ENSSSCT00000018917(DHX8);ENSSSCT00000022932(RBM22);ENSSSCT00000040622(AQR);ENSSSCT00000046475(CDC40);ENSSSCT00000047100(SNRPB2);ENSSSCT00000055381(SRRM2);ENSSSCT00000056349(SYF2);ENSSSCT00000061082(PPIL1);ENSSSCT00000067244(CRNKL1);ENSSSCT00000072931(XAB2)
GO:0005797	Golgi medial cisterna	5	9	0.884987	1	ENSSSCT00000006526(ST3GAL1);ENSSSCT00000018744(HID1);ENSSSCT00000030519(YIPF6);ENSSSCT00000060802(YIPF2);ENSSSCT00000069780(TMEM59)
GO:0005942	phosphatidylinositol 3-kinase complex	5	9	0.884987	1	ENSSSCT00000005575(ATG14);ENSSSCT00000018925(BECN1);ENSSSCT00000036848(NRBF2);ENSSSCT00000044863(PIK3CG);ENSSSCT00000061418(PIK3R4)
GO:0031083	BLOC-1 complex	5	9	0.884987	1	ENSSSCT00000032017(STX12);ENSSSCT00000049831(BLOC1S5);ENSSSCT00000050760(SNAPIN);ENSSSCT00000061808(SNAP25);ENSSSCT00000083253(BLOC1S6)
GO:0031414	N-terminal protein acetyltransferase complex	5	9	0.884987	1	ENSSSCT00000040413(NAA50);ENSSSCT00000043268(NAA16);ENSSSCT00000049471(NAA30);ENSSSCT00000064297(NAA35);ENSSSCT00000088646(NAA15)
GO:0033116	endoplasmic reticulum-Golgi intermediate compartment membrane	5	9	0.884987	1	ENSSSCT00000003274(YIF1B);ENSSSCT00000010867(SPPL3);ENSSSCT00000039026(TMEM199);ENSSSCT00000089570(AZIN2);ENSSSCT00000090048(YIF1B)
GO:0042571	immunoglobulin complex, circulating	5	9	0.884987	1	ENSSSCT00000008984(-);ENSSSCT00000044293(JCHAIN);ENSSSCT00000045847(-);ENSSSCT00000055336(-);ENSSSCT00000056679(PIGR)
GO:0071006	U2-type catalytic step 1 spliceosome	5	9	0.884987	1	ENSSSCT00000008903(SNRNP200);ENSSSCT00000019028(CASC3);ENSSSCT00000022923(RBM8A);ENSSSCT00000053706(CWC25);ENSSSCT00000072636(YJU2)
GO:0071012	catalytic step 1 spliceosome	5	9	0.884987	1	ENSSSCT00000008903(SNRNP200);ENSSSCT00000019028(CASC3);ENSSSCT00000022923(RBM8A);ENSSSCT00000053706(CWC25);ENSSSCT00000072636(YJU2)
GO:0033176	proton-transporting V-type ATPase complex	8	14	0.887393	1	ENSSSCT00000009105(ATP6V1B1);ENSSSCT00000018047(ATP6V1F);ENSSSCT00000035387(ATP6V1G2-DDX39B);ENSSSCT00000039026(TMEM199);ENSSSCT00000039822(ATP6V1A);ENSSSCT00000047941(CCDC115);ENSSSCT00000075435(ATP6V1D);ENSSSCT00000083245(ATP6AP2)
GO:0097729	9+2 motile cilium	55	87	0.889388	1	ENSSSCT00000000145(IFT27);ENSSSCT00000001710(TCP11);ENSSSCT00000001905(TCTE1);ENSSSCT00000003881(CAPZB);ENSSSCT00000006213(ODF2);ENSSSCT00000006305(SPACA9);ENSSSCT00000007385(ATP1A1);ENSSSCT00000008661(TEKT5);ENSSSCT00000008695(SEPTIN12);ENSSSCT00000010744(CFAP251);ENSSSCT00000011224(TACR2);ENSSSCT00000011664(ENO4);ENSSSCT00000012686(RHO);ENSSSCT00000016563(SPA17);ENSSSCT00000016830(NME8);ENSSSCT…
GO:0031526	brush border membrane	16	27	0.896006	1	ENSSSCT00000011997(SLC28A3);ENSSSCT00000016780(CD36);ENSSSCT00000025645(SLC7A11);ENSSSCT00000028275(SLC26A4);ENSSSCT00000032087(CA4);ENSSSCT00000040755(B4GALT1);ENSSSCT00000043790(SLC11A2);ENSSSCT00000043997(CDHR2);ENSSSCT00000051991(LIMA1);ENSSSCT00000054561(SLC7A9);ENSSSCT00000055349(CYBRD1);ENSSSCT00000061421(LRP2);ENSSSCT00000062598(MFSD10);ENSSSCT00000074158(SLC27A4);ENSSSCT00000083222(SLC6A…
GO:0036064	ciliary basal body	68	107	0.89602	1	ENSSSCT00000001004(POC1B);ENSSSCT00000001952(PKHD1);ENSSSCT00000002916(CILK1);ENSSSCT00000003103(CCDC113);ENSSSCT00000003105(CFAP20);ENSSSCT00000003346(B9D2);ENSSSCT00000003446(ARHGAP35);ENSSSCT00000003898(KIF17);ENSSSCT00000004159(SSX2IP);ENSSSCT00000004487(EZR);ENSSSCT00000004756(-);ENSSSCT00000005597(DAAM1);ENSSSCT00000006215(GLE1);ENSSSCT00000006218(DYNC2I2);ENSSSCT00000006305(SPACA9);ENSSSCT…
GO:0000125	PCAF complex	1	2	0.902249	1	ENSSSCT00000076083(TAF9)
GO:0001401	mitochondrial sorting and assembly machinery complex	1	2	0.902249	1	ENSSSCT00000003755(DNAJC11)
GO:0002079	inner acrosomal membrane	1	2	0.902249	1	ENSSSCT00000064588(TMEM190)
GO:0002095	caveolar macromolecular signaling complex	1	2	0.902249	1	ENSSSCT00000018113(CAV2)
GO:0002116	semaphorin receptor complex	1	2	0.902249	1	ENSSSCT00000012423(PLXNB1)
GO:0002133	polycystin complex	1	2	0.902249	1	ENSSSCT00000067998(PKD1)
GO:0002944	cyclin K-CDK12 complex	1	2	0.902249	1	ENSSSCT00000040777(CDK12)
GO:0005584	collagen type I trimer	1	2	0.902249	1	ENSSSCT00000016699(COL1A2)
GO:0005610	laminin-5 complex	1	2	0.902249	1	ENSSSCT00000004108(LAMA3)
GO:0005757	mitochondrial permeability transition pore complex	1	2	0.902249	1	ENSSSCT00000011308(PPIF)
GO:0005826	actomyosin contractile ring	1	2	0.902249	1	ENSSSCT00000018136(ANLN)
GO:0005869	dynactin complex	1	2	0.902249	1	ENSSSCT00000012009(DCTN3)
GO:0005879	axonemal microtubule	1	2	0.902249	1	ENSSSCT00000038085(CEP162)
GO:0005944	phosphatidylinositol 3-kinase complex, class IB	1	2	0.902249	1	ENSSSCT00000044863(PIK3CG)
GO:0005953	CAAX-protein geranylgeranyltransferase complex	1	2	0.902249	1	ENSSSCT00000071004(PGGT1B)
GO:0008282	inward rectifying potassium channel	1	2	0.902249	1	ENSSSCT00000066745(KCNJ11)
GO:0016035	zeta DNA polymerase complex	1	2	0.902249	1	ENSSSCT00000042003(REV3L)
GO:0016461	unconventional myosin complex	1	2	0.902249	1	ENSSSCT00000088839(DYNLL2)
GO:0016939	kinesin II complex	1	2	0.902249	1	ENSSSCT00000050721(KIF3B)
GO:0030314	junctional membrane complex	1	2	0.902249	1	ENSSSCT00000006768(JPH1)
GO:0031085	BLOC-3 complex	1	2	0.902249	1	ENSSSCT00000045539(HPS4)
GO:0032116	SMC loading complex	1	2	0.902249	1	ENSSSCT00000063988(MAU2)
GO:0033186	CAF-1 complex	1	2	0.902249	1	ENSSSCT00000014756(CHAF1A)
GO:0034363	intermediate-density lipoprotein particle	1	2	0.902249	1	ENSSSCT00000003426(APOE)
GO:0034457	Mpp10 complex	1	2	0.902249	1	ENSSSCT00000002101(IMP3)
GO:0034669	integrin alpha4-beta7 complex	1	2	0.902249	1	ENSSSCT00000041932(ITGA4)
GO:0035354	Toll-like receptor 1-Toll-like receptor 2 protein complex	1	2	0.902249	1	ENSSSCT00000082620(TLR2)
GO:0035578	azurophil granule lumen	1	2	0.902249	1	ENSSSCT00000014661(PRTN3)
GO:0035632	mitochondrial prohibitin complex	1	2	0.902249	1	ENSSSCT00000019103(PHB)
GO:0038039	G protein-coupled receptor heterodimeric complex	1	2	0.902249	1	ENSSSCT00000067078(GABBR1)
GO:0042585	germinal vesicle	1	2	0.902249	1	ENSSSCT00000038674(MARCKS)
GO:0042825	TAP complex	1	2	0.902249	1	ENSSSCT00000001630(TAP1)
GO:0043159	acrosomal matrix	1	2	0.902249	1	ENSSSCT00000013621(CYLC1)
GO:0043511	inhibin complex	1	2	0.902249	1	ENSSSCT00000061917(INHBA)
GO:0043512	inhibin A complex	1	2	0.902249	1	ENSSSCT00000061917(INHBA)
GO:0043514	interleukin-12 complex	1	2	0.902249	1	ENSSSCT00000037637(IL12B)
GO:0043625	delta DNA polymerase complex	1	2	0.902249	1	ENSSSCT00000053293(POLD1)
GO:0044301	climbing fiber	1	2	0.902249	1	ENSSSCT00000065674(C1QL1)
GO:0048269	methionine adenosyltransferase complex	1	2	0.902249	1	ENSSSCT00000085957(MAT2B)
GO:0051286	cell tip	1	2	0.902249	1	ENSSSCT00000008040(SLC32A1)
GO:0070724	BMP receptor complex	1	2	0.902249	1	ENSSSCT00000041872(HJV)
GO:0070743	interleukin-23 complex	1	2	0.902249	1	ENSSSCT00000037637(IL12B)
GO:0070877	microprocessor complex	1	2	0.902249	1	ENSSSCT00000011096(DGCR8)
GO:0071144	heteromeric SMAD protein complex	1	2	0.902249	1	ENSSSCT00000054452(SMAD2)
GO:0071821	FANCM-MHF complex	1	2	0.902249	1	ENSSSCT00000030082(FANCM)
GO:0071942	XPC complex	1	2	0.902249	1	ENSSSCT00000040748(XPC)
GO:0071953	elastic fiber	1	2	0.902249	1	ENSSSCT00000054224(EFEMP2)
GO:0072536	interleukin-23 receptor complex	1	2	0.902249	1	ENSSSCT00000085477(IL23R)
GO:0072557	IPAF inflammasome complex	1	2	0.902249	1	ENSSSCT00000076386(CASP1)
GO:0072558	NLRP1 inflammasome complex	1	2	0.902249	1	ENSSSCT00000076386(CASP1)
GO:0090694	Scc2-Scc4 cohesin loading complex	1	2	0.902249	1	ENSSSCT00000063988(MAU2)
GO:0097123	cyclin A1-CDK2 complex	1	2	0.902249	1	ENSSSCT00000000398(CDK2)
GO:0097124	cyclin A2-CDK2 complex	1	2	0.902249	1	ENSSSCT00000000398(CDK2)
GO:0097208	alveolar lamellar body	1	2	0.902249	1	ENSSSCT00000040636(NAPSA)
GO:0097381	photoreceptor disc membrane	1	2	0.902249	1	ENSSSCT00000012686(RHO)
GO:0097574	lateral part of cell	1	2	0.902249	1	ENSSSCT00000059095(NUMA1)
GO:0097575	lateral cell cortex	1	2	0.902249	1	ENSSSCT00000059095(NUMA1)
GO:0097635	extrinsic component of autophagosome membrane	1	2	0.902249	1	ENSSSCT00000054993(ULK1)
GO:0097728	9+0 motile cilium	1	2	0.902249	1	ENSSSCT00000045451(ENKUR)
GO:0099012	neuronal dense core vesicle membrane	1	2	0.902249	1	ENSSSCT00000047188(STXBP5)
GO:0099073	mitochondrion-derived vesicle	1	2	0.902249	1	ENSSSCT00000070113(PRKN)
GO:0099115	chromosome, subtelomeric region	1	2	0.902249	1	ENSSSCT00000013595(ATRX)
GO:0120043	stereocilium shaft	1	2	0.902249	1	ENSSSCT00000058970(FCHSD2)
GO:1901588	dendritic microtubule	1	2	0.902249	1	ENSSSCT00000045885(BAG2)
GO:1902937	inward rectifier potassium channel complex	1	2	0.902249	1	ENSSSCT00000011129(KCNK1)
GO:1903095	ribonuclease III complex	1	2	0.902249	1	ENSSSCT00000011096(DGCR8)
GO:1903767	sweet taste receptor complex	1	2	0.902249	1	ENSSSCT00000003710(TAS1R3)
GO:1903768	taste receptor complex	1	2	0.902249	1	ENSSSCT00000003710(TAS1R3)
GO:1904602	serotonin-activated cation-selective channel complex	1	2	0.902249	1	ENSSSCT00000016419(HTR3B)
GO:1990565	HSP90-CDC37 chaperone complex	1	2	0.902249	1	ENSSSCT00000054552(HSP90AB1)
GO:1990578	perinuclear endoplasmic reticulum membrane	1	2	0.902249	1	ENSSSCT00000030461(PIK3R1)
GO:1990597	AIP1-IRE1 complex	1	2	0.902249	1	ENSSSCT00000018811(ICAM2)
GO:1990716	axonemal central apparatus	1	2	0.902249	1	ENSSSCT00000056622(SPEF1)
GO:1990769	proximal neuron projection	1	2	0.902249	1	ENSSSCT00000034154(TRIM46)
GO:0000306	extrinsic component of vacuolar membrane	2	4	0.906431	1	ENSSSCT00000043009(RAB7A);ENSSSCT00000054993(ULK1)
GO:0000942	condensed nuclear chromosome outer kinetochore	2	4	0.906431	1	ENSSSCT00000022635(PLK1);ENSSSCT00000079878(BUB1)
GO:0001940	male pronucleus	2	4	0.906431	1	ENSSSCT00000009081(TET3);ENSSSCT00000019083(CBX1)
GO:0005742	mitochondrial outer membrane translocase complex	2	4	0.906431	1	ENSSSCT00000062108(TOMM6);ENSSSCT00000066976(TOMM40)
GO:0005851	eukaryotic translation initiation factor 2B complex	2	4	0.906431	1	ENSSSCT00000037336(EIF2S1);ENSSSCT00000045914(EIF2B1)
GO:0008024	cyclin/CDK positive transcription elongation factor complex	2	4	0.906431	1	ENSSSCT00000010300(RB1);ENSSSCT00000017097(CCNT2)
GO:0030915	Smc5-Smc6 complex	2	4	0.906431	1	ENSSSCT00000009425(SMC6);ENSSSCT00000055261(NSMCE1)
GO:0031232	extrinsic component of external side of plasma membrane	2	4	0.906431	1	ENSSSCT00000045753(WNT2);ENSSSCT00000089290(TF)
GO:0031467	Cul7-RING ubiquitin ligase complex	2	4	0.906431	1	ENSSSCT00000042788(SKP1);ENSSSCT00000062866(RBX1)
GO:0034362	low-density lipoprotein particle	2	4	0.906431	1	ENSSSCT00000003426(APOE);ENSSSCT00000054621(APOM)
GO:0034366	spherical high-density lipoprotein particle	2	4	0.906431	1	ENSSSCT00000054621(APOM);ENSSSCT00000059830(PON1)
GO:0034715	pICln-Sm protein complex	2	4	0.906431	1	ENSSSCT00000004100(SNRPD1);ENSSSCT00000089903(CLNS1A)
GO:0042627	chylomicron	2	4	0.906431	1	ENSSSCT00000003426(APOE);ENSSSCT00000061852(APOA4)
GO:0045179	apical cortex	2	4	0.906431	1	ENSSSCT00000032230(PRKCZ);ENSSSCT00000056578(SAPCD2)
GO:0097422	tubular endosome	2	4	0.906431	1	ENSSSCT00000003160(ANKRD27);ENSSSCT00000070313(VPS26A)
GO:0106068	SUMO ligase complex	2	4	0.906431	1	ENSSSCT00000009425(SMC6);ENSSSCT00000055261(NSMCE1)
GO:0120115	Lsm2-8 complex	2	4	0.906431	1	ENSSSCT00000078675(LSM3);ENSSSCT00000090383(LSM7)
GO:1990111	spermatoproteasome complex	2	4	0.906431	1	ENSSSCT00000004117(PSMA8);ENSSSCT00000064222(PSME4)
GO:1990604	IRE1-TRAF2-ASK1 complex	2	4	0.906431	1	ENSSSCT00000006417(TRAF2);ENSSSCT00000018811(ICAM2)
GO:0019005	SCF ubiquitin ligase complex	19	32	0.906622	1	ENSSSCT00000006418(FBXW5);ENSSSCT00000009562(FBXL5);ENSSSCT00000015504(FBXL17);ENSSSCT00000016891(CACYBP);ENSSSCT00000018330(SKP2);ENSSSCT00000024499(FBXL19);ENSSSCT00000025512(FBXL7);ENSSSCT00000026184(FBH1);ENSSSCT00000039160(FBXO2);ENSSSCT00000042788(SKP1);ENSSSCT00000045752(FBXL2);ENSSSCT00000058532(FBXW11);ENSSSCT00000058906(FBXL15);ENSSSCT00000059559(FBXL3);ENSSSCT00000062866(RBX1);ENSSSCT0…
GO:0005852	eukaryotic translation initiation factor 3 complex	6	11	0.906643	1	ENSSSCT00000006622(EIF3E);ENSSSCT00000011680(EIF3A);ENSSSCT00000036950(EIF3L);ENSSSCT00000042551(-);ENSSSCT00000052205(EIF3B);ENSSSCT00000066514(EIF3J)
GO:0031091	platelet alpha granule	6	11	0.906643	1	ENSSSCT00000001793(TREML1);ENSSSCT00000005288(THBS1);ENSSSCT00000060687(STXBP1);ENSSSCT00000061855(VAMP7);ENSSSCT00000085188(SELP);ENSSSCT00000088328(SPARC)
GO:0000145	exocyst	3	6	0.919057	1	ENSSSCT00000011140(EXOC8);ENSSSCT00000080675(EXOC7);ENSSSCT00000091236(MYRIP)
GO:0000408	EKC/KEOPS complex	3	6	0.919057	1	ENSSSCT00000002730(-);ENSSSCT00000008156(TP53RK);ENSSSCT00000088179(-)
GO:0001533	cornified envelope	3	6	0.919057	1	ENSSSCT00000000270(KRT1);ENSSSCT00000041660(CSTA);ENSSSCT00000063349(KRT2)
GO:0005663	DNA replication factor C complex	3	6	0.919057	1	ENSSSCT00000009614(RFC1);ENSSSCT00000063047(RFC1);ENSSSCT00000080843(RFC3)
GO:0005682	U5 snRNP	3	6	0.919057	1	ENSSSCT00000008903(SNRNP200);ENSSSCT00000051632(PRPF6);ENSSSCT00000090206(TXNL4B)
GO:0031390	Ctf18 RFC-like complex	3	6	0.919057	1	ENSSSCT00000052739(DDX11);ENSSSCT00000061987(DSCC1);ENSSSCT00000080843(RFC3)
GO:0031415	NatA complex	3	6	0.919057	1	ENSSSCT00000040413(NAA50);ENSSSCT00000043268(NAA16);ENSSSCT00000088646(NAA15)
GO:0032437	cuticular plate	3	6	0.919057	1	ENSSSCT00000001970(CIB2);ENSSSCT00000028864(FCHSD1);ENSSSCT00000062533(SPTBN1)
GO:0036157	outer dynein arm	3	6	0.919057	1	ENSSSCT00000016830(NME8);ENSSSCT00000042234(DNAH17);ENSSSCT00000054017(DNAH5)
GO:0071797	LUBAC complex	3	6	0.919057	1	ENSSSCT00000002241(-);ENSSSCT00000007885(RBCK1);ENSSSCT00000090714(OTULIN)
GO:0072559	NLRP3 inflammasome complex	3	6	0.919057	1	ENSSSCT00000037643(DHX33);ENSSSCT00000054444(NLRP3);ENSSSCT00000076386(CASP1)
GO:0097504	Gemini of coiled bodies	3	6	0.919057	1	ENSSSCT00000016433(ZPR1);ENSSSCT00000054110(HABP4);ENSSSCT00000066034(NPAT)
GO:0098684	photoreceptor ribbon synapse	3	6	0.919057	1	ENSSSCT00000002123(CPLX3);ENSSSCT00000027918(DNM1);ENSSSCT00000053884(PACSIN1)
GO:1990454	L-type voltage-gated calcium channel complex	3	6	0.919057	1	ENSSSCT00000012536(CACNA1D);ENSSSCT00000023281(CACNG7);ENSSSCT00000059421(CACNA2D1)
GO:0032991	protein-containing complex	2188	3229	0.920592	1	ENSSSCT00000000048(SMDT1);ENSSSCT00000000069(POLR3H);ENSSSCT00000000117(BAIAP2L2);ENSSSCT00000000141(KCTD17);ENSSSCT00000000145(IFT27);ENSSSCT00000000167(RTCB);ENSSSCT00000000204(-);ENSSSCT00000000215(MCRS1);ENSSSCT00000000233(RACGAP1);ENSSSCT00000000314(ITGA5);ENSSSCT00000000386(GDF11);ENSSSCT00000000398(CDK2);ENSSSCT00000000535(CCT2);ENSSSCT00000000588(KLHL42);ENSSSCT00000000698(OLR1);ENSSSCT00…
NSSSCT00000047984(CCNY);ENSSSCT00000048038(SMARCA2);ENSSSCT00000048117(ZNRF2);ENSSSCT00000048139(CUL3);ENSSSCT00000048192(VPS36);ENSSSCT00000048310(PRPS2);ENSSSCT00000048357(CRK);ENSSSCT00000048409(HIRA);ENSSSCT00000048432(ELP5);ENSSSCT00000048438(SZT2);ENSSSCT00000048491(NFYB);ENSSSCT00000048528(POLR1B);ENSSSCT00000048548(MZT1);ENSSSCT00000048575(SOX8);ENSSSCT00000048601(RABEP1);ENSSSCT000000486…
GO:0000808	origin recognition complex	7	13	0.923708	1	ENSSSCT00000004761(ORC3);ENSSSCT00000017066(ORC4);ENSSSCT00000017527(ORC2);ENSSSCT00000029450(ORC1);ENSSSCT00000042159(MCM2);ENSSSCT00000049523(ORC2);ENSSSCT00000052367(ORC5)
GO:0000315	organellar large ribosomal subunit	25	42	0.924802	1	ENSSSCT00000004475(MRPL18);ENSSSCT00000008748(MRPL28);ENSSSCT00000012874(MRPL47);ENSSSCT00000014338(MRPL16);ENSSSCT00000015182(MPV17L2);ENSSSCT00000016181(MRPL48);ENSSSCT00000024573(MRPL50);ENSSSCT00000025534(MRPL54);ENSSSCT00000026864(MRPL17);ENSSSCT00000029868(MRPL55);ENSSSCT00000031582(MRPL9);ENSSSCT00000031854(MRPL39);ENSSSCT00000034332(MRPL13);ENSSSCT00000038986(MRPL35);ENSSSCT00000039163(MR…
GO:0005762	mitochondrial large ribosomal subunit	25	42	0.924802	1	ENSSSCT00000004475(MRPL18);ENSSSCT00000008748(MRPL28);ENSSSCT00000012874(MRPL47);ENSSSCT00000014338(MRPL16);ENSSSCT00000015182(MPV17L2);ENSSSCT00000016181(MRPL48);ENSSSCT00000024573(MRPL50);ENSSSCT00000025534(MRPL54);ENSSSCT00000026864(MRPL17);ENSSSCT00000029868(MRPL55);ENSSSCT00000031582(MRPL9);ENSSSCT00000031854(MRPL39);ENSSSCT00000034332(MRPL13);ENSSSCT00000038986(MRPL35);ENSSSCT00000039163(MR…
GO:0030141	secretory granule	96	151	0.926856	1	ENSSSCT00000000762(ACRBP);ENSSSCT00000001037(SYT1);ENSSSCT00000001710(TCP11);ENSSSCT00000001793(TREML1);ENSSSCT00000004476(TCP1);ENSSSCT00000005288(THBS1);ENSSSCT00000005845(-);ENSSSCT00000006286(POMT1);ENSSSCT00000006305(SPACA9);ENSSSCT00000006313(DBH);ENSSSCT00000007701(PLAT);ENSSSCT00000010352(OLFM4);ENSSSCT00000010708(ATP6V0A2);ENSSSCT00000011297(VDAC2);ENSSSCT00000013621(CYLC1);ENSSSCT000000…
GO:0005758	mitochondrial intermembrane space	18	31	0.92723	1	ENSSSCT00000003896(PINK1);ENSSSCT00000005158(GATM);ENSSSCT00000007177(HAX1);ENSSSCT00000013661(TIMM8A);ENSSSCT00000014890(TIMM29);ENSSSCT00000015655(CDC25C);ENSSSCT00000018459(NLN);ENSSSCT00000040048(PANK2);ENSSSCT00000040257(NBR1);ENSSSCT00000048698(TIMM10);ENSSSCT00000050117(MYOC);ENSSSCT00000054260(MICU2);ENSSSCT00000055752(PNPT1);ENSSSCT00000061791(STOML2);ENSSSCT00000068513(FKBP10);ENSSSCT00…
GO:0000796	condensin complex	4	8	0.93166	1	ENSSSCT00000001055(NCAPH2);ENSSSCT00000005946(SMC2);ENSSSCT00000056723(SMC4);ENSSSCT00000088175(NCAPG2)
GO:0032809	neuronal cell body membrane	4	8	0.93166	1	ENSSSCT00000037438(KCNB1);ENSSSCT00000054961(KCNC1);ENSSSCT00000055112(KCNC2);ENSSSCT00000056547(KCNE3)
GO:0035253	ciliary rootlet	4	8	0.93166	1	ENSSSCT00000002603(PSEN1);ENSSSCT00000012069(KIF5B);ENSSSCT00000013154(APP);ENSSSCT00000023118(KIF5C)
GO:0042613	MHC class II protein complex	4	8	0.93166	1	ENSSSCT00000001609(HLA-DRA);ENSSSCT00000001619(HLA-DOB);ENSSSCT00000001638(SLA-DOA);ENSSSCT00000084740(-)
GO:0097470	ribbon synapse	4	8	0.93166	1	ENSSSCT00000002123(CPLX3);ENSSSCT00000027918(DNM1);ENSSSCT00000045994(ATP2A2);ENSSSCT00000053884(PACSIN1)
GO:0070069	cytochrome complex	8	15	0.937329	1	ENSSSCT00000008595(UQCRC2);ENSSSCT00000011532(COX15);ENSSSCT00000019618(COX10);ENSSSCT00000030609(UQCRFS1);ENSSSCT00000051099(UQCC3);ENSSSCT00000063285(COX7C);ENSSSCT00000073541(COX4I1);ENSSSCT00000086478(-)
GO:0000794	condensed nuclear chromosome	29	49	0.942445	1	ENSSSCT00000000109(DMC1);ENSSSCT00000002239(REC8);ENSSSCT00000002398(CCNB1IP1);ENSSSCT00000005265(RAD51);ENSSSCT00000006600(RAD21);ENSSSCT00000006810(RRS1);ENSSSCT00000007285(HORMAD1);ENSSSCT00000009254(LRPPRC);ENSSSCT00000010207(CDX2);ENSSSCT00000010952(HORMAD2);ENSSSCT00000011621(SMC3);ENSSSCT00000012031(NOL6);ENSSSCT00000014282(INCENP);ENSSSCT00000022635(PLK1);ENSSSCT00000023354(TEX12);ENSSSCT…
GO:0034707	chloride channel complex	5	10	0.942744	1	ENSSSCT00000008297(TTYH3);ENSSSCT00000015007(BEST2);ENSSSCT00000040599(GLRA3);ENSSSCT00000041507(GLRB);ENSSSCT00000056374(-)
GO:0042575	DNA polymerase complex	5	10	0.942744	1	ENSSSCT00000018636(TERT);ENSSSCT00000042003(REV3L);ENSSSCT00000044823(CRCP);ENSSSCT00000047320(DNA2);ENSSSCT00000053293(POLD1)
GO:0044298	cell body membrane	5	10	0.942744	1	ENSSSCT00000019535(ATP1B2);ENSSSCT00000037438(KCNB1);ENSSSCT00000054961(KCNC1);ENSSSCT00000055112(KCNC2);ENSSSCT00000056547(KCNE3)
GO:0097733	photoreceptor cell cilium	36	60	0.942997	1	ENSSSCT00000001136(MAK);ENSSSCT00000001820(GUCA1A);ENSSSCT00000001838(PEX6);ENSSSCT00000001970(CIB2);ENSSSCT00000003898(KIF17);ENSSSCT00000006727(CNGB3);ENSSSCT00000008789(IFT140);ENSSSCT00000009960(BBS7);ENSSSCT00000010869(HNF1A);ENSSSCT00000012686(RHO);ENSSSCT00000013066(IFT57);ENSSSCT00000018749(USH1G);ENSSSCT00000027462(WDR19);ENSSSCT00000028157(SDCCAG8);ENSSSCT00000029807(IFT20);ENSSSCT00000…
GO:0001750	photoreceptor outer segment	23	40	0.953027	1	ENSSSCT00000001136(MAK);ENSSSCT00000001820(GUCA1A);ENSSSCT00000001970(CIB2);ENSSSCT00000006727(CNGB3);ENSSSCT00000008789(IFT140);ENSSSCT00000009960(BBS7);ENSSSCT00000010869(HNF1A);ENSSSCT00000012686(RHO);ENSSSCT00000029807(IFT20);ENSSSCT00000029871(GUCY2D);ENSSSCT00000037772(MAP1B);ENSSSCT00000037939(TULP1);ENSSSCT00000038357(RAB27A);ENSSSCT00000046647(CFAP410);ENSSSCT00000051541(PROM1);ENSSSCT00…
GO:0043073	germ cell nucleus	7	14	0.960023	1	ENSSSCT00000002239(REC8);ENSSSCT00000003059(TERF2);ENSSSCT00000004181(LHX8);ENSSSCT00000038674(MARCKS);ENSSSCT00000044655(TOPBP1);ENSSSCT00000045068(TRIP13);ENSSSCT00000063880(YAP1)
GO:0044441	ciliary part	198	308	0.960201	1	ENSSSCT00000000080(MCHR1);ENSSSCT00000000145(IFT27);ENSSSCT00000001004(POC1B);ENSSSCT00000001136(MAK);ENSSSCT00000001820(GUCA1A);ENSSSCT00000001952(PKHD1);ENSSSCT00000001970(CIB2);ENSSSCT00000002603(PSEN1);ENSSSCT00000002916(CILK1);ENSSSCT00000002967(DNAAF1);ENSSSCT00000003002(TMEM231);ENSSSCT00000003103(CCDC113);ENSSSCT00000003105(CFAP20);ENSSSCT00000003175(GPI);ENSSSCT00000003346(B9D2);ENSSSCT0…
GO:0000801	central element	2	5	0.964192	1	ENSSSCT00000014282(INCENP);ENSSSCT00000023354(TEX12)
GO:0005922	connexin complex	2	5	0.964192	1	ENSSSCT00000085228(GJA5);ENSSSCT00000090660(GJC1)
GO:0032040	small-subunit processome	2	5	0.964192	1	ENSSSCT00000006873(PRKDC);ENSSSCT00000073037(XRCC5)
GO:0035686	sperm fibrous sheath	2	5	0.964192	1	ENSSSCT00000016563(SPA17);ENSSSCT00000064398(AKAP3)
GO:0060091	kinocilium	2	5	0.964192	1	ENSSSCT00000007735(MKKS);ENSSSCT00000029807(IFT20)
GO:0071817	MMXD complex	2	5	0.964192	1	ENSSSCT00000008907(CIAO1);ENSSSCT00000054727(ERCC2)
GO:0097361	CIA complex	2	5	0.964192	1	ENSSSCT00000008907(CIAO1);ENSSSCT00000044906(CIAO2A)
GO:0097732	9+2 non-motile cilium	2	5	0.964192	1	ENSSSCT00000007735(MKKS);ENSSSCT00000029807(IFT20)
GO:0032797	SMN complex	3	7	0.965602	1	ENSSSCT00000040991(GEMIN5);ENSSSCT00000053086(GEMIN4);ENSSSCT00000077326(STRAP)
GO:0061702	inflammasome complex	3	7	0.965602	1	ENSSSCT00000037643(DHX33);ENSSSCT00000054444(NLRP3);ENSSSCT00000076386(CASP1)
GO:0071541	eukaryotic translation initiation factor 3 complex, eIF3m	3	7	0.965602	1	ENSSSCT00000011680(EIF3A);ENSSSCT00000042551(-);ENSSSCT00000052205(EIF3B)
GO:0097223	sperm part	84	136	0.966518	1	ENSSSCT00000000145(IFT27);ENSSSCT00000000762(ACRBP);ENSSSCT00000001710(TCP11);ENSSSCT00000001905(TCTE1);ENSSSCT00000003881(CAPZB);ENSSSCT00000004476(TCP1);ENSSSCT00000005845(-);ENSSSCT00000006213(ODF2);ENSSSCT00000006286(POMT1);ENSSSCT00000006305(SPACA9);ENSSSCT00000007385(ATP1A1);ENSSSCT00000008661(TEKT5);ENSSSCT00000008695(SEPTIN12);ENSSSCT00000010708(ATP6V0A2);ENSSSCT00000010744(CFAP251);ENSSS…
GO:0071011	precatalytic spliceosome	25	44	0.966563	1	ENSSSCT00000004100(SNRPD1);ENSSSCT00000008903(SNRNP200);ENSSSCT00000012041(SMU1);ENSSSCT00000014162(SF3B2);ENSSSCT00000014169(SART1);ENSSSCT00000016431(BUD13);ENSSSCT00000025221(SNIP1);ENSSSCT00000027327(ZMAT2);ENSSSCT00000029160(PRPF38A);ENSSSCT00000032454(PRPF4);ENSSSCT00000036147(IK);ENSSSCT00000041564(PRPF3);ENSSSCT00000046803(TXNL4A);ENSSSCT00000047100(SNRPB2);ENSSSCT00000051632(PRPF6);ENSSS…
GO:0090543	Flemming body	8	16	0.966587	1	ENSSSCT00000031697(CHMP4C);ENSSSCT00000041217(AGAP2);ENSSSCT00000046604(IST1);ENSSSCT00000054818(MICAL3);ENSSSCT00000058177(ARF6);ENSSSCT00000059469(VPS4B);ENSSSCT00000066341(CAPG);ENSSSCT00000081867(USP3)
GO:0097731	9+0 non-motile cilium	42	71	0.967285	1	ENSSSCT00000001136(MAK);ENSSSCT00000001820(GUCA1A);ENSSSCT00000001838(PEX6);ENSSSCT00000001952(PKHD1);ENSSSCT00000001970(CIB2);ENSSSCT00000003898(KIF17);ENSSSCT00000006727(CNGB3);ENSSSCT00000008789(IFT140);ENSSSCT00000009960(BBS7);ENSSSCT00000010869(HNF1A);ENSSSCT00000012686(RHO);ENSSSCT00000013066(IFT57);ENSSSCT00000017197(C4orf47);ENSSSCT00000017642(TTLL4);ENSSSCT00000018039(SMO);ENSSSCT0000001…
GO:0000346	transcription export complex	4	9	0.968998	1	ENSSSCT00000034019(CHTOP);ENSSSCT00000060332(THOC2);ENSSSCT00000080600(NXF1);ENSSSCT00000082955(THOC3)
GO:0034719	SMN-Sm protein complex	4	9	0.968998	1	ENSSSCT00000004100(SNRPD1);ENSSSCT00000040991(GEMIN5);ENSSSCT00000053086(GEMIN4);ENSSSCT00000077326(STRAP)
GO:0045120	pronucleus	4	9	0.968998	1	ENSSSCT00000009081(TET3);ENSSSCT00000010869(HNF1A);ENSSSCT00000015115(AKAP8);ENSSSCT00000019083(CBX1)
GO:0005683	U7 snRNP	1	3	0.969446	1	ENSSSCT00000044178(LSM10)
GO:0005760	gamma DNA polymerase complex	1	3	0.969446	1	ENSSSCT00000047320(DNA2)
GO:0016281	eukaryotic translation initiation factor 4F complex	1	3	0.969446	1	ENSSSCT00000032198(EIF4E)
GO:0016942	insulin-like growth factor binding protein complex	1	3	0.969446	1	ENSSSCT00000032259(IGFBP5)
GO:0019773	proteasome core complex, alpha-subunit complex	1	3	0.969446	1	ENSSSCT00000084851(PSMA4)
GO:0030956	glutamyl-tRNA(Gln) amidotransferase complex	1	3	0.969446	1	ENSSSCT00000063765(GATC)
GO:0031262	Ndc80 complex	1	3	0.969446	1	ENSSSCT00000040380(SPC25)
GO:0032133	chromosome passenger complex	1	3	0.969446	1	ENSSSCT00000063454(CDCA8)
GO:0032444	activin responsive factor complex	1	3	0.969446	1	ENSSSCT00000054452(SMAD2)
GO:0032983	kainate selective glutamate receptor complex	1	3	0.969446	1	ENSSSCT00000016497(GRIK4)
GO:0036454	growth factor complex	1	3	0.969446	1	ENSSSCT00000032259(IGFBP5)
GO:0042567	insulin-like growth factor ternary complex	1	3	0.969446	1	ENSSSCT00000032259(IGFBP5)
GO:0042720	mitochondrial inner membrane peptidase complex	1	3	0.969446	1	ENSSSCT00000078568(IMMP2L)
GO:0070390	transcription export complex 2	1	3	0.969446	1	ENSSSCT00000045664(ENY2)
GO:0070449	elongin complex	1	3	0.969446	1	ENSSSCT00000067227(ELOB)
GO:0071141	SMAD protein complex	1	3	0.969446	1	ENSSSCT00000054452(SMAD2)
GO:0097169	AIM2 inflammasome complex	1	3	0.969446	1	ENSSSCT00000076386(CASP1)
GO:0097179	protease inhibitor complex	1	3	0.969446	1	ENSSSCT00000076386(CASP1)
GO:0097651	phosphatidylinositol 3-kinase complex, class I	1	3	0.969446	1	ENSSSCT00000044863(PIK3CG)
GO:0120001	apical plasma membrane urothelial plaque	1	3	0.969446	1	ENSSSCT00000013027(UPK1B)
GO:1904090	peptidase inhibitor complex	1	3	0.969446	1	ENSSSCT00000076386(CASP1)
GO:1905286	serine-type peptidase complex	1	3	0.969446	1	ENSSSCT00000010478(F7)
GO:1990452	Parkin-FBXW7-Cul1 ubiquitin ligase complex	1	3	0.969446	1	ENSSSCT00000070113(PRKN)
GO:0001669	acrosomal vesicle	38	65	0.970598	1	ENSSSCT00000000762(ACRBP);ENSSSCT00000001710(TCP11);ENSSSCT00000004476(TCP1);ENSSSCT00000005845(-);ENSSSCT00000006286(POMT1);ENSSSCT00000006305(SPACA9);ENSSSCT00000010708(ATP6V0A2);ENSSSCT00000011297(VDAC2);ENSSSCT00000013621(CYLC1);ENSSSCT00000015183(RAB3A);ENSSSCT00000016582(ACRV1);ENSSSCT00000018081(IQUB);ENSSSCT00000018113(CAV2);ENSSSCT00000027869(-);ENSSSCT00000029212(DPEP3);ENSSSCT000000376…
GO:0000779	condensed chromosome, centromeric region	18	33	0.971381	1	ENSSSCT00000002239(REC8);ENSSSCT00000016986(NSL1);ENSSSCT00000017527(ORC2);ENSSSCT00000017766(HJURP);ENSSSCT00000019213(SKA2);ENSSSCT00000022635(PLK1);ENSSSCT00000024746(SKA3);ENSSSCT00000037850(CEBPB);ENSSSCT00000039039(MEAF6);ENSSSCT00000040046(PELI1);ENSSSCT00000040380(SPC25);ENSSSCT00000044258(NUP133);ENSSSCT00000051185(KMT5B);ENSSSCT00000060563(KMT5C);ENSSSCT00000062796(CENPA);ENSSSCT0000006…
GO:0044420	extracellular matrix component	18	33	0.971381	1	ENSSSCT00000001000(LUM);ENSSSCT00000004108(LAMA3);ENSSSCT00000005493(THSD4);ENSSSCT00000006033(COL27A1);ENSSSCT00000006323(COL5A1);ENSSSCT00000010463(COL4A2);ENSSSCT00000013746(COL4A6);ENSSSCT00000014931(COL5A3);ENSSSCT00000016699(COL1A2);ENSSSCT00000017689(COL4A3);ENSSSCT00000041168(PTPRZ1);ENSSSCT00000047570(COL2A1);ENSSSCT00000052450(COL4A4);ENSSSCT00000054224(EFEMP2);ENSSSCT00000056782(COL3A1…
GO:0000940	condensed chromosome outer kinetochore	5	11	0.972829	1	ENSSSCT00000019213(SKA2);ENSSSCT00000022635(PLK1);ENSSSCT00000024746(SKA3);ENSSSCT00000044258(NUP133);ENSSSCT00000079878(BUB1)
GO:0045277	respiratory chain complex IV	5	11	0.972829	1	ENSSSCT00000008595(UQCRC2);ENSSSCT00000030609(UQCRFS1);ENSSSCT00000063285(COX7C);ENSSSCT00000073541(COX4I1);ENSSSCT00000086478(-)
GO:0000795	synaptonemal complex	13	25	0.97537	1	ENSSSCT00000002239(REC8);ENSSSCT00000002398(CCNB1IP1);ENSSSCT00000005265(RAD51);ENSSSCT00000007285(HORMAD1);ENSSSCT00000010952(HORMAD2);ENSSSCT00000011621(SMC3);ENSSSCT00000014282(INCENP);ENSSSCT00000022635(PLK1);ENSSSCT00000023354(TEX12);ENSSSCT00000033024(SYN1);ENSSSCT00000044342(SMC1B);ENSSSCT00000054933(WAPL);ENSSSCT00000057335(BRCA1)
GO:0099086	synaptonemal structure	13	25	0.97537	1	ENSSSCT00000002239(REC8);ENSSSCT00000002398(CCNB1IP1);ENSSSCT00000005265(RAD51);ENSSSCT00000007285(HORMAD1);ENSSSCT00000010952(HORMAD2);ENSSSCT00000011621(SMC3);ENSSSCT00000014282(INCENP);ENSSSCT00000022635(PLK1);ENSSSCT00000023354(TEX12);ENSSSCT00000033024(SYN1);ENSSSCT00000044342(SMC1B);ENSSSCT00000054933(WAPL);ENSSSCT00000057335(BRCA1)
GO:0044429	mitochondrial part	271	421	0.977291	1	ENSSSCT00000000048(SMDT1);ENSSSCT00000000849(LRRK2);ENSSSCT00000001151(MCUR1);ENSSSCT00000002578(COX16);ENSSSCT00000002774(GLRX5);ENSSSCT00000003755(DNAJC11);ENSSSCT00000003896(PINK1);ENSSSCT00000004475(MRPL18);ENSSSCT00000004798(NDUFAF4);ENSSSCT00000004849(-);ENSSSCT00000005158(GATM);ENSSSCT00000005728(DMAC1);ENSSSCT00000006760(NDUFB8);ENSSSCT00000006786(LACTB2);ENSSSCT00000007003(CASQ1);ENSSSCT…
GO:0030286	dynein complex	14	27	0.97943	1	ENSSSCT00000006218(DYNC2I2);ENSSSCT00000016830(NME8);ENSSSCT00000025606(DNAI4);ENSSSCT00000042234(DNAH17);ENSSSCT00000042378(HDAC6);ENSSSCT00000054017(DNAH5);ENSSSCT00000055825(DYNLRB2);ENSSSCT00000056338(TPR);ENSSSCT00000056975(DYNC2LI1);ENSSSCT00000059524(DYNC1LI1);ENSSSCT00000065328(DYNC2I1);ENSSSCT00000081272(NUDCD3);ENSSSCT00000084995(-);ENSSSCT00000088839(DYNLL2)
GO:0005929	cilium	259	404	0.980944	1	ENSSSCT00000000080(MCHR1);ENSSSCT00000000145(IFT27);ENSSSCT00000001004(POC1B);ENSSSCT00000001136(MAK);ENSSSCT00000001710(TCP11);ENSSSCT00000001820(GUCA1A);ENSSSCT00000001838(PEX6);ENSSSCT00000001905(TCTE1);ENSSSCT00000001952(PKHD1);ENSSSCT00000001970(CIB2);ENSSSCT00000002603(PSEN1);ENSSSCT00000002916(CILK1);ENSSSCT00000002967(DNAAF1);ENSSSCT00000003002(TMEM231);ENSSSCT00000003103(CCDC113);ENSSSCT…
GO:0005891	voltage-gated calcium channel complex	8	17	0.982838	1	ENSSSCT00000012536(CACNA1D);ENSSSCT00000013447(CACNA1F);ENSSSCT00000023281(CACNG7);ENSSSCT00000030429(-);ENSSSCT00000047147(CACNB4);ENSSSCT00000059421(CACNA2D1);ENSSSCT00000060225(CACNB3);ENSSSCT00000074206(PDE4B)
GO:0031966	mitochondrial membrane	165	263	0.984635	1	ENSSSCT00000000048(SMDT1);ENSSSCT00000000849(LRRK2);ENSSSCT00000001151(MCUR1);ENSSSCT00000002578(COX16);ENSSSCT00000003755(DNAJC11);ENSSSCT00000003896(PINK1);ENSSSCT00000004798(NDUFAF4);ENSSSCT00000004849(-);ENSSSCT00000005728(DMAC1);ENSSSCT00000006760(NDUFB8);ENSSSCT00000007177(HAX1);ENSSSCT00000007815(MAVS);ENSSSCT00000008201(FAM210B);ENSSSCT00000008361(-);ENSSSCT00000008468(RCC1L);ENSSSCT00000…
GO:0022624	proteasome accessory complex	9	19	0.985404	1	ENSSSCT00000017720(PSMD1);ENSSSCT00000019298(PSMD11);ENSSSCT00000037756(PSMC4);ENSSSCT00000041764(PSMD7);ENSSSCT00000049361(PSMD8);ENSSSCT00000053879(PSMC6);ENSSSCT00000059396(PSMD12);ENSSSCT00000069503(PSMD13);ENSSSCT00000072176(PSMD5)
GO:0001673	male germ cell nucleus	4	10	0.9865	1	ENSSSCT00000002239(REC8);ENSSSCT00000003059(TERF2);ENSSSCT00000044655(TOPBP1);ENSSSCT00000045068(TRIP13)
GO:0030008	TRAPP complex	4	10	0.9865	1	ENSSSCT00000028548(TRAPPC12);ENSSSCT00000042756(MAP11);ENSSSCT00000047653(TRAPPC4);ENSSSCT00000065819(TRAPPC8)
GO:0043240	Fanconi anaemia nuclear complex	4	10	0.9865	1	ENSSSCT00000026873(FANCE);ENSSSCT00000028553(FAAP24);ENSSSCT00000030082(FANCM);ENSSSCT00000059199(FANCL)
GO:0097038	perinuclear endoplasmic reticulum	4	10	0.9865	1	ENSSSCT00000018196(OSBPL3);ENSSSCT00000030461(PIK3R1);ENSSSCT00000080545(TRIM13);ENSSSCT00000088907(ADAM10)
GO:0000347	THO complex	2	6	0.98676	1	ENSSSCT00000060332(THOC2);ENSSSCT00000082955(THOC3)
GO:0000445	THO complex part of transcription export complex	2	6	0.98676	1	ENSSSCT00000060332(THOC2);ENSSSCT00000082955(THOC3)
GO:0000812	Swr1 complex	2	6	0.98676	1	ENSSSCT00000027939(EP400);ENSSSCT00000079948(KAT5)
GO:0005672	transcription factor TFIIA complex	2	6	0.98676	1	ENSSSCT00000002680(GTF2A1);ENSSSCT00000030224(TBPL1)
GO:0005871	kinesin complex	2	6	0.98676	1	ENSSSCT00000003898(KIF17);ENSSSCT00000050721(KIF3B)
GO:0070761	pre-snoRNP complex	2	6	0.98676	1	ENSSSCT00000044296(ZNHIT6);ENSSSCT00000076083(TAF9)
GO:0030532	small nuclear ribonucleoprotein complex	20	38	0.987869	1	ENSSSCT00000003330(SNRPA);ENSSSCT00000004100(SNRPD1);ENSSSCT00000008903(SNRNP200);ENSSSCT00000018545(SLU7);ENSSSCT00000032454(PRPF4);ENSSSCT00000035957(ARFGEF1);ENSSSCT00000041564(PRPF3);ENSSSCT00000044178(LSM10);ENSSSCT00000045251(-);ENSSSCT00000046803(TXNL4A);ENSSSCT00000047100(SNRPB2);ENSSSCT00000051632(PRPF6);ENSSSCT00000053608(PHF5A);ENSSSCT00000054674(SF3B1);ENSSSCT00000064184(SF3A1);ENSSSC…
GO:0002080	acrosomal membrane	6	14	0.988902	1	ENSSSCT00000018113(CAV2);ENSSSCT00000027869(-);ENSSSCT00000038260(TRIP11);ENSSSCT00000052904(HYAL3);ENSSSCT00000063241(FLOT2);ENSSSCT00000064588(TMEM190)
GO:0000793	condensed chromosome	59	101	0.989431	1	ENSSSCT00000000109(DMC1);ENSSSCT00000000398(CDK2);ENSSSCT00000001055(NCAPH2);ENSSSCT00000002239(REC8);ENSSSCT00000002398(CCNB1IP1);ENSSSCT00000005265(RAD51);ENSSSCT00000005946(SMC2);ENSSSCT00000006600(RAD21);ENSSSCT00000006810(RRS1);ENSSSCT00000007285(HORMAD1);ENSSSCT00000009254(LRPPRC);ENSSSCT00000009425(SMC6);ENSSSCT00000010207(CDX2);ENSSSCT00000010458(LIG4);ENSSSCT00000010639(HMGB2);ENSSSCT000…
GO:0097730	non-motile cilium	52	90	0.989649	1	ENSSSCT00000000080(MCHR1);ENSSSCT00000001136(MAK);ENSSSCT00000001820(GUCA1A);ENSSSCT00000001838(PEX6);ENSSSCT00000001952(PKHD1);ENSSSCT00000001970(CIB2);ENSSSCT00000003898(KIF17);ENSSSCT00000006727(CNGB3);ENSSSCT00000007735(MKKS);ENSSSCT00000008789(IFT140);ENSSSCT00000009960(BBS7);ENSSSCT00000010869(HNF1A);ENSSSCT00000012686(RHO);ENSSSCT00000013066(IFT57);ENSSSCT00000015126(RAB8A);ENSSSCT00000017…
GO:0120114	Sm-like protein family complex	24	45	0.989996	1	ENSSSCT00000003330(SNRPA);ENSSSCT00000004100(SNRPD1);ENSSSCT00000008903(SNRNP200);ENSSSCT00000018545(SLU7);ENSSSCT00000032454(PRPF4);ENSSSCT00000035957(ARFGEF1);ENSSSCT00000040991(GEMIN5);ENSSSCT00000041564(PRPF3);ENSSSCT00000044178(LSM10);ENSSSCT00000045251(-);ENSSSCT00000046803(TXNL4A);ENSSSCT00000047100(SNRPB2);ENSSSCT00000051632(PRPF6);ENSSSCT00000053086(GEMIN4);ENSSSCT00000053608(PHF5A);ENSS…
GO:0000786	nucleosome	15	30	0.990235	1	ENSSSCT00000001263(-);ENSSSCT00000010491(MPHOSPH8);ENSSSCT00000017617(TNP1);ENSSSCT00000025986(-);ENSSSCT00000039035(-);ENSSSCT00000041735(GLYR1);ENSSSCT00000045254(-);ENSSSCT00000057620(IRF4);ENSSSCT00000061257(-);ENSSSCT00000062796(CENPA);ENSSSCT00000068559(-);ENSSSCT00000069200(-);ENSSSCT00000069351(-);ENSSSCT00000080264(-);ENSSSCT00000087477(-)
GO:0000931	gamma-tubulin large complex	1	4	0.990452	1	ENSSSCT00000048548(MZT1)
GO:0008274	gamma-tubulin ring complex	1	4	0.990452	1	ENSSSCT00000048548(MZT1)
GO:0008540	proteasome regulatory particle, base subcomplex	1	4	0.990452	1	ENSSSCT00000072176(PSMD5)
GO:0033178	proton-transporting two-sector ATPase complex, catalytic domain	1	4	0.990452	1	ENSSSCT00000039822(ATP6V1A)
GO:0044300	cerebellar mossy fiber	1	4	0.990452	1	ENSSSCT00000087897(DLG4)
GO:0097209	epidermal lamellar body	1	4	0.990452	1	ENSSSCT00000042475(ABCA12)
GO:0097255	R2TP complex	1	4	0.990452	1	ENSSSCT00000062773(RPAP3)
GO:0032994	protein-lipid complex	8	18	0.991468	1	ENSSSCT00000003426(APOE);ENSSSCT00000008138(PLTP);ENSSSCT00000022340(PCYOX1);ENSSSCT00000054621(APOM);ENSSSCT00000059830(PON1);ENSSSCT00000060340(DBI);ENSSSCT00000061852(APOA4);ENSSSCT00000065144(BIN1)
GO:0097525	spliceosomal snRNP complex	17	34	0.993077	1	ENSSSCT00000003330(SNRPA);ENSSSCT00000004100(SNRPD1);ENSSSCT00000008903(SNRNP200);ENSSSCT00000032454(PRPF4);ENSSSCT00000041564(PRPF3);ENSSSCT00000045251(-);ENSSSCT00000046803(TXNL4A);ENSSSCT00000047100(SNRPB2);ENSSSCT00000051632(PRPF6);ENSSSCT00000053608(PHF5A);ENSSSCT00000054674(SF3B1);ENSSSCT00000064184(SF3A1);ENSSSCT00000070272(SF3A3);ENSSSCT00000078144(USP39);ENSSSCT00000078675(LSM3);ENSSSCT0…
GO:0046540	U4/U6 x U5 tri-snRNP complex	10	22	0.993626	1	ENSSSCT00000004100(SNRPD1);ENSSSCT00000008903(SNRNP200);ENSSSCT00000032454(PRPF4);ENSSSCT00000041564(PRPF3);ENSSSCT00000046803(TXNL4A);ENSSSCT00000051632(PRPF6);ENSSSCT00000078144(USP39);ENSSSCT00000078675(LSM3);ENSSSCT00000090206(TXNL4B);ENSSSCT00000090383(LSM7)
GO:0097526	spliceosomal tri-snRNP complex	10	22	0.993626	1	ENSSSCT00000004100(SNRPD1);ENSSSCT00000008903(SNRNP200);ENSSSCT00000032454(PRPF4);ENSSSCT00000041564(PRPF3);ENSSSCT00000046803(TXNL4A);ENSSSCT00000051632(PRPF6);ENSSSCT00000078144(USP39);ENSSSCT00000078675(LSM3);ENSSSCT00000090206(TXNL4B);ENSSSCT00000090383(LSM7)
GO:0005882	intermediate filament	24	46	0.993929	1	ENSSSCT00000000255(KRT75);ENSSSCT00000000260(KRT84);ENSSSCT00000000267(KRT5);ENSSSCT00000000270(KRT1);ENSSSCT00000010935(NEFH);ENSSSCT00000011589(INA);ENSSSCT00000012735(BFSP2);ENSSSCT00000015568(LMNB1);ENSSSCT00000018879(GFAP);ENSSSCT00000018974(JUP);ENSSSCT00000029680(SLC1A4);ENSSSCT00000038083(KRT4);ENSSSCT00000046037(LMNA);ENSSSCT00000048358(KRT8);ENSSSCT00000049084(NEFL);ENSSSCT00000049337(T…
GO:0005875	microtubule associated complex	27	51	0.994016	1	ENSSSCT00000003898(KIF17);ENSSSCT00000006218(DYNC2I2);ENSSSCT00000011666(SHTN1);ENSSSCT00000012009(DCTN3);ENSSSCT00000013957(HAUS7);ENSSSCT00000016830(NME8);ENSSSCT00000025606(DNAI4);ENSSSCT00000038830(HAUS3);ENSSSCT00000040757(HAUS5);ENSSSCT00000042234(DNAH17);ENSSSCT00000042378(HDAC6);ENSSSCT00000050721(KIF3B);ENSSSCT00000051192(HAUS2);ENSSSCT00000053368(HAUS8);ENSSSCT00000054017(DNAH5);ENSSSCT…
GO:0017101	aminoacyl-tRNA synthetase multienzyme complex	4	11	0.994312	1	ENSSSCT00000027044(IARS1);ENSSSCT00000062252(-);ENSSSCT00000064879(DARS1);ENSSSCT00000074538(LARS1)
GO:0005685	U1 snRNP	3	9	0.994453	1	ENSSSCT00000003330(SNRPA);ENSSSCT00000004100(SNRPD1);ENSSSCT00000045251(-)
GO:0036379	myofilament	3	9	0.994453	1	ENSSSCT00000006049(TRIM32);ENSSSCT00000050122(TNNC1);ENSSSCT00000078553(TMOD3)
GO:0043020	NADPH oxidase complex	3	9	0.994453	1	ENSSSCT00000008467(NCF1);ENSSSCT00000036076(GP91-PHOX);ENSSSCT00000051907(NCF2)
GO:0005838	proteasome regulatory particle	5	13	0.994524	1	ENSSSCT00000019298(PSMD11);ENSSSCT00000041764(PSMD7);ENSSSCT00000059396(PSMD12);ENSSSCT00000069503(PSMD13);ENSSSCT00000072176(PSMD5)
GO:0008250	oligosaccharyltransferase complex	5	13	0.994524	1	ENSSSCT00000012296(STT3B);ENSSSCT00000040618(RPN1);ENSSSCT00000057395(RPN1);ENSSSCT00000067287(DAD1);ENSSSCT00000072080(STT3A)
GO:0034364	high-density lipoprotein particle	5	13	0.994524	1	ENSSSCT00000003426(APOE);ENSSSCT00000008138(PLTP);ENSSSCT00000054621(APOM);ENSSSCT00000059830(PON1);ENSSSCT00000061852(APOA4)
GO:0034358	plasma lipoprotein particle	6	15	0.994916	1	ENSSSCT00000003426(APOE);ENSSSCT00000008138(PLTP);ENSSSCT00000022340(PCYOX1);ENSSSCT00000054621(APOM);ENSSSCT00000059830(PON1);ENSSSCT00000061852(APOA4)
GO:1990777	lipoprotein particle	6	15	0.994916	1	ENSSSCT00000003426(APOE);ENSSSCT00000008138(PLTP);ENSSSCT00000022340(PCYOX1);ENSSSCT00000054621(APOM);ENSSSCT00000059830(PON1);ENSSSCT00000061852(APOA4)
GO:0044815	DNA packaging complex	19	38	0.995079	1	ENSSSCT00000001055(NCAPH2);ENSSSCT00000001263(-);ENSSSCT00000005946(SMC2);ENSSSCT00000010491(MPHOSPH8);ENSSSCT00000017617(TNP1);ENSSSCT00000025986(-);ENSSSCT00000039035(-);ENSSSCT00000041735(GLYR1);ENSSSCT00000045254(-);ENSSSCT00000056723(SMC4);ENSSSCT00000057620(IRF4);ENSSSCT00000061257(-);ENSSSCT00000062796(CENPA);ENSSSCT00000068559(-);ENSSSCT00000069200(-);ENSSSCT00000069351(-);ENSSSCT00000080…
GO:0001527	microfibril	2	7	0.995223	1	ENSSSCT00000005493(THSD4);ENSSSCT00000066231(MFAP1)
GO:0005865	striated muscle thin filament	2	7	0.995223	1	ENSSSCT00000050122(TNNC1);ENSSSCT00000078553(TMOD3)
GO:0042599	lamellar body	2	7	0.995223	1	ENSSSCT00000040636(NAPSA);ENSSSCT00000042475(ABCA12)
GO:0005861	troponin complex	1	5	0.997017	1	ENSSSCT00000050122(TNNC1)
GO:0043256	laminin complex	1	5	0.997017	1	ENSSSCT00000004108(LAMA3)
GO:0120044	stereocilium base	1	5	0.997017	1	ENSSSCT00000052648(TRIOBP)
GO:0019866	organelle inner membrane	121	202	0.997056	1	ENSSSCT00000000048(SMDT1);ENSSSCT00000000849(LRRK2);ENSSSCT00000001151(MCUR1);ENSSSCT00000002578(COX16);ENSSSCT00000003755(DNAJC11);ENSSSCT00000003896(PINK1);ENSSSCT00000005728(DMAC1);ENSSSCT00000006760(NDUFB8);ENSSSCT00000008361(-);ENSSSCT00000008468(RCC1L);ENSSSCT00000008595(UQCRC2);ENSSSCT00000009375(HADHB);ENSSSCT00000009492(LETM1);ENSSSCT00000010009(MCUB);ENSSSCT00000010118(COQ2);ENSSSCT0000…
GO:0005740	mitochondrial envelope	176	287	0.997101	1	ENSSSCT00000000048(SMDT1);ENSSSCT00000000849(LRRK2);ENSSSCT00000001151(MCUR1);ENSSSCT00000002578(COX16);ENSSSCT00000003755(DNAJC11);ENSSSCT00000003896(PINK1);ENSSSCT00000004798(NDUFAF4);ENSSSCT00000004849(-);ENSSSCT00000005158(GATM);ENSSSCT00000005728(DMAC1);ENSSSCT00000006760(NDUFB8);ENSSSCT00000007177(HAX1);ENSSSCT00000007815(MAVS);ENSSSCT00000008201(FAM210B);ENSSSCT00000008361(-);ENSSSCT000000…
GO:0005858	axonemal dynein complex	4	12	0.997668	1	ENSSSCT00000016830(NME8);ENSSSCT00000025606(DNAI4);ENSSSCT00000042234(DNAH17);ENSSSCT00000054017(DNAH5)
GO:0044447	axoneme part	6	17	0.999013	1	ENSSSCT00000016830(NME8);ENSSSCT00000025606(DNAI4);ENSSSCT00000038085(CEP162);ENSSSCT00000042234(DNAH17);ENSSSCT00000054017(DNAH5);ENSSSCT00000056622(SPEF1)
GO:0005687	U4 snRNP	1	6	0.999068	1	ENSSSCT00000004100(SNRPD1)
GO:0005743	mitochondrial inner membrane	102	176	0.999083	1	ENSSSCT00000000048(SMDT1);ENSSSCT00000000849(LRRK2);ENSSSCT00000001151(MCUR1);ENSSSCT00000002578(COX16);ENSSSCT00000003755(DNAJC11);ENSSSCT00000003896(PINK1);ENSSSCT00000005728(DMAC1);ENSSSCT00000006760(NDUFB8);ENSSSCT00000008361(-);ENSSSCT00000008468(RCC1L);ENSSSCT00000008595(UQCRC2);ENSSSCT00000009375(HADHB);ENSSSCT00000009492(LETM1);ENSSSCT00000010009(MCUB);ENSSSCT00000010118(COQ2);ENSSSCT0000…
GO:0044425	membrane part	2291	3445	0.999586	1	ENSSSCT00000000048(SMDT1);ENSSSCT00000000078(SLC25A17);ENSSSCT00000000080(MCHR1);ENSSSCT00000000111(KDELR3);ENSSSCT00000000112(KCNJ4);ENSSSCT00000000117(BAIAP2L2);ENSSSCT00000000167(RTCB);ENSSSCT00000000219(FAIM2);ENSSSCT00000000226(AQP5);ENSSSCT00000000233(RACGAP1);ENSSSCT00000000314(ITGA5);ENSSSCT00000000384(RDH5);ENSSSCT00000000492(SLC16A7);ENSSSCT00000000765(-);ENSSSCT00000000767(CD27);ENSSSC…
000061626(NEO1);ENSSSCT00000061695(PTDSS2);ENSSSCT00000061713(GRM1);ENSSSCT00000061729(LAMTOR5);ENSSSCT00000061790(AIF1);ENSSSCT00000061791(STOML2);ENSSSCT00000061808(SNAP25);ENSSSCT00000061855(VAMP7);ENSSSCT00000061871(FZD3);ENSSSCT00000061956(B3GALNT1);ENSSSCT00000061961(FAF2);ENSSSCT00000061999(SKAP1);ENSSSCT00000062107(IL18R1);ENSSSCT00000062108(TOMM6);ENSSSCT00000062145(TMEM98);ENSSSCT000000…
[truncated: 43 more rows]

## Sheet: GO (Molecular Function)
GO analysis for DEMiRs between H and L groups
[truncated: 3,215 more rows]

## Sheet: GO (Biological Process)
GO analysis for DEMiRs between H and L groups
[truncated: 13,009 more rows]

[truncated: 1 more sheets: KEGG]
