# Supplementary material for: Identification of Candidate Genes and Regulatory Competitive Endogenous RNA (ceRNA) Networks Underlying Intramuscular Fat Content in Yorkshire Pigs with Extreme Fat Deposition Phenotypes
Source: Int J Mol Sci. 2022 Oct 20;23(20):12596. doi: 10.3390/ijms232012596 (PMC9603960; doi:10.3390/ijms232012596)
Supplement: Supplementary file 1 [file ijms-23-12596-s001.zip › Supplementary File S7 ceRNA co-regulation networks.xlsx]

## Sheet: lnc-mi-mRNA.ceRNA
lnc-mi-mRNA.ceRNA
ncRNA_ID	mRNA_ID	corr(lnc-mRNA)	corr(lnc-miRNA)	corr(mi-mRNA)	miRNA_ID(both)	Symbol
ENSSSCT00000045351	ENSSSCG00000003923	0.918121	-0.724714	-0.885714	miR-1983-z	HECTD3
ENSSSCT00000045351	ENSSSCG00000015645	0.917716	-0.782691	-0.898645	miR-10-x	-
ENSSSCT00000045351	ENSSSCG00000027410	0.967099	-0.724714	-0.885714	miR-1983-z	CBFA2T2
ENSSSCT00000045351	ENSSSCG00000037314	0.927915	-0.724714	-0.942857	miR-1983-z	TMCO1
ENSSSCT00000045351	ENSSSCG00000039896	0.963232	-0.724714	-0.845154	miR-1983-z	TMEM38B
ENSSSCT00000049491	ENSSSCG00000009043	0.90976	-0.828079	-0.828571	miR-9985-z	ABCE1
ENSSSCT00000049491	ENSSSCG00000009419	0.904722	-0.828079	-0.885714	miR-9985-z	-
ENSSSCT00000050073	ENSSSCG00000000687	0.968238	-0.828571	-0.771429	miR-486-y	CD4
ENSSSCT00000050073	ENSSSCG00000002866	0.923451	-0.828571	-0.885714	miR-486-y	CEBPA
ENSSSCT00000050073	ENSSSCG00000006491	0.909271	-0.828571	-0.811679	miR-486-y	-
ENSSSCT00000050073	ENSSSCG00000006582	0.92023	-0.828571	-0.771429	miR-486-y	S100A14
ENSSSCT00000050073	ENSSSCG00000010033	0.900063	-0.828571	-0.885714	miR-486-y	PRR14L
ENSSSCT00000050073	ENSSSCG00000017193	0.950913	-0.828571	-0.828571	miR-486-y	-
ENSSSCT00000050073	ENSSSCG00000017193	0.950913	-0.758971	-0.758971	novel-m0103-3p	-
ENSSSCT00000050073	ENSSSCG00000023715	0.951068	-0.828571	-0.714286	miR-486-y	GNS
ENSSSCT00000050073	ENSSSCG00000032544	0.900989	-0.828571	-0.942857	miR-486-y	-
ENSSSCT00000050073	ENSSSCG00000035211	0.909173	-0.828571	-0.828571	miR-486-y	GCC1
ENSSSCT00000066662	ENSSSCG00000009043	0.905023	-0.777542	-0.885714	miR-141-y	ABCE1
ENSSSCT00000066779	ENSSSCG00000007816	0.961614	-0.927634	-0.885714	ssc-miR-7138-5p	IL21R
ENSSSCT00000066779	ENSSSCG00000008966	0.970098	-0.927634	-0.777542	ssc-miR-7138-5p	PARM1
ENSSSCT00000066779	ENSSSCG00000008966	0.970098	-0.927634	-0.845154	ssc-miR-196a	PARM1
ENSSSCT00000066779	ENSSSCG00000015249	0.974079	-0.927634	-0.828571	ssc-miR-196a	ADAMTS8
ENSSSCT00000066779	ENSSSCG00000015498	0.974423	-0.927634	-0.771429	ssc-miR-196a	RC3H1
ENSSSCT00000066779	ENSSSCG00000027275	0.954545	-0.823193	-0.823193	novel-m0104-5p	HHLA2
ENSSSCT00000066779	ENSSSCG00000027275	0.954545	-0.927634	-0.985611	ssc-miR-196a	HHLA2
ENSSSCT00000066779	ENSSSCG00000027275	0.954545	-0.927634	-0.869657	ssc-miR-7138-5p	HHLA2
ENSSSCT00000066779	ENSSSCG00000028051	0.996544	-0.927634	-0.927634	ssc-miR-7138-5p	ZNF385C
ENSSSCT00000066779	ENSSSCG00000028777	0.952661	-0.927634	-0.828571	ssc-miR-196a	-
ENSSSCT00000066779	ENSSSCG00000028777	0.952661	-0.927634	-0.885714	ssc-miR-7138-5p	-
ENSSSCT00000066779	ENSSSCG00000036201	0.987055	-0.927634	-0.885714	ssc-miR-7138-5p	NPR3
ENSSSCT00000066779	ENSSSCG00000039592	0.96175	-0.927634	-0.771429	ssc-miR-196a	ZMYND19
ENSSSCT00000066779	ENSSSCG00000039592	0.96175	-0.927634	-0.771429	ssc-miR-7138-5p	ZMYND19
ENSSSCT00000067667	ENSSSCG00000032498	0.928004	-0.845154	-0.885714	novel-m0064-3p	IDH3A
ENSSSCT00000068476	ENSSSCG00000007253	0.931875	-0.758971	-0.771429	ssc-miR-7138-5p	MAPRE1
ENSSSCT00000068476	ENSSSCG00000017379	0.924698	-0.758971	-0.771429	ssc-miR-7138-5p	ETV4
ENSSSCT00000068476	ENSSSCG00000050245	0.913479	-0.758971	-0.828571	ssc-miR-7138-5p	-
ENSSSCT00000069784	ENSSSCG00000002632	0.983811	-0.927634	-0.771429	miR-10-x	SLC28A1
ENSSSCT00000069784	ENSSSCG00000010260	0.902576	-0.927634	-0.771429	miR-10-x	SAR1A
ENSSSCT00000069784	ENSSSCG00000036201	0.994326	-0.927634	-0.771429	miR-10-x	NPR3
ENSSSCT00000070023	ENSSSCG00000003923	0.940402	-0.942857	-0.885714	miR-1983-z	HECTD3
ENSSSCT00000070023	ENSSSCG00000013720	0.92532	-0.942857	-0.880406	miR-1983-z	-
ENSSSCT00000070023	ENSSSCG00000027410	0.94384	-0.942857	-0.885714	miR-1983-z	CBFA2T2
ENSSSCT00000070023	ENSSSCG00000034814	0.951549	-0.942857	-0.840668	miR-1983-z	MRTO4
ENSSSCT00000072893	ENSSSCG00000007253	0.943393	-0.898645	-0.771429	ssc-miR-7138-5p	MAPRE1
ENSSSCT00000072893	ENSSSCG00000050245	0.936327	-0.898645	-0.828571	ssc-miR-7138-5p	-
ENSSSCT00000073662	ENSSSCG00000015645	0.937354	-0.771429	-0.985611	ssc-miR-7138-5p	-
ENSSSCT00000073662	ENSSSCG00000029790	0.948486	-0.714286	-0.758971	novel-m0064-3p	PCYOX1
ENSSSCT00000073662	ENSSSCG00000034814	0.963578	-0.771429	-0.985611	ssc-miR-7138-5p	MRTO4
ENSSSCT00000074255	ENSSSCG00000013236	0.92351	-0.777542	-0.771429	miR-484-z	MYBPC3
ENSSSCT00000074255	ENSSSCG00000013312	0.933044	-0.845154	-0.885714	miR-1983-z	HIPK3
ENSSSCT00000074255	ENSSSCG00000027410	0.940031	-0.845154	-0.885714	miR-1983-z	CBFA2T2
ENSSSCT00000074255	ENSSSCG00000037314	0.995381	-0.845154	-0.942857	miR-1983-z	TMCO1
ENSSSCT00000074255	ENSSSCG00000039896	0.995878	-0.845154	-0.845154	miR-1983-z	TMEM38B
ENSSSCT00000074255	ENSSSCG00000039896	0.995878	-0.777542	-0.777542	miR-484-z	TMEM38B
ENSSSCT00000075068	ENSSSCG00000035669	0.961838	-0.811679	-0.771429	miR-6391-z	-
ENSSSCT00000076340	ENSSSCG00000002434	0.957491	-0.92582	-0.828571	ssc-miR-7138-5p	NRDE2
ENSSSCT00000076340	ENSSSCG00000003923	0.918001	-0.833238	-0.885714	miR-1983-z	HECTD3
ENSSSCT00000076340	ENSSSCG00000013720	0.97155	-0.833238	-0.880406	miR-1983-z	-
ENSSSCT00000076340	ENSSSCG00000015645	0.920615	-0.92582	-0.985611	ssc-miR-7138-5p	-
ENSSSCT00000076340	ENSSSCG00000017499	0.914982	-0.92582	-0.771429	ssc-miR-7138-5p	STARD3
ENSSSCT00000076340	ENSSSCG00000027410	0.904901	-0.833238	-0.885714	miR-1983-z	CBFA2T2
ENSSSCT00000076340	ENSSSCG00000027410	0.904901	-0.92582	-0.828571	ssc-miR-7138-5p	CBFA2T2
ENSSSCT00000076340	ENSSSCG00000033983	0.901564	-0.92582	-0.714286	ssc-miR-7138-5p	RRP7A
ENSSSCT00000076340	ENSSSCG00000034814	0.978505	-0.833238	-0.840668	miR-1983-z	MRTO4
ENSSSCT00000076340	ENSSSCG00000034814	0.978505	-0.92582	-0.985611	ssc-miR-7138-5p	MRTO4
ENSSSCT00000077301	ENSSSCG00000009839	0.972361	-0.802377	-0.771429	miR-484-z	CIT
ENSSSCT00000077301	ENSSSCG00000013720	0.976205	-0.802377	-0.819689	miR-484-z	-
ENSSSCT00000077690	ENSSSCG00000015079	0.909858	-0.92582	-0.985611	miR-9985-z	BACE1
ENSSSCT00000077690	ENSSSCG00000020856	0.932841	-0.92582	-0.885714	miR-9985-z	PPME1
ENSSSCT00000077690	ENSSSCG00000029323	0.906688	-0.92582	-0.885714	miR-9985-z	KCNE3
ENSSSCT00000080830	ENSSSCG00000013312	0.938195	-0.845154	-0.885714	miR-1983-z	HIPK3
ENSSSCT00000080830	ENSSSCG00000027410	0.934498	-0.845154	-0.885714	miR-1983-z	CBFA2T2
ENSSSCT00000080830	ENSSSCG00000037314	0.995769	-0.845154	-0.942857	miR-1983-z	TMCO1
ENSSSCT00000080830	ENSSSCG00000039896	0.994198	-0.845154	-0.845154	miR-1983-z	TMEM38B
ENSSSCT00000080916	ENSSSCG00000009419	0.917956	-0.811679	-0.828571	miR-141-y	-
ENSSSCT00000080916	ENSSSCG00000010478	0.963772	-0.811679	-0.828571	miR-141-y	FFAR4
ENSSSCT00000080916	ENSSSCG00000010929	0.900621	-0.811679	-0.828571	miR-486-y	CYB5R1
ENSSSCT00000080916	ENSSSCG00000015079	0.947722	-0.811679	-0.753702	miR-141-y	BACE1
ENSSSCT00000080916	ENSSSCG00000015079	0.947722	-0.840668	-0.898645	miR-2683-z	BACE1
ENSSSCT00000080916	ENSSSCG00000016521	0.901724	-0.840668	-0.811679	miR-2683-z	DGKI
ENSSSCT00000080916	ENSSSCG00000023715	0.901827	-0.811679	-0.714286	miR-486-y	GNS
ENSSSCT00000080916	ENSSSCG00000034090	0.971632	-0.840668	-0.771429	miR-2683-z	CRTC3
ENSSSCT00000080916	ENSSSCG00000035211	0.934713	-0.811679	-0.828571	miR-486-y	GCC1
ENSSSCT00000080916	ENSSSCG00000036556	0.937033	-0.811679	-0.898645	miR-141-y	IFNAR2
ENSSSCT00000085109	ENSSSCG00000006491	0.908394	-0.771429	-0.811679	miR-486-y	-
ENSSSCT00000085109	ENSSSCG00000006582	0.935684	-0.771429	-0.771429	miR-486-y	S100A14
ENSSSCT00000085109	ENSSSCG00000008545	0.904798	-0.828571	-0.771429	ssc-miR-10391	ZNF512
ENSSSCT00000085109	ENSSSCG00000011451	0.910168	-0.771429	-0.771429	miR-486-y	ITIH3
ENSSSCT00000085109	ENSSSCG00000011451	0.910168	-0.828571	-0.714286	ssc-miR-10391	ITIH3
ENSSSCT00000085109	ENSSSCG00000023715	0.952412	-0.771429	-0.714286	miR-486-y	GNS
ENSSSCT00000085972	ENSSSCG00000000687	0.941333	-0.771429	-0.828571	ssc-miR-10391	CD4
ENSSSCT00000085972	ENSSSCG00000002866	0.941944	-0.771429	-0.942857	ssc-miR-10391	CEBPA
ENSSSCT00000085972	ENSSSCG00000010033	0.950194	-0.771429	-0.942857	ssc-miR-10391	PRR14L
ENSSSCT00000085972	ENSSSCG00000010385	0.995118	-0.771429	-0.885714	ssc-miR-10391	VSTM4
ENSSSCT00000085972	ENSSSCG00000010968	0.909677	-0.771429	-0.828571	ssc-miR-10391	-
ENSSSCT00000085972	ENSSSCG00000040464	0.97768	-0.771429	-0.885714	ssc-miR-10391	LEP
ENSSSCT00000086039	ENSSSCG00000050245	0.959208	-0.777542	-0.845154	novel-m0104-5p	-
ENSSSCT00000087125	ENSSSCG00000001913	0.926625	-0.885714	-0.942857	miR-484-z	STOML1
ENSSSCT00000087125	ENSSSCG00000007162	0.989486	-0.885714	-0.845154	miR-484-z	UBOX5
ENSSSCT00000087125	ENSSSCG00000011849	0.959129	-0.885714	-0.828571	miR-484-z	TNK2
ENSSSCT00000088265	ENSSSCG00000011390	0.928144	-0.880406	-0.845154	miR-141-y	IP6K1
ENSSSCT00000088265	ENSSSCG00000011390	0.928144	-0.758971	-0.777542	ssc-miR-200b	IP6K1
ENSSSCT00000088265	ENSSSCG00000016856	0.94268	-0.880406	-0.898645	miR-141-y	C9
ENSSSCT00000090674	ENSSSCG00000038757	0.939461	-0.771429	-0.714286	ssc-miR-7138-5p	-
MSTRG.12072.1	ENSSSCG00000000687	0.967233	-0.714286	-0.771429	miR-486-y	CD4
MSTRG.12072.1	ENSSSCG00000000687	0.967233	-0.771429	-0.828571	ssc-miR-10391	CD4
MSTRG.12072.1	ENSSSCG00000006491	0.971959	-0.714286	-0.811679	miR-486-y	-
MSTRG.12072.1	ENSSSCG00000006582	0.934057	-0.714286	-0.771429	miR-486-y	S100A14
MSTRG.12072.1	ENSSSCG00000008545	0.941901	-0.771429	-0.771429	ssc-miR-10391	ZNF512
MSTRG.12072.1	ENSSSCG00000017193	0.932384	-0.714286	-0.828571	miR-486-y	-
MSTRG.12072.1	ENSSSCG00000023715	0.971566	-0.714286	-0.714286	miR-486-y	GNS
MSTRG.12440.1	ENSSSCG00000009043	0.974766	-0.771429	-0.885714	miR-141-y	ABCE1
MSTRG.12440.1	ENSSSCG00000009043	0.974766	-0.771429	-0.771429	miR-200-y	ABCE1
MSTRG.12440.1	ENSSSCG00000010478	0.947616	-0.771429	-0.828571	miR-141-y	FFAR4
MSTRG.12440.1	ENSSSCG00000010478	0.947616	-0.771429	-0.771429	miR-200-y	FFAR4
MSTRG.12440.1	ENSSSCG00000015079	0.95467	-0.771429	-0.753702	miR-141-y	BACE1
MSTRG.12825.1	ENSSSCG00000007816	0.902097	-0.771429	-0.885714	ssc-miR-7138-5p	IL21R
MSTRG.12825.1	ENSSSCG00000028051	0.956719	-0.771429	-0.927634	ssc-miR-7138-5p	ZNF385C
MSTRG.12825.1	ENSSSCG00000036201	0.936552	-0.771429	-0.885714	ssc-miR-7138-5p	NPR3
MSTRG.12825.1	ENSSSCG00000039592	0.950606	-0.771429	-0.771429	ssc-miR-7138-5p	ZMYND19
MSTRG.13228.1	ENSSSCG00000017379	0.918599	-0.714286	-0.771429	ssc-miR-7138-5p	ETV4
MSTRG.13228.1	ENSSSCG00000038757	0.972035	-0.714286	-0.714286	ssc-miR-7138-5p	-
MSTRG.14355.1	ENSSSCG00000000687	0.939917	-0.885714	-0.771429	miR-486-y	CD4
MSTRG.14355.1	ENSSSCG00000006491	0.911216	-0.885714	-0.811679	miR-486-y	-
MSTRG.14355.1	ENSSSCG00000010033	0.944191	-0.885714	-0.885714	miR-486-y	PRR14L
MSTRG.14355.1	ENSSSCG00000010968	0.965324	-0.885714	-0.714286	miR-486-y	-
MSTRG.14355.1	ENSSSCG00000017193	0.984823	-0.885714	-0.828571	miR-486-y	-
MSTRG.14355.1	ENSSSCG00000032544	0.973143	-0.885714	-0.942857	miR-486-y	-
MSTRG.1562.3	ENSSSCG00000015645	0.971832	-0.845154	-0.823193	novel-m0104-5p	-
MSTRG.1562.3	ENSSSCG00000034814	0.959734	-0.845154	-0.823193	novel-m0104-5p	MRTO4

## Sheet: circ-mi-mRNA.ceRNA
circ-mi-mRNA.ceRNA
ncRNA_ID	mRNA_ID	corr(circ-mRNA)	corr(circ-miRNA)	corr(mi-mRNA)	miRNA_ID(both)	Symbol
novel_circ_003564	ENSSSCG00000006309	0.959521	-0.811679	-0.714286	ssc-miR-200b	CD247
novel_circ_011355	ENSSSCG00000008966	0.947708	-0.714286	-0.845154	ssc-miR-196a	PARM1
novel_circ_011355	ENSSSCG00000015249	0.978771	-0.714286	-0.828571	ssc-miR-196a	ADAMTS8
novel_circ_011355	ENSSSCG00000015498	0.929819	-0.714286	-0.771429	ssc-miR-196a	RC3H1
novel_circ_011355	ENSSSCG00000027275	0.911388	-0.714286	-0.985611	ssc-miR-196a	HHLA2
novel_circ_011355	ENSSSCG00000028777	0.910308	-0.714286	-0.828571	ssc-miR-196a	-
novel_circ_011355	ENSSSCG00000039592	0.910898	-0.714286	-0.771429	ssc-miR-196a	ZMYND19
