# Supplementary material for: Identification of Candidate Genes and Regulatory Competitive Endogenous RNA (ceRNA) Networks Underlying Intramuscular Fat Content in Yorkshire Pigs with Extreme Fat Deposition Phenotypes
Source: Int J Mol Sci. 2022 Oct 20;23(20):12596. doi: 10.3390/ijms232012596 (PMC9603960; doi:10.3390/ijms232012596)
Supplement: Supplementary file 1 [file ijms-23-12596-s001.zip › Supplementary File S8 Target genes prediction of DE lncRNAs.xlsx]

## Sheet: antiense
Antiense prediction
lncRNA_ID	GeneID	Symbol
MSTRG.10478.1	ENSSSCG00000039218	SLC38A8
MSTRG.12440.1	ENSSSCG00000001780	FAH

## Sheet: cis
Cis prediction
lncRNA_ID	GeneID	Symbol	up/down_Stream	distance
MSTRG.232.1	ENSSSCG00000004339	UFL1	DOWNSTREAM	5454
ENSSSCT00000073650	ENSSSCG00000036168	PDSS2	UPSTREAM	75
ENSSSCT00000088017	ENSSSCG00000051349	-	DOWNSTREAM	3483
ENSSSCT00000076340	ENSSSCG00000010817	LYPLAL1	UPSTREAM	77
ENSSSCT00000049660	ENSSSCG00000048294	-	DOWNSTREAM	7796
MSTRG.1567.1	ENSSSCG00000011106	CREM	DOWNSTREAM	126
ENSSSCT00000074993	ENSSSCG00000024021	-	DOWNSTREAM	7123
ENSSSCT00000074993	ENSSSCG00000011106	CREM	DOWNSTREAM	9533
MSTRG.2044.3	ENSSSCG00000035923	JMJD6	DOWNSTREAM	4456
ENSSSCT00000074255	ENSSSCG00000017380	ARL4D	UPSTREAM	3665
MSTRG.2476.1	ENSSSCG00000034371	-	DOWNSTREAM	9217
ENSSSCT00000087125	ENSSSCG00000018032	TRPV2	DOWNSTREAM	697
ENSSSCT00000087125	ENSSSCG00000036776	LRRC75A	DOWNSTREAM	22
MSTRG.3201.1	ENSSSCG00000011542	THUMPD3	DOWNSTREAM	6453
MSTRG.3201.1	ENSSSCG00000011540	SETD5	UPSTREAM	204
MSTRG.4703.2	ENSSSCG00000010653	TRUB1	UPSTREAM	102
MSTRG.4737.2	ENSSSCG00000010719	-	DOWNSTREAM	9240
ENSSSCT00000049491	ENSSSCG00000016370	SEPTIN2	UPSTREAM	3116
ENSSSCT00000066793	ENSSSCG00000016540	-	UPSTREAM	2764
ENSSSCT00000084825	ENSSSCG00000032591	-	UPSTREAM	6761
ENSSSCT00000084825	ENSSSCG00000033780	B4GALNT4	UPSTREAM	109
ENSSSCT00000088022	ENSSSCG00000012850	DEAF1	UPSTREAM	765
ENSSSCT00000088022	ENSSSCG00000012848	EPS8L2	UPSTREAM	115
ENSSSCT00000088022	ENSSSCG00000012842	RPLP2	UPSTREAM	1588
ENSSSCT00000088022	ENSSSCG00000012847	TALDO1	UPSTREAM	1591
ENSSSCT00000069898	ENSSSCG00000013082	-	DOWNSTREAM	3188
ENSSSCT00000088265	ENSSSCG00000013145	DTX4	DOWNSTREAM	1769
ENSSSCT00000069577	ENSSSCG00000014171	ERAP1	UPSTREAM	6463
ENSSSCT00000077301	ENSSSCG00000031518	STARD4	UPSTREAM	300
ENSSSCT00000090965	ENSSSCG00000008122	ADRA2B	UPSTREAM	6512
ENSSSCT00000072909	ENSSSCG00000008563	KCNK3	DOWNSTREAM	4040
ENSSSCT00000066499	ENSSSCG00000006256	SOX17	UPSTREAM	3219
MSTRG.10478.1	ENSSSCG00000032115	OSGIN1	DOWNSTREAM	4292
ENSSSCT00000075507	ENSSSCG00000040173	DLGAP3	DOWNSTREAM	7078
MSTRG.12825.1	ENSSSCG00000002410	CEP128	DOWNSTREAM	4351
ENSSSCT00000080216	ENSSSCG00000008970	CDKL2	UPSTREAM	289
ENSSSCT00000080216	ENSSSCG00000022940	G3BP2	DOWNSTREAM	9859
MSTRG.14202.1	ENSSSCG00000040853	-	DOWNSTREAM	9129
MSTRG.14202.1	ENSSSCG00000031863	-	DOWNSTREAM	6104
MSTRG.14355.1	ENSSSCG00000048518	-	UPSTREAM	2079
MSTRG.14434.8	ENSSSCG00000034846	-	DOWNSTREAM	3910
ENSSSCT00000077712	ENSSSCG00000034846	-	DOWNSTREAM	988
ENSSSCT00000085972	ENSSSCG00000049846	-	UPSTREAM	2317

## Sheet: trans
Trans prediction
lncRNA_ID	GeneID	Symbol	cor	p_value
ENSSSCT00000073115	ENSSSCG00000000003	TTC38	0.963959	0.00192504
ENSSSCT00000074683	ENSSSCG00000000003	TTC38	1	0
ENSSSCT00000083654	ENSSSCG00000000003	TTC38	0.989474	0.000165622
ENSSSCT00000084825	ENSSSCG00000000003	TTC38	1	0
ENSSSCT00000085428	ENSSSCG00000000003	TTC38	0.995418	3.1443e-05
ENSSSCT00000089741	ENSSSCG00000000003	TTC38	1	0
MSTRG.14200.3	ENSSSCG00000000003	TTC38	0.961531	0.00219131
MSTRG.14355.1	ENSSSCG00000000003	TTC38	0.967468	0.00157024
MSTRG.1562.3	ENSSSCG00000000020	PHF21B	0.953499	0.0031932
ENSSSCT00000083654	ENSSSCG00000000021	-	0.972235	0.00114568
MSTRG.14355.1	ENSSSCG00000000021	-	0.961311	0.0022163
MSTRG.14434.8	ENSSSCG00000000021	-	0.959678	0.00240602
ENSSSCT00000074683	ENSSSCG00000000025	-	0.968403	0.00148183
ENSSSCT00000083654	ENSSSCG00000000025	-	0.987516	0.000232812
ENSSSCT00000084825	ENSSSCG00000000025	-	0.968403	0.00148183
ENSSSCT00000085428	ENSSSCG00000000025	-	0.961057	0.00224525
ENSSSCT00000089741	ENSSSCG00000000025	-	0.968403	0.00148183
ENSSSCT00000062623	ENSSSCG00000000029	SCUBE1	0.973712	0.0010275
ENSSSCT00000069577	ENSSSCG00000000029	SCUBE1	0.973712	0.0010275
ENSSSCT00000069373	ENSSSCG00000000033	TSPO	-0.975534	0.000890554
ENSSSCT00000062623	ENSSSCG00000000062	CSDC2	0.982213	0.000471773
ENSSSCT00000069577	ENSSSCG00000000062	CSDC2	0.982213	0.000471773
ENSSSCT00000075507	ENSSSCG00000000062	CSDC2	0.955287	0.00295421
ENSSSCT00000077869	ENSSSCG00000000062	CSDC2	0.965717	0.00174282
MSTRG.129.2	ENSSSCG00000000062	CSDC2	0.965717	0.00174282
ENSSSCT00000045351	ENSSSCG00000000067	CHADL	0.95169	0.00344446
ENSSSCT00000066499	ENSSSCG00000000073	-	1	0
MSTRG.10478.1	ENSSSCG00000000073	-	0.958318	0.00256986
MSTRG.232.1	ENSSSCG00000000073	-	0.95609	0.00284983
MSTRG.14434.8	ENSSSCG00000000076	SGSM3	-0.977687	0.00074126
ENSSSCT00000066499	ENSSSCG00000000080	GRAP2	0.959737	0.00239898
ENSSSCT00000062623	ENSSSCG00000000081	ENTHD1	0.979796	0.000608185
ENSSSCT00000066779	ENSSSCG00000000081	ENTHD1	0.973117	0.00107434
ENSSSCT00000069577	ENSSSCG00000000081	ENTHD1	0.979796	0.000608185
ENSSSCT00000069784	ENSSSCG00000000081	ENTHD1	0.996505	1.83059e-05
ENSSSCT00000080686	ENSSSCG00000000081	ENTHD1	0.970023	0.00133444
MSTRG.5755.1	ENSSSCG00000000081	ENTHD1	0.989807	0.000155323
ENSSSCT00000077690	ENSSSCG00000000091	APOBEC3B	-0.968922	0.00143374
MSTRG.12440.1	ENSSSCG00000000091	APOBEC3B	-0.967958	0.00152361
ENSSSCT00000085972	ENSSSCG00000000092	NPTXR	0.95745	0.00267726
MSTRG.14355.1	ENSSSCG00000000092	NPTXR	0.967959	0.0015235
ENSSSCT00000069784	ENSSSCG00000000116	POLR2F	-0.953605	0.00317883
ENSSSCT00000072909	ENSSSCG00000000117	C22orf23	0.971668	0.00119272
MSTRG.4737.2	ENSSSCG00000000117	C22orf23	0.964554	0.00186238
ENSSSCT00000069373	ENSSSCG00000000118	MICALL1	0.950174	0.00366214
MSTRG.5410.1	ENSSSCG00000000120	ANKRD54	0.959922	0.00237716
ENSSSCT00000070241	ENSSSCG00000000121	GALR3	0.959665	0.00240757
ENSSSCT00000074993	ENSSSCG00000000121	GALR3	0.958353	0.00256554
ENSSSCT00000088017	ENSSSCG00000000121	GALR3	0.961959	0.00214319
ENSSSCT00000089535	ENSSSCG00000000121	GALR3	0.957348	0.00268995
MSTRG.4994.1	ENSSSCG00000000121	GALR3	0.966293	0.00168506
ENSSSCT00000066793	ENSSSCG00000000137	NCF4	0.966173	0.00169704
ENSSSCT00000080216	ENSSSCG00000000137	NCF4	0.957803	0.0026333
ENSSSCT00000067667	ENSSSCG00000000142	FOXRED2	0.973035	0.00108083
ENSSSCT00000069373	ENSSSCG00000000161	PWP1	-0.98913	0.000176579
MSTRG.13411.1	ENSSSCG00000000161	PWP1	-0.95891	0.00249784
MSTRG.1562.3	ENSSSCG00000000162	BTBD11	0.950365	0.00363434
ENSSSCT00000073115	ENSSSCG00000000203	KCNH3	0.966012	0.00171312
ENSSSCT00000085428	ENSSSCG00000000203	KCNH3	0.962853	0.00204423
MSTRG.14200.3	ENSSSCG00000000203	KCNH3	0.965383	0.00177674
ENSSSCT00000062623	ENSSSCG00000000207	-	1	0
ENSSSCT00000069577	ENSSSCG00000000207	-	1	0
ENSSSCT00000069784	ENSSSCG00000000207	-	0.978199	0.000707714
ENSSSCT00000075507	ENSSSCG00000000207	-	0.96833	0.00148863
ENSSSCT00000077869	ENSSSCG00000000207	-	0.979796	0.000608185
MSTRG.129.2	ENSSSCG00000000207	-	0.979796	0.000608185
MSTRG.5755.1	ENSSSCG00000000207	-	0.970901	0.00125783
ENSSSCT00000072909	ENSSSCG00000000217	RACGAP1	1	0
MSTRG.4737.2	ENSSSCG00000000217	RACGAP1	0.997106	1.25518e-05
ENSSSCT00000073115	ENSSSCG00000000239	-	0.963959	0.00192504
ENSSSCT00000074683	ENSSSCG00000000239	-	1	0
ENSSSCT00000083654	ENSSSCG00000000239	-	0.989474	0.000165622
ENSSSCT00000084825	ENSSSCG00000000239	-	1	0
ENSSSCT00000085428	ENSSSCG00000000239	-	0.995418	3.1443e-05
ENSSSCT00000089741	ENSSSCG00000000239	-	1	0
MSTRG.14200.3	ENSSSCG00000000239	-	0.961531	0.00219131
MSTRG.14355.1	ENSSSCG00000000239	-	0.967468	0.00157024
ENSSSCT00000066779	ENSSSCG00000000252	KRT8	0.951625	0.00345361
ENSSSCT00000069784	ENSSSCG00000000252	KRT8	0.950164	0.00366354
ENSSSCT00000074255	ENSSSCG00000000252	KRT8	0.95719	0.00270981
ENSSSCT00000080830	ENSSSCG00000000252	KRT8	0.961959	0.00214319
ENSSSCT00000073115	ENSSSCG00000000259	CSAD	-0.95645	0.00280355
ENSSSCT00000088265	ENSSSCG00000000259	CSAD	-0.992713	7.94551e-05
MSTRG.12072.1	ENSSSCG00000000259	CSAD	-0.979968	0.000597893
MSTRG.14200.3	ENSSSCG00000000259	CSAD	-0.956972	0.00273734
MSTRG.14434.8	ENSSSCG00000000259	CSAD	-0.989596	0.00016179
ENSSSCT00000067667	ENSSSCG00000000264	MFSD5	-0.970806	0.00126603
ENSSSCT00000090674	ENSSSCG00000000264	MFSD5	-0.985663	0.00030685
MSTRG.13411.1	ENSSSCG00000000264	MFSD5	-0.967163	0.00159973
MSTRG.12825.1	ENSSSCG00000000274	PCBP2	0.976548	0.00081856
ENSSSCT00000075507	ENSSSCG00000000278	ATF7	0.987819	0.000221672
ENSSSCT00000077869	ENSSSCG00000000278	ATF7	0.984701	0.000349309
MSTRG.129.2	ENSSSCG00000000278	ATF7	0.984701	0.000349309
ENSSSCT00000069525	ENSSSCG00000000290	COPZ1	0.970621	0.00128205
ENSSSCT00000072893	ENSSSCG00000000290	COPZ1	-0.954245	0.00309243
ENSSSCT00000077301	ENSSSCG00000000290	COPZ1	-0.955091	0.00297988
ENSSSCT00000085109	ENSSSCG00000000363	GDF11	0.952222	0.00336963
ENSSSCT00000062623	ENSSSCG00000000366	DNAJC14	-0.950801	0.00357122
ENSSSCT00000069577	ENSSSCG00000000366	DNAJC14	-0.950801	0.00357122
ENSSSCT00000050073	ENSSSCG00000000367	-	0.957256	0.00270147
ENSSSCT00000085972	ENSSSCG00000000367	-	0.955526	0.00292292
ENSSSCT00000070023	ENSSSCG00000000371	PMEL	0.965096	0.00180619
ENSSSCT00000075506	ENSSSCG00000000371	PMEL	0.992503	8.41065e-05
ENSSSCT00000076340	ENSSSCG00000000371	PMEL	0.976487	0.00082278
ENSSSCT00000087125	ENSSSCG00000000371	PMEL	0.983783	0.000392365
MSTRG.1562.3	ENSSSCG00000000371	PMEL	0.960385	0.00232297
MSTRG.3201.1	ENSSSCG00000000371	PMEL	0.959315	0.00244927
MSTRG.5410.1	ENSSSCG00000000371	PMEL	0.960189	0.00234586
MSTRG.13396.6	ENSSSCG00000000377	-	-0.963411	0.00198369
ENSSSCT00000062623	ENSSSCG00000000385	SLC39A5	0.983169	0.000422543
ENSSSCT00000066779	ENSSSCG00000000385	SLC39A5	0.966769	0.00163806
ENSSSCT00000069577	ENSSSCG00000000385	SLC39A5	0.983169	0.000422543
ENSSSCT00000069784	ENSSSCG00000000385	SLC39A5	0.973971	0.00100742
ENSSSCT00000075507	ENSSSCG00000000385	SLC39A5	0.987401	0.000237093
ENSSSCT00000077869	ENSSSCG00000000385	SLC39A5	0.991637	0.000104607
ENSSSCT00000080686	ENSSSCG00000000385	SLC39A5	0.968335	0.00148815
MSTRG.129.2	ENSSSCG00000000385	SLC39A5	0.991637	0.000104607
MSTRG.5755.1	ENSSSCG00000000385	SLC39A5	0.982116	0.000476902
ENSSSCT00000069373	ENSSSCG00000000386	ANKRD52	0.997995	6.02496e-06
MSTRG.13411.1	ENSSSCG00000000386	ANKRD52	0.958148	0.00259073
ENSSSCT00000072909	ENSSSCG00000000398	APOF	0.988716	0.00019029
ENSSSCT00000077690	ENSSSCG00000000398	APOF	0.955161	0.00297074
MSTRG.4737.2	ENSSSCG00000000398	APOF	0.996587	1.74497e-05
ENSSSCT00000073115	ENSSSCG00000000400	MIP	0.963959	0.00192504
ENSSSCT00000074683	ENSSSCG00000000400	MIP	1	0
ENSSSCT00000083654	ENSSSCG00000000400	MIP	0.989474	0.000165622
ENSSSCT00000084825	ENSSSCG00000000400	MIP	1	0
ENSSSCT00000085428	ENSSSCG00000000400	MIP	0.995418	3.1443e-05
ENSSSCT00000089741	ENSSSCG00000000400	MIP	1	0
MSTRG.14200.3	ENSSSCG00000000400	MIP	0.961531	0.00219131
MSTRG.14355.1	ENSSSCG00000000400	MIP	0.967468	0.00157024
ENSSSCT00000062623	ENSSSCG00000000402	RBMS2	0.997372	1.03477e-05
ENSSSCT00000069577	ENSSSCG00000000402	RBMS2	0.997372	1.03477e-05
ENSSSCT00000069784	ENSSSCG00000000402	RBMS2	0.97369	0.00102921
ENSSSCT00000077869	ENSSSCG00000000402	RBMS2	0.964233	0.00189604
MSTRG.129.2	ENSSSCG00000000402	RBMS2	0.964233	0.00189604
MSTRG.5755.1	ENSSSCG00000000402	RBMS2	0.962377	0.00209666
ENSSSCT00000088022	ENSSSCG00000000403	BAZ2A	0.954353	0.00307794
MSTRG.13396.6	ENSSSCG00000000403	BAZ2A	0.984661	0.000351124
ENSSSCT00000062623	ENSSSCG00000000413	MYO1A	0.999329	6.75808e-07
ENSSSCT00000069577	ENSSSCG00000000413	MYO1A	0.999329	6.75808e-07
ENSSSCT00000069784	ENSSSCG00000000413	MYO1A	0.978994	0.000657235
ENSSSCT00000075507	ENSSSCG00000000413	MYO1A	0.96519	0.0017965
ENSSSCT00000077869	ENSSSCG00000000413	MYO1A	0.977144	0.000777626
MSTRG.129.2	ENSSSCG00000000413	MYO1A	0.977144	0.000777626
MSTRG.5755.1	ENSSSCG00000000413	MYO1A	0.970396	0.00130165
MSTRG.5410.1	ENSSSCG00000000415	SDR9C7	0.959922	0.00237716
ENSSSCT00000073115	ENSSSCG00000000418	TAC3	0.963959	0.00192504
ENSSSCT00000074683	ENSSSCG00000000418	TAC3	1	0
ENSSSCT00000083654	ENSSSCG00000000418	TAC3	0.989474	0.000165622
ENSSSCT00000084825	ENSSSCG00000000418	TAC3	1	0
ENSSSCT00000085428	ENSSSCG00000000418	TAC3	0.995418	3.1443e-05
ENSSSCT00000089741	ENSSSCG00000000418	TAC3	1	0
MSTRG.14200.3	ENSSSCG00000000418	TAC3	0.961531	0.00219131
MSTRG.14355.1	ENSSSCG00000000418	TAC3	0.967468	0.00157024
ENSSSCT00000080916	ENSSSCG00000000439	KIF5A	-0.957436	0.00267899
MSTRG.2034.1	ENSSSCG00000000439	KIF5A	-0.951879	0.00341767
ENSSSCT00000066793	ENSSSCG00000000455	LRIG3	0.969703	0.00136299
ENSSSCT00000077712	ENSSSCG00000000455	LRIG3	0.961645	0.0021784
ENSSSCT00000085109	ENSSSCG00000000455	LRIG3	0.958766	0.00251529
MSTRG.14478.1	ENSSSCG00000000455	LRIG3	0.956386	0.0028118
MSTRG.1567.1	ENSSSCG00000000455	LRIG3	0.974984	0.000930847
MSTRG.4703.2	ENSSSCG00000000455	LRIG3	0.980048	0.000593138
ENSSSCT00000062623	ENSSSCG00000000464	C12orf56	1	0
ENSSSCT00000069577	ENSSSCG00000000464	C12orf56	1	0
ENSSSCT00000069784	ENSSSCG00000000464	C12orf56	0.978199	0.000707714
ENSSSCT00000075507	ENSSSCG00000000464	C12orf56	0.96833	0.00148863
ENSSSCT00000077869	ENSSSCG00000000464	C12orf56	0.979796	0.000608185
MSTRG.129.2	ENSSSCG00000000464	C12orf56	0.979796	0.000608185
MSTRG.5755.1	ENSSSCG00000000464	C12orf56	0.970901	0.00125783
ENSSSCT00000066793	ENSSSCG00000000475	IRAK3	0.97446	0.000970082
ENSSSCT00000085109	ENSSSCG00000000475	IRAK3	0.976194	0.000843363
MSTRG.10478.1	ENSSSCG00000000499	BEST3	0.961401	0.0022061
ENSSSCT00000062623	ENSSSCG00000000509	ZFC3H1	0.970825	0.00126433
ENSSSCT00000066779	ENSSSCG00000000509	ZFC3H1	0.976846	0.000797946
ENSSSCT00000069577	ENSSSCG00000000509	ZFC3H1	0.970825	0.00126433
ENSSSCT00000069784	ENSSSCG00000000509	ZFC3H1	0.988052	0.000213287
ENSSSCT00000080686	ENSSSCG00000000509	ZFC3H1	0.966269	0.0016875
MSTRG.5755.1	ENSSSCG00000000509	ZFC3H1	0.985035	0.000334256
MSTRG.13396.6	ENSSSCG00000000522	NAP1L1	-0.983798	0.000391645
ENSSSCT00000089535	ENSSSCG00000000530	-	0.967504	0.00156679
ENSSSCT00000067667	ENSSSCG00000000546	MANSC4	0.973035	0.00108083
ENSSSCT00000073115	ENSSSCG00000000550	SMCO2	0.963959	0.00192504
ENSSSCT00000074683	ENSSSCG00000000550	SMCO2	1	0
ENSSSCT00000083654	ENSSSCG00000000550	SMCO2	0.989474	0.000165622
ENSSSCT00000084825	ENSSSCG00000000550	SMCO2	1	0
ENSSSCT00000085428	ENSSSCG00000000550	SMCO2	0.995418	3.1443e-05
ENSSSCT00000089741	ENSSSCG00000000550	SMCO2	1	0
MSTRG.14200.3	ENSSSCG00000000550	SMCO2	0.961531	0.00219131
MSTRG.14355.1	ENSSSCG00000000550	SMCO2	0.967468	0.00157024
MSTRG.14327.5	ENSSSCG00000000555	ITPR2	-0.961959	0.00214311
ENSSSCT00000074683	ENSSSCG00000000585	SLCO1C1	0.96833	0.00148863
ENSSSCT00000084825	ENSSSCG00000000585	SLCO1C1	0.96833	0.00148863
ENSSSCT00000085428	ENSSSCG00000000585	SLCO1C1	0.957924	0.00261828
ENSSSCT00000089741	ENSSSCG00000000585	SLCO1C1	0.96833	0.00148863
ENSSSCT00000066499	ENSSSCG00000000602	RERG	-0.970891	0.00125866
ENSSSCT00000067667	ENSSSCG00000000605	ERP27	0.973035	0.00108083
ENSSSCT00000075507	ENSSSCG00000000612	ATF7IP	0.972823	0.00109785
ENSSSCT00000077869	ENSSSCG00000000612	ATF7IP	0.968919	0.001434
MSTRG.129.2	ENSSSCG00000000612	ATF7IP	0.968919	0.001434
ENSSSCT00000062623	ENSSSCG00000000634	STYK1	0.987763	0.000223701
ENSSSCT00000069577	ENSSSCG00000000634	STYK1	0.987763	0.000223701
ENSSSCT00000069784	ENSSSCG00000000634	STYK1	0.957674	0.00264928
ENSSSCT00000075507	ENSSSCG00000000634	STYK1	0.980326	0.000576795
ENSSSCT00000077869	ENSSSCG00000000634	STYK1	0.986908	0.000255997
MSTRG.129.2	ENSSSCG00000000634	STYK1	0.986908	0.000255997
MSTRG.5755.1	ENSSSCG00000000634	STYK1	0.962937	0.002035
ENSSSCT00000062623	ENSSSCG00000000638	-	1	0
ENSSSCT00000069577	ENSSSCG00000000638	-	1	0
ENSSSCT00000069784	ENSSSCG00000000638	-	0.978199	0.000707714
ENSSSCT00000075507	ENSSSCG00000000638	-	0.96833	0.00148863
ENSSSCT00000077869	ENSSSCG00000000638	-	0.979796	0.000608185
MSTRG.129.2	ENSSSCG00000000638	-	0.979796	0.000608185
MSTRG.5755.1	ENSSSCG00000000638	-	0.970901	0.00125783
ENSSSCT00000072909	ENSSSCG00000000639	-	1	0
MSTRG.4737.2	ENSSSCG00000000639	-	0.997106	1.25518e-05
ENSSSCT00000071824	ENSSSCG00000000642	KLRD1	0.958349	0.00256612
ENSSSCT00000080916	ENSSSCG00000000642	KLRD1	-0.955056	0.00298451
ENSSSCT00000069898	ENSSSCG00000000647	OLR1	-0.96246	0.00208747
ENSSSCT00000074255	ENSSSCG00000000647	OLR1	-0.969647	0.00136797
ENSSSCT00000080830	ENSSSCG00000000647	OLR1	-0.970316	0.00130859
MSTRG.1380.5	ENSSSCG00000000647	OLR1	-0.957524	0.00266796
ENSSSCT00000067667	ENSSSCG00000000651	CLEC12B	0.973035	0.00108083
ENSSSCT00000062623	ENSSSCG00000000656	CLEC2B	0.954284	0.00308718
ENSSSCT00000069577	ENSSSCG00000000656	CLEC2B	0.954284	0.00308718
ENSSSCT00000075507	ENSSSCG00000000656	CLEC2B	0.971679	0.00119179
ENSSSCT00000077869	ENSSSCG00000000656	CLEC2B	0.973147	0.00107196
MSTRG.129.2	ENSSSCG00000000656	CLEC2B	0.973147	0.00107196
MSTRG.10478.1	ENSSSCG00000000659	-	0.987156	0.000246379
ENSSSCT00000062623	ENSSSCG00000000660	A2M	0.952691	0.00330425
ENSSSCT00000069577	ENSSSCG00000000660	A2M	0.952691	0.00330425
ENSSSCT00000062623	ENSSSCG00000000664	A2ML1	0.967773	0.0015411
ENSSSCT00000069577	ENSSSCG00000000664	A2ML1	0.967773	0.0015411
ENSSSCT00000075507	ENSSSCG00000000664	A2ML1	0.95562	0.00291073
ENSSSCT00000077869	ENSSSCG00000000664	A2ML1	0.963036	0.00202421
MSTRG.129.2	ENSSSCG00000000664	A2ML1	0.963036	0.00202421
ENSSSCT00000062623	ENSSSCG00000000665	RIMKLB	0.954348	0.00307855
ENSSSCT00000069577	ENSSSCG00000000665	RIMKLB	0.954348	0.00307855
ENSSSCT00000062623	ENSSSCG00000000667	AICDA	1	0
ENSSSCT00000069577	ENSSSCG00000000667	AICDA	1	0
ENSSSCT00000069784	ENSSSCG00000000667	AICDA	0.978199	0.000707714
ENSSSCT00000075507	ENSSSCG00000000667	AICDA	0.96833	0.00148863
ENSSSCT00000077869	ENSSSCG00000000667	AICDA	0.979796	0.000608185
MSTRG.129.2	ENSSSCG00000000667	AICDA	0.979796	0.000608185
MSTRG.5755.1	ENSSSCG00000000667	AICDA	0.970901	0.00125783
ENSSSCT00000062623	ENSSSCG00000000668	APOBEC1	1	0
ENSSSCT00000069577	ENSSSCG00000000668	APOBEC1	1	0
ENSSSCT00000069784	ENSSSCG00000000668	APOBEC1	0.978199	0.000707714
ENSSSCT00000075507	ENSSSCG00000000668	APOBEC1	0.96833	0.00148863
ENSSSCT00000077869	ENSSSCG00000000668	APOBEC1	0.979796	0.000608185
MSTRG.129.2	ENSSSCG00000000668	APOBEC1	0.979796	0.000608185
MSTRG.5755.1	ENSSSCG00000000668	APOBEC1	0.970901	0.00125783
ENSSSCT00000050073	ENSSSCG00000000687	CD4	0.968238	0.00149718
ENSSSCT00000073115	ENSSSCG00000000687	CD4	0.956035	0.00285694
ENSSSCT00000088265	ENSSSCG00000000687	CD4	0.9872	0.00024473
MSTRG.12072.1	ENSSSCG00000000687	CD4	0.967233	0.00159292
MSTRG.14200.3	ENSSSCG00000000687	CD4	0.955636	0.00290857
MSTRG.14434.8	ENSSSCG00000000687	CD4	0.996399	1.94325e-05
ENSSSCT00000072909	ENSSSCG00000000692	PIANP	1	0
MSTRG.4737.2	ENSSSCG00000000692	PIANP	0.997106	1.25518e-05
ENSSSCT00000049491	ENSSSCG00000000693	NCAPD2	-0.954053	0.00311822
ENSSSCT00000062623	ENSSSCG00000000709	PLEKHG6	0.997229	1.15095e-05
ENSSSCT00000069577	ENSSSCG00000000709	PLEKHG6	0.997229	1.15095e-05
ENSSSCT00000069784	ENSSSCG00000000709	PLEKHG6	0.968825	0.00144271
ENSSSCT00000075507	ENSSSCG00000000709	PLEKHG6	0.961002	0.00225157
ENSSSCT00000077869	ENSSSCG00000000709	PLEKHG6	0.973361	0.00105502
MSTRG.129.2	ENSSSCG00000000709	PLEKHG6	0.973361	0.00105502
MSTRG.5755.1	ENSSSCG00000000709	PLEKHG6	0.965125	0.00180317
ENSSSCT00000070241	ENSSSCG00000000730	PRMT8	0.974468	0.000969466
ENSSSCT00000088017	ENSSSCG00000000730	PRMT8	0.97449	0.000967834
ENSSSCT00000070347	ENSSSCG00000000735	TSPAN9	-0.974479	0.000968698
ENSSSCT00000062623	ENSSSCG00000000764	HDHD5	1	0
ENSSSCT00000069577	ENSSSCG00000000764	HDHD5	1	0
ENSSSCT00000069784	ENSSSCG00000000764	HDHD5	0.978199	0.000707714
ENSSSCT00000075507	ENSSSCG00000000764	HDHD5	0.96833	0.00148863
ENSSSCT00000077869	ENSSSCG00000000764	HDHD5	0.979796	0.000608185
MSTRG.129.2	ENSSSCG00000000764	HDHD5	0.979796	0.000608185
MSTRG.5755.1	ENSSSCG00000000764	HDHD5	0.970901	0.00125783
MSTRG.12825.1	ENSSSCG00000000791	PDZRN4	0.963327	0.00199267
ENSSSCT00000075972	ENSSSCG00000000801	TMEM117	-0.959305	0.00245038
ENSSSCT00000078187	ENSSSCG00000000801	TMEM117	0.953921	0.00313605
MSTRG.11505.2	ENSSSCG00000000801	TMEM117	0.966551	0.0016595
MSTRG.10478.1	ENSSSCG00000000802	NELL2	0.966967	0.00161879
ENSSSCT00000073115	ENSSSCG00000000811	PCED1B	0.975252	0.000911084
ENSSSCT00000074683	ENSSSCG00000000811	PCED1B	0.988249	0.000206313
ENSSSCT00000083654	ENSSSCG00000000811	PCED1B	0.989646	0.000160247
ENSSSCT00000084825	ENSSSCG00000000811	PCED1B	0.988249	0.000206313
ENSSSCT00000085428	ENSSSCG00000000811	PCED1B	0.991851	9.93391e-05
ENSSSCT00000088265	ENSSSCG00000000811	PCED1B	0.964269	0.00189227
ENSSSCT00000089741	ENSSSCG00000000811	PCED1B	0.988249	0.000206313
MSTRG.14200.3	ENSSSCG00000000811	PCED1B	0.973588	0.00103715
MSTRG.14355.1	ENSSSCG00000000811	PCED1B	0.970949	0.00125366
MSTRG.14434.8	ENSSSCG00000000811	PCED1B	0.966303	0.00168407
MSTRG.2034.1	ENSSSCG00000000844	NFYB	-0.971699	0.0011901
ENSSSCT00000066662	ENSSSCG00000000856	PAH	0.993961	5.45904e-05
ENSSSCT00000072909	ENSSSCG00000000869	UTP20	0.954348	0.00307855
ENSSSCT00000062623	ENSSSCG00000000871	SLC5A8	0.987763	0.000223701
ENSSSCT00000066779	ENSSSCG00000000871	SLC5A8	0.95756	0.0026635
ENSSSCT00000069577	ENSSSCG00000000871	SLC5A8	0.987763	0.000223701
ENSSSCT00000069784	ENSSSCG00000000871	SLC5A8	0.979062	0.000653036
ENSSSCT00000077869	ENSSSCG00000000871	SLC5A8	0.955072	0.00298247
MSTRG.129.2	ENSSSCG00000000871	SLC5A8	0.955072	0.00298247
MSTRG.5755.1	ENSSSCG00000000871	SLC5A8	0.978267	0.000703341
ENSSSCT00000066779	ENSSSCG00000000875	NR1H4	0.982021	0.00048194
ENSSSCT00000069784	ENSSSCG00000000875	NR1H4	0.95943	0.00243547
ENSSSCT00000080686	ENSSSCG00000000875	NR1H4	0.965418	0.0017732
MSTRG.5755.1	ENSSSCG00000000875	NR1H4	0.966221	0.00169226
ENSSSCT00000066779	ENSSSCG00000000890	NEDD1	0.963032	0.00202469
MSTRG.12825.1	ENSSSCG00000000890	NEDD1	0.970346	0.00130602
ENSSSCT00000073115	ENSSSCG00000000894	CCDC38	0.963959	0.00192504
ENSSSCT00000074683	ENSSSCG00000000894	CCDC38	1	0
ENSSSCT00000083654	ENSSSCG00000000894	CCDC38	0.989474	0.000165622
ENSSSCT00000084825	ENSSSCG00000000894	CCDC38	1	0
ENSSSCT00000085428	ENSSSCG00000000894	CCDC38	0.995418	3.1443e-05
ENSSSCT00000089741	ENSSSCG00000000894	CCDC38	1	0
MSTRG.14200.3	ENSSSCG00000000894	CCDC38	0.961531	0.00219131
MSTRG.14355.1	ENSSSCG00000000894	CCDC38	0.967468	0.00157024
ENSSSCT00000070347	ENSSSCG00000000900	VEZT	-0.958722	0.0025206
MSTRG.2476.1	ENSSSCG00000000900	VEZT	-0.970631	0.00128112
MSTRG.4906.2	ENSSSCG00000000900	VEZT	-0.957923	0.00261851
MSTRG.14327.5	ENSSSCG00000000902	NR2C1	-0.954637	0.00304008
ENSSSCT00000062623	ENSSSCG00000000915	DCN	0.981263	0.000523315
ENSSSCT00000069577	ENSSSCG00000000915	DCN	0.981263	0.000523315
ENSSSCT00000075507	ENSSSCG00000000915	DCN	0.961606	0.0021829
ENSSSCT00000077869	ENSSSCG00000000915	DCN	0.970585	0.00128514
MSTRG.129.2	ENSSSCG00000000915	DCN	0.970585	0.00128514
ENSSSCT00000062623	ENSSSCG00000000917	KERA	0.95898	0.00248945
ENSSSCT00000069577	ENSSSCG00000000917	KERA	0.95898	0.00248945
ENSSSCT00000062623	ENSSSCG00000000926	CEP290	0.976831	0.000798997
ENSSSCT00000069577	ENSSSCG00000000926	CEP290	0.976831	0.000798997
ENSSSCT00000069784	ENSSSCG00000000926	CEP290	0.976968	0.000789602
MSTRG.5755.1	ENSSSCG00000000926	CEP290	0.956727	0.00276831
ENSSSCT00000062623	ENSSSCG00000000932	NTS	1	0
ENSSSCT00000069577	ENSSSCG00000000932	NTS	1	0
ENSSSCT00000069784	ENSSSCG00000000932	NTS	0.978199	0.000707714
ENSSSCT00000075507	ENSSSCG00000000932	NTS	0.96833	0.00148863
ENSSSCT00000077869	ENSSSCG00000000932	NTS	0.979796	0.000608185
MSTRG.129.2	ENSSSCG00000000932	NTS	0.979796	0.000608185
MSTRG.5755.1	ENSSSCG00000000932	NTS	0.970901	0.00125783
ENSSSCT00000075068	ENSSSCG00000000934	LRRIQ1	0.954399	0.00307183
MSTRG.232.1	ENSSSCG00000000934	LRRIQ1	0.9847	0.000349349
ENSSSCT00000045351	ENSSSCG00000000940	PPFIA2	0.954875	0.00300845
ENSSSCT00000075506	ENSSSCG00000000940	PPFIA2	0.957503	0.00267066
ENSSSCT00000087125	ENSSSCG00000000940	PPFIA2	0.989486	0.000165251
MSTRG.1562.3	ENSSSCG00000000940	PPFIA2	0.96456	0.00186175
MSTRG.3201.1	ENSSSCG00000000940	PPFIA2	0.994416	4.66794e-05
ENSSSCT00000062623	ENSSSCG00000000943	OTOGL	0.979796	0.000608185
ENSSSCT00000069577	ENSSSCG00000000943	OTOGL	0.979796	0.000608185
ENSSSCT00000069784	ENSSSCG00000000943	OTOGL	0.951718	0.00344048
ENSSSCT00000088022	ENSSSCG00000000950	E2F7	0.977538	0.000751137
MSTRG.13396.6	ENSSSCG00000000950	E2F7	0.967307	0.00158581
ENSSSCT00000066499	ENSSSCG00000000955	TBC1D22A	0.956561	0.0027894
MSTRG.10478.1	ENSSSCG00000000955	TBC1D22A	0.952552	0.00332355
ENSSSCT00000062623	ENSSSCG00000000964	LMF2	0.981005	0.000537814
ENSSSCT00000069577	ENSSSCG00000000964	LMF2	0.981005	0.000537814
ENSSSCT00000069784	ENSSSCG00000000964	LMF2	0.954703	0.00303121
ENSSSCT00000075507	ENSSSCG00000000964	LMF2	0.974758	0.000947661
ENSSSCT00000077869	ENSSSCG00000000964	LMF2	0.981068	0.000534226
MSTRG.129.2	ENSSSCG00000000964	LMF2	0.981068	0.000534226
MSTRG.5755.1	ENSSSCG00000000964	LMF2	0.954521	0.00305554
ENSSSCT00000072909	ENSSSCG00000000978	MLC1	0.979796	0.000608185
MSTRG.4737.2	ENSSSCG00000000978	MLC1	0.971865	0.00117621
ENSSSCT00000077301	ENSSSCG00000000985	EXOC2	0.95959	0.00241647
ENSSSCT00000078187	ENSSSCG00000000985	EXOC2	0.965348	0.00178035
ENSSSCT00000079503	ENSSSCG00000000985	EXOC2	0.983925	0.000385518
ENSSSCT00000049491	ENSSSCG00000000994	GMDS	0.956768	0.00276305
ENSSSCT00000069525	ENSSSCG00000000994	GMDS	0.962313	0.00210365
MSTRG.12440.1	ENSSSCG00000000994	GMDS	0.956011	0.00286001
MSTRG.2034.1	ENSSSCG00000000994	GMDS	0.969692	0.00136391
MSTRG.1380.5	ENSSSCG00000000998	RPP40	0.973757	0.00102404
ENSSSCT00000069373	ENSSSCG00000001004	SLC22A23	0.959098	0.00247524
MSTRG.13411.1	ENSSSCG00000001004	SLC22A23	0.988036	0.000213849
ENSSSCT00000070241	ENSSSCG00000001009	RIPK1	0.977813	0.000732902
ENSSSCT00000088017	ENSSSCG00000001009	RIPK1	0.988659	0.000192207
MSTRG.4994.1	ENSSSCG00000001009	RIPK1	0.964707	0.00184636
MSTRG.11505.2	ENSSSCG00000001024	RIOK1	0.957959	0.002614
MSTRG.14327.5	ENSSSCG00000001024	RIOK1	-0.954345	0.00307899
ENSSSCT00000070347	ENSSSCG00000001036	TFAP2A	-0.994535	4.4719e-05
ENSSSCT00000090965	ENSSSCG00000001036	TFAP2A	-0.985037	0.000334181
MSTRG.2476.1	ENSSSCG00000001036	TFAP2A	-0.959029	0.00248356
ENSSSCT00000072909	ENSSSCG00000001041	PAK1IP1	0.982127	0.000476335
MSTRG.4737.2	ENSSSCG00000001041	PAK1IP1	0.974489	0.000967897
ENSSSCT00000062623	ENSSSCG00000001048	ADTRP	0.98603	0.000291396
ENSSSCT00000069577	ENSSSCG00000001048	ADTRP	0.98603	0.000291396
ENSSSCT00000069784	ENSSSCG00000001048	ADTRP	0.968264	0.00149481
ENSSSCT00000075507	ENSSSCG00000001048	ADTRP	0.99639	1.9523e-05
ENSSSCT00000077869	ENSSSCG00000001048	ADTRP	0.999422	5.01379e-07
ENSSSCT00000080686	ENSSSCG00000001048	ADTRP	0.961062	0.00224469
MSTRG.129.2	ENSSSCG00000001048	ADTRP	0.999422	5.01379e-07
MSTRG.5755.1	ENSSSCG00000001048	ADTRP	0.969368	0.0013931
ENSSSCT00000069898	ENSSSCG00000001053	TBC1D7	-0.986359	0.000277843
ENSSSCT00000074255	ENSSSCG00000001053	TBC1D7	-0.982996	0.000431262
ENSSSCT00000080830	ENSSSCG00000001053	TBC1D7	-0.983269	0.000417529
ENSSSCT00000073115	ENSSSCG00000001057	MCUR1	0.963959	0.00192504
ENSSSCT00000074683	ENSSSCG00000001057	MCUR1	1	0
ENSSSCT00000083654	ENSSSCG00000001057	MCUR1	0.989474	0.000165622
ENSSSCT00000084825	ENSSSCG00000001057	MCUR1	1	0
ENSSSCT00000085428	ENSSSCG00000001057	MCUR1	0.995418	3.1443e-05
ENSSSCT00000089741	ENSSSCG00000001057	MCUR1	1	0
MSTRG.14200.3	ENSSSCG00000001057	MCUR1	0.961531	0.00219131
MSTRG.14355.1	ENSSSCG00000001057	MCUR1	0.967468	0.00157024
MSTRG.13396.6	ENSSSCG00000001063	MYLIP	-0.953118	0.0032454
MSTRG.4737.2	ENSSSCG00000001063	MYLIP	-0.95212	0.00338393
ENSSSCT00000072909	ENSSSCG00000001065	ATXN1	0.979686	0.0006148
MSTRG.4737.2	ENSSSCG00000001065	ATXN1	0.969929	0.00134276
ENSSSCT00000066779	ENSSSCG00000001075	DEK	0.957445	0.00267781
MSTRG.12825.1	ENSSSCG00000001075	DEK	0.984835	0.000343229
ENSSSCT00000070347	ENSSSCG00000001087	MRS2	0.967608	0.00155688
MSTRG.2476.1	ENSSSCG00000001087	MRS2	0.961245	0.00222385
MSTRG.4737.2	ENSSSCG00000001091	KIAA0319	0.959203	0.00246261
MSTRG.13396.6	ENSSSCG00000001095	GMNN	-0.965806	0.00173384
ENSSSCT00000067667	ENSSSCG00000001100	CARMIL1	0.98058	0.000562068
ENSSSCT00000090674	ENSSSCG00000001100	CARMIL1	0.950239	0.00365267
MSTRG.13411.1	ENSSSCG00000001100	CARMIL1	0.988185	0.000208567
ENSSSCT00000062623	ENSSSCG00000001101	SCGN	1	0
ENSSSCT00000069577	ENSSSCG00000001101	SCGN	1	0
ENSSSCT00000069784	ENSSSCG00000001101	SCGN	0.978199	0.000707714
ENSSSCT00000075507	ENSSSCG00000001101	SCGN	0.96833	0.00148863
ENSSSCT00000077869	ENSSSCG00000001101	SCGN	0.979796	0.000608185
MSTRG.129.2	ENSSSCG00000001101	SCGN	0.979796	0.000608185
MSTRG.5755.1	ENSSSCG00000001101	SCGN	0.970901	0.00125783
ENSSSCT00000073115	ENSSSCG00000001219	TRIM27	0.950999	0.00354276
ENSSSCT00000074683	ENSSSCG00000001219	TRIM27	0.995431	3.12633e-05
ENSSSCT00000083654	ENSSSCG00000001219	TRIM27	0.993208	6.90366e-05
ENSSSCT00000084825	ENSSSCG00000001219	TRIM27	0.995431	3.12633e-05
ENSSSCT00000085428	ENSSSCG00000001219	TRIM27	0.987795	0.000222517
ENSSSCT00000089741	ENSSSCG00000001219	TRIM27	0.995431	3.12633e-05
MSTRG.14355.1	ENSSSCG00000001219	TRIM27	0.98572	0.000304412
MSTRG.14355.1	ENSSSCG00000001229	-	0.970593	0.00128446
ENSSSCT00000074993	ENSSSCG00000001232	-	0.951303	0.00349936
ENSSSCT00000089535	ENSSSCG00000001232	-	0.975788	0.000872268
ENSSSCT00000062623	ENSSSCG00000001234	TRIM10	1	0
ENSSSCT00000069577	ENSSSCG00000001234	TRIM10	1	0
ENSSSCT00000069784	ENSSSCG00000001234	TRIM10	0.978199	0.000707714
ENSSSCT00000075507	ENSSSCG00000001234	TRIM10	0.96833	0.00148863
ENSSSCT00000077869	ENSSSCG00000001234	TRIM10	0.979796	0.000608185
MSTRG.129.2	ENSSSCG00000001234	TRIM10	0.979796	0.000608185
MSTRG.5755.1	ENSSSCG00000001234	TRIM10	0.970901	0.00125783
ENSSSCT00000062623	ENSSSCG00000001235	TRIM15	1	0
ENSSSCT00000069577	ENSSSCG00000001235	TRIM15	1	0
ENSSSCT00000069784	ENSSSCG00000001235	TRIM15	0.978199	0.000707714
ENSSSCT00000075507	ENSSSCG00000001235	TRIM15	0.96833	0.00148863
ENSSSCT00000077869	ENSSSCG00000001235	TRIM15	0.979796	0.000608185
MSTRG.129.2	ENSSSCG00000001235	TRIM15	0.979796	0.000608185
MSTRG.5755.1	ENSSSCG00000001235	TRIM15	0.970901	0.00125783
ENSSSCT00000062623	ENSSSCG00000001236	TRIM40	1	0
ENSSSCT00000069577	ENSSSCG00000001236	TRIM40	1	0
ENSSSCT00000069784	ENSSSCG00000001236	TRIM40	0.978199	0.000707714
ENSSSCT00000075507	ENSSSCG00000001236	TRIM40	0.96833	0.00148863
ENSSSCT00000077869	ENSSSCG00000001236	TRIM40	0.979796	0.000608185
MSTRG.129.2	ENSSSCG00000001236	TRIM40	0.979796	0.000608185
MSTRG.5755.1	ENSSSCG00000001236	TRIM40	0.970901	0.00125783
ENSSSCT00000072909	ENSSSCG00000001248	MOG	1	0
MSTRG.4737.2	ENSSSCG00000001248	MOG	0.997106	1.25518e-05
ENSSSCT00000067667	ENSSSCG00000001253	OR2I1P	0.973035	0.00108083
ENSSSCT00000074683	ENSSSCG00000001342	TRIM39	-0.957958	0.00261416
ENSSSCT00000083654	ENSSSCG00000001342	TRIM39	-0.975266	0.000910109
ENSSSCT00000084825	ENSSSCG00000001342	TRIM39	-0.957958	0.00261416
ENSSSCT00000089741	ENSSSCG00000001342	TRIM39	-0.957958	0.00261416
ENSSSCT00000073115	ENSSSCG00000001346	ABCF1	0.963959	0.00192504
ENSSSCT00000074683	ENSSSCG00000001346	ABCF1	1	0
ENSSSCT00000083654	ENSSSCG00000001346	ABCF1	0.989474	0.000165622
ENSSSCT00000084825	ENSSSCG00000001346	ABCF1	1	0
ENSSSCT00000085428	ENSSSCG00000001346	ABCF1	0.995418	3.1443e-05
ENSSSCT00000089741	ENSSSCG00000001346	ABCF1	1	0
MSTRG.14200.3	ENSSSCG00000001346	ABCF1	0.961531	0.00219131
MSTRG.14355.1	ENSSSCG00000001346	ABCF1	0.967468	0.00157024
ENSSSCT00000075068	ENSSSCG00000001401	ATP6V1G2-DDX39B	-0.978919	0.000661917
ENSSSCT00000049660	ENSSSCG00000001418	NEU1	0.95545	0.00293288
ENSSSCT00000069743	ENSSSCG00000001418	NEU1	0.988399	0.0002011
ENSSSCT00000075068	ENSSSCG00000001418	NEU1	0.953065	0.00325261
ENSSSCT00000075972	ENSSSCG00000001418	NEU1	0.980096	0.000590334
ENSSSCT00000077515	ENSSSCG00000001418	NEU1	0.988399	0.0002011
MSTRG.4080.9	ENSSSCG00000001418	NEU1	0.971732	0.00118736
ENSSSCT00000062623	ENSSSCG00000001419	SLC44A4	1	0
ENSSSCT00000069577	ENSSSCG00000001419	SLC44A4	1	0
ENSSSCT00000069784	ENSSSCG00000001419	SLC44A4	0.978199	0.000707714
ENSSSCT00000075507	ENSSSCG00000001419	SLC44A4	0.96833	0.00148863
ENSSSCT00000077869	ENSSSCG00000001419	SLC44A4	0.979796	0.000608185
MSTRG.129.2	ENSSSCG00000001419	SLC44A4	0.979796	0.000608185
MSTRG.5755.1	ENSSSCG00000001419	SLC44A4	0.970901	0.00125783
ENSSSCT00000068476	ENSSSCG00000001423	NELFE	0.953576	0.00318282
ENSSSCT00000072893	ENSSSCG00000001423	NELFE	0.950219	0.00365553
ENSSSCT00000086039	ENSSSCG00000001423	NELFE	0.978013	0.00071982
MSTRG.14202.1	ENSSSCG00000001423	NELFE	-0.958703	0.00252293
ENSSSCT00000072909	ENSSSCG00000001427	C4A	1	0
MSTRG.4737.2	ENSSSCG00000001427	C4A	0.997106	1.25518e-05
ENSSSCT00000072909	ENSSSCG00000001428	CYP21A2	1	0
MSTRG.4737.2	ENSSSCG00000001428	CYP21A2	0.997106	1.25518e-05
ENSSSCT00000076340	ENSSSCG00000001431	FKBPL	-0.958501	0.00254752
ENSSSCT00000079503	ENSSSCG00000001431	FKBPL	-0.955627	0.00290971
ENSSSCT00000045351	ENSSSCG00000001433	-	0.974915	0.000936021
ENSSSCT00000069898	ENSSSCG00000001433	-	0.958515	0.00254576
MSTRG.1562.3	ENSSSCG00000001439	GPSM3	0.958406	0.00255909
MSTRG.2044.3	ENSSSCG00000001439	GPSM3	0.979148	0.000647694
ENSSSCT00000069525	ENSSSCG00000001440	NOTCH4	-0.971855	0.00117704
ENSSSCT00000080916	ENSSSCG00000001440	NOTCH4	-0.952861	0.00328078
MSTRG.2034.1	ENSSSCG00000001440	NOTCH4	-0.980938	0.000541583
ENSSSCT00000062623	ENSSSCG00000001441	-	1	0
ENSSSCT00000069577	ENSSSCG00000001441	-	1	0
ENSSSCT00000069784	ENSSSCG00000001441	-	0.978199	0.000707714
ENSSSCT00000075507	ENSSSCG00000001441	-	0.96833	0.00148863
ENSSSCT00000077869	ENSSSCG00000001441	-	0.979796	0.000608185
MSTRG.129.2	ENSSSCG00000001441	-	0.979796	0.000608185
MSTRG.5755.1	ENSSSCG00000001441	-	0.970901	0.00125783
ENSSSCT00000062623	ENSSSCG00000001447	-	1	0
ENSSSCT00000069577	ENSSSCG00000001447	-	1	0
ENSSSCT00000069784	ENSSSCG00000001447	-	0.978199	0.000707714
ENSSSCT00000075507	ENSSSCG00000001447	-	0.96833	0.00148863
ENSSSCT00000077869	ENSSSCG00000001447	-	0.979796	0.000608185
MSTRG.129.2	ENSSSCG00000001447	-	0.979796	0.000608185
MSTRG.5755.1	ENSSSCG00000001447	-	0.970901	0.00125783
MSTRG.2476.1	ENSSSCG00000001455	-	0.962638	0.00206779
ENSSSCT00000077690	ENSSSCG00000001469	SLA-DMB	-0.954527	0.00305472
MSTRG.13396.6	ENSSSCG00000001469	SLA-DMB	-0.989822	0.000154848
ENSSSCT00000075507	ENSSSCG00000001472	SLA-DOA	0.968099	0.00151025
ENSSSCT00000077869	ENSSSCG00000001472	SLA-DOA	0.96093	0.0022599
MSTRG.129.2	ENSSSCG00000001472	SLA-DOA	0.96093	0.0022599
ENSSSCT00000062623	ENSSSCG00000001473	COL11A2	0.996	2.39651e-05
ENSSSCT00000066779	ENSSSCG00000001473	COL11A2	0.950722	0.00358262
ENSSSCT00000069577	ENSSSCG00000001473	COL11A2	0.996	2.39651e-05
ENSSSCT00000069784	ENSSSCG00000001473	COL11A2	0.987474	0.000234362
ENSSSCT00000075507	ENSSSCG00000001473	COL11A2	0.972488	0.00112498
ENSSSCT00000077869	ENSSSCG00000001473	COL11A2	0.98231	0.000466625
ENSSSCT00000080686	ENSSSCG00000001473	COL11A2	0.959771	0.00239505
MSTRG.129.2	ENSSSCG00000001473	COL11A2	0.98231	0.000466625
MSTRG.5755.1	ENSSSCG00000001473	COL11A2	0.981288	0.00052191
ENSSSCT00000077301	ENSSSCG00000001479	HMGCLL1	0.961785	0.00216272
ENSSSCT00000079503	ENSSSCG00000001479	HMGCLL1	0.962832	0.00204651
MSTRG.11505.2	ENSSSCG00000001479	HMGCLL1	0.978051	0.000717329
ENSSSCT00000062623	ENSSSCG00000001483	FAM83B	1	0
ENSSSCT00000069577	ENSSSCG00000001483	FAM83B	1	0
ENSSSCT00000069784	ENSSSCG00000001483	FAM83B	0.978199	0.000707714
ENSSSCT00000075507	ENSSSCG00000001483	FAM83B	0.96833	0.00148863
ENSSSCT00000077869	ENSSSCG00000001483	FAM83B	0.979796	0.000608185
MSTRG.129.2	ENSSSCG00000001483	FAM83B	0.979796	0.000608185
MSTRG.5755.1	ENSSSCG00000001483	FAM83B	0.970901	0.00125783
ENSSSCT00000074683	ENSSSCG00000001484	TINAG	0.975521	0.000891498
ENSSSCT00000083654	ENSSSCG00000001484	TINAG	0.964489	0.0018692
ENSSSCT00000084825	ENSSSCG00000001484	TINAG	0.975521	0.000891498
ENSSSCT00000085428	ENSSSCG00000001484	TINAG	0.962554	0.00207706
ENSSSCT00000089741	ENSSSCG00000001484	TINAG	0.975521	0.000891498
ENSSSCT00000062623	ENSSSCG00000001498	BEND6	0.962985	0.0020298
ENSSSCT00000069577	ENSSSCG00000001498	BEND6	0.962985	0.0020298
ENSSSCT00000069784	ENSSSCG00000001498	BEND6	0.965059	0.00180995
MSTRG.2476.1	ENSSSCG00000001503	B3GALT4	-0.958325	0.00256899
ENSSSCT00000062623	ENSSSCG00000001510	KIFC1	1	0
ENSSSCT00000069577	ENSSSCG00000001510	KIFC1	1	0
ENSSSCT00000069784	ENSSSCG00000001510	KIFC1	0.978199	0.000707714
ENSSSCT00000075507	ENSSSCG00000001510	KIFC1	0.96833	0.00148863
ENSSSCT00000077869	ENSSSCG00000001510	KIFC1	0.979796	0.000608185
MSTRG.129.2	ENSSSCG00000001510	KIFC1	0.979796	0.000608185
MSTRG.5755.1	ENSSSCG00000001510	KIFC1	0.970901	0.00125783
MSTRG.14327.5	ENSSSCG00000001512	CUTA	0.988585	0.000194694
ENSSSCT00000062623	ENSSSCG00000001513	SYNGAP1	0.980429	0.000570777
ENSSSCT00000069577	ENSSSCG00000001513	SYNGAP1	0.980429	0.000570777
ENSSSCT00000069784	ENSSSCG00000001513	SYNGAP1	0.96923	0.00140565
ENSSSCT00000062623	ENSSSCG00000001521	-	1	0
ENSSSCT00000069577	ENSSSCG00000001521	-	1	0
ENSSSCT00000069784	ENSSSCG00000001521	-	0.978199	0.000707714
ENSSSCT00000075507	ENSSSCG00000001521	-	0.96833	0.00148863
ENSSSCT00000077869	ENSSSCG00000001521	-	0.979796	0.000608185
MSTRG.129.2	ENSSSCG00000001521	-	0.979796	0.000608185
MSTRG.5755.1	ENSSSCG00000001521	-	0.970901	0.00125783
ENSSSCT00000077712	ENSSSCG00000001531	SNRPC	-0.979471	0.000627837
ENSSSCT00000070347	ENSSSCG00000001532	UHRF1BP1	-0.954122	0.00310884
ENSSSCT00000090965	ENSSSCG00000001532	UHRF1BP1	-0.971481	0.00120841
ENSSSCT00000088022	ENSSSCG00000001533	TAF11	-0.967154	0.0016006
MSTRG.13396.6	ENSSSCG00000001533	TAF11	-0.959962	0.00237248
MSTRG.4906.2	ENSSSCG00000001533	TAF11	-0.983886	0.0003874
ENSSSCT00000070347	ENSSSCG00000001535	TCP11	0.978756	0.000672143
ENSSSCT00000090965	ENSSSCG00000001535	TCP11	0.956219	0.00283314
MSTRG.2476.1	ENSSSCG00000001535	TCP11	0.982072	0.000479215
ENSSSCT00000067667	ENSSSCG00000001546	FANCE	0.950859	0.00356293
ENSSSCT00000073115	ENSSSCG00000001553	LHFPL5	0.963959	0.00192504
ENSSSCT00000074683	ENSSSCG00000001553	LHFPL5	1	0
ENSSSCT00000083654	ENSSSCG00000001553	LHFPL5	0.989474	0.000165622
ENSSSCT00000084825	ENSSSCG00000001553	LHFPL5	1	0
ENSSSCT00000085428	ENSSSCG00000001553	LHFPL5	0.995418	3.1443e-05
ENSSSCT00000089741	ENSSSCG00000001553	LHFPL5	1	0
MSTRG.14200.3	ENSSSCG00000001553	LHFPL5	0.961531	0.00219131
MSTRG.14355.1	ENSSSCG00000001553	LHFPL5	0.967468	0.00157024
ENSSSCT00000073115	ENSSSCG00000001559	PNPLA1	0.963959	0.00192504
ENSSSCT00000074683	ENSSSCG00000001559	PNPLA1	1	0
ENSSSCT00000083654	ENSSSCG00000001559	PNPLA1	0.989474	0.000165622
ENSSSCT00000084825	ENSSSCG00000001559	PNPLA1	1	0
ENSSSCT00000085428	ENSSSCG00000001559	PNPLA1	0.995418	3.1443e-05
ENSSSCT00000089741	ENSSSCG00000001559	PNPLA1	1	0
MSTRG.14200.3	ENSSSCG00000001559	PNPLA1	0.961531	0.00219131
MSTRG.14355.1	ENSSSCG00000001559	PNPLA1	0.967468	0.00157024
ENSSSCT00000062623	ENSSSCG00000001560	BNIP5	0.993653	6.02994e-05
ENSSSCT00000069577	ENSSSCG00000001560	BNIP5	0.993653	6.02994e-05
ENSSSCT00000069784	ENSSSCG00000001560	BNIP5	0.960679	0.00228886
ENSSSCT00000075507	ENSSSCG00000001560	BNIP5	0.950718	0.00358327
ENSSSCT00000077869	ENSSSCG00000001560	BNIP5	0.964392	0.00187928
MSTRG.129.2	ENSSSCG00000001560	BNIP5	0.964392	0.00187928
MSTRG.5755.1	ENSSSCG00000001560	BNIP5	0.95405	0.00311856
ENSSSCT00000075068	ENSSSCG00000001561	ETV7	0.967033	0.00161232
MSTRG.232.1	ENSSSCG00000001561	ETV7	0.980199	0.00058421
ENSSSCT00000074993	ENSSSCG00000001565	CDKN1A	-0.983743	0.000394289
MSTRG.4994.1	ENSSSCG00000001565	CDKN1A	-0.951849	0.00342198
ENSSSCT00000067667	ENSSSCG00000001566	RAB44	0.973035	0.00108083
ENSSSCT00000083654	ENSSSCG00000001567	CPNE5	0.951578	0.00346024
MSTRG.14355.1	ENSSSCG00000001567	CPNE5	0.965145	0.0018011
ENSSSCT00000072893	ENSSSCG00000001571	MTCH1	-0.983126	0.000424706
ENSSSCT00000080712	ENSSSCG00000001571	MTCH1	0.976506	0.000821476
ENSSSCT00000067667	ENSSSCG00000001577	TBC1D22B	0.973035	0.00108083
ENSSSCT00000073662	ENSSSCG00000001596	MOCS1	0.950233	0.00365349
MSTRG.5410.1	ENSSSCG00000001596	MOCS1	0.957409	0.00268241
ENSSSCT00000062623	ENSSSCG00000001613	TREML1	1	0
ENSSSCT00000069577	ENSSSCG00000001613	TREML1	1	0
ENSSSCT00000069784	ENSSSCG00000001613	TREML1	0.978199	0.000707714
ENSSSCT00000075507	ENSSSCG00000001613	TREML1	0.96833	0.00148863
ENSSSCT00000077869	ENSSSCG00000001613	TREML1	0.979796	0.000608185
MSTRG.129.2	ENSSSCG00000001613	TREML1	0.979796	0.000608185
MSTRG.5755.1	ENSSSCG00000001613	TREML1	0.970901	0.00125783
ENSSSCT00000072909	ENSSSCG00000001636	GUCA1A	1	0
MSTRG.4737.2	ENSSSCG00000001636	GUCA1A	0.997106	1.25518e-05
ENSSSCT00000062623	ENSSSCG00000001650	PTCRA	1	0
ENSSSCT00000069577	ENSSSCG00000001650	PTCRA	1	0
ENSSSCT00000069784	ENSSSCG00000001650	PTCRA	0.978199	0.000707714
ENSSSCT00000075507	ENSSSCG00000001650	PTCRA	0.96833	0.00148863
ENSSSCT00000077869	ENSSSCG00000001650	PTCRA	0.979796	0.000608185
MSTRG.129.2	ENSSSCG00000001650	PTCRA	0.979796	0.000608185
MSTRG.5755.1	ENSSSCG00000001650	PTCRA	0.970901	0.00125783
ENSSSCT00000073115	ENSSSCG00000001651	CNPY3	0.963959	0.00192504
ENSSSCT00000074683	ENSSSCG00000001651	CNPY3	1	0
ENSSSCT00000083654	ENSSSCG00000001651	CNPY3	0.989474	0.000165622
ENSSSCT00000084825	ENSSSCG00000001651	CNPY3	1	0
ENSSSCT00000085428	ENSSSCG00000001651	CNPY3	0.995418	3.1443e-05
ENSSSCT00000089741	ENSSSCG00000001651	CNPY3	1	0
MSTRG.14200.3	ENSSSCG00000001651	CNPY3	0.961531	0.00219131
MSTRG.14355.1	ENSSSCG00000001651	CNPY3	0.967468	0.00157024
ENSSSCT00000077690	ENSSSCG00000001655	MEA1	0.988451	0.000199304
ENSSSCT00000066499	ENSSSCG00000001682	DLK2	1	0
MSTRG.10478.1	ENSSSCG00000001682	DLK2	0.958318	0.00256986
MSTRG.232.1	ENSSSCG00000001682	DLK2	0.95609	0.00284983
MSTRG.4737.2	ENSSSCG00000001706	AARS2	0.952107	0.0033857
ENSSSCT00000045351	ENSSSCG00000001715	ENPP5	0.975713	0.00087764
ENSSSCT00000069898	ENSSSCG00000001715	ENPP5	0.951533	0.00346671
ENSSSCT00000079503	ENSSSCG00000001715	ENPP5	0.954661	0.00303681
MSTRG.1380.5	ENSSSCG00000001715	ENPP5	0.983266	0.000417702
MSTRG.3201.1	ENSSSCG00000001715	ENPP5	0.969854	0.00134948
ENSSSCT00000067667	ENSSSCG00000001723	PLA2G7	0.959518	0.00242506
ENSSSCT00000062623	ENSSSCG00000001724	-	0.994867	3.94472e-05
ENSSSCT00000069577	ENSSSCG00000001724	-	0.994867	3.94472e-05
ENSSSCT00000069784	ENSSSCG00000001724	-	0.964115	0.00190848
ENSSSCT00000075507	ENSSSCG00000001724	-	0.957044	0.00272823
ENSSSCT00000077869	ENSSSCG00000001724	-	0.969708	0.00136254
MSTRG.129.2	ENSSSCG00000001724	-	0.969708	0.00136254
MSTRG.5755.1	ENSSSCG00000001724	-	0.961722	0.00216979
ENSSSCT00000075507	ENSSSCG00000001729	PTCHD4	0.95746	0.00267594
ENSSSCT00000077869	ENSSSCG00000001729	PTCHD4	0.958706	0.00252256
MSTRG.129.2	ENSSSCG00000001729	PTCHD4	0.958706	0.00252256
ENSSSCT00000070241	ENSSSCG00000001735	RHAG	0.984248	0.000370246
ENSSSCT00000088017	ENSSSCG00000001735	RHAG	0.986928	0.000255217
MSTRG.12825.1	ENSSSCG00000001750	PAQR8	0.957089	0.00272255
ENSSSCT00000077690	ENSSSCG00000001752	CHRNA3	0.976105	0.000849664
MSTRG.4737.2	ENSSSCG00000001752	CHRNA3	0.963029	0.00202499
ENSSSCT00000088022	ENSSSCG00000001769	MORF4L1	-0.955319	0.00294993
MSTRG.4906.2	ENSSSCG00000001769	MORF4L1	-0.983848	0.00038923
ENSSSCT00000075068	ENSSSCG00000001770	CTSH	0.962093	0.00212814
ENSSSCT00000072909	ENSSSCG00000001776	-	1	0
MSTRG.4737.2	ENSSSCG00000001776	-	0.997106	1.25518e-05
ENSSSCT00000067667	ENSSSCG00000001779	ZFAND6	0.978408	0.000694317
MSTRG.13411.1	ENSSSCG00000001779	ZFAND6	0.951179	0.00351711
ENSSSCT00000069373	ENSSSCG00000001780	FAH	-0.951765	0.00343379
ENSSSCT00000086039	ENSSSCG00000001780	FAH	-0.956209	0.00283443
ENSSSCT00000072893	ENSSSCG00000001782	ABHD17C	0.950064	0.00367808
MSTRG.7626.3	ENSSSCG00000001786	CFAP161	0.956028	0.00285776
ENSSSCT00000072909	ENSSSCG00000001798	BNC1	1	0
MSTRG.4737.2	ENSSSCG00000001798	BNC1	0.997106	1.25518e-05
MSTRG.11505.2	ENSSSCG00000001800	TM6SF1	0.972973	0.00108582
MSTRG.14327.5	ENSSSCG00000001800	TM6SF1	-0.952623	0.00331369
ENSSSCT00000062623	ENSSSCG00000001808	CPEB1	0.962281	0.00210728
ENSSSCT00000069577	ENSSSCG00000001808	CPEB1	0.962281	0.00210728
ENSSSCT00000077869	ENSSSCG00000001808	CPEB1	0.954063	0.00311684
MSTRG.129.2	ENSSSCG00000001808	CPEB1	0.954063	0.00311684
ENSSSCT00000062623	ENSSSCG00000001814	IQGAP1	0.998304	4.31398e-06
ENSSSCT00000069577	ENSSSCG00000001814	IQGAP1	0.998304	4.31398e-06
ENSSSCT00000069784	ENSSSCG00000001814	IQGAP1	0.974584	0.000960719
ENSSSCT00000075507	ENSSSCG00000001814	IQGAP1	0.963053	0.00202242
ENSSSCT00000077869	ENSSSCG00000001814	IQGAP1	0.975223	0.000913266
MSTRG.129.2	ENSSSCG00000001814	IQGAP1	0.975223	0.000913266
MSTRG.5755.1	ENSSSCG00000001814	IQGAP1	0.964893	0.00182715
ENSSSCT00000070241	ENSSSCG00000001817	FURIN	0.974733	0.00094956
ENSSSCT00000088017	ENSSSCG00000001817	FURIN	0.96213	0.00212401
MSTRG.4994.1	ENSSSCG00000001817	FURIN	0.963251	0.00200089
ENSSSCT00000062623	ENSSSCG00000001832	ACAN	0.998432	3.68832e-06
ENSSSCT00000069577	ENSSSCG00000001832	ACAN	0.998432	3.68832e-06
ENSSSCT00000069784	ENSSSCG00000001832	ACAN	0.974618	0.000958205
ENSSSCT00000075507	ENSSSCG00000001832	ACAN	0.965384	0.00177664
ENSSSCT00000077869	ENSSSCG00000001832	ACAN	0.977116	0.000779506
MSTRG.129.2	ENSSSCG00000001832	ACAN	0.977116	0.000779506
MSTRG.5755.1	ENSSSCG00000001832	ACAN	0.970876	0.00125997
ENSSSCT00000069898	ENSSSCG00000001835	ABHD2	0.951671	0.00344715
ENSSSCT00000074255	ENSSSCG00000001835	ABHD2	0.959219	0.00246075
ENSSSCT00000080830	ENSSSCG00000001835	ABHD2	0.961132	0.00223677
ENSSSCT00000066662	ENSSSCG00000001841	RHCG	0.967216	0.00159457
ENSSSCT00000073115	ENSSSCG00000001846	WDR93	0.963959	0.00192504
ENSSSCT00000074683	ENSSSCG00000001846	WDR93	1	0
ENSSSCT00000083654	ENSSSCG00000001846	WDR93	0.989474	0.000165622
ENSSSCT00000084825	ENSSSCG00000001846	WDR93	1	0
ENSSSCT00000085428	ENSSSCG00000001846	WDR93	0.995418	3.1443e-05
ENSSSCT00000089741	ENSSSCG00000001846	WDR93	1	0
MSTRG.14200.3	ENSSSCG00000001846	WDR93	0.961531	0.00219131
MSTRG.14355.1	ENSSSCG00000001846	WDR93	0.967468	0.00157024
ENSSSCT00000062623	ENSSSCG00000001849	ANPEP	0.992768	7.82569e-05
ENSSSCT00000069577	ENSSSCG00000001849	ANPEP	0.992768	7.82569e-05
ENSSSCT00000069784	ENSSSCG00000001849	ANPEP	0.978523	0.000686927
ENSSSCT00000077869	ENSSSCG00000001849	ANPEP	0.953623	0.00317634
MSTRG.129.2	ENSSSCG00000001849	ANPEP	0.953623	0.00317634
MSTRG.5755.1	ENSSSCG00000001849	ANPEP	0.965352	0.00177989
ENSSSCT00000075972	ENSSSCG00000001866	RCN2	-0.968815	0.00144359
ENSSSCT00000066793	ENSSSCG00000001872	LINGO1	-0.95839	0.00256103
ENSSSCT00000070347	ENSSSCG00000001877	SNUPN	-0.983942	0.000384737
ENSSSCT00000090965	ENSSSCG00000001877	SNUPN	-0.955008	0.00299082
ENSSSCT00000062623	ENSSSCG00000001878	PTPN9	1	0
ENSSSCT00000069577	ENSSSCG00000001878	PTPN9	1	0
ENSSSCT00000069784	ENSSSCG00000001878	PTPN9	0.978199	0.000707714
ENSSSCT00000075507	ENSSSCG00000001878	PTPN9	0.96833	0.00148863
ENSSSCT00000077869	ENSSSCG00000001878	PTPN9	0.979796	0.000608185
MSTRG.129.2	ENSSSCG00000001878	PTPN9	0.979796	0.000608185
MSTRG.5755.1	ENSSSCG00000001878	PTPN9	0.970901	0.00125783
ENSSSCT00000068476	ENSSSCG00000001881	MAN2C1	0.986404	0.00027604
ENSSSCT00000071824	ENSSSCG00000001881	MAN2C1	0.95386	0.0031442
ENSSSCT00000083654	ENSSSCG00000001901	CYP1A2	0.972267	0.001143
ENSSSCT00000085972	ENSSSCG00000001901	CYP1A2	0.97803	0.000718719
MSTRG.14355.1	ENSSSCG00000001901	CYP1A2	0.984383	0.00036392
MSTRG.14434.8	ENSSSCG00000001901	CYP1A2	0.958457	0.00255289
ENSSSCT00000068476	ENSSSCG00000001904	CLK3	0.99311	7.10504e-05
ENSSSCT00000071824	ENSSSCG00000001904	CLK3	0.954734	0.0030272
MSTRG.13228.1	ENSSSCG00000001904	CLK3	0.959239	0.00245828
ENSSSCT00000069373	ENSSSCG00000001905	ARID3B	0.953335	0.00321565
MSTRG.13411.1	ENSSSCG00000001905	ARID3B	0.963501	0.00197399
ENSSSCT00000062623	ENSSSCG00000001906	CYP1A1	0.970241	0.0013152
ENSSSCT00000066779	ENSSSCG00000001906	CYP1A1	0.970842	0.00126291
ENSSSCT00000069577	ENSSSCG00000001906	CYP1A1	0.970241	0.0013152
ENSSSCT00000069784	ENSSSCG00000001906	CYP1A1	0.994483	4.55722e-05
ENSSSCT00000075507	ENSSSCG00000001906	CYP1A1	0.952603	0.00331653
ENSSSCT00000077869	ENSSSCG00000001906	CYP1A1	0.961123	0.00223771
ENSSSCT00000080686	ENSSSCG00000001906	CYP1A1	0.984306	0.000367527
MSTRG.129.2	ENSSSCG00000001906	CYP1A1	0.961123	0.00223771
MSTRG.5755.1	ENSSSCG00000001906	CYP1A1	0.985671	0.000306518
ENSSSCT00000066499	ENSSSCG00000001907	UBL7	0.96568	0.00174662
MSTRG.232.1	ENSSSCG00000001907	UBL7	0.950391	0.00363051
MSTRG.14434.8	ENSSSCG00000001909	STRA6	0.962061	0.00213179
MSTRG.1380.5	ENSSSCG00000001912	PML	0.984596	0.000354094
MSTRG.3201.1	ENSSSCG00000001912	PML	0.952463	0.00333594
ENSSSCT00000045351	ENSSSCG00000001913	STOML1	0.969147	0.00141316
MSTRG.1562.3	ENSSSCG00000001913	STOML1	0.973418	0.00105054
ENSSSCT00000073662	ENSSSCG00000001914	LOXL1	-0.960751	0.00228049
ENSSSCT00000062623	ENSSSCG00000001921	NEO1	0.969245	0.00140424
ENSSSCT00000066779	ENSSSCG00000001921	NEO1	0.966394	0.00167512
ENSSSCT00000069577	ENSSSCG00000001921	NEO1	0.969245	0.00140424
ENSSSCT00000069784	ENSSSCG00000001921	NEO1	0.989043	0.000179412
ENSSSCT00000075507	ENSSSCG00000001921	NEO1	0.972851	0.00109562
ENSSSCT00000077869	ENSSSCG00000001921	NEO1	0.97714	0.000777918
ENSSSCT00000080686	ENSSSCG00000001921	NEO1	0.986721	0.000263334
MSTRG.129.2	ENSSSCG00000001921	NEO1	0.97714	0.000777918
MSTRG.5755.1	ENSSSCG00000001921	NEO1	0.984145	0.000375079
ENSSSCT00000073115	ENSSSCG00000001934	SEC23A	0.963959	0.00192504
ENSSSCT00000074683	ENSSSCG00000001934	SEC23A	1	0
ENSSSCT00000083654	ENSSSCG00000001934	SEC23A	0.989474	0.000165622
ENSSSCT00000084825	ENSSSCG00000001934	SEC23A	1	0
ENSSSCT00000085428	ENSSSCG00000001934	SEC23A	0.995418	3.1443e-05
ENSSSCT00000089741	ENSSSCG00000001934	SEC23A	1	0
MSTRG.14200.3	ENSSSCG00000001934	SEC23A	0.961531	0.00219131
MSTRG.14355.1	ENSSSCG00000001934	SEC23A	0.967468	0.00157024
ENSSSCT00000050073	ENSSSCG00000001938	SSTR1	0.971646	0.00119452
ENSSSCT00000062623	ENSSSCG00000001947	BRMS1L	0.972333	0.00113757
ENSSSCT00000069577	ENSSSCG00000001947	BRMS1L	0.972333	0.00113757
ENSSSCT00000069784	ENSSSCG00000001947	BRMS1L	0.954273	0.00308858
ENSSSCT00000075507	ENSSSCG00000001947	BRMS1L	0.980683	0.000556096
ENSSSCT00000077869	ENSSSCG00000001947	BRMS1L	0.984044	0.000379846
ENSSSCT00000080686	ENSSSCG00000001947	BRMS1L	0.954694	0.00303242
MSTRG.129.2	ENSSSCG00000001947	BRMS1L	0.984044	0.000379846
MSTRG.5755.1	ENSSSCG00000001947	BRMS1L	0.955319	0.00295003
ENSSSCT00000074683	ENSSSCG00000001963	EGLN3	0.980391	0.000573016
ENSSSCT00000083654	ENSSSCG00000001963	EGLN3	0.993873	5.61982e-05
ENSSSCT00000084825	ENSSSCG00000001963	EGLN3	0.980391	0.000573016
ENSSSCT00000085428	ENSSSCG00000001963	EGLN3	0.962022	0.00213608
ENSSSCT00000089741	ENSSSCG00000001963	EGLN3	0.980391	0.000573016
MSTRG.14355.1	ENSSSCG00000001963	EGLN3	0.983217	0.000420144
ENSSSCT00000062623	ENSSSCG00000001966	ARHGAP5	0.953412	0.00320506
ENSSSCT00000069577	ENSSSCG00000001966	ARHGAP5	0.953412	0.00320506
ENSSSCT00000069784	ENSSSCG00000001966	ARHGAP5	0.981365	0.00051767
ENSSSCT00000080686	ENSSSCG00000001966	ARHGAP5	0.950114	0.00367082
MSTRG.5755.1	ENSSSCG00000001966	ARHGAP5	0.970268	0.00131286
ENSSSCT00000075972	ENSSSCG00000001971	HECTD1	0.950645	0.0035938
MSTRG.5410.1	ENSSSCG00000001979	-	0.959922	0.00237716
ENSSSCT00000073115	ENSSSCG00000001982	-	0.963959	0.00192504
ENSSSCT00000074683	ENSSSCG00000001982	-	1	0
ENSSSCT00000083654	ENSSSCG00000001982	-	0.989474	0.000165622
ENSSSCT00000084825	ENSSSCG00000001982	-	1	0
ENSSSCT00000085428	ENSSSCG00000001982	-	0.995418	3.1443e-05
ENSSSCT00000089741	ENSSSCG00000001982	-	1	0
MSTRG.14200.3	ENSSSCG00000001982	-	0.961531	0.00219131
MSTRG.14355.1	ENSSSCG00000001982	-	0.967468	0.00157024
ENSSSCT00000062623	ENSSSCG00000001989	CIDEB	0.993607	6.11723e-05
ENSSSCT00000069577	ENSSSCG00000001989	CIDEB	0.993607	6.11723e-05
ENSSSCT00000069784	ENSSSCG00000001989	CIDEB	0.967381	0.00157863
ENSSSCT00000075507	ENSSSCG00000001989	CIDEB	0.984503	0.000358391
ENSSSCT00000077869	ENSSSCG00000001989	CIDEB	0.991446	0.000109439
MSTRG.129.2	ENSSSCG00000001989	CIDEB	0.991446	0.000109439
MSTRG.5755.1	ENSSSCG00000001989	CIDEB	0.960794	0.00227553
ENSSSCT00000070241	ENSSSCG00000001990	NOP9	-0.958803	0.00251081
ENSSSCT00000088017	ENSSSCG00000001990	NOP9	-0.969783	0.0013558
MSTRG.13228.1	ENSSSCG00000001990	NOP9	-0.977803	0.000733618
MSTRG.1567.1	ENSSSCG00000002013	DHRS4	0.988139	0.000210193
MSTRG.4703.2	ENSSSCG00000002013	DHRS4	0.989101	0.000177529
ENSSSCT00000077301	ENSSSCG00000002016	THTPA	0.951967	0.00340534
ENSSSCT00000078187	ENSSSCG00000002016	THTPA	0.972239	0.0011453
ENSSSCT00000079503	ENSSSCG00000002016	THTPA	0.969075	0.00141971
MSTRG.3201.1	ENSSSCG00000002020	-	0.962414	0.00209252
ENSSSCT00000066779	ENSSSCG00000002035	C14orf119	0.963475	0.00197671
ENSSSCT00000069784	ENSSSCG00000002035	C14orf119	0.960674	0.00228934
MSTRG.5755.1	ENSSSCG00000002035	C14orf119	0.961388	0.00220752
ENSSSCT00000062623	ENSSSCG00000002041	SLC7A7	0.97279	0.00110049
ENSSSCT00000069577	ENSSSCG00000002041	SLC7A7	0.97279	0.00110049
ENSSSCT00000069525	ENSSSCG00000002042	OXA1L	-0.958185	0.00258614
ENSSSCT00000070023	ENSSSCG00000002042	OXA1L	0.953462	0.00319825
MSTRG.12440.1	ENSSSCG00000002042	OXA1L	-0.951326	0.00349605
ENSSSCT00000069898	ENSSSCG00000002050	DAD1	0.953299	0.00322048
ENSSSCT00000074255	ENSSSCG00000002050	DAD1	0.960804	0.00227437
ENSSSCT00000079503	ENSSSCG00000002050	DAD1	0.962261	0.00210945
ENSSSCT00000080830	ENSSSCG00000002050	DAD1	0.959132	0.00247118
MSTRG.1380.5	ENSSSCG00000002050	DAD1	0.988344	0.000202999
ENSSSCT00000070347	ENSSSCG00000002077	-	0.982154	0.000474875
ENSSSCT00000090965	ENSSSCG00000002077	-	0.965935	0.00172083
ENSSSCT00000062623	ENSSSCG00000002081	-	1	0
ENSSSCT00000069577	ENSSSCG00000002081	-	1	0
ENSSSCT00000069784	ENSSSCG00000002081	-	0.978199	0.000707714
ENSSSCT00000075507	ENSSSCG00000002081	-	0.96833	0.00148863
ENSSSCT00000077869	ENSSSCG00000002081	-	0.979796	0.000608185
MSTRG.129.2	ENSSSCG00000002081	-	0.979796	0.000608185
MSTRG.5755.1	ENSSSCG00000002081	-	0.970901	0.00125783
ENSSSCT00000072909	ENSSSCG00000002099	-	1	0
MSTRG.4737.2	ENSSSCG00000002099	-	0.997106	1.25518e-05
ENSSSCT00000049491	ENSSSCG00000002127	CHD8	-0.967744	0.00154392
MSTRG.2034.1	ENSSSCG00000002127	CHD8	-0.986277	0.000281169
ENSSSCT00000073115	ENSSSCG00000002134	RNASE10	0.963959	0.00192504
ENSSSCT00000074683	ENSSSCG00000002134	RNASE10	1	0
ENSSSCT00000083654	ENSSSCG00000002134	RNASE10	0.989474	0.000165622
ENSSSCT00000084825	ENSSSCG00000002134	RNASE10	1	0
ENSSSCT00000085428	ENSSSCG00000002134	RNASE10	0.995418	3.1443e-05
ENSSSCT00000089741	ENSSSCG00000002134	RNASE10	1	0
MSTRG.14200.3	ENSSSCG00000002134	RNASE10	0.961531	0.00219131
MSTRG.14355.1	ENSSSCG00000002134	RNASE10	0.967468	0.00157024
ENSSSCT00000073662	ENSSSCG00000002135	PNP	-0.970241	0.00131526
MSTRG.5410.1	ENSSSCG00000002135	PNP	-0.951538	0.003466
ENSSSCT00000068476	ENSSSCG00000002138	OSGEP	-0.95568	0.00290282
ENSSSCT00000072909	ENSSSCG00000002142	TEP1	-0.974824	0.000942743
MSTRG.4737.2	ENSSSCG00000002142	TEP1	-0.965536	0.00176123
MSTRG.5410.1	ENSSSCG00000002241	NUTM1	0.959922	0.00237716
ENSSSCT00000045351	ENSSSCG00000002257	MCTP2	-0.950641	0.00359441
ENSSSCT00000070023	ENSSSCG00000002257	MCTP2	-0.963336	0.00199177
ENSSSCT00000079503	ENSSSCG00000002257	MCTP2	-0.950833	0.00356671
ENSSSCT00000066499	ENSSSCG00000002296	-	1	0
MSTRG.10478.1	ENSSSCG00000002296	-	0.958318	0.00256986
MSTRG.232.1	ENSSSCG00000002296	-	0.95609	0.00284983
ENSSSCT00000073115	ENSSSCG00000002305	EXD2	0.964265	0.00189264
ENSSSCT00000088265	ENSSSCG00000002305	EXD2	0.955058	0.00298432
MSTRG.14200.3	ENSSSCG00000002305	EXD2	0.965438	0.00177111
ENSSSCT00000066662	ENSSSCG00000002313	SLC10A1	0.976578	0.000816466
ENSSSCT00000077690	ENSSSCG00000002313	SLC10A1	0.953247	0.00322769
ENSSSCT00000074683	ENSSSCG00000002321	-	0.971926	0.00117115
ENSSSCT00000083654	ENSSSCG00000002321	-	0.965857	0.00172871
ENSSSCT00000084825	ENSSSCG00000002321	-	0.971926	0.00117115
ENSSSCT00000085428	ENSSSCG00000002321	-	0.965544	0.0017604
ENSSSCT00000089741	ENSSSCG00000002321	-	0.971926	0.00117115
MSTRG.14355.1	ENSSSCG00000002321	-	0.979278	0.000639634
ENSSSCT00000069898	ENSSSCG00000002340	PSEN1	-0.951999	0.00340084
ENSSSCT00000072909	ENSSSCG00000002374	DLST	0.972143	0.0011532
MSTRG.4737.2	ENSSSCG00000002374	DLST	0.97834	0.000698674
MSTRG.14327.5	ENSSSCG00000002377	EIF2B2	-0.966297	0.00168473
ENSSSCT00000062623	ENSSSCG00000002378	MLH3	0.978623	0.000680586
ENSSSCT00000066779	ENSSSCG00000002378	MLH3	0.959329	0.00244754
ENSSSCT00000069577	ENSSSCG00000002378	MLH3	0.978623	0.000680586
ENSSSCT00000069784	ENSSSCG00000002378	MLH3	0.982172	0.000473922
ENSSSCT00000075507	ENSSSCG00000002378	MLH3	0.989507	0.000164566
ENSSSCT00000077869	ENSSSCG00000002378	MLH3	0.992397	8.64999e-05
ENSSSCT00000080686	ENSSSCG00000002378	MLH3	0.97915	0.000647553
MSTRG.129.2	ENSSSCG00000002378	MLH3	0.992397	8.64999e-05
MSTRG.5755.1	ENSSSCG00000002378	MLH3	0.980676	0.000556515
ENSSSCT00000070241	ENSSSCG00000002387	GPATCH2L	0.964903	0.00182608
ENSSSCT00000074993	ENSSSCG00000002387	GPATCH2L	0.953945	0.00313268
ENSSSCT00000088017	ENSSSCG00000002387	GPATCH2L	0.951537	0.00346604
MSTRG.4994.1	ENSSSCG00000002387	GPATCH2L	0.98546	0.000315591
MSTRG.7626.3	ENSSSCG00000002387	GPATCH2L	0.957482	0.0026732
MSTRG.2476.1	ENSSSCG00000002390	ANGEL1	-0.970207	0.00131822
ENSSSCT00000062623	ENSSSCG00000002399	NGB	1	0
ENSSSCT00000069577	ENSSSCG00000002399	NGB	1	0
ENSSSCT00000069784	ENSSSCG00000002399	NGB	0.978199	0.000707714
ENSSSCT00000075507	ENSSSCG00000002399	NGB	0.96833	0.00148863
ENSSSCT00000077869	ENSSSCG00000002399	NGB	0.979796	0.000608185
MSTRG.129.2	ENSSSCG00000002399	NGB	0.979796	0.000608185
MSTRG.5755.1	ENSSSCG00000002399	NGB	0.970901	0.00125783
ENSSSCT00000072909	ENSSSCG00000002400	-	1	0
MSTRG.4737.2	ENSSSCG00000002400	-	0.997106	1.25518e-05
ENSSSCT00000062623	ENSSSCG00000002405	-	1	0
ENSSSCT00000069577	ENSSSCG00000002405	-	1	0
ENSSSCT00000069784	ENSSSCG00000002405	-	0.978199	0.000707714
ENSSSCT00000075507	ENSSSCG00000002405	-	0.96833	0.00148863
ENSSSCT00000077869	ENSSSCG00000002405	-	0.979796	0.000608185
MSTRG.129.2	ENSSSCG00000002405	-	0.979796	0.000608185
MSTRG.5755.1	ENSSSCG00000002405	-	0.970901	0.00125783
ENSSSCT00000062623	ENSSSCG00000002423	KCNK10	1	0
ENSSSCT00000069577	ENSSSCG00000002423	KCNK10	1	0
ENSSSCT00000069784	ENSSSCG00000002423	KCNK10	0.978199	0.000707714
ENSSSCT00000075507	ENSSSCG00000002423	KCNK10	0.96833	0.00148863
ENSSSCT00000077869	ENSSSCG00000002423	KCNK10	0.979796	0.000608185
MSTRG.129.2	ENSSSCG00000002423	KCNK10	0.979796	0.000608185
MSTRG.5755.1	ENSSSCG00000002423	KCNK10	0.970901	0.00125783
ENSSSCT00000066499	ENSSSCG00000002427	EML5	0.958967	0.00249105
ENSSSCT00000076340	ENSSSCG00000002434	NRDE2	0.957491	0.00267215
ENSSSCT00000079503	ENSSSCG00000002434	NRDE2	0.967837	0.00153504
ENSSSCT00000072909	ENSSSCG00000002442	CATSPERB	1	0
MSTRG.4737.2	ENSSSCG00000002442	CATSPERB	0.997106	1.25518e-05
ENSSSCT00000045351	ENSSSCG00000002443	TC2N	0.951669	0.00344741
ENSSSCT00000087125	ENSSSCG00000002443	TC2N	0.97119	0.00123309
MSTRG.1562.3	ENSSSCG00000002443	TC2N	0.999133	1.12671e-06
ENSSSCT00000062623	ENSSSCG00000002447	CPSF2	0.975507	0.000892521
ENSSSCT00000069577	ENSSSCG00000002447	CPSF2	0.975507	0.000892521
ENSSSCT00000069784	ENSSSCG00000002447	CPSF2	0.960393	0.00232204
ENSSSCT00000075507	ENSSSCG00000002447	CPSF2	0.989609	0.000161405
ENSSSCT00000077869	ENSSSCG00000002447	CPSF2	0.991842	9.95648e-05
MSTRG.129.2	ENSSSCG00000002447	CPSF2	0.991842	9.95648e-05
MSTRG.5755.1	ENSSSCG00000002447	CPSF2	0.957693	0.00264693
ENSSSCT00000073662	ENSSSCG00000002451	RIN3	0.962102	0.00212712
MSTRG.5410.1	ENSSSCG00000002451	RIN3	0.973891	0.00101365
ENSSSCT00000045351	ENSSSCG00000002457	ITPK1	0.977885	0.000728193
MSTRG.1562.3	ENSSSCG00000002457	ITPK1	0.964482	0.00186989
ENSSSCT00000089535	ENSSSCG00000002459	-	0.965281	0.00178722
ENSSSCT00000062623	ENSSSCG00000002461	BTBD7	0.992936	7.4672e-05
ENSSSCT00000069577	ENSSSCG00000002461	BTBD7	0.992936	7.4672e-05
ENSSSCT00000069784	ENSSSCG00000002461	BTBD7	0.972666	0.0011105
ENSSSCT00000077869	ENSSSCG00000002461	BTBD7	0.95128	0.00350267
MSTRG.129.2	ENSSSCG00000002461	BTBD7	0.95128	0.00350267
MSTRG.5755.1	ENSSSCG00000002461	BTBD7	0.957203	0.00270821
ENSSSCT00000068476	ENSSSCG00000002464	-	-0.957447	0.00267759
ENSSSCT00000071824	ENSSSCG00000002464	-	-0.953647	0.0031731
MSTRG.14478.1	ENSSSCG00000002464	-	0.964589	0.00185867
ENSSSCT00000089535	ENSSSCG00000002467	ASB2	-0.954316	0.00308289
ENSSSCT00000072909	ENSSSCG00000002476	SERPINA1	0.976065	0.000852465
MSTRG.4737.2	ENSSSCG00000002476	SERPINA1	0.964355	0.00188325
ENSSSCT00000072909	ENSSSCG00000002481	SERPINA5	0.987402	0.00023706
MSTRG.4737.2	ENSSSCG00000002481	SERPINA5	0.981772	0.000495372
ENSSSCT00000072909	ENSSSCG00000002483	-	0.997907	6.56444e-06
MSTRG.4737.2	ENSSSCG00000002483	-	0.99334	6.63912e-05
ENSSSCT00000072909	ENSSSCG00000002486	-	1	0
MSTRG.4737.2	ENSSSCG00000002486	-	0.997106	1.25518e-05
ENSSSCT00000062623	ENSSSCG00000002490	GSC	0.994725	4.1671e-05
ENSSSCT00000069577	ENSSSCG00000002490	GSC	0.994725	4.1671e-05
ENSSSCT00000069784	ENSSSCG00000002490	GSC	0.962402	0.00209381
ENSSSCT00000075507	ENSSSCG00000002490	GSC	0.954437	0.00306675
ENSSSCT00000077869	ENSSSCG00000002490	GSC	0.96759	0.00155858
MSTRG.129.2	ENSSSCG00000002490	GSC	0.96759	0.00155858
MSTRG.5755.1	ENSSSCG00000002490	GSC	0.958767	0.00251525
ENSSSCT00000062623	ENSSSCG00000002504	AK7	1	0
ENSSSCT00000069577	ENSSSCG00000002504	AK7	1	0
ENSSSCT00000069784	ENSSSCG00000002504	AK7	0.978199	0.000707714
ENSSSCT00000075507	ENSSSCG00000002504	AK7	0.96833	0.00148863
ENSSSCT00000077869	ENSSSCG00000002504	AK7	0.979796	0.000608185
MSTRG.129.2	ENSSSCG00000002504	AK7	0.979796	0.000608185
MSTRG.5755.1	ENSSSCG00000002504	AK7	0.970901	0.00125783
ENSSSCT00000066793	ENSSSCG00000002507	BCL11B	0.986108	0.00028813
ENSSSCT00000080216	ENSSSCG00000002507	BCL11B	0.984594	0.000354198
ENSSSCT00000085109	ENSSSCG00000002507	BCL11B	0.955216	0.00296357
MSTRG.14478.1	ENSSSCG00000002507	BCL11B	0.978327	0.000699513
MSTRG.11505.2	ENSSSCG00000002509	CCNK	0.957881	0.00262361
MSTRG.14327.5	ENSSSCG00000002509	CCNK	-0.95353	0.00318904
ENSSSCT00000062623	ENSSSCG00000002524	AMN	0.983338	0.000414123
ENSSSCT00000069577	ENSSSCG00000002524	AMN	0.983338	0.000414123
ENSSSCT00000077869	ENSSSCG00000002524	AMN	0.954381	0.00307415
MSTRG.129.2	ENSSSCG00000002524	AMN	0.954381	0.00307415
MSTRG.2044.3	ENSSSCG00000002532	-	0.995117	3.57083e-05
ENSSSCT00000075506	ENSSSCG00000002536	-	0.962532	0.00207949
ENSSSCT00000087125	ENSSSCG00000002536	-	0.993175	6.97097e-05
MSTRG.1562.3	ENSSSCG00000002536	-	0.966488	0.00166574
MSTRG.3201.1	ENSSSCG00000002536	-	0.989431	0.000166973
MSTRG.12825.1	ENSSSCG00000002547	-	0.971197	0.00123246
ENSSSCT00000088022	ENSSSCG00000002554	PLD4	-0.968493	0.00147344
MSTRG.4906.2	ENSSSCG00000002554	PLD4	-0.980283	0.000579305
ENSSSCT00000066779	ENSSSCG00000002557	NUDT14	0.956005	0.00286075
ENSSSCT00000080686	ENSSSCG00000002557	NUDT14	0.952317	0.00335635
MSTRG.11505.2	ENSSSCG00000002557	NUDT14	0.959143	0.00246981
MSTRG.12825.1	ENSSSCG00000002557	NUDT14	0.956739	0.00276678
ENSSSCT00000050073	ENSSSCG00000002622	TMEM14A	0.955163	0.00297051
MSTRG.12072.1	ENSSSCG00000002622	TMEM14A	0.956391	0.00281121
ENSSSCT00000074683	ENSSSCG00000002629	FBXO9	0.955887	0.00287601
ENSSSCT00000083654	ENSSSCG00000002629	FBXO9	0.970948	0.00125373
ENSSSCT00000084825	ENSSSCG00000002629	FBXO9	0.955887	0.00287601
ENSSSCT00000085428	ENSSSCG00000002629	FBXO9	0.957297	0.00269634
ENSSSCT00000089741	ENSSSCG00000002629	FBXO9	0.955887	0.00287601
ENSSSCT00000062623	ENSSSCG00000002632	SLC28A1	0.981204	0.000526637
ENSSSCT00000066779	ENSSSCG00000002632	SLC28A1	0.974131	0.000995114
ENSSSCT00000069577	ENSSSCG00000002632	SLC28A1	0.981204	0.000526637
ENSSSCT00000069784	ENSSSCG00000002632	SLC28A1	0.983811	0.000391001
ENSSSCT00000075507	ENSSSCG00000002632	SLC28A1	0.990394	0.000137977
ENSSSCT00000077869	ENSSSCG00000002632	SLC28A1	0.993633	6.06729e-05
ENSSSCT00000080686	ENSSSCG00000002632	SLC28A1	0.983338	0.000414108
MSTRG.129.2	ENSSSCG00000002632	SLC28A1	0.993633	6.06729e-05
MSTRG.5755.1	ENSSSCG00000002632	SLC28A1	0.988445	0.000199489
ENSSSCT00000075507	ENSSSCG00000002655	MAP1LC3B	0.975025	0.000927825
ENSSSCT00000077869	ENSSSCG00000002655	MAP1LC3B	0.971121	0.00123897
MSTRG.129.2	ENSSSCG00000002655	MAP1LC3B	0.971121	0.00123897
ENSSSCT00000070347	ENSSSCG00000002656	ZCCHC14	-0.988607	0.000193976
ENSSSCT00000090965	ENSSSCG00000002656	ZCCHC14	-0.987268	0.000242114
ENSSSCT00000071824	ENSSSCG00000002657	-	0.95095	0.00354983
ENSSSCT00000080916	ENSSSCG00000002657	-	-0.970049	0.00133212
MSTRG.11505.2	ENSSSCG00000002657	-	0.95353	0.003189
ENSSSCT00000074255	ENSSSCG00000002667	ZDHHC7	0.950292	0.00364498
ENSSSCT00000080830	ENSSSCG00000002667	ZDHHC7	0.951704	0.00344244
MSTRG.1380.5	ENSSSCG00000002667	ZDHHC7	0.950319	0.00364092
ENSSSCT00000062623	ENSSSCG00000002671	ATP2C2	1	0
ENSSSCT00000069577	ENSSSCG00000002671	ATP2C2	1	0
ENSSSCT00000069784	ENSSSCG00000002671	ATP2C2	0.978199	0.000707714
ENSSSCT00000075507	ENSSSCG00000002671	ATP2C2	0.96833	0.00148863
ENSSSCT00000077869	ENSSSCG00000002671	ATP2C2	0.979796	0.000608185
MSTRG.129.2	ENSSSCG00000002671	ATP2C2	0.979796	0.000608185
MSTRG.5755.1	ENSSSCG00000002671	ATP2C2	0.970901	0.00125783
ENSSSCT00000072909	ENSSSCG00000002675	DNAAF1	1	0
MSTRG.4737.2	ENSSSCG00000002675	DNAAF1	0.997106	1.25518e-05
ENSSSCT00000089535	ENSSSCG00000002680	TAF1C	0.961654	0.00217744
ENSSSCT00000072909	ENSSSCG00000002700	-	0.992203	9.09619e-05
ENSSSCT00000077690	ENSSSCG00000002700	-	0.952849	0.00328245
MSTRG.4737.2	ENSSSCG00000002700	-	0.998261	4.53391e-06
ENSSSCT00000062623	ENSSSCG00000002708	TMEM231	0.952253	0.00336522
ENSSSCT00000069577	ENSSSCG00000002708	TMEM231	0.952253	0.00336522
ENSSSCT00000077869	ENSSSCG00000002708	TMEM231	0.950081	0.00367566
MSTRG.129.2	ENSSSCG00000002708	TMEM231	0.950081	0.00367566
ENSSSCT00000062623	ENSSSCG00000002718	FA2H	0.980044	0.000593379
ENSSSCT00000069577	ENSSSCG00000002718	FA2H	0.980044	0.000593379
ENSSSCT00000077869	ENSSSCG00000002718	FA2H	0.959121	0.00247243
MSTRG.129.2	ENSSSCG00000002718	FA2H	0.959121	0.00247243
ENSSSCT00000075506	ENSSSCG00000002729	VAC14	0.974438	0.000971752
ENSSSCT00000087125	ENSSSCG00000002729	VAC14	0.973714	0.00102733
MSTRG.1380.5	ENSSSCG00000002729	VAC14	0.963492	0.00197497
MSTRG.3201.1	ENSSSCG00000002729	VAC14	0.977249	0.000770524
ENSSSCT00000062623	ENSSSCG00000002734	MARVELD3	0.992974	7.38704e-05
ENSSSCT00000069577	ENSSSCG00000002734	MARVELD3	0.992974	7.38704e-05
ENSSSCT00000069784	ENSSSCG00000002734	MARVELD3	0.985991	0.000293005
ENSSSCT00000077869	ENSSSCG00000002734	MARVELD3	0.963557	0.00196793
ENSSSCT00000080686	ENSSSCG00000002734	MARVELD3	0.95296	0.00326703
MSTRG.129.2	ENSSSCG00000002734	MARVELD3	0.963557	0.00196793
MSTRG.5755.1	ENSSSCG00000002734	MARVELD3	0.97459	0.000960284
ENSSSCT00000072909	ENSSSCG00000002736	TAT	0.997739	7.66065e-06
MSTRG.4737.2	ENSSSCG00000002736	TAT	0.991197	0.000115889
ENSSSCT00000062623	ENSSSCG00000002737	CHST4	1	0
ENSSSCT00000069577	ENSSSCG00000002737	CHST4	1	0
ENSSSCT00000069784	ENSSSCG00000002737	CHST4	0.978199	0.000707714
ENSSSCT00000075507	ENSSSCG00000002737	CHST4	0.96833	0.00148863
ENSSSCT00000077869	ENSSSCG00000002737	CHST4	0.979796	0.000608185
MSTRG.129.2	ENSSSCG00000002737	CHST4	0.979796	0.000608185
MSTRG.5755.1	ENSSSCG00000002737	CHST4	0.970901	0.00125783
ENSSSCT00000069898	ENSSSCG00000002738	ZNF23	0.974112	0.000996594
ENSSSCT00000074255	ENSSSCG00000002738	ZNF23	0.98146	0.000512388
ENSSSCT00000080830	ENSSSCG00000002738	ZNF23	0.980757	0.000551854
ENSSSCT00000070023	ENSSSCG00000002743	IST1	0.970286	0.00131122
ENSSSCT00000076340	ENSSSCG00000002743	IST1	0.955759	0.00289262
ENSSSCT00000045351	ENSSSCG00000002746	DHODH	0.973713	0.0010274
ENSSSCT00000066499	ENSSSCG00000002754	NQO1	0.951236	0.00350894
ENSSSCT00000062623	ENSSSCG00000002764	SMPD3	0.982809	0.00044075
ENSSSCT00000069577	ENSSSCG00000002764	SMPD3	0.982809	0.00044075
ENSSSCT00000075507	ENSSSCG00000002764	SMPD3	0.965994	0.00171492
ENSSSCT00000077869	ENSSSCG00000002764	SMPD3	0.974416	0.000973434
MSTRG.129.2	ENSSSCG00000002764	SMPD3	0.974416	0.000973434
ENSSSCT00000069898	ENSSSCG00000002787	E2F4	0.952832	0.00328481
ENSSSCT00000074255	ENSSSCG00000002787	E2F4	0.956059	0.00285374
ENSSSCT00000080830	ENSSSCG00000002787	E2F4	0.957473	0.00267434
ENSSSCT00000077712	ENSSSCG00000002790	TMEM208	0.953768	0.00315666
ENSSSCT00000062623	ENSSSCG00000002795	CDH11	0.972238	0.00114537
ENSSSCT00000069577	ENSSSCG00000002795	CDH11	0.972238	0.00114537
ENSSSCT00000075507	ENSSSCG00000002795	CDH11	0.961331	0.002214
ENSSSCT00000077869	ENSSSCG00000002795	CDH11	0.968523	0.00147061
MSTRG.129.2	ENSSSCG00000002795	CDH11	0.968523	0.00147061
ENSSSCT00000074683	ENSSSCG00000002803	CCDC113	0.969087	0.00141861
ENSSSCT00000083654	ENSSSCG00000002803	CCDC113	0.956336	0.00281816
ENSSSCT00000084825	ENSSSCG00000002803	CCDC113	0.969087	0.00141861
ENSSSCT00000085428	ENSSSCG00000002803	CCDC113	0.9678	0.00153861
ENSSSCT00000089741	ENSSSCG00000002803	CCDC113	0.969087	0.00141861
MSTRG.14355.1	ENSSSCG00000002803	CCDC113	0.966458	0.00166869
MSTRG.1567.1	ENSSSCG00000002812	KIFC3	0.986874	0.00025732
MSTRG.4703.2	ENSSSCG00000002812	KIFC3	0.968023	0.00151747
ENSSSCT00000066793	ENSSSCG00000002815	ADGRG1	0.978556	0.000684842
ENSSSCT00000080216	ENSSSCG00000002815	ADGRG1	0.975215	0.000913834
ENSSSCT00000085109	ENSSSCG00000002815	ADGRG1	0.956232	0.0028315
MSTRG.12072.1	ENSSSCG00000002815	ADGRG1	0.95022	0.00365536
MSTRG.14478.1	ENSSSCG00000002815	ADGRG1	0.953787	0.00315405
ENSSSCT00000075506	ENSSSCG00000002817	DRC7	0.9732	0.0010677
ENSSSCT00000087125	ENSSSCG00000002817	DRC7	0.984903	0.000340147
MSTRG.1562.3	ENSSSCG00000002817	DRC7	0.991811	0.000100313
MSTRG.2044.3	ENSSSCG00000002817	DRC7	0.953614	0.00317758
MSTRG.5410.1	ENSSSCG00000002817	DRC7	0.972326	0.00113817
ENSSSCT00000090674	ENSSSCG00000002820	RSPRY1	0.96593	0.00172142
MSTRG.13228.1	ENSSSCG00000002820	RSPRY1	0.961568	0.00218714
ENSSSCT00000045351	ENSSSCG00000002827	SLC6A2	0.97177	0.00118415
ENSSSCT00000069898	ENSSSCG00000002827	SLC6A2	0.985082	0.000332171
ENSSSCT00000074255	ENSSSCG00000002827	SLC6A2	0.984048	0.000379665
ENSSSCT00000080830	ENSSSCG00000002827	SLC6A2	0.981199	0.000526893
MSTRG.1380.5	ENSSSCG00000002827	SLC6A2	0.983597	0.000401358
MSTRG.3201.1	ENSSSCG00000002827	SLC6A2	0.968476	0.00147501
MSTRG.5410.1	ENSSSCG00000002830	IRX6	0.959922	0.00237716
MSTRG.5755.1	ENSSSCG00000002849	SHCBP1	0.950609	0.00359894
ENSSSCT00000087125	ENSSSCG00000002863	LRP3	0.968224	0.0014985
MSTRG.1562.3	ENSSSCG00000002863	LRP3	0.957563	0.00266312
MSTRG.3201.1	ENSSSCG00000002863	LRP3	0.956219	0.00283319
MSTRG.1562.3	ENSSSCG00000002864	SLC7A10	-0.96433	0.00188581
MSTRG.2044.3	ENSSSCG00000002864	SLC7A10	-0.9712	0.00123218
MSTRG.4737.2	ENSSSCG00000002872	GARRE1	-0.961291	0.00221855
ENSSSCT00000069898	ENSSSCG00000002875	-	0.982872	0.000437531
ENSSSCT00000074255	ENSSSCG00000002875	-	0.989319	0.000170504
ENSSSCT00000080830	ENSSSCG00000002875	-	0.991648	0.000104347
ENSSSCT00000073662	ENSSSCG00000002901	UPK1A	0.971846	0.00117783
MSTRG.5410.1	ENSSSCG00000002901	UPK1A	0.963439	0.00198062
ENSSSCT00000085972	ENSSSCG00000002902	ATP4A	0.95708	0.00272366
MSTRG.14355.1	ENSSSCG00000002902	ATP4A	0.965339	0.00178129
ENSSSCT00000066662	ENSSSCG00000002906	-	0.953018	0.00325918
MSTRG.12440.1	ENSSSCG00000002906	-	0.994015	5.36186e-05
ENSSSCT00000066662	ENSSSCG00000002913	-	0.976488	0.000822739
ENSSSCT00000069525	ENSSSCG00000002916	APLP1	-0.95174	0.0034373
ENSSSCT00000080712	ENSSSCG00000002916	APLP1	-0.975159	0.000917967
MSTRG.13396.6	ENSSSCG00000002916	APLP1	-0.971647	0.00119448
ENSSSCT00000077690	ENSSSCG00000002917	NFKBID	0.95938	0.00244147
MSTRG.13396.6	ENSSSCG00000002917	NFKBID	0.958588	0.00253693
MSTRG.5410.1	ENSSSCG00000002944	WDR87	0.959922	0.00237716
ENSSSCT00000067667	ENSSSCG00000002980	-	0.973035	0.00108083
ENSSSCT00000067667	ENSSSCG00000002983	LGALS13	0.973035	0.00108083
ENSSSCT00000072909	ENSSSCG00000002986	SELENOV	1	0
MSTRG.4737.2	ENSSSCG00000002986	SELENOV	0.997106	1.25518e-05
ENSSSCT00000062623	ENSSSCG00000002987	DLL3	1	0
ENSSSCT00000069577	ENSSSCG00000002987	DLL3	1	0
ENSSSCT00000069784	ENSSSCG00000002987	DLL3	0.978199	0.000707714
ENSSSCT00000075507	ENSSSCG00000002987	DLL3	0.96833	0.00148863
ENSSSCT00000077869	ENSSSCG00000002987	DLL3	0.979796	0.000608185
MSTRG.129.2	ENSSSCG00000002987	DLL3	0.979796	0.000608185
MSTRG.5755.1	ENSSSCG00000002987	DLL3	0.970901	0.00125783
ENSSSCT00000066779	ENSSSCG00000002988	ZNF546	0.96481	0.00183576
ENSSSCT00000066499	ENSSSCG00000002991	TTC9B	1	0
MSTRG.10478.1	ENSSSCG00000002991	TTC9B	0.958318	0.00256986
MSTRG.232.1	ENSSSCG00000002991	TTC9B	0.95609	0.00284983
ENSSSCT00000075972	ENSSSCG00000002996	-	0.965169	0.00179864
ENSSSCT00000066499	ENSSSCG00000002997	-	1	0
MSTRG.10478.1	ENSSSCG00000002997	-	0.958318	0.00256986
MSTRG.232.1	ENSSSCG00000002997	-	0.95609	0.00284983
ENSSSCT00000073662	ENSSSCG00000003035	-	0.95986	0.00238454
ENSSSCT00000066779	ENSSSCG00000003038	GRIK5	0.971111	0.00123984
MSTRG.5755.1	ENSSSCG00000003038	GRIK5	0.955106	0.00297796
MSTRG.5410.1	ENSSSCG00000003045	-	0.959922	0.00237716
ENSSSCT00000062623	ENSSSCG00000003047	-	1	0
ENSSSCT00000069577	ENSSSCG00000003047	-	1	0
ENSSSCT00000069784	ENSSSCG00000003047	-	0.978199	0.000707714
ENSSSCT00000075507	ENSSSCG00000003047	-	0.96833	0.00148863
ENSSSCT00000077869	ENSSSCG00000003047	-	0.979796	0.000608185
MSTRG.129.2	ENSSSCG00000003047	-	0.979796	0.000608185
MSTRG.5755.1	ENSSSCG00000003047	-	0.970901	0.00125783
ENSSSCT00000067667	ENSSSCG00000003049	ERFL	0.973035	0.00108083
ENSSSCT00000066779	ENSSSCG00000003054	ZNF575	0.974571	0.000961716
ENSSSCT00000069784	ENSSSCG00000003054	ZNF575	0.957643	0.00265316
ENSSSCT00000075507	ENSSSCG00000003054	ZNF575	0.980012	0.000595293
ENSSSCT00000077869	ENSSSCG00000003054	ZNF575	0.975866	0.000866671
ENSSSCT00000080686	ENSSSCG00000003054	ZNF575	0.987333	0.000239659
MSTRG.12825.1	ENSSSCG00000003054	ZNF575	0.973074	0.00107777
MSTRG.129.2	ENSSSCG00000003054	ZNF575	0.975866	0.000866671
MSTRG.5755.1	ENSSSCG00000003054	ZNF575	0.971952	0.00116902
ENSSSCT00000067667	ENSSSCG00000003066	IRGC	0.973035	0.00108083
ENSSSCT00000062623	ENSSSCG00000003073	LYPD5	1	0
ENSSSCT00000069577	ENSSSCG00000003073	LYPD5	1	0
ENSSSCT00000069784	ENSSSCG00000003073	LYPD5	0.978199	0.000707714
ENSSSCT00000075507	ENSSSCG00000003073	LYPD5	0.96833	0.00148863
ENSSSCT00000077869	ENSSSCG00000003073	LYPD5	0.979796	0.000608185
MSTRG.129.2	ENSSSCG00000003073	LYPD5	0.979796	0.000608185
MSTRG.5755.1	ENSSSCG00000003073	LYPD5	0.970901	0.00125783
ENSSSCT00000067667	ENSSSCG00000003076	-	0.973035	0.00108083
ENSSSCT00000089535	ENSSSCG00000003078	CEACAM19	0.981263	0.000523351
ENSSSCT00000062623	ENSSSCG00000003080	-	0.991494	0.000108232
ENSSSCT00000069577	ENSSSCG00000003080	-	0.991494	0.000108232
ENSSSCT00000069784	ENSSSCG00000003080	-	0.954268	0.00308934
ENSSSCT00000075507	ENSSSCG00000003080	-	0.954478	0.00306121
ENSSSCT00000077869	ENSSSCG00000003080	-	0.966964	0.00161906
MSTRG.129.2	ENSSSCG00000003080	-	0.966964	0.00161906
ENSSSCT00000068476	ENSSSCG00000003083	CBLC	-0.956316	0.00282071
ENSSSCT00000071824	ENSSSCG00000003083	CBLC	-0.970255	0.00131398
ENSSSCT00000080916	ENSSSCG00000003083	CBLC	0.984624	0.000352825
MSTRG.2034.1	ENSSSCG00000003083	CBLC	0.972726	0.00110567
ENSSSCT00000072909	ENSSSCG00000003086	-	0.990406	0.00013763
MSTRG.4737.2	ENSSSCG00000003086	-	0.98798	0.000215869
ENSSSCT00000075972	ENSSSCG00000003093	SYMPK	-0.974898	0.000937294
ENSSSCT00000049491	ENSSSCG00000003100	CCDC61	0.979189	0.000645148
ENSSSCT00000070023	ENSSSCG00000003103	FKRP	0.979267	0.000640354
ENSSSCT00000087125	ENSSSCG00000003103	FKRP	0.95367	0.00317002
MSTRG.1562.3	ENSSSCG00000003103	FKRP	0.955626	0.00290984
ENSSSCT00000069373	ENSSSCG00000003105	SLC1A5	-0.96519	0.00179649
ENSSSCT00000073650	ENSSSCG00000003105	SLC1A5	-0.988783	0.000188019
ENSSSCT00000086039	ENSSSCG00000003105	SLC1A5	-0.97311	0.00107492
MSTRG.2034.1	ENSSSCG00000003107	ARHGAP35	-0.953361	0.00321204
ENSSSCT00000049660	ENSSSCG00000003111	SAE1	-0.975143	0.000919145
ENSSSCT00000075068	ENSSSCG00000003111	SAE1	-0.957298	0.00269629
ENSSSCT00000075972	ENSSSCG00000003111	SAE1	-0.952515	0.00332871
ENSSSCT00000078187	ENSSSCG00000003111	SAE1	0.955245	0.00295967
ENSSSCT00000088022	ENSSSCG00000003120	NAPA	0.976101	0.000849913
MSTRG.13396.6	ENSSSCG00000003120	NAPA	0.994575	4.40632e-05
ENSSSCT00000072909	ENSSSCG00000003128	LIG1	-0.981255	0.000523744
MSTRG.4737.2	ENSSSCG00000003128	LIG1	-0.967364	0.00158031
ENSSSCT00000062623	ENSSSCG00000003137	PLEKHA4	0.990805	0.000126447
ENSSSCT00000069577	ENSSSCG00000003137	PLEKHA4	0.990805	0.000126447
ENSSSCT00000069784	ENSSSCG00000003137	PLEKHA4	0.96466	0.00185134
ENSSSCT00000075507	ENSSSCG00000003137	PLEKHA4	0.95098	0.00354553
ENSSSCT00000077869	ENSSSCG00000003137	PLEKHA4	0.964021	0.00191843
MSTRG.129.2	ENSSSCG00000003137	PLEKHA4	0.964021	0.00191843
MSTRG.5755.1	ENSSSCG00000003137	PLEKHA4	0.951838	0.00342348
MSTRG.1562.3	ENSSSCG00000003139	BCAT2	0.972457	0.00112744
ENSSSCT00000066793	ENSSSCG00000003149	TULP2	-0.967722	0.00154598
ENSSSCT00000085109	ENSSSCG00000003149	TULP2	-0.956456	0.00280278
MSTRG.1567.1	ENSSSCG00000003149	TULP2	-0.965766	0.00173787
MSTRG.4703.2	ENSSSCG00000003149	TULP2	-0.953368	0.00321114
ENSSSCT00000090965	ENSSSCG00000003152	RUVBL2	-0.954536	0.00305348
ENSSSCT00000074993	ENSSSCG00000003153	FTL	0.998897	1.82517e-06
ENSSSCT00000089535	ENSSSCG00000003153	FTL	0.963091	0.00201832
MSTRG.4994.1	ENSSSCG00000003153	FTL	0.966839	0.00163127
ENSSSCT00000049660	ENSSSCG00000003157	LIN7B	-0.956264	0.00282743
ENSSSCT00000068476	ENSSSCG00000003157	LIN7B	0.971902	0.00117316
ENSSSCT00000071824	ENSSSCG00000003157	LIN7B	0.964202	0.00189932
MSTRG.14202.1	ENSSSCG00000003157	LIN7B	-0.962963	0.0020322
ENSSSCT00000071824	ENSSSCG00000003161	PRRG2	0.95606	0.00285365
ENSSSCT00000070023	ENSSSCG00000003169	PIH1D1	0.958171	0.00258791
MSTRG.1562.3	ENSSSCG00000003169	PIH1D1	0.979032	0.000654884
MSTRG.5410.1	ENSSSCG00000003172	KASH5	0.959922	0.00237716
ENSSSCT00000066499	ENSSSCG00000003191	TSKS	1	0
MSTRG.10478.1	ENSSSCG00000003191	TSKS	0.958318	0.00256986
MSTRG.232.1	ENSSSCG00000003191	TSKS	0.95609	0.00284983
ENSSSCT00000088022	ENSSSCG00000003197	MED25	-0.975135	0.000919718
MSTRG.4906.2	ENSSSCG00000003197	MED25	-0.969988	0.00133754
MSTRG.13228.1	ENSSSCG00000003204	VRK3	-0.960027	0.00236483
MSTRG.4994.1	ENSSSCG00000003204	VRK3	-0.951029	0.0035385
ENSSSCT00000074993	ENSSSCG00000003211	NR1H2	0.982905	0.000435854
ENSSSCT00000089535	ENSSSCG00000003211	NR1H2	0.960268	0.00233658
MSTRG.4994.1	ENSSSCG00000003211	NR1H2	0.986448	0.000274258
ENSSSCT00000071824	ENSSSCG00000003214	KCNC3	-0.959598	0.00241551
ENSSSCT00000072893	ENSSSCG00000003214	KCNC3	-0.957882	0.00262352
ENSSSCT00000080712	ENSSSCG00000003214	KCNC3	0.95211	0.00338524
MSTRG.14202.1	ENSSSCG00000003214	KCNC3	0.99361	6.11254e-05
ENSSSCT00000073115	ENSSSCG00000003216	POLD1	0.961242	0.0022242
ENSSSCT00000085428	ENSSSCG00000003216	POLD1	0.955516	0.00292427
MSTRG.14200.3	ENSSSCG00000003216	POLD1	0.96075	0.00228061
MSTRG.11505.2	ENSSSCG00000003217	ASPDH	-0.964636	0.00185385
ENSSSCT00000069373	ENSSSCG00000003219	FAM71E1	0.98428	0.000368751
ENSSSCT00000073650	ENSSSCG00000003219	FAM71E1	0.963174	0.00200929
ENSSSCT00000062623	ENSSSCG00000003225	-	1	0
ENSSSCT00000069577	ENSSSCG00000003225	-	1	0
ENSSSCT00000069784	ENSSSCG00000003225	-	0.978199	0.000707714
ENSSSCT00000075507	ENSSSCG00000003225	-	0.96833	0.00148863
ENSSSCT00000077869	ENSSSCG00000003225	-	0.979796	0.000608185
MSTRG.129.2	ENSSSCG00000003225	-	0.979796	0.000608185
MSTRG.5755.1	ENSSSCG00000003225	-	0.970901	0.00125783
ENSSSCT00000062623	ENSSSCG00000003227	-	1	0
ENSSSCT00000069577	ENSSSCG00000003227	-	1	0
ENSSSCT00000069784	ENSSSCG00000003227	-	0.978199	0.000707714
ENSSSCT00000075507	ENSSSCG00000003227	-	0.96833	0.00148863
ENSSSCT00000077869	ENSSSCG00000003227	-	0.979796	0.000608185
MSTRG.129.2	ENSSSCG00000003227	-	0.979796	0.000608185
MSTRG.5755.1	ENSSSCG00000003227	-	0.970901	0.00125783
ENSSSCT00000069525	ENSSSCG00000003235	-	0.980272	0.000579932
ENSSSCT00000077301	ENSSSCG00000003235	-	-0.965249	0.00179042
ENSSSCT00000080916	ENSSSCG00000003235	-	0.981704	0.000499067
MSTRG.11505.2	ENSSSCG00000003235	-	-0.951949	0.00340788
MSTRG.2034.1	ENSSSCG00000003235	-	0.961829	0.00215772
ENSSSCT00000068476	ENSSSCG00000003251	NLRP12	-0.982839	0.000439201
ENSSSCT00000071824	ENSSSCG00000003251	NLRP12	-0.979172	0.000646214
ENSSSCT00000074993	ENSSSCG00000003251	NLRP12	-0.958375	0.00256293
MSTRG.14202.1	ENSSSCG00000003251	NLRP12	0.967833	0.00153544
ENSSSCT00000067667	ENSSSCG00000003255	CACNG8	0.952454	0.00333718
MSTRG.4994.1	ENSSSCG00000003257	CACNG6	0.956289	0.00282417
ENSSSCT00000066793	ENSSSCG00000003259	OSCAR	-0.964153	0.00190443
ENSSSCT00000085109	ENSSSCG00000003259	OSCAR	-0.959516	0.00242522
MSTRG.14478.1	ENSSSCG00000003259	OSCAR	-0.954369	0.00307574
ENSSSCT00000073115	ENSSSCG00000003263	PRPF31	0.987479	0.000234174
ENSSSCT00000074683	ENSSSCG00000003263	PRPF31	0.993859	5.64577e-05
ENSSSCT00000083654	ENSSSCG00000003263	PRPF31	0.978404	0.000694548
ENSSSCT00000084825	ENSSSCG00000003263	PRPF31	0.993859	5.64577e-05
ENSSSCT00000085428	ENSSSCG00000003263	PRPF31	0.999886	1.95933e-08
ENSSSCT00000088265	ENSSSCG00000003263	PRPF31	0.955312	0.00295086
ENSSSCT00000089741	ENSSSCG00000003263	PRPF31	0.993859	5.64577e-05
MSTRG.14200.3	ENSSSCG00000003263	PRPF31	0.986023	0.000291667
MSTRG.14355.1	ENSSSCG00000003263	PRPF31	0.951256	0.00350607
ENSSSCT00000045351	ENSSSCG00000003265	LENG1	0.963523	0.00197164
ENSSSCT00000069898	ENSSSCG00000003265	LENG1	0.987659	0.000227512
ENSSSCT00000074255	ENSSSCG00000003265	LENG1	0.989447	0.000166475
ENSSSCT00000080830	ENSSSCG00000003265	LENG1	0.989297	0.000171221
ENSSSCT00000062623	ENSSSCG00000003266	TMC4	1	0
ENSSSCT00000069577	ENSSSCG00000003266	TMC4	1	0
ENSSSCT00000069784	ENSSSCG00000003266	TMC4	0.978199	0.000707714
ENSSSCT00000075507	ENSSSCG00000003266	TMC4	0.96833	0.00148863
ENSSSCT00000077869	ENSSSCG00000003266	TMC4	0.979796	0.000608185
MSTRG.129.2	ENSSSCG00000003266	TMC4	0.979796	0.000608185
MSTRG.5755.1	ENSSSCG00000003266	TMC4	0.970901	0.00125783
MSTRG.13228.1	ENSSSCG00000003268	TSEN34	0.980569	0.000562656
ENSSSCT00000077712	ENSSSCG00000003269	LENG9	0.984229	0.00037112
MSTRG.1567.1	ENSSSCG00000003269	LENG9	0.98252	0.000455675
MSTRG.4703.2	ENSSSCG00000003269	LENG9	0.980985	0.000538894
MSTRG.12825.1	ENSSSCG00000003271	TTYH1	0.95336	0.00321225
ENSSSCT00000077301	ENSSSCG00000003272	-	-0.966374	0.00167709
ENSSSCT00000079503	ENSSSCG00000003272	-	-0.959499	0.00242728
MSTRG.11505.2	ENSSSCG00000003272	-	-0.986409	0.000275832
MSTRG.5410.1	ENSSSCG00000003284	FCAR	0.959922	0.00237716
ENSSSCT00000066499	ENSSSCG00000003318	GALP	1	0
MSTRG.10478.1	ENSSSCG00000003318	GALP	0.958318	0.00256986
MSTRG.232.1	ENSSSCG00000003318	GALP	0.95609	0.00284983
ENSSSCT00000073115	ENSSSCG00000003326	PEG3	0.963959	0.00192504
ENSSSCT00000074683	ENSSSCG00000003326	PEG3	1	0
ENSSSCT00000083654	ENSSSCG00000003326	PEG3	0.989474	0.000165622
ENSSSCT00000084825	ENSSSCG00000003326	PEG3	1	0
ENSSSCT00000085428	ENSSSCG00000003326	PEG3	0.995418	3.1443e-05
ENSSSCT00000089741	ENSSSCG00000003326	PEG3	1	0
MSTRG.14200.3	ENSSSCG00000003326	PEG3	0.961531	0.00219131
MSTRG.14355.1	ENSSSCG00000003326	PEG3	0.967468	0.00157024
ENSSSCT00000089535	ENSSSCG00000003338	PUSL1	0.971904	0.00117301
ENSSSCT00000062623	ENSSSCG00000003341	TAS1R3	0.967709	0.00154721
ENSSSCT00000069577	ENSSSCG00000003341	TAS1R3	0.967709	0.00154721
MSTRG.13411.1	ENSSSCG00000003350	MIB2	0.952302	0.00335836
ENSSSCT00000073662	ENSSSCG00000003354	CCNL2	0.962493	0.00208373
MSTRG.5410.1	ENSSSCG00000003354	CCNL2	0.959677	0.00240619
ENSSSCT00000069373	ENSSSCG00000003362	CEP104	-0.961923	0.0021472
MSTRG.13411.1	ENSSSCG00000003362	CEP104	-0.982049	0.000480478
ENSSSCT00000088017	ENSSSCG00000003369	RPL22	0.951816	0.00342666
ENSSSCT00000072909	ENSSSCG00000003371	GPR153	1	0
MSTRG.4737.2	ENSSSCG00000003371	GPR153	0.997106	1.25518e-05
ENSSSCT00000062623	ENSSSCG00000003374	ESPN	0.971513	0.00120569
ENSSSCT00000066779	ENSSSCG00000003374	ESPN	0.950537	0.0036094
ENSSSCT00000069577	ENSSSCG00000003374	ESPN	0.971513	0.00120569
ENSSSCT00000069784	ENSSSCG00000003374	ESPN	0.964867	0.00182979
ENSSSCT00000077869	ENSSSCG00000003374	ESPN	0.951885	0.00341695
MSTRG.129.2	ENSSSCG00000003374	ESPN	0.951885	0.00341695
MSTRG.5755.1	ENSSSCG00000003374	ESPN	0.960026	0.00236493
ENSSSCT00000088017	ENSSSCG00000003376	PLEKHG5	0.959863	0.00238415
ENSSSCT00000068476	ENSSSCG00000003379	KLHL21	-0.957509	0.00266982
MSTRG.14478.1	ENSSSCG00000003379	KLHL21	0.953828	0.00314853
ENSSSCT00000073115	ENSSSCG00000003383	ZBTB48	-0.989876	0.000153214
ENSSSCT00000074683	ENSSSCG00000003383	ZBTB48	-0.956183	0.00283785
ENSSSCT00000084825	ENSSSCG00000003383	ZBTB48	-0.956183	0.00283785
ENSSSCT00000085428	ENSSSCG00000003383	ZBTB48	-0.976297	0.000836116
ENSSSCT00000088265	ENSSSCG00000003383	ZBTB48	-0.960457	0.00231454
ENSSSCT00000089741	ENSSSCG00000003383	ZBTB48	-0.956183	0.00283785
MSTRG.12072.1	ENSSSCG00000003383	ZBTB48	-0.95001	0.003686
MSTRG.14200.3	ENSSSCG00000003383	ZBTB48	-0.98977	0.000156459
ENSSSCT00000073662	ENSSSCG00000003384	DNAJC11	0.981844	0.000491485
ENSSSCT00000075506	ENSSSCG00000003384	DNAJC11	0.966779	0.0016371
ENSSSCT00000087125	ENSSSCG00000003384	DNAJC11	0.960948	0.00225782
MSTRG.5410.1	ENSSSCG00000003384	DNAJC11	0.980707	0.000554737
ENSSSCT00000062623	ENSSSCG00000003390	SLC2A7	0.979796	0.000608185
ENSSSCT00000069577	ENSSSCG00000003390	SLC2A7	0.979796	0.000608185
ENSSSCT00000069784	ENSSSCG00000003390	SLC2A7	0.962915	0.0020375
ENSSSCT00000075507	ENSSSCG00000003390	SLC2A7	0.9987	2.53213e-06
ENSSSCT00000077869	ENSSSCG00000003390	SLC2A7	1	0
ENSSSCT00000080686	ENSSSCG00000003390	SLC2A7	0.961124	0.00223764
MSTRG.129.2	ENSSSCG00000003390	SLC2A7	1	0
MSTRG.5755.1	ENSSSCG00000003390	SLC2A7	0.96573	0.00174149
ENSSSCT00000062623	ENSSSCG00000003414	ANGPTL7	0.994064	5.27549e-05
ENSSSCT00000069577	ENSSSCG00000003414	ANGPTL7	0.994064	5.27549e-05
ENSSSCT00000069784	ENSSSCG00000003414	ANGPTL7	0.972393	0.00113273
ENSSSCT00000075507	ENSSSCG00000003414	ANGPTL7	0.953082	0.00325028
ENSSSCT00000077869	ENSSSCG00000003414	ANGPTL7	0.96637	0.00167742
MSTRG.129.2	ENSSSCG00000003414	ANGPTL7	0.96637	0.00167742
MSTRG.5755.1	ENSSSCG00000003414	ANGPTL7	0.970769	0.00126919
ENSSSCT00000062623	ENSSSCG00000003423	DRAXIN	0.958125	0.00259351
ENSSSCT00000069577	ENSSSCG00000003423	DRAXIN	0.958125	0.00259351
MSTRG.10478.1	ENSSSCG00000003458	CTRC	0.987266	0.000242198
MSTRG.4080.9	ENSSSCG00000003458	CTRC	0.955935	0.00286981
ENSSSCT00000066499	ENSSSCG00000003461	RSC1A1	0.953345	0.00321424
MSTRG.10478.1	ENSSSCG00000003461	RSC1A1	0.964808	0.00183596
MSTRG.232.1	ENSSSCG00000003468	PLEKHM2	-0.959428	0.00243572
ENSSSCT00000089535	ENSSSCG00000003479	MFAP2	0.953932	0.00313445
MSTRG.5410.1	ENSSSCG00000003523	EPHA8	0.959922	0.00237716
ENSSSCT00000045351	ENSSSCG00000003524	C1QA	0.977288	0.000767916
ENSSSCT00000069898	ENSSSCG00000003524	C1QA	0.980191	0.000584702
ENSSSCT00000074255	ENSSSCG00000003524	C1QA	0.973852	0.00101666
ENSSSCT00000080830	ENSSSCG00000003524	C1QA	0.969861	0.00134883
MSTRG.1380.5	ENSSSCG00000003524	C1QA	0.975191	0.00091563
MSTRG.3201.1	ENSSSCG00000003524	C1QA	0.986583	0.000268805
ENSSSCT00000075507	ENSSSCG00000003547	NCMAP	0.990871	0.000124631
ENSSSCT00000077869	ENSSSCG00000003547	NCMAP	0.985318	0.00032177
ENSSSCT00000080686	ENSSSCG00000003547	NCMAP	0.963051	0.00202264
MSTRG.129.2	ENSSSCG00000003547	NCMAP	0.985318	0.00032177
ENSSSCT00000068476	ENSSSCG00000003551	PAQR7	-0.959348	0.0024453
ENSSSCT00000071824	ENSSSCG00000003551	PAQR7	-0.982862	0.000438073
ENSSSCT00000080916	ENSSSCG00000003551	PAQR7	0.978002	0.000720567
ENSSSCT00000077690	ENSSSCG00000003565	NR0B2	0.950986	0.00354471
ENSSSCT00000075507	ENSSSCG00000003566	NUDC	0.977938	0.000724742
ENSSSCT00000077869	ENSSSCG00000003566	NUDC	0.969115	0.00141606
ENSSSCT00000080686	ENSSSCG00000003566	NUDC	0.953206	0.00323322
MSTRG.129.2	ENSSSCG00000003566	NUDC	0.969115	0.00141606
ENSSSCT00000069743	ENSSSCG00000003575	CD164L2	0.950786	0.00357338
ENSSSCT00000077515	ENSSSCG00000003575	CD164L2	0.950786	0.00357338
ENSSSCT00000070347	ENSSSCG00000003577	WASF2	0.969439	0.00138672
ENSSSCT00000085109	ENSSSCG00000003586	EPB41	0.960517	0.00230764
ENSSSCT00000062623	ENSSSCG00000003596	SNRNP40	1	0
ENSSSCT00000069577	ENSSSCG00000003596	SNRNP40	1	0
ENSSSCT00000069784	ENSSSCG00000003596	SNRNP40	0.978199	0.000707714
ENSSSCT00000075507	ENSSSCG00000003596	SNRNP40	0.96833	0.00148863
ENSSSCT00000077869	ENSSSCG00000003596	SNRNP40	0.979796	0.000608185
MSTRG.129.2	ENSSSCG00000003596	SNRNP40	0.979796	0.000608185
MSTRG.5755.1	ENSSSCG00000003596	SNRNP40	0.970901	0.00125783
ENSSSCT00000085109	ENSSSCG00000003601	HCRTR1	0.974258	0.00098545
MSTRG.4703.2	ENSSSCG00000003601	HCRTR1	0.953514	0.00319118
MSTRG.1567.1	ENSSSCG00000003608	LCK	0.95073	0.00358143
MSTRG.2476.1	ENSSSCG00000003627	ZMYM4	0.951424	0.00348218
ENSSSCT00000069784	ENSSSCG00000003628	CLSPN	0.973084	0.00107695
MSTRG.5755.1	ENSSSCG00000003628	CLSPN	0.965058	0.00181004
ENSSSCT00000074255	ENSSSCG00000003630	AGO1	-0.952873	0.0032791
ENSSSCT00000080830	ENSSSCG00000003630	AGO1	-0.955728	0.00289657
ENSSSCT00000062623	ENSSSCG00000003633	TEKT2	1	0
ENSSSCT00000069577	ENSSSCG00000003633	TEKT2	1	0
ENSSSCT00000069784	ENSSSCG00000003633	TEKT2	0.978199	0.000707714
ENSSSCT00000075507	ENSSSCG00000003633	TEKT2	0.96833	0.00148863
ENSSSCT00000077869	ENSSSCG00000003633	TEKT2	0.979796	0.000608185
MSTRG.129.2	ENSSSCG00000003633	TEKT2	0.979796	0.000608185
MSTRG.5755.1	ENSSSCG00000003633	TEKT2	0.970901	0.00125783
ENSSSCT00000062623	ENSSSCG00000003640	GRIK3	0.979899	0.000602026
ENSSSCT00000069577	ENSSSCG00000003640	GRIK3	0.979899	0.000602026
ENSSSCT00000077869	ENSSSCG00000003640	GRIK3	0.956622	0.00278164
MSTRG.129.2	ENSSSCG00000003640	GRIK3	0.956622	0.00278164
ENSSSCT00000062623	ENSSSCG00000003644	FHL3	0.992587	8.22323e-05
ENSSSCT00000069577	ENSSSCG00000003644	FHL3	0.992587	8.22323e-05
ENSSSCT00000069784	ENSSSCG00000003644	FHL3	0.968535	0.00146947
ENSSSCT00000075507	ENSSSCG00000003644	FHL3	0.967343	0.00158234
ENSSSCT00000077869	ENSSSCG00000003644	FHL3	0.977492	0.000754215
MSTRG.129.2	ENSSSCG00000003644	FHL3	0.977492	0.000754215
MSTRG.5755.1	ENSSSCG00000003644	FHL3	0.967877	0.00153122
ENSSSCT00000062623	ENSSSCG00000003645	UTP11	0.983607	0.000400875
ENSSSCT00000066779	ENSSSCG00000003645	UTP11	0.979079	0.000651936
ENSSSCT00000069577	ENSSSCG00000003645	UTP11	0.983607	0.000400875
ENSSSCT00000069784	ENSSSCG00000003645	UTP11	0.997434	9.86521e-06
ENSSSCT00000075507	ENSSSCG00000003645	UTP11	0.951457	0.00347751
ENSSSCT00000077869	ENSSSCG00000003645	UTP11	0.962934	0.0020354
ENSSSCT00000080686	ENSSSCG00000003645	UTP11	0.975448	0.000896773
MSTRG.129.2	ENSSSCG00000003645	UTP11	0.962934	0.0020354
MSTRG.5755.1	ENSSSCG00000003645	UTP11	0.995806	2.63465e-05
ENSSSCT00000072909	ENSSSCG00000003650	GJA9	1	0
MSTRG.4737.2	ENSSSCG00000003650	GJA9	0.997106	1.25518e-05
ENSSSCT00000049660	ENSSSCG00000003652	AKIRIN1	-0.957408	0.00268246
ENSSSCT00000077301	ENSSSCG00000003652	AKIRIN1	0.98279	0.000441751
ENSSSCT00000078187	ENSSSCG00000003652	AKIRIN1	0.98024	0.000581855
ENSSSCT00000079503	ENSSSCG00000003652	AKIRIN1	0.987709	0.000225659
MSTRG.11505.2	ENSSSCG00000003652	AKIRIN1	0.96607	0.00170734
ENSSSCT00000062623	ENSSSCG00000003653	NDUFS5	1	0
ENSSSCT00000069577	ENSSSCG00000003653	NDUFS5	1	0
ENSSSCT00000069784	ENSSSCG00000003653	NDUFS5	0.978199	0.000707714
ENSSSCT00000075507	ENSSSCG00000003653	NDUFS5	0.96833	0.00148863
ENSSSCT00000077869	ENSSSCG00000003653	NDUFS5	0.979796	0.000608185
MSTRG.129.2	ENSSSCG00000003653	NDUFS5	0.979796	0.000608185
MSTRG.5755.1	ENSSSCG00000003653	NDUFS5	0.970901	0.00125783
MSTRG.4906.2	ENSSSCG00000003660	PABPC4	-0.973842	0.0010174
ENSSSCT00000069525	ENSSSCG00000003663	HPCAL1	-0.963571	0.00196642
ENSSSCT00000071824	ENSSSCG00000003663	HPCAL1	0.952113	0.00338486
ENSSSCT00000077301	ENSSSCG00000003663	HPCAL1	0.971694	0.00119054
ENSSSCT00000078187	ENSSSCG00000003663	HPCAL1	0.950696	0.00358645
ENSSSCT00000080916	ENSSSCG00000003663	HPCAL1	-0.981845	0.000491406
MSTRG.11505.2	ENSSSCG00000003663	HPCAL1	0.963946	0.00192641
ENSSSCT00000070023	ENSSSCG00000003664	-	0.966498	0.00166473
ENSSSCT00000075506	ENSSSCG00000003664	-	0.990879	0.000124399
ENSSSCT00000076340	ENSSSCG00000003664	-	0.969413	0.00138901
ENSSSCT00000087125	ENSSSCG00000003664	-	0.988669	0.000191847
MSTRG.1562.3	ENSSSCG00000003664	-	0.978895	0.000663459
MSTRG.5410.1	ENSSSCG00000003664	-	0.979481	0.000627228
ENSSSCT00000062623	ENSSSCG00000003669	MFSD2A	0.989014	0.000180366
ENSSSCT00000069577	ENSSSCG00000003669	MFSD2A	0.989014	0.000180366
ENSSSCT00000069784	ENSSSCG00000003669	MFSD2A	0.954315	0.00308305
ENSSSCT00000075507	ENSSSCG00000003669	MFSD2A	0.952966	0.00326621
ENSSSCT00000077869	ENSSSCG00000003669	MFSD2A	0.965247	0.00179068
MSTRG.129.2	ENSSSCG00000003669	MFSD2A	0.965247	0.00179068
ENSSSCT00000067667	ENSSSCG00000003673	CEP192	0.972461	0.00112714
ENSSSCT00000075507	ENSSSCG00000003682	ANKRD12	0.978367	0.000696944
ENSSSCT00000077869	ENSSSCG00000003682	ANKRD12	0.967797	0.00153885
MSTRG.129.2	ENSSSCG00000003682	ANKRD12	0.967797	0.00153885
ENSSSCT00000087125	ENSSSCG00000003699	GREB1L	0.967944	0.00152491
MSTRG.1562.3	ENSSSCG00000003699	GREB1L	0.97917	0.000646309
MSTRG.3201.1	ENSSSCG00000003699	GREB1L	0.956645	0.00277875
ENSSSCT00000066779	ENSSSCG00000003713	HRH4	0.953205	0.00323344
ENSSSCT00000069784	ENSSSCG00000003713	HRH4	0.971391	0.00121601
ENSSSCT00000080686	ENSSSCG00000003713	HRH4	0.961076	0.00224318
MSTRG.5755.1	ENSSSCG00000003713	HRH4	0.961654	0.00217743
ENSSSCT00000062623	ENSSSCG00000003722	CDH2	0.971684	0.00119132
ENSSSCT00000069577	ENSSSCG00000003722	CDH2	0.971684	0.00119132
ENSSSCT00000069784	ENSSSCG00000003722	CDH2	0.955459	0.00293166
ENSSSCT00000077869	ENSSSCG00000003722	CDH2	0.950207	0.00365727
MSTRG.129.2	ENSSSCG00000003722	CDH2	0.950207	0.00365727
ENSSSCT00000062623	ENSSSCG00000003732	MEP1B	1	0
ENSSSCT00000069577	ENSSSCG00000003732	MEP1B	1	0
ENSSSCT00000069784	ENSSSCG00000003732	MEP1B	0.978199	0.000707714
ENSSSCT00000075507	ENSSSCG00000003732	MEP1B	0.96833	0.00148863
ENSSSCT00000077869	ENSSSCG00000003732	MEP1B	0.979796	0.000608185
MSTRG.129.2	ENSSSCG00000003732	MEP1B	0.979796	0.000608185
MSTRG.5755.1	ENSSSCG00000003732	MEP1B	0.970901	0.00125783
ENSSSCT00000062623	ENSSSCG00000003733	KLHL14	1	0
ENSSSCT00000069577	ENSSSCG00000003733	KLHL14	1	0
ENSSSCT00000069784	ENSSSCG00000003733	KLHL14	0.978199	0.000707714
ENSSSCT00000075507	ENSSSCG00000003733	KLHL14	0.96833	0.00148863
ENSSSCT00000077869	ENSSSCG00000003733	KLHL14	0.979796	0.000608185
MSTRG.129.2	ENSSSCG00000003733	KLHL14	0.979796	0.000608185
MSTRG.5755.1	ENSSSCG00000003733	KLHL14	0.970901	0.00125783
ENSSSCT00000074993	ENSSSCG00000003737	NOL4	0.986806	0.000259958
ENSSSCT00000089535	ENSSSCG00000003737	NOL4	0.964722	0.00184482
MSTRG.7626.3	ENSSSCG00000003737	NOL4	0.954498	0.00305857
ENSSSCT00000049660	ENSSSCG00000003738	MAPRE2	-0.968932	0.00143281
ENSSSCT00000075972	ENSSSCG00000003738	MAPRE2	-0.973254	0.00106345
ENSSSCT00000073650	ENSSSCG00000003740	ZSCAN30	-0.958641	0.00253042
ENSSSCT00000086039	ENSSSCG00000003740	ZSCAN30	-0.98495	0.000338049
ENSSSCT00000076340	ENSSSCG00000003741	-	0.966614	0.00165331
MSTRG.5410.1	ENSSSCG00000003748	CELF4	0.959922	0.00237716
ENSSSCT00000069898	ENSSSCG00000003749	PIK3C3	0.976914	0.000793313
ENSSSCT00000074255	ENSSSCG00000003749	PIK3C3	0.985845	0.000299148
ENSSSCT00000080830	ENSSSCG00000003749	PIK3C3	0.985922	0.000295883
MSTRG.1380.5	ENSSSCG00000003749	PIK3C3	0.961669	0.00217575
ENSSSCT00000069898	ENSSSCG00000003775	MSH4	0.962641	0.00206748
ENSSSCT00000074255	ENSSSCG00000003775	MSH4	0.95969	0.00240454
ENSSSCT00000080830	ENSSSCG00000003775	MSH4	0.959066	0.00247912
MSTRG.1380.5	ENSSSCG00000003775	MSH4	0.958186	0.00258602
ENSSSCT00000073662	ENSSSCG00000003780	CRYZ	0.957625	0.00265547
ENSSSCT00000075506	ENSSSCG00000003780	CRYZ	0.98311	0.000425482
ENSSSCT00000076340	ENSSSCG00000003780	CRYZ	0.990684	0.00012977
MSTRG.5410.1	ENSSSCG00000003780	CRYZ	0.9621	0.00212738
ENSSSCT00000062623	ENSSSCG00000003789	CTH	0.983513	0.000405495
ENSSSCT00000069577	ENSSSCG00000003789	CTH	0.983513	0.000405495
ENSSSCT00000069784	ENSSSCG00000003789	CTH	0.972187	0.00114958
MSTRG.5755.1	ENSSSCG00000003789	CTH	0.959427	0.0024358
ENSSSCT00000062623	ENSSSCG00000003797	DIRAS3	0.997684	8.03996e-06
ENSSSCT00000069577	ENSSSCG00000003797	DIRAS3	0.997684	8.03996e-06
ENSSSCT00000069784	ENSSSCG00000003797	DIRAS3	0.969574	0.0013745
ENSSSCT00000075507	ENSSSCG00000003797	DIRAS3	0.967442	0.00157279
ENSSSCT00000077869	ENSSSCG00000003797	DIRAS3	0.978612	0.00068128
MSTRG.129.2	ENSSSCG00000003797	DIRAS3	0.978612	0.00068128
MSTRG.5755.1	ENSSSCG00000003797	DIRAS3	0.966383	0.0016762
ENSSSCT00000066779	ENSSSCG00000003801	IL23R	0.951625	0.00345361
ENSSSCT00000069784	ENSSSCG00000003801	IL23R	0.950164	0.00366354
ENSSSCT00000074255	ENSSSCG00000003801	IL23R	0.95719	0.00270981
ENSSSCT00000080830	ENSSSCG00000003801	IL23R	0.961959	0.00214319
ENSSSCT00000072909	ENSSSCG00000003803	-	1	0
MSTRG.4737.2	ENSSSCG00000003803	-	0.997106	1.25518e-05
ENSSSCT00000062623	ENSSSCG00000003810	UBE2U	1	0
ENSSSCT00000069577	ENSSSCG00000003810	UBE2U	1	0
ENSSSCT00000069784	ENSSSCG00000003810	UBE2U	0.978199	0.000707714
ENSSSCT00000075507	ENSSSCG00000003810	UBE2U	0.96833	0.00148863
ENSSSCT00000077869	ENSSSCG00000003810	UBE2U	0.979796	0.000608185
MSTRG.129.2	ENSSSCG00000003810	UBE2U	0.979796	0.000608185
MSTRG.5755.1	ENSSSCG00000003810	UBE2U	0.970901	0.00125783
ENSSSCT00000069373	ENSSSCG00000003816	ATG4C	-0.97682	0.000799768
ENSSSCT00000073115	ENSSSCG00000003819	ANGPTL3	0.963959	0.00192504
ENSSSCT00000074683	ENSSSCG00000003819	ANGPTL3	1	0
ENSSSCT00000083654	ENSSSCG00000003819	ANGPTL3	0.989474	0.000165622
ENSSSCT00000084825	ENSSSCG00000003819	ANGPTL3	1	0
ENSSSCT00000085428	ENSSSCG00000003819	ANGPTL3	0.995418	3.1443e-05
ENSSSCT00000089741	ENSSSCG00000003819	ANGPTL3	1	0
MSTRG.14200.3	ENSSSCG00000003819	ANGPTL3	0.961531	0.00219131
MSTRG.14355.1	ENSSSCG00000003819	ANGPTL3	0.967468	0.00157024
ENSSSCT00000075507	ENSSSCG00000003820	USP1	0.962388	0.00209535
ENSSSCT00000077869	ENSSSCG00000003820	USP1	0.964223	0.0018971
MSTRG.129.2	ENSSSCG00000003820	USP1	0.964223	0.0018971
ENSSSCT00000062623	ENSSSCG00000003821	KANK4	0.961256	0.00222256
ENSSSCT00000069577	ENSSSCG00000003821	KANK4	0.961256	0.00222256
ENSSSCT00000075507	ENSSSCG00000003821	KANK4	0.971715	0.00118876
ENSSSCT00000077869	ENSSSCG00000003821	KANK4	0.974599	0.000959621
MSTRG.129.2	ENSSSCG00000003821	KANK4	0.974599	0.000959621
MSTRG.5755.1	ENSSSCG00000003821	KANK4	0.951468	0.00347591
ENSSSCT00000062623	ENSSSCG00000003825	CYP2J34	0.962184	0.002118
ENSSSCT00000069577	ENSSSCG00000003825	CYP2J34	0.962184	0.002118
ENSSSCT00000077869	ENSSSCG00000003825	CYP2J34	0.951927	0.00341099
MSTRG.129.2	ENSSSCG00000003825	CYP2J34	0.951927	0.00341099
ENSSSCT00000062623	ENSSSCG00000003833	DAB1	0.975937	0.000861557
ENSSSCT00000066779	ENSSSCG00000003833	DAB1	0.96717	0.00159904
ENSSSCT00000069577	ENSSSCG00000003833	DAB1	0.975937	0.000861557
ENSSSCT00000069784	ENSSSCG00000003833	DAB1	0.984639	0.000352107
ENSSSCT00000080686	ENSSSCG00000003833	DAB1	0.952517	0.00332847
MSTRG.5755.1	ENSSSCG00000003833	DAB1	0.981304	0.00052103
ENSSSCT00000072909	ENSSSCG00000003834	C8B	0.954598	0.00304527
ENSSSCT00000072909	ENSSSCG00000003835	C8A	0.986531	0.000270898
MSTRG.4737.2	ENSSSCG00000003835	C8A	0.980306	0.000577972
ENSSSCT00000045351	ENSSSCG00000003847	-	0.963751	0.00194714
ENSSSCT00000069898	ENSSSCG00000003847	-	0.997334	1.06541e-05
ENSSSCT00000074255	ENSSSCG00000003847	-	0.995591	2.91101e-05
ENSSSCT00000080830	ENSSSCG00000003847	-	0.993859	5.64577e-05
MSTRG.1380.5	ENSSSCG00000003847	-	0.970871	0.00126041
MSTRG.3201.1	ENSSSCG00000003847	-	0.956468	0.00280125
ENSSSCT00000045351	ENSSSCG00000003852	SLC1A7	0.98913	0.000176586
ENSSSCT00000069898	ENSSSCG00000003852	SLC1A7	0.968232	0.0014978
ENSSSCT00000074255	ENSSSCG00000003852	SLC1A7	0.957541	0.00266584
ENSSSCT00000080830	ENSSSCG00000003852	SLC1A7	0.953483	0.00319541
MSTRG.3201.1	ENSSSCG00000003852	SLC1A7	0.973583	0.0010376
ENSSSCT00000072909	ENSSSCG00000003891	CYP4A24	0.991591	0.00010577
MSTRG.4737.2	ENSSSCG00000003891	CYP4A24	0.990794	0.000126747
ENSSSCT00000074683	ENSSSCG00000003894	CYP4B1	0.950191	0.00365962
ENSSSCT00000084825	ENSSSCG00000003894	CYP4B1	0.950191	0.00365962
ENSSSCT00000085972	ENSSSCG00000003894	CYP4B1	0.980862	0.000545873
ENSSSCT00000089741	ENSSSCG00000003894	CYP4B1	0.950191	0.00365962
MSTRG.14355.1	ENSSSCG00000003894	CYP4B1	0.986603	0.000268003
MSTRG.13396.6	ENSSSCG00000003919	-	-0.974178	0.000991548
ENSSSCT00000075506	ENSSSCG00000003923	HECTD3	0.973154	0.00107137
ENSSSCT00000087125	ENSSSCG00000003923	HECTD3	0.996059	2.32668e-05
MSTRG.1562.3	ENSSSCG00000003923	HECTD3	0.977768	0.000735904
MSTRG.3201.1	ENSSSCG00000003923	HECTD3	0.960495	0.00231012
MSTRG.5410.1	ENSSSCG00000003923	HECTD3	0.972373	0.00113436
ENSSSCT00000069898	ENSSSCG00000003965	CCDC30	0.96313	0.00201401
ENSSSCT00000074255	ENSSSCG00000003965	CCDC30	0.970674	0.00127737
ENSSSCT00000080830	ENSSSCG00000003965	CCDC30	0.972179	0.00115027
ENSSSCT00000062623	ENSSSCG00000003970	GUCA2B	1	0
ENSSSCT00000069577	ENSSSCG00000003970	GUCA2B	1	0
ENSSSCT00000069784	ENSSSCG00000003970	GUCA2B	0.978199	0.000707714
ENSSSCT00000075507	ENSSSCG00000003970	GUCA2B	0.96833	0.00148863
ENSSSCT00000077869	ENSSSCG00000003970	GUCA2B	0.979796	0.000608185
MSTRG.129.2	ENSSSCG00000003970	GUCA2B	0.979796	0.000608185
MSTRG.5755.1	ENSSSCG00000003970	GUCA2B	0.970901	0.00125783
ENSSSCT00000062623	ENSSSCG00000003986	-	0.994235	4.97654e-05
ENSSSCT00000066779	ENSSSCG00000003986	-	0.964788	0.00183798
ENSSSCT00000069577	ENSSSCG00000003986	-	0.994235	4.97654e-05
ENSSSCT00000069784	ENSSSCG00000003986	-	0.98881	0.000187113
ENSSSCT00000075507	ENSSSCG00000003986	-	0.982708	0.000445933
ENSSSCT00000077869	ENSSSCG00000003986	-	0.990137	0.000145448
ENSSSCT00000080686	ENSSSCG00000003986	-	0.973098	0.00107583
MSTRG.129.2	ENSSSCG00000003986	-	0.990137	0.000145448
MSTRG.5755.1	ENSSSCG00000003986	-	0.986625	0.000267148
ENSSSCT00000067667	ENSSSCG00000003987	-	0.966836	0.00163158
ENSSSCT00000072909	ENSSSCG00000004001	-	0.97613	0.000847876
MSTRG.4737.2	ENSSSCG00000004001	-	0.972047	0.00116112
ENSSSCT00000049660	ENSSSCG00000004010	ERMARD	-0.984963	0.000337445
ENSSSCT00000077301	ENSSSCG00000004010	ERMARD	0.959415	0.00243723
ENSSSCT00000078187	ENSSSCG00000004010	ERMARD	0.983365	0.000412805
MSTRG.11505.2	ENSSSCG00000004010	ERMARD	0.95859	0.0025367
ENSSSCT00000062623	ENSSSCG00000004013	SMOC2	0.989177	0.000175072
ENSSSCT00000069577	ENSSSCG00000004013	SMOC2	0.989177	0.000175072
ENSSSCT00000069784	ENSSSCG00000004013	SMOC2	0.977786	0.000734717
ENSSSCT00000075507	ENSSSCG00000004013	SMOC2	0.963251	0.00200094
ENSSSCT00000077869	ENSSSCG00000004013	SMOC2	0.973518	0.00104263
MSTRG.129.2	ENSSSCG00000004013	SMOC2	0.973518	0.00104263
MSTRG.5755.1	ENSSSCG00000004013	SMOC2	0.976424	0.000827213
MSTRG.14327.5	ENSSSCG00000004027	PDE10A	-0.988408	0.000200777
ENSSSCT00000072909	ENSSSCG00000004038	PLG	0.98009	0.000590661
MSTRG.4737.2	ENSSSCG00000004038	PLG	0.98057	0.000562607
ENSSSCT00000066662	ENSSSCG00000004041	SLC22A1	0.988673	0.000191715
ENSSSCT00000070241	ENSSSCG00000004050	WTAP	0.955572	0.00291698
ENSSSCT00000088017	ENSSSCG00000004050	WTAP	0.961445	0.00220109
MSTRG.13396.6	ENSSSCG00000004053	TAGAP	-0.959467	0.00243105
ENSSSCT00000075507	ENSSSCG00000004070	SCAF8	0.961586	0.00218512
ENSSSCT00000077869	ENSSSCG00000004070	SCAF8	0.962389	0.00209523
MSTRG.129.2	ENSSSCG00000004070	SCAF8	0.962389	0.00209523
ENSSSCT00000080686	ENSSSCG00000004088	ARMT1	0.954925	0.00300187
ENSSSCT00000062623	ENSSSCG00000004089	RMND1	0.958154	0.00258996
ENSSSCT00000069577	ENSSSCG00000004089	RMND1	0.958154	0.00258996
ENSSSCT00000069784	ENSSSCG00000004138	HIVEP2	0.953589	0.00318105
ENSSSCT00000080686	ENSSSCG00000004138	HIVEP2	0.95458	0.00304755
ENSSSCT00000066779	ENSSSCG00000004140	VTA1	0.9504	0.00362922
ENSSSCT00000080830	ENSSSCG00000004140	VTA1	0.952166	0.0033774
MSTRG.14327.5	ENSSSCG00000004146	REPS1	0.962281	0.00210725
ENSSSCT00000070023	ENSSSCG00000004154	TNFAIP3	-0.992259	8.96497e-05
ENSSSCT00000067667	ENSSSCG00000004158	IL22RA2	0.973035	0.00108083
MSTRG.10478.1	ENSSSCG00000004159	SLC35D3	0.966955	0.00161993
MSTRG.14200.3	ENSSSCG00000004165	PDE7B	0.95135	0.00349272
MSTRG.1567.1	ENSSSCG00000004165	PDE7B	0.967528	0.00156456
MSTRG.4703.2	ENSSSCG00000004165	PDE7B	0.983925	0.000385544
ENSSSCT00000074993	ENSSSCG00000004181	VNN1	0.953407	0.00320572
ENSSSCT00000089535	ENSSSCG00000004181	VNN1	0.991939	9.72061e-05
ENSSSCT00000074993	ENSSSCG00000004215	KIAA0408	0.965272	0.00178808
MSTRG.14202.1	ENSSSCG00000004215	KIAA0408	-0.950221	0.00365522
MSTRG.13228.1	ENSSSCG00000004225	TPD52L1	0.982774	0.000442565
ENSSSCT00000066779	ENSSSCG00000004232	CLVS2	0.96819	0.00150175
ENSSSCT00000069784	ENSSSCG00000004232	CLVS2	0.95963	0.00241166
ENSSSCT00000075507	ENSSSCG00000004232	CLVS2	0.984772	0.000346077
ENSSSCT00000077869	ENSSSCG00000004232	CLVS2	0.980723	0.000553805
ENSSSCT00000080686	ENSSSCG00000004232	CLVS2	0.986615	0.000267545
MSTRG.12825.1	ENSSSCG00000004232	CLVS2	0.960149	0.00235054
MSTRG.129.2	ENSSSCG00000004232	CLVS2	0.980723	0.000553805
MSTRG.5755.1	ENSSSCG00000004232	CLVS2	0.970156	0.00132269
ENSSSCT00000045351	ENSSSCG00000004234	FABP7	0.952036	0.00339562
ENSSSCT00000069898	ENSSSCG00000004234	FABP7	0.955791	0.00288844
ENSSSCT00000074255	ENSSSCG00000004234	FABP7	0.960511	0.00230833
ENSSSCT00000077301	ENSSSCG00000004234	FABP7	0.962651	0.00206638
ENSSSCT00000079503	ENSSSCG00000004234	FABP7	0.965083	0.00180749
ENSSSCT00000080830	ENSSSCG00000004234	FABP7	0.958839	0.00250648
MSTRG.11505.2	ENSSSCG00000004234	FABP7	0.952158	0.00337853
MSTRG.1380.5	ENSSSCG00000004234	FABP7	0.974382	0.000976011
ENSSSCT00000050073	ENSSSCG00000004237	SERINC1	-0.964251	0.00189416
ENSSSCT00000073115	ENSSSCG00000004237	SERINC1	-0.964408	0.00187761
ENSSSCT00000083654	ENSSSCG00000004237	SERINC1	-0.951782	0.00343147
ENSSSCT00000085428	ENSSSCG00000004237	SERINC1	-0.960859	0.00226799
ENSSSCT00000088265	ENSSSCG00000004237	SERINC1	-0.986708	0.000263823
MSTRG.12072.1	ENSSSCG00000004237	SERINC1	-0.957611	0.00265711
MSTRG.14200.3	ENSSSCG00000004237	SERINC1	-0.963801	0.00194186
MSTRG.14434.8	ENSSSCG00000004237	SERINC1	-0.994717	4.17892e-05
ENSSSCT00000074993	ENSSSCG00000004249	CEP85L	0.977518	0.00075245
ENSSSCT00000062623	ENSSSCG00000004270	ADGRB3	0.987105	0.000248331
ENSSSCT00000069577	ENSSSCG00000004270	ADGRB3	0.987105	0.000248331
ENSSSCT00000075507	ENSSSCG00000004270	ADGRB3	0.972159	0.00115185
ENSSSCT00000077869	ENSSSCG00000004270	ADGRB3	0.980232	0.000582319
MSTRG.129.2	ENSSSCG00000004270	ADGRB3	0.980232	0.000582319
ENSSSCT00000062623	ENSSSCG00000004275	FAM135A	0.984815	0.000344109
ENSSSCT00000069577	ENSSSCG00000004275	FAM135A	0.984815	0.000344109
ENSSSCT00000069784	ENSSSCG00000004275	FAM135A	0.956686	0.00277353
ENSSSCT00000075507	ENSSSCG00000004275	FAM135A	0.978378	0.000696239
ENSSSCT00000077869	ENSSSCG00000004275	FAM135A	0.984745	0.000347291
MSTRG.129.2	ENSSSCG00000004275	FAM135A	0.984745	0.000347291
MSTRG.5755.1	ENSSSCG00000004275	FAM135A	0.963142	0.00201277
ENSSSCT00000070023	ENSSSCG00000004279	OGFRL1	0.965025	0.00181352
ENSSSCT00000062623	ENSSSCG00000004285	OOEP	1	0
ENSSSCT00000069577	ENSSSCG00000004285	OOEP	1	0
ENSSSCT00000069784	ENSSSCG00000004285	OOEP	0.978199	0.000707714
ENSSSCT00000075507	ENSSSCG00000004285	OOEP	0.96833	0.00148863
ENSSSCT00000077869	ENSSSCG00000004285	OOEP	0.979796	0.000608185
MSTRG.129.2	ENSSSCG00000004285	OOEP	0.979796	0.000608185
MSTRG.5755.1	ENSSSCG00000004285	OOEP	0.970901	0.00125783
ENSSSCT00000090674	ENSSSCG00000004300	SMIM8	0.953919	0.00313621
ENSSSCT00000062623	ENSSSCG00000004302	-	0.998113	5.33956e-06
ENSSSCT00000066779	ENSSSCG00000004302	-	0.950685	0.00358795
ENSSSCT00000069577	ENSSSCG00000004302	-	0.998113	5.33956e-06
ENSSSCT00000069784	ENSSSCG00000004302	-	0.983871	0.000388137
ENSSSCT00000075507	ENSSSCG00000004302	-	0.971246	0.00122827
ENSSSCT00000077869	ENSSSCG00000004302	-	0.981747	0.000496716
ENSSSCT00000080686	ENSSSCG00000004302	-	0.957484	0.00267294
MSTRG.129.2	ENSSSCG00000004302	-	0.981747	0.000496716
MSTRG.5755.1	ENSSSCG00000004302	-	0.97688	0.000795654
ENSSSCT00000067667	ENSSSCG00000004304	SLC35A1	0.957399	0.00268357
ENSSSCT00000069373	ENSSSCG00000004304	SLC35A1	0.958681	0.00252561
MSTRG.13411.1	ENSSSCG00000004304	SLC35A1	0.990982	0.000121624
ENSSSCT00000073115	ENSSSCG00000004307	-	0.964797	0.00183702
ENSSSCT00000085428	ENSSSCG00000004307	-	0.95363	0.00317536
MSTRG.12072.1	ENSSSCG00000004307	-	0.952413	0.00334295
MSTRG.14200.3	ENSSSCG00000004307	-	0.964586	0.00185904
ENSSSCT00000062623	ENSSSCG00000004308	SPACA1	1	0
ENSSSCT00000069577	ENSSSCG00000004308	SPACA1	1	0
ENSSSCT00000069784	ENSSSCG00000004308	SPACA1	0.978199	0.000707714
ENSSSCT00000075507	ENSSSCG00000004308	SPACA1	0.96833	0.00148863
ENSSSCT00000077869	ENSSSCG00000004308	SPACA1	0.979796	0.000608185
MSTRG.129.2	ENSSSCG00000004308	SPACA1	0.979796	0.000608185
MSTRG.5755.1	ENSSSCG00000004308	SPACA1	0.970901	0.00125783
ENSSSCT00000074993	ENSSSCG00000004309	CNR1	-0.950455	0.00362126
MSTRG.4994.1	ENSSSCG00000004309	CNR1	-0.958015	0.00260716
MSTRG.7626.3	ENSSSCG00000004309	CNR1	-0.97814	0.000711541
ENSSSCT00000080712	ENSSSCG00000004314	PM20D2	-0.957593	0.00265934
MSTRG.4906.2	ENSSSCG00000004314	PM20D2	-0.976229	0.000840895
ENSSSCT00000062623	ENSSSCG00000004330	GJA10	0.96833	0.00148863
ENSSSCT00000069577	ENSSSCG00000004330	GJA10	0.96833	0.00148863
ENSSSCT00000049491	ENSSSCG00000004339	UFL1	-0.965837	0.00173072
MSTRG.2034.1	ENSSSCG00000004339	UFL1	-0.954768	0.00302268
MSTRG.1380.5	ENSSSCG00000004340	FHL5	0.969615	0.00137081
MSTRG.3201.1	ENSSSCG00000004340	FHL5	0.974256	0.000985601
ENSSSCT00000062623	ENSSSCG00000004342	NDUFAF4	0.989538	0.000163622
ENSSSCT00000069577	ENSSSCG00000004342	NDUFAF4	0.989538	0.000163622
ENSSSCT00000069784	ENSSSCG00000004342	NDUFAF4	0.96031	0.00233163
ENSSSCT00000077869	ENSSSCG00000004342	NDUFAF4	0.952971	0.00326553
MSTRG.129.2	ENSSSCG00000004342	NDUFAF4	0.952971	0.00326553
ENSSSCT00000075507	ENSSSCG00000004344	MMS22L	0.971376	0.0012173
ENSSSCT00000077869	ENSSSCG00000004344	MMS22L	0.959569	0.002419
MSTRG.129.2	ENSSSCG00000004344	MMS22L	0.959569	0.002419
ENSSSCT00000077690	ENSSSCG00000004347	FBXL4	-0.954522	0.00305536
MSTRG.13396.6	ENSSSCG00000004347	FBXL4	-0.959118	0.00247282
ENSSSCT00000062623	ENSSSCG00000004382	SEC63	0.966873	0.00162789
ENSSSCT00000069577	ENSSSCG00000004382	SEC63	0.966873	0.00162789
ENSSSCT00000075507	ENSSSCG00000004382	SEC63	0.959244	0.00245767
ENSSSCT00000077869	ENSSSCG00000004382	SEC63	0.965756	0.00173886
MSTRG.129.2	ENSSSCG00000004382	SEC63	0.965756	0.00173886
ENSSSCT00000090965	ENSSSCG00000004385	SNX3	-0.954131	0.00310772
ENSSSCT00000062623	ENSSSCG00000004405	FIG4	0.975009	0.000929016
ENSSSCT00000066779	ENSSSCG00000004405	FIG4	0.958126	0.0025934
ENSSSCT00000069577	ENSSSCG00000004405	FIG4	0.975009	0.000929016
ENSSSCT00000069784	ENSSSCG00000004405	FIG4	0.983603	0.000401064
ENSSSCT00000075507	ENSSSCG00000004405	FIG4	0.964931	0.00182318
ENSSSCT00000077869	ENSSSCG00000004405	FIG4	0.971972	0.00116732
ENSSSCT00000080686	ENSSSCG00000004405	FIG4	0.96549	0.00176585
MSTRG.129.2	ENSSSCG00000004405	FIG4	0.971972	0.00116732
MSTRG.5755.1	ENSSSCG00000004405	FIG4	0.984228	0.000371167
ENSSSCT00000066779	ENSSSCG00000004414	CD164	0.957699	0.00264626
ENSSSCT00000069784	ENSSSCG00000004414	CD164	0.957927	0.00261799
ENSSSCT00000080686	ENSSSCG00000004414	CD164	0.955597	0.0029137
MSTRG.5755.1	ENSSSCG00000004414	CD164	0.951865	0.00341968
MSTRG.12825.1	ENSSSCG00000004432	HDAC2	0.977231	0.000771723
ENSSSCT00000062623	ENSSSCG00000004434	FRK	0.995723	2.73974e-05
ENSSSCT00000069577	ENSSSCG00000004434	FRK	0.995723	2.73974e-05
ENSSSCT00000069784	ENSSSCG00000004434	FRK	0.967541	0.00156332
ENSSSCT00000075507	ENSSSCG00000004434	FRK	0.954771	0.00302218
ENSSSCT00000077869	ENSSSCG00000004434	FRK	0.968062	0.00151375
MSTRG.129.2	ENSSSCG00000004434	FRK	0.968062	0.00151375
MSTRG.5755.1	ENSSSCG00000004434	FRK	0.955616	0.00291119
MSTRG.2044.3	ENSSSCG00000004435	NT5DC1	0.980426	0.000570944
ENSSSCT00000062623	ENSSSCG00000004436	COL10A1	1	0
ENSSSCT00000069577	ENSSSCG00000004436	COL10A1	1	0
ENSSSCT00000069784	ENSSSCG00000004436	COL10A1	0.978199	0.000707714
ENSSSCT00000075507	ENSSSCG00000004436	COL10A1	0.96833	0.00148863
ENSSSCT00000077869	ENSSSCG00000004436	COL10A1	0.979796	0.000608185
MSTRG.129.2	ENSSSCG00000004436	COL10A1	0.979796	0.000608185
MSTRG.5755.1	ENSSSCG00000004436	COL10A1	0.970901	0.00125783
ENSSSCT00000062623	ENSSSCG00000004441	-	0.971766	0.00118448
ENSSSCT00000069577	ENSSSCG00000004441	-	0.971766	0.00118448
ENSSSCT00000075507	ENSSSCG00000004441	-	0.957323	0.00269308
ENSSSCT00000077869	ENSSSCG00000004441	-	0.965216	0.00179383
MSTRG.129.2	ENSSSCG00000004441	-	0.965216	0.00179383
ENSSSCT00000062623	ENSSSCG00000004452	PRSS35	0.992749	7.86685e-05
ENSSSCT00000069577	ENSSSCG00000004452	PRSS35	0.992749	7.86685e-05
ENSSSCT00000069784	ENSSSCG00000004452	PRSS35	0.959046	0.00248145
ENSSSCT00000075507	ENSSSCG00000004452	PRSS35	0.951348	0.00349294
ENSSSCT00000077869	ENSSSCG00000004452	PRSS35	0.964713	0.0018458
MSTRG.129.2	ENSSSCG00000004452	PRSS35	0.964713	0.0018458
ENSSSCT00000062623	ENSSSCG00000004464	TENT5A	0.954049	0.00311871
ENSSSCT00000069577	ENSSSCG00000004464	TENT5A	0.954049	0.00311871
ENSSSCT00000077690	ENSSSCG00000004469	LCA5	0.987481	0.0002341
ENSSSCT00000062623	ENSSSCG00000004472	IRAK1BP1	0.955204	0.00296514
ENSSSCT00000066779	ENSSSCG00000004472	IRAK1BP1	0.974703	0.00095185
ENSSSCT00000069577	ENSSSCG00000004472	IRAK1BP1	0.955204	0.00296514
ENSSSCT00000069784	ENSSSCG00000004472	IRAK1BP1	0.975131	0.000919984
ENSSSCT00000080686	ENSSSCG00000004472	IRAK1BP1	0.950221	0.00365529
MSTRG.5755.1	ENSSSCG00000004472	IRAK1BP1	0.979618	0.000618926
ENSSSCT00000066499	ENSSSCG00000004477	IMPG1	1	0
MSTRG.10478.1	ENSSSCG00000004477	IMPG1	0.958318	0.00256986
MSTRG.232.1	ENSSSCG00000004477	IMPG1	0.95609	0.00284983
ENSSSCT00000088017	ENSSSCG00000004484	COL12A1	0.959399	0.00243916
ENSSSCT00000071824	ENSSSCG00000004489	EEF1A1	-0.959738	0.00239886
ENSSSCT00000078187	ENSSSCG00000004489	EEF1A1	-0.962634	0.00206825
ENSSSCT00000086039	ENSSSCG00000004489	EEF1A1	-0.970439	0.00129784
MSTRG.14202.1	ENSSSCG00000004489	EEF1A1	0.987194	0.000244947
ENSSSCT00000070241	ENSSSCG00000004491	SLC14A2	0.982254	0.000469589
ENSSSCT00000088017	ENSSSCG00000004491	SLC14A2	0.986419	0.000275408
MSTRG.13228.1	ENSSSCG00000004491	SLC14A2	0.951698	0.00344335
MSTRG.4994.1	ENSSSCG00000004491	SLC14A2	0.987079	0.000249347
ENSSSCT00000067667	ENSSSCG00000004493	SIGLEC15	0.964901	0.00182626
ENSSSCT00000069373	ENSSSCG00000004493	SIGLEC15	0.950586	0.00360223
MSTRG.13411.1	ENSSSCG00000004493	SIGLEC15	0.991569	0.000106331
ENSSSCT00000070241	ENSSSCG00000004502	RNF165	0.983599	0.000401305
ENSSSCT00000074993	ENSSSCG00000004502	RNF165	0.979064	0.000652857
ENSSSCT00000088017	ENSSSCG00000004502	RNF165	0.981411	0.000515135
MSTRG.4994.1	ENSSSCG00000004502	RNF165	0.991512	0.000107754
ENSSSCT00000062623	ENSSSCG00000004506	CTIF	0.957223	0.00270569
ENSSSCT00000069577	ENSSSCG00000004506	CTIF	0.957223	0.00270569
MSTRG.4080.9	ENSSSCG00000004509	LIPG	0.970697	0.00127539
ENSSSCT00000062623	ENSSSCG00000004528	MBD2	0.97873	0.000673821
ENSSSCT00000069577	ENSSSCG00000004528	MBD2	0.97873	0.000673821
ENSSSCT00000075507	ENSSSCG00000004528	MBD2	0.967493	0.00156792
ENSSSCT00000077869	ENSSSCG00000004528	MBD2	0.974784	0.000945783
MSTRG.129.2	ENSSSCG00000004528	MBD2	0.974784	0.000945783
ENSSSCT00000069898	ENSSSCG00000004531	C18orf54	0.952155	0.00337898
ENSSSCT00000074255	ENSSSCG00000004531	C18orf54	0.950033	0.00368271
ENSSSCT00000080830	ENSSSCG00000004531	C18orf54	0.952724	0.00329974
ENSSSCT00000062623	ENSSSCG00000004540	ONECUT2	0.997083	1.27498e-05
ENSSSCT00000069577	ENSSSCG00000004540	ONECUT2	0.997083	1.27498e-05
ENSSSCT00000069784	ENSSSCG00000004540	ONECUT2	0.96851	0.00147185
ENSSSCT00000075507	ENSSSCG00000004540	ONECUT2	0.960741	0.00228163
ENSSSCT00000077869	ENSSSCG00000004540	ONECUT2	0.973122	0.00107395
MSTRG.129.2	ENSSSCG00000004540	ONECUT2	0.973122	0.00107395
MSTRG.5755.1	ENSSSCG00000004540	ONECUT2	0.964904	0.00182598
ENSSSCT00000072893	ENSSSCG00000004541	FECH	0.969728	0.00136073
ENSSSCT00000080712	ENSSSCG00000004541	FECH	-0.953626	0.00317592
MSTRG.2044.3	ENSSSCG00000004545	ANKDD1A	0.956235	0.00283115
ENSSSCT00000066779	ENSSSCG00000004549	RBPMS2	0.989402	0.000167872
ENSSSCT00000069784	ENSSSCG00000004549	RBPMS2	0.96987	0.00134807
ENSSSCT00000080686	ENSSSCG00000004549	RBPMS2	0.967345	0.00158208
MSTRG.12825.1	ENSSSCG00000004549	RBPMS2	0.956987	0.00273534
MSTRG.5755.1	ENSSSCG00000004549	RBPMS2	0.985345	0.00032058
ENSSSCT00000066779	ENSSSCG00000004577	ICE2	0.98005	0.000593049
ENSSSCT00000080686	ENSSSCG00000004577	ICE2	0.957555	0.0026641
MSTRG.12825.1	ENSSSCG00000004577	ICE2	0.978799	0.00066943
MSTRG.12825.1	ENSSSCG00000004586	FAM81A	0.954477	0.00306136
ENSSSCT00000075507	ENSSSCG00000004587	MYO1E	0.96425	0.0018943
ENSSSCT00000089535	ENSSSCG00000004587	MYO1E	0.951526	0.00346765
ENSSSCT00000074683	ENSSSCG00000004596	LIPC	0.969248	0.00140402
ENSSSCT00000084825	ENSSSCG00000004596	LIPC	0.969248	0.00140402
ENSSSCT00000085428	ENSSSCG00000004596	LIPC	0.952768	0.0032936
ENSSSCT00000089741	ENSSSCG00000004596	LIPC	0.969248	0.00140402
ENSSSCT00000066779	ENSSSCG00000004600	TCF12	0.977071	0.000782556
ENSSSCT00000069784	ENSSSCG00000004600	TCF12	0.977086	0.000781562
ENSSSCT00000075507	ENSSSCG00000004600	TCF12	0.962022	0.00213613
ENSSSCT00000077869	ENSSSCG00000004600	TCF12	0.962019	0.00213649
ENSSSCT00000080686	ENSSSCG00000004600	TCF12	0.995969	2.43444e-05
MSTRG.129.2	ENSSSCG00000004600	TCF12	0.962019	0.00213649
MSTRG.5755.1	ENSSSCG00000004600	TCF12	0.979828	0.000606252
ENSSSCT00000069373	ENSSSCG00000004608	DNAAF4	0.955178	0.00296844
ENSSSCT00000073650	ENSSSCG00000004608	DNAAF4	0.991455	0.000109211
ENSSSCT00000075068	ENSSSCG00000004625	LEO1	-0.955992	0.00286245
ENSSSCT00000075972	ENSSSCG00000004625	LEO1	-0.9785	0.00068838
ENSSSCT00000062623	ENSSSCG00000004630	SCG3	0.965834	0.00173101
ENSSSCT00000069577	ENSSSCG00000004630	SCG3	0.965834	0.00173101
ENSSSCT00000069784	ENSSSCG00000004630	SCG3	0.955374	0.00294276
ENSSSCT00000062623	ENSSSCG00000004632	GLDN	0.975235	0.000912353
ENSSSCT00000069577	ENSSSCG00000004632	GLDN	0.975235	0.000912353
ENSSSCT00000077301	ENSSSCG00000004635	SPPL2A	0.975943	0.00086114
ENSSSCT00000080712	ENSSSCG00000004635	SPPL2A	-0.962118	0.00212539
MSTRG.11505.2	ENSSSCG00000004635	SPPL2A	0.964676	0.00184963
ENSSSCT00000066499	ENSSSCG00000004644	HDC	1	0
MSTRG.10478.1	ENSSSCG00000004644	HDC	0.958318	0.00256986
MSTRG.232.1	ENSSSCG00000004644	HDC	0.95609	0.00284983
ENSSSCT00000074683	ENSSSCG00000004659	SLC12A1	0.96833	0.00148863
ENSSSCT00000084825	ENSSSCG00000004659	SLC12A1	0.96833	0.00148863
ENSSSCT00000085428	ENSSSCG00000004659	SLC12A1	0.957924	0.00261828
ENSSSCT00000089741	ENSSSCG00000004659	SLC12A1	0.96833	0.00148863
ENSSSCT00000062623	ENSSSCG00000004668	SLC30A4	0.969906	0.00134488
ENSSSCT00000069577	ENSSSCG00000004668	SLC30A4	0.969906	0.00134488
ENSSSCT00000069784	ENSSSCG00000004668	SLC30A4	0.952247	0.00336603
ENSSSCT00000077869	ENSSSCG00000004668	SLC30A4	0.950986	0.00354462
MSTRG.129.2	ENSSSCG00000004668	SLC30A4	0.950986	0.00354462
ENSSSCT00000062623	ENSSSCG00000004673	SLC28A2	0.997786	7.34676e-06
ENSSSCT00000069577	ENSSSCG00000004673	SLC28A2	0.997786	7.34676e-06
ENSSSCT00000069784	ENSSSCG00000004673	SLC28A2	0.976406	0.000828439
ENSSSCT00000075507	ENSSSCG00000004673	SLC28A2	0.959959	0.00237281
ENSSSCT00000077869	ENSSSCG00000004673	SLC28A2	0.972639	0.00111271
MSTRG.129.2	ENSSSCG00000004673	SLC28A2	0.972639	0.00111271
MSTRG.5755.1	ENSSSCG00000004673	SLC28A2	0.972398	0.00113226
ENSSSCT00000085109	ENSSSCG00000004676	DUOXA2	0.955055	0.00298471
ENSSSCT00000088017	ENSSSCG00000004678	DUOX2	0.952661	0.00330843
MSTRG.4994.1	ENSSSCG00000004678	DUOX2	0.951362	0.00349097
ENSSSCT00000073115	ENSSSCG00000004681	TRIM69	0.963959	0.00192504
ENSSSCT00000074683	ENSSSCG00000004681	TRIM69	1	0
ENSSSCT00000083654	ENSSSCG00000004681	TRIM69	0.989474	0.000165622
ENSSSCT00000084825	ENSSSCG00000004681	TRIM69	1	0
ENSSSCT00000085428	ENSSSCG00000004681	TRIM69	0.995418	3.1443e-05
ENSSSCT00000089741	ENSSSCG00000004681	TRIM69	1	0
MSTRG.14200.3	ENSSSCG00000004681	TRIM69	0.961531	0.00219131
MSTRG.14355.1	ENSSSCG00000004681	TRIM69	0.967468	0.00157024
ENSSSCT00000089535	ENSSSCG00000004684	SPG11	0.96082	0.00227257
ENSSSCT00000045351	ENSSSCG00000004702	STRC	0.954875	0.00300845
ENSSSCT00000075506	ENSSSCG00000004702	STRC	0.957503	0.00267066
ENSSSCT00000087125	ENSSSCG00000004702	STRC	0.989486	0.000165251
MSTRG.1562.3	ENSSSCG00000004702	STRC	0.96456	0.00186175
MSTRG.3201.1	ENSSSCG00000004702	STRC	0.994416	4.66794e-05
ENSSSCT00000062623	ENSSSCG00000004703	-	0.99993	7.35108e-09
ENSSSCT00000069577	ENSSSCG00000004703	-	0.99993	7.35108e-09
ENSSSCT00000069784	ENSSSCG00000004703	-	0.977071	0.000782573
ENSSSCT00000075507	ENSSSCG00000004703	-	0.967523	0.00156498
ENSSSCT00000077869	ENSSSCG00000004703	-	0.979136	0.000648438
MSTRG.129.2	ENSSSCG00000004703	-	0.979136	0.000648438
MSTRG.5755.1	ENSSSCG00000004703	-	0.970342	0.00130634
ENSSSCT00000069373	ENSSSCG00000004705	MAP1A	0.959101	0.00247487
ENSSSCT00000073650	ENSSSCG00000004705	MAP1A	0.966862	0.00162899
ENSSSCT00000083654	ENSSSCG00000004709	ZSCAN29	-0.950588	0.00360202
ENSSSCT00000080686	ENSSSCG00000004725	ZNF106	0.952808	0.00328809
ENSSSCT00000073662	ENSSSCG00000004729	-	0.966359	0.00167857
ENSSSCT00000069784	ENSSSCG00000004730	TMEM87A	0.951142	0.00352232
MSTRG.7626.3	ENSSSCG00000004731	VPS39	0.964835	0.00183309
ENSSSCT00000062623	ENSSSCG00000004732	PLA2G4F	1	0
ENSSSCT00000069577	ENSSSCG00000004732	PLA2G4F	1	0
ENSSSCT00000069784	ENSSSCG00000004732	PLA2G4F	0.978199	0.000707714
ENSSSCT00000075507	ENSSSCG00000004732	PLA2G4F	0.96833	0.00148863
ENSSSCT00000077869	ENSSSCG00000004732	PLA2G4F	0.979796	0.000608185
MSTRG.129.2	ENSSSCG00000004732	PLA2G4F	0.979796	0.000608185
MSTRG.5755.1	ENSSSCG00000004732	PLA2G4F	0.970901	0.00125783
ENSSSCT00000062623	ENSSSCG00000004736	SPTBN5	0.960392	0.00232211
ENSSSCT00000069577	ENSSSCG00000004736	SPTBN5	0.960392	0.00232211
ENSSSCT00000069784	ENSSSCG00000004736	SPTBN5	0.965795	0.00173497
ENSSSCT00000075507	ENSSSCG00000004736	SPTBN5	0.987663	0.000227377
ENSSSCT00000077869	ENSSSCG00000004736	SPTBN5	0.987197	0.000244808
ENSSSCT00000080686	ENSSSCG00000004736	SPTBN5	0.970751	0.00127071
MSTRG.129.2	ENSSSCG00000004736	SPTBN5	0.987197	0.000244808
MSTRG.5755.1	ENSSSCG00000004736	SPTBN5	0.964024	0.00191814
ENSSSCT00000069525	ENSSSCG00000004738	MAPKBP1	-0.971255	0.00122753
ENSSSCT00000080916	ENSSSCG00000004738	MAPKBP1	-0.950268	0.00364838
MSTRG.12440.1	ENSSSCG00000004738	MAPKBP1	-0.956041	0.00285614
MSTRG.2034.1	ENSSSCG00000004738	MAPKBP1	-0.961912	0.00214837
MSTRG.2044.3	ENSSSCG00000004745	RPAP1	0.957086	0.00272288
ENSSSCT00000067667	ENSSSCG00000004747	RTF1	0.971915	0.00117209
ENSSSCT00000090674	ENSSSCG00000004747	RTF1	0.980069	0.000591926
MSTRG.13228.1	ENSSSCG00000004747	RTF1	0.95259	0.00331822
MSTRG.13411.1	ENSSSCG00000004747	RTF1	0.982307	0.000466771
ENSSSCT00000050073	ENSSSCG00000004750	OIP5	0.962328	0.00210202
ENSSSCT00000073115	ENSSSCG00000004750	OIP5	0.977133	0.000778387
ENSSSCT00000085428	ENSSSCG00000004750	OIP5	0.966272	0.00168715
ENSSSCT00000088265	ENSSSCG00000004750	OIP5	0.981533	0.000508412
MSTRG.12072.1	ENSSSCG00000004750	OIP5	0.958103	0.00259623
MSTRG.14200.3	ENSSSCG00000004750	OIP5	0.976895	0.000794593
MSTRG.14434.8	ENSSSCG00000004750	OIP5	0.962222	0.00211384
ENSSSCT00000062623	ENSSSCG00000004759	SPINT1	0.999521	3.44135e-07
ENSSSCT00000069577	ENSSSCG00000004759	SPINT1	0.999521	3.44135e-07
ENSSSCT00000069784	ENSSSCG00000004759	SPINT1	0.981065	0.000534412
ENSSSCT00000075507	ENSSSCG00000004759	SPINT1	0.963736	0.00194882
ENSSSCT00000077869	ENSSSCG00000004759	SPINT1	0.976018	0.000855807
MSTRG.129.2	ENSSSCG00000004759	SPINT1	0.976018	0.000855807
MSTRG.5755.1	ENSSSCG00000004759	SPINT1	0.973666	0.00103107
ENSSSCT00000062623	ENSSSCG00000004760	PPP1R14D	1	0
ENSSSCT00000069577	ENSSSCG00000004760	PPP1R14D	1	0
ENSSSCT00000069784	ENSSSCG00000004760	PPP1R14D	0.978199	0.000707714
ENSSSCT00000075507	ENSSSCG00000004760	PPP1R14D	0.96833	0.00148863
ENSSSCT00000077869	ENSSSCG00000004760	PPP1R14D	0.979796	0.000608185
MSTRG.129.2	ENSSSCG00000004760	PPP1R14D	0.979796	0.000608185
MSTRG.5755.1	ENSSSCG00000004760	PPP1R14D	0.970901	0.00125783
ENSSSCT00000066499	ENSSSCG00000004762	DNAJC17	0.99341	6.50079e-05
MSTRG.10478.1	ENSSSCG00000004762	DNAJC17	0.959548	0.00242144
ENSSSCT00000069373	ENSSSCG00000004781	PAK6	0.997415	1.00155e-05
ENSSSCT00000073650	ENSSSCG00000004781	PAK6	0.970776	0.00126858
ENSSSCT00000062623	ENSSSCG00000004789	THBS1	0.966938	0.00162158
ENSSSCT00000069577	ENSSSCG00000004789	THBS1	0.966938	0.00162158
ENSSSCT00000069784	ENSSSCG00000004789	THBS1	0.960436	0.00231702
ENSSSCT00000075507	ENSSSCG00000004799	ZNF770	0.957058	0.0027264
ENSSSCT00000077869	ENSSSCG00000004799	ZNF770	0.951924	0.00341138
MSTRG.129.2	ENSSSCG00000004799	ZNF770	0.951924	0.00341138
ENSSSCT00000075972	ENSSSCG00000004811	PGPEP1L	0.959166	0.00246706
ENSSSCT00000089535	ENSSSCG00000004825	CHSY1	0.952009	0.00339941
ENSSSCT00000089535	ENSSSCG00000004830	-	0.969595	0.00137261
ENSSSCT00000066779	ENSSSCG00000004832	UBE3A	0.959413	0.00243759
ENSSSCT00000075507	ENSSSCG00000004832	UBE3A	0.969501	0.00138106
ENSSSCT00000077869	ENSSSCG00000004832	UBE3A	0.961765	0.00216493
ENSSSCT00000080686	ENSSSCG00000004832	UBE3A	0.975703	0.000878339
MSTRG.12825.1	ENSSSCG00000004832	UBE3A	0.970881	0.00125954
MSTRG.129.2	ENSSSCG00000004832	UBE3A	0.961765	0.00216493
MSTRG.5755.1	ENSSSCG00000004832	UBE3A	0.954739	0.00302651
ENSSSCT00000045351	ENSSSCG00000004836	MKRN3	0.991416	0.000110218
[truncated: 13,039 more rows]
