# Supplementary material for: Identification of Candidate Genes and Regulatory Competitive Endogenous RNA (ceRNA) Networks Underlying Intramuscular Fat Content in Yorkshire Pigs with Extreme Fat Deposition Phenotypes
Source: Int J Mol Sci. 2022 Oct 20;23(20):12596. doi: 10.3390/ijms232012596 (PMC9603960; doi:10.3390/ijms232012596)
Supplement: Supplementary file 1 [file ijms-23-12596-s001.zip › Supplementary File S9 Target genes prediction of DE miRNAs.xlsx]

## Sheet: Sheet1
DEMIRS Target Gene
miRNA	target	target_start	target_end	energy(kcal/mol)	target_region(3'->5')	mirna-target_pairing(5'->3')	miRNA_sequence(5'->3')	Symbol
ssc-miR-216	ENSSSCT00000000020	3456	3477	-11.79	tTTAGAGT-GTTCGAGAACGagt	x|||||||x|x:||xxx||:xxx	tAATCTCAGCTGGCAACTGTgag	NUP50
ssc-miR-216	ENSSSCT00000000027	612	634	-17.4	tTTAGAGTCTGCGGCTCACAgga	x||||||||x:|x|x|x|||xxx	tAATCTCAGCTGGCAACTGTgag	SULT4A1
ssc-miR-216	ENSSSCT00000000038	1372	1392	-13.51	tTTAGAGTA-ATTGT-GTCATct	x|||||||xx|::||x|x||:xx	tAATCTCAGCTGGCAACTGTGag	PACSIN2
ssc-miR-216	ENSSSCT00000000111	986	1008	-18.75	cTTAGAGTATGATCCG--GAAACtc	x|||||||x:||x|||xx||x||xx	tAATCTCA-GCT-GGCAACTGTGag	KDELR3
ssc-miR-216	ENSSSCT00000000136	164	186	-14.7	cTTAGAGTCcccaagggtgggtc	x||||||||xxxxxxxxxxxxxx	tAATCTCAGctggcaactgtgag	CYTH4
ssc-miR-216	ENSSSCT00000000171	633	655	-10.09	tTTAGAGTTTTGTGTctaaggga	x|||||||:xxx:||xxxxxxxx	tAATCTCAGCTGGCAactgtgag	BTBD11
ssc-miR-216	ENSSSCT00000000203	412	434	-13.82	aTTAGAGTTcttgatctaattgt	x|||||||:xxxxxxxxxxxxxx	tAATCTCAGctggcaactgtgag	TUBA1B
ssc-miR-216	ENSSSCT00000000414	2306	2328	-23.75	tTTAGAGTAGATCGTTGcgtcac	x|||||||x||:|||||xxxxxx	tAATCTCAGCTGGCAACtgtgag	ANKRD52
ssc-miR-216	ENSSSCT00000000448	1192	1214	-12.17	aTTAGAGTaaaaacattacttct	x|||||||xxxxxxxxxxxxxxx	tAATCTCAgctggcaactgtgag	RDH16
ssc-miR-216	ENSSSCT00000000492	100	121	-10.09	tTTAGAGTAGAG-GTAGGAAata	x|||||||x||xx||x|:x|xxx	tAATCTCAGCTGGCAACTGTgag	SLC16A7
ssc-miR-216	ENSSSCT00000000513	2467	2488	-15.97	cTTAGAGT-GAAGGACGGTCCtc	x|||||||x||xx|xx|::x|xx	tAATCTCAGCTGGCAACTGTGag	IRAK3
ssc-miR-216	ENSSSCT00000000521	91	111	-15.85	tTTAGAGTCTAT--TAGACAgaa	x||||||||x|:xx|x||||xxx	tAATCTCAGCTGGCAACTGTgag	MDM1
ssc-miR-216	ENSSSCT00000000548	3738	3758	-22.24	gTTAGAGTCG-TCGTT-ACcgag	x|||||||||x:||||x||xxxx	tAATCTCAGCTGGCAACTGtgag	ZFC3H1
ssc-miR-216	ENSSSCT00000000564	1108	1130	-13.92	tTTAGAGTCCTCTCCTTACctat	x||||||||xx|:xx|x||xxxx	tAATCTCAGCTGGCAACTGtgag	NAP1L1
ssc-miR-216	ENSSSCT00000000594	1095	1119	-21.29	gTTAGAGTCCTCAAGGACGACACcg	x||||||||xx|xxx|xx|||||xx	tAATCTCAGCTGG--CAACTGTGag	ARNTL2
ssc-miR-216	ENSSSCT00000000597	1663	1686	-12.3	tTTAGAGTTAACACATCGAataaa	x|||||||:x||x|x|x||xxxxx	tAATCTCAGCTG-GCAACTgtgag	FGFR1OP2
ssc-miR-216	ENSSSCT00000000621	549	571	-10.55	tTTAGAGTTAAatcccatcaaag	x|||||||:x|xxxxxxxxxxxx	tAATCTCAGCTggcaactgtgag	GYS2
ssc-miR-216	ENSSSCT00000000629	168	189	-19.31	tTTAGAGTTCGCAGT-GACAagg	x|||||||:x:|x||x||||xxx	tAATCTCAGCTGGCAACTGTgag	SLCO1A2
ssc-miR-216	ENSSSCT00000000630	556	578	-11.5	gTTAGAGTGTGTATTTCATGTat	x|||||||xx::xx||x|:::xx	tAATCTCAGCTGGCAACTGTGag	SLCO1C1
ssc-miR-216	ENSSSCT00000000632	2381	2402	-13.29	tTTAGAGTAAATCAA-GATAaat	x|||||||xx|:|xxx||:|xxx	tAATCTCAGCTGGCAACTGTgag	AEBP2
ssc-miR-216	ENSSSCT00000000767	4164	4183	-15.83	cTTAGAGTC---CGATTACTCct	x||||||||xxx||x|x||x|xx	tAATCTCAGCTGGCAACTGTGag	CD27
ssc-miR-216	ENSSSCT00000000786	4654	4675	-19.12	cTTAGAGTGAGTCGA-GACACgg	x|||||||xx::||xx|||||xx	tAATCTCAGCTGGCAACTGTGag	C12orf4
ssc-miR-216	ENSSSCT00000000833	24	46	-11.16	cTTAGAGTTCAAACTTGGTcaga	x|||||||:x|xxx|||::xxxx	tAATCTCAGCTGGCAACTGtgag	-
ssc-miR-216	ENSSSCT00000000857	172	194	-14.57	tTTAGAGTCGGTTTTTcttccat	x|||||||||:::x||xxxxxxx	tAATCTCAGCTGGCAActgtgag	PDZRN4
ssc-miR-216	ENSSSCT00000000859	756	779	-16.73	tTTAGAGTTGAAATTTTGTCAgga	x|||||||:||xx:x|||x||xxx	tAATCTCAGCTG-GCAACTGTgag	PPHLN1
ssc-miR-216	ENSSSCT00000000862	77	100	-13.37	tTTAGAGTCCTTCCCTTcttgtct	x||||||||xxx||x||xxxxxxx	tAATCTCAGCT-GGCAActgtgag	ADAMTS20
ssc-miR-216	ENSSSCT00000000889	1145	1166	-11.88	gTTAGAGTTCAAC-TAGTCAggt	x|||||||:x|x|x|x|x||xxx	tAATCTCAGCTGGCAACTGTgag	SENP1
ssc-miR-216	ENSSSCT00000000910	2007	2028	-21.44	gTTAGAGTCC-CTGTCGACTCcg	x||||||||xx|:||x|||x|xx	tAATCTCAGCTGGCAACTGTGag	CHST11
ssc-miR-216	ENSSSCT00000000913	4475	4497	-15.83	gTTAGAGTTCATAGTAAATACca	x|||||||:x|:x||xx|:||xx	tAATCTCAGCTGGCAACTGTGag	ALDH1L2
ssc-miR-216	ENSSSCT00000000923	3934	3956	-14.07	gTTAGAGTCatttacgagtctgg	x||||||||xxxxxxxxxxxxxx	tAATCTCAGctggcaactgtgag	HCFC2
ssc-miR-216	ENSSSCT00000000924	363	387	-11.73	cTTAGAGTAATAATTGTTcgggaag	x|||||||xx:x|::|||xxxxxxx	tAATCTCA--GCTGGCAActgtgag	TDG
ssc-miR-216	ENSSSCT00000000926	552	571	-14.71	tTTAGAGTT--CTGTT-ACGgaa	x|||||||:xx|:|||x||:xxx	tAATCTCAGCTGGCAACTGTgag	HSP90B1
ssc-miR-216	ENSSSCT00000000941	170	192	-25.7	gTTAGAGTTGAGTGTTGAggacg	x|||||||:||x:|||||xxxxx	tAATCTCAGCTGGCAACTgtgag	GNPTAB
ssc-miR-216	ENSSSCT00000000950	5550	5572	-20.88	gTTAGAGTTTGTCCACCACACtc	x|||||||:x::|xxxx||||xx	tAATCTCAGCTGGCAACTGTGag	ARL1
ssc-miR-216	ENSSSCT00000000960	931	953	-11.92	tTTAGAGTTTTCAAATGAgtaat	x|||||||:xx|xxx|||xxxxx	tAATCTCAGCTGGCAACTgtgag	SCYL2
ssc-miR-216	ENSSSCT00000000966	197	219	-17.1	tTTAGAGTTGAGCACGGAAAgtc	x|||||||:||x|xxx||x|xxx	tAATCTCAGCTGGCAACTGTgag	ANKS1B
ssc-miR-216	ENSSSCT00000000974	1262	1287	-14.14	aTTAGAGTATAGTACCTTTCGTATct	x|||||||xxx|x|||x||x::|:xx	tAATCTCAG--C-TGGCAACTGTGag	NEDD1
ssc-miR-216	ENSSSCT00000000980	357	378	-11.6	tTTAGAGTA-ATTAATGAagttc	x|||||||xx|::xx|||xxxxx	tAATCTCAGCTGGCAACTgtgag	NTN4
ssc-miR-216	ENSSSCT00000000985	2854	2874	-12.59	gTTAGAGTAAAATGT--ACAatg	x|||||||xx|x:||xx|||xxx	tAATCTCAGCTGGCAACTGTgag	FGD6
ssc-miR-216	ENSSSCT00000001005	1499	1523	-10.57	cTTAGAGTAACATTTCTTGATtaaa	x|||||||xx|xx::x||||:xxxx	tAATCTCA--GCTGGCAACTGtgag	ATP2B1
ssc-miR-216	ENSSSCT00000001012	1588	1610	-10.09	tTTAGAGTAGtatttaaatttga	x|||||||x|xxxxxxxxxxxxx	tAATCTCAGCtggcaactgtgag	TMTC3
ssc-miR-216	ENSSSCT00000001022	588	610	-13.58	cTTAGAGTAGAAAGTGGGgtcgt	x|||||||x||xx||x|:xxxxx	tAATCTCAGCTGGCAACTgtgag	SLC6A15
ssc-miR-216	ENSSSCT00000001070	272	292	-16.79	tTTAGAGTGGGC--TTCACcttt	x|||||||x|:|xx||x||xxxx	tAATCTCAGCTGGCAACTGtgag	ALG12
ssc-miR-216	ENSSSCT00000001140	1390	1412	-10.4	tTTAGAGTGAATCtagtgtgtag	x|||||||xx|:|xxxxxxxxxx	tAATCTCAGCTGGcaactgtgag	NEDD9
ssc-miR-216	ENSSSCT00000001158	1204	1227	-17.19	tTTAGAGTCATTTCACTGTCACat	x||||||||xx:x|xx||x|||xx	tAATCTCAGCTG-GCAACTGTGag	MYLIP
ssc-miR-216	ENSSSCT00000001183	2379	2403	-12.46	aTTAGAGTATAAGTTTTTAATATtt	x|||||||xx|xx::x||x|:|:xx	tAATCTCAGCT--GGCAACTGTGag	MRS2
ssc-miR-216	ENSSSCT00000001460	463	485	-15.61	tTTAGAGTGAACCTCTGtttcga	x|||||||xx|||xx||xxxxxx	tAATCTCAGCTGGCAACtgtgag	GNL1
ssc-miR-216	ENSSSCT00000001547	31	52	-26.46	gTTAGAGTCGAAGGT-GACATag	x||||||||||xx||x||||:xx	tAATCTCAGCTGGCAACTGTGag	APOM
ssc-miR-216	ENSSSCT00000001620	366	388	-12.9	gTTAGAGTacttataaattcagt	x|||||||xxxxxxxxxxxxxxx	tAATCTCAgctggcaactgtgag	-
ssc-miR-216	ENSSSCT00000001629	366	388	-12.9	gTTAGAGTacttataaattcagt	x|||||||xxxxxxxxxxxxxxx	tAATCTCAgctggcaactgtgag	-
ssc-miR-216	ENSSSCT00000001630	142	164	-13.87	tTTAGAGTCCGTAATGGATCCcc	x||||||||x::xx|x||:x|xx	tAATCTCAGCTGGCAACTGTGag	TAP1
ssc-miR-216	ENSSSCT00000001659	308	330	-16.13	gTTAGAGTTTACacccacattgg	x|||||||:x||xxxxxxxxxxx	tAATCTCAGCTGgcaactgtgag	KLHL31
ssc-miR-216	ENSSSCT00000001677	3370	3392	-15.1	tTTAGAGTTGTGGATTGcgagac	x|||||||:|xxxx|||xxxxxx	tAATCTCAGCTGGCAACtgtgag	RGL2
ssc-miR-216	ENSSSCT00000001709	2893	2913	-15.12	gTTAGAGTT--TCGTTtgggtct	x|||||||:xx:||||xxxxxxx	tAATCTCAGCTGGCAActgtgag	ANKS1A
ssc-miR-216	ENSSSCT00000001742	307	329	-13.03	gTTAGAGTTattacaacttacta	x|||||||:xxxxxxxxxxxxxx	tAATCTCAGctggcaactgtgag	STK38
ssc-miR-216	ENSSSCT00000001780	1767	1790	-10.18	cTTAGAGTGTATTCCTCGGTcttc	x|||||||xx|:x|x|x|::xxxx	tAATCTCAGCTG-GCAACTGtgag	NFYA
ssc-miR-216	ENSSSCT00000001822	611	633	-11.6	aTTAGAGTacttacaagtttaag	x|||||||xxxxxxxxxxxxxxx	tAATCTCAgctggcaactgtgag	MRPS10
ssc-miR-216	ENSSSCT00000001909	3067	3090	-27.72	cTTAGAGTTGAGAACGTTG-CACtc	x|||||||:||xxx|||||x|||xx	tAATCTCAGCTG--GCAACTGTGag	SUPT3H
ssc-miR-216	ENSSSCT00000001918	116	138	-13.54	tTTAGAGTTTGTTGGTttgtggg	x|||||||:x:::|x|xxxxxxx	tAATCTCAGCTGGCAActgtgag	RCAN2
ssc-miR-216	ENSSSCT00000001933	2085	2110	-18.97	cTTAGAGTACAATGCCGTTAATGaca	x|||||||x|x|xx|||||x|::xxx	tAATCTCA-GCT--GGCAACTGTgag	PTCHD4
ssc-miR-216	ENSSSCT00000001952	656	677	-21.66	tTTAGAGTCGTTTCG--GGTACtc	x|||||||||x:x||xx|::||xx	tAATCTCAGCTG-GCAACTGTGag	PKHD1
ssc-miR-216	ENSSSCT00000001961	2759	2779	-11.68	tTTAGAGT--ACAGTaaaggacc	x|||||||xx||x||xxxxxxxx	tAATCTCAGCTGGCAactgtgag	HYKK
ssc-miR-216	ENSSSCT00000001994	587	611	-12.5	cTTAGAGTAGTCGTGTGTGAGAgaa	x|||||||x|x|x:||x|||x|xxx	tAATCTCAGCTG-GCA-ACTGTgag	ZFAND6
ssc-miR-216	ENSSSCT00000002101	46	68	-13.77	cTTAGAGTCCGTAGTCCAGACcc	x||||||||x::x||xx|x||xx	tAATCTCAGCTGGCAACTGTGag	IMP3
ssc-miR-216	ENSSSCT00000002128	321	343	-11.09	tTTAGAGTTttttcctttcctta	x|||||||:xxxxxxxxxxxxxx	tAATCTCAGctggcaactgtgag	CSK
ssc-miR-216	ENSSSCT00000002132	4614	4634	-12.98	cTTAGAGT--ATCGGAGAgggta	x|||||||xx|:||xx||xxxxx	tAATCTCAGCTGGCAACTgtgag	EDC3
ssc-miR-216	ENSSSCT00000002149	1100	1126	-17.98	gTTAGAGTCTAGTCAGGGTGGAGACgg	x||||||||x|x:|xxx||x||x||xx	tAATCTCAGCT-GG---CAACTGTGag	HCN4
ssc-miR-216	ENSSSCT00000002174	379	403	-15.17	cTTAGAGTTGTTAACGTGCAAAgtc	x|||||||:|xx|x|||xx|x|xxx	tAATCTCAGC--TGGCAACTGTgag	PAX9
ssc-miR-216	ENSSSCT00000002199	1493	1514	-13.79	tTTAGAGTTT-TAGTAGATAaat	x|||||||:xx:x||x||:|xxx	tAATCTCAGCTGGCAACTGTgag	ARHGAP5
ssc-miR-216	ENSSSCT00000002255	29	51	-16.33	cTTAGAGTCCTCTGggtcctacg	x||||||||xx|:|xxxxxxxxx	tAATCTCAGCTGGCaactgtgag	THTPA
ssc-miR-216	ENSSSCT00000002259	696	718	-10.98	tTTAGAGTAGAaagggaaaaggt	x|||||||x||xxxxxxxxxxxx	tAATCTCAGCTggcaactgtgag	-
ssc-miR-216	ENSSSCT00000002277	443	462	-10.09	tTTAGAGTGTA---TTAATACgg	x|||||||xx|xxx||x|:||xx	tAATCTCAGCTGGCAACTGTGag	C14orf119
ssc-miR-216	ENSSSCT00000002285	3217	3241	-13.39	tTTAGAGTTATAACTCGAGATAagg	x|||||||:xxx||:xxx||:|xxx	tAATCTCAGC--TGGCAACTGTgag	OXA1L
ssc-miR-216	ENSSSCT00000002394	1896	1918	-10.79	tTTAGAGTTTTTCATTtgttttt	x|||||||:xx:|x||xxxxxxx	tAATCTCAGCTGGCAActgtgag	KLHL33
ssc-miR-216	ENSSSCT00000002442	1113	1133	-12.9	tTTAGAGT--ACCAAGGATcagc	x|||||||xx|||xxx||:xxxx	tAATCTCAGCTGGCAACTGtgag	OR4K17
ssc-miR-216	ENSSSCT00000002548	1917	1940	-13.24	tTTAGAGTAGGATTGCTTAgtttg	x|||||||x|x|::|x|x|xxxxx	tAATCTCAGC-TGGCAACTgtgag	MPP5
ssc-miR-216	ENSSSCT00000002567	968	988	-20.5	aTTAGAGTC--CCGTactccccc	x||||||||xx||||xxxxxxxx	tAATCTCAGCTGGCAactgtgag	EXD2
ssc-miR-216	ENSSSCT00000002593	1923	1945	-17.23	gTTAGAGTCGAaaataagaggtg	x||||||||||xxxxxxxxxxxx	tAATCTCAGCTggcaactgtgag	PCNX1
ssc-miR-216	ENSSSCT00000002596	1537	1558	-10.12	cTTAGAGT-GAaaaagaaggtcc	x|||||||x||xxxxxxxxxxxx	tAATCTCAGCTggcaactgtgag	DPF3
ssc-miR-216	ENSSSCT00000002614	2490	2513	-17.03	aTTAGAGTACGGGAATCGACTCac	x|||||||x||:xxx|x|||x|xx	tAATCTCA-GCTGGCAACTGTGag	MIDEAS
ssc-miR-216	ENSSSCT00000002621	360	385	-19.53	cTTAGAGTGGGTCACCGTAAATACat	x|||||||x|xxx|||||xx|:||xx	tAATCTCAGC---TGGCAACTGTGag	ALDH6A1
ssc-miR-216	ENSSSCT00000002634	179	200	-20.06	cTTAGAGTAAGTCGT-GACctcc	x|||||||xx::|||x|||xxxx	tAATCTCAGCTGGCAACTGtgag	AREL1
ssc-miR-216	ENSSSCT00000002636	395	416	-14.04	cTTAGAGTAG-CCGaaatagttc	x|||||||x|x|||xxxxxxxxx	tAATCTCAGCTGGCaactgtgag	YLPM1
ssc-miR-216	ENSSSCT00000002774	1781	1802	-24.24	cTTAGAGT-GATCGTAGGTACtc	x|||||||x||:|||x|::||xx	tAATCTCAGCTGGCAACTGTGag	GLRX5
ssc-miR-216	ENSSSCT00000002917	251	273	-13.28	tTTAGAGTATGCCaaaaaattgt	x|||||||xx:||xxxxxxxxxx	tAATCTCAGCTGGcaactgtgag	FBXO9
ssc-miR-216	ENSSSCT00000002943	1690	1714	-11.22	tTTAGAGTGGTAATGATTTATAaaa	x|||||||x|x|x:|x||x|:|xxx	tAATCTCAGC-TGGC-AACTGTgag	KLHDC4
ssc-miR-216	ENSSSCT00000002946	60	82	-17.43	tTTAGAGTCAACCATTGtaggga	x||||||||x|||x|||xxxxxx	tAATCTCAGCTGGCAACtgtgag	MAP1LC3B
ssc-miR-216	ENSSSCT00000002947	2451	2473	-15.5	tTTAGAGTAGTCTTATGACGatc	x|||||||x|x|:xx||||:xxx	tAATCTCAGCTGGCAACTGTgag	ZCCHC14
ssc-miR-216	ENSSSCT00000002948	186	207	-15.28	cTTAGAGTGGAC-GTaagtgttt	x|||||||x|||x||xxxxxxxx	tAATCTCAGCTGGCAactgtgag	-
ssc-miR-216	ENSSSCT00000002981	2293	2315	-20.01	gTTAGAGTCGGTCTCTGtaagac	x|||||||||::|xx||xxxxxx	tAATCTCAGCTGGCAACtgtgag	PLCG2
ssc-miR-216	ENSSSCT00000002991	294	315	-13.34	gTTAGAGTTT-CCATCCAAAaac	x|||||||:xx||x|xx|x|xxx	tAATCTCAGCTGGCAACTGTgag	NUDT7
ssc-miR-216	ENSSSCT00000003029	365	387	-18.88	cTTAGAGTTGACCCTaattttag	x|||||||:||||x|xxxxxxxx	tAATCTCAGCTGGCAactgtgag	MARVELD3
ssc-miR-216	ENSSSCT00000003033	211	233	-13.13	tTTAGAGTCCATatgcgtctatt	x||||||||x|:xxxxxxxxxxx	tAATCTCAGCTGgcaactgtgag	CHST4
ssc-miR-216	ENSSSCT00000003036	697	718	-14.25	tTTAGAGTTGTTT-TCGAGAaaa	x|||||||:|x::x|x||x|xxx	tAATCTCAGCTGGCAACTGTgag	AP1G1
ssc-miR-216	ENSSSCT00000003104	379	403	-15.42	cTTAGAGTGGTTTCCTTTGGgtctg	x|||||||x|xxx||x|||:xxxxx	tAATCTCAGCT--GGCAACTgtgag	CSNK2A2
ssc-miR-216	ENSSSCT00000003147	1150	1173	-16.71	gTTAGAGTTTATAAGTTGAattac	x|||||||:x|:xx|||||xxxxx	tAATCTCAGCTGG-CAACTgtgag	DNAJA2
ssc-miR-216	ENSSSCT00000003148	1766	1786	-12.87	tTTAGAGT-GTTTGA-GACCCtg	x|||||||x|x::|xx|||x|xx	tAATCTCAGCTGGCAACTGTGag	GPT2
ssc-miR-216	ENSSSCT00000003168	2991	3009	-13.78	aTTAGAGT-GT---TTGACTCct	x|||||||x|xxxx|||||x|xx	tAATCTCAGCTGGCAACTGTGag	CEBPG
ssc-miR-216	ENSSSCT00000003209	582	605	-14.8	gTTAGAGTAGAGAATTTGAGAggg	x|||||||x||xxx||x||x|xxx	tAATCTCAGCTGGCAA-CTGTgag	HAUS5
ssc-miR-216	ENSSSCT00000003222	2901	2924	-17.1	aTTAGAGTCTTATCGTgttaaaag	x||||||||xx|:|||xxxxxxxx	tAATCTCAGC-TGGCAactgtgag	NFKBID
ssc-miR-216	ENSSSCT00000003272	1930	1954	-13.44	tTTAGAGTTCTGTCCCTACCCACcc	x|||||||:xx|x||x|xxx|||xx	tAATCTCAG--CTGGCAACTGTGag	-
ssc-miR-216	ENSSSCT00000003274	127	149	-17.94	tTTAGAGTCGtggagccgcccca	x|||||||||xxxxxxxxxxxxx	tAATCTCAGCtggcaactgtgag	YIF1B
ssc-miR-216	ENSSSCT00000003379	1884	1906	-17.69	cTTAGAGTCGAgatggagtcaaa	x||||||||||xxxxxxxxxxxx	tAATCTCAGCTggcaactgtgag	-
ssc-miR-216	ENSSSCT00000003408	2214	2239	-14.49	gTTAGAGTTTTTGACTTTTttttttt	x|||||||:xxx|||:x||xxxxxxx	tAATCTCAG---CTGGCAActgtgag	ZNF404
ssc-miR-216	ENSSSCT00000003416	583	605	-19.61	aTTAGAGTACGAAAGTC-ACATca	x|||||||x|||xx||xx|||:xx	tAATCTCA-GCTGGCAACTGTGag	-
ssc-miR-216	ENSSSCT00000003440	1594	1619	-20.17	cTTAGAGTATGACTCACTTTACTCgg	x|||||||x:|||:xxx||x||x|xx	tAATCTCA-GCTGGC--AACTGTGag	HIF3A
ssc-miR-216	ENSSSCT00000003446	390	412	-11.72	cTTAGAGTCttggaggaggagga	x||||||||xxxxxxxxxxxxxx	tAATCTCAGctggcaactgtgag	ARHGAP35
ssc-miR-216	ENSSSCT00000003449	2341	2362	-12.43	tTTAGAGT-GATTACTAACAaat	x|||||||x||::xx|x|||xxx	tAATCTCAGCTGGCAACTGTgag	ZC3H4
ssc-miR-216	ENSSSCT00000003476	952	977	-22.42	gTTAGAGTCTGCAGATCTTGGCAggt	x||||||||x:|x|xxx|||:||xxx	tAATCTCAGCTGGC---AACTGTgag	KCNJ14
ssc-miR-216	ENSSSCT00000003648	126	148	-10.19	cTTAGAGTGGtgtaaaataattc	x|||||||x|xxxxxxxxxxxxx	tAATCTCAGCtggcaactgtgag	FCAR
ssc-miR-216	ENSSSCT00000003653	163	184	-12.63	cTTAGAGTAAAC-GTAAAGGCcc	x|||||||xx||x||xx|x:|xx	tAATCTCAGCTGGCAACTGTGag	ISOC2
ssc-miR-216	ENSSSCT00000003739	2243	2267	-16.32	gTTAGAGTCACGATCtcctttcaac	x||||||||xx||:|xxxxxxxxxx	tAATCTCAG--CTGGcaactgtgag	RPL22
ssc-miR-216	ENSSSCT00000003745	2964	2986	-21.57	gTTAGAGTTGCGGGAGGGCTCgg	x|||||||:|xxx|xx|:|x|xx	tAATCTCAGCTGGCAACTGTGag	PLEKHG5
ssc-miR-216	ENSSSCT00000003751	193	215	-21.57	gTTAGAGTTGCGGGAGGGCTCgg	x|||||||:|xxx|xx|:|x|xx	tAATCTCAGCTGGCAACTGTGag	TNFRSF25
ssc-miR-216	ENSSSCT00000003772	1260	1290	-18.75	gTTAGAGTTTTACTACGAACCCTTGGTATtt	x|||||||xxxxxxx|||x||x|||::|:xx	tAATCTCA-------GCT-GGCAACTGTGag	NMNAT1
ssc-miR-216	ENSSSCT00000003773	1269	1290	-19.81	gTTAGAGT-GTCTGTAGAGACcg	x|||||||x|x|:||x||x||xx	tAATCTCAGCTGGCAACTGTGag	KIF1B
ssc-miR-216	ENSSSCT00000003863	4160	4181	-11.94	aTTAGAGT-GAagtcagagtaaa	x|||||||x||xxxxxxxxxxxx	tAATCTCAGCTggcaactgtgag	NECAP2
ssc-miR-216	ENSSSCT00000003899	863	880	-14.79	cTTAGAGTT---CG--GACACct	x|||||||:xxx||xx|||||xx	tAATCTCAGCTGGCAACTGTGag	SH2D5
ssc-miR-216	ENSSSCT00000003906	291	312	-14.68	tTTAGAGTATACATTTG-TACta	x|||||||xx||xx|||x:||xx	tAATCTCAGCTGGCAACTGTGag	USP48
ssc-miR-216	ENSSSCT00000003958	290	312	-16.32	aTTAGAGTCCGTCaaaccgaaaa	x||||||||x::|xxxxxxxxxx	tAATCTCAGCTGGcaactgtgag	GPATCH3
ssc-miR-216	ENSSSCT00000003981	885	908	-13.37	tTTAGAGTAAATTGAAAGAAACag	x|||||||xx|::|xxx||x||xx	tAATCTCAGCTGGCAA-CTGTGag	EPB41
ssc-miR-216	ENSSSCT00000004012	909	934	-20.05	tTTAGAGTTTCTGACGTGAGACGCcc	x|||||||xx|x:x|||xx|||:|xx	tAATCTCA--GCTGGCAA-CTGTGag	TXLNA
ssc-miR-216	ENSSSCT00000004017	1025	1047	-22.48	gTTAGAGTTGAGTGGAGATAgag	x|||||||:||x:|xx||:|xxx	tAATCTCAGCTGGCAACTGTgag	ZSCAN20
ssc-miR-216	ENSSSCT00000004045	1451	1471	-14.97	cTTAGAGTC--TCGTTAATtgac	x||||||||xx:||||x|:xxxx	tAATCTCAGCTGGCAACTGtgag	RRAGC
ssc-miR-216	ENSSSCT00000004068	147	168	-16.58	tTTAGAGTCGGAC-TCCATATaa	x|||||||||:x|x|xx|:|:xx	tAATCTCAGCTGGCAACTGTGag	CAP1
ssc-miR-216	ENSSSCT00000004098	51	70	-14.07	tTTAGAGTTTA---TTAACACgg	x|||||||:x|xxx||x||||xx	tAATCTCAGCTGGCAACTGTGag	GREB1L
ssc-miR-216	ENSSSCT00000004122	465	488	-12.85	gTTAGAGTACCAGAGTAGGgggtt	x|||||||x|x|xx||x|:xxxxx	tAATCTCA-GCTGGCAACTgtgag	CDH2
ssc-miR-216	ENSSSCT00000004130	1806	1829	-17.41	tTTAGAGTCTTACCGaactgtatg	x||||||||xx||||xxxxxxxxx	tAATCTCAGC-TGGCaactgtgag	RNF138
ssc-miR-216	ENSSSCT00000004131	3630	3653	-15.06	aTTAGAGTGTGAgaaatccgtact	x|||||||x:||xxxxxxxxxxxx	tAATCTCA-GCTggcaactgtgag	GAREM1
ssc-miR-216	ENSSSCT00000004139	237	261	-20.64	gTTAGAGTTCGTCGGTTCACCACtt	x|||||||x||x|x|||x||x||xx	tAATCTCA-GCTGGCAACTG-TGag	MAPRE2
ssc-miR-216	ENSSSCT00000004159	746	768	-10.62	tTTAGAGTTTTTACATT-ACAatc	x|||||||:xx:x|x||x|||xxx	tAATCTCAGCTG-GCAACTGTgag	SSX2IP
ssc-miR-216	ENSSSCT00000004162	2132	2155	-16.96	aTTAGAGTACGATacaagtattta	x|||||||x|||:xxxxxxxxxxx	tAATCTCA-GCTGgcaactgtgag	TTLL7
ssc-miR-216	ENSSSCT00000004169	1838	1860	-14.54	aTTAGAGTTGtaaatacaggtac	x|||||||:|xxxxxxxxxxxxx	tAATCTCAGCtggcaactgtgag	FUBP1
ssc-miR-216	ENSSSCT00000004178	1571	1591	-12.29	aTTAGAGT--ACAATTACCAaag	x|||||||xx||xx||xx||xxx	tAATCTCAGCTGGCAACTGTgag	MSH4
ssc-miR-216	ENSSSCT00000004184	2615	2636	-18.08	cTTAGAGTCGGT-GTAGACGTtg	x|||||||||::x||x|||::xx	tAATCTCAGCTGGCAACTGTGag	-
ssc-miR-216	ENSSSCT00000004194	1517	1540	-19.58	tTTAGAGTTGTATACGTT-ACATca	x|||||||:|x|:x||||x|||:xx	tAATCTCAGC-TG-GCAACTGTGag	ANKRD13C
ssc-miR-216	ENSSSCT00000004196	354	376	-15.4	tTTAGAGTTGTTTGTcataattt	x|||||||:|x::||xxxxxxxx	tAATCTCAGCTGGCAactgtgag	-
ssc-miR-216	ENSSSCT00000004203	1777	1802	-14.98	gTTAGAGTTCTCCCCAGTTATCAggt	x|||||||:xx||xxx|||xx||xxx	tAATCTCAGCTGG---CAACTGTgag	SERBP1
ssc-miR-216	ENSSSCT00000004223	1433	1452	-16.61	gTTAGAGTC---TGGTGACTCct	x||||||||xxx:|x||||x|xx	tAATCTCAGCTGGCAACTGTGag	ATG4C
ssc-miR-216	ENSSSCT00000004264	841	860	-11.12	tTTAGAGT-GA--GATGAagtag	x|||||||x||xx|x|||xxxxx	tAATCTCAGCTGGCAACTgtgag	SLC1A7
ssc-miR-216	ENSSSCT00000004309	1036	1057	-12.23	tTTAGAGTGGTGCAAAGA-ACct	x|||||||x|xx|xxx||x||xx	tAATCTCAGCTGGCAACTGTGag	EFCAB14
ssc-miR-216	ENSSSCT00000004320	2234	2256	-15.4	tTTAGAGTGCACTCGTGTTGCgg	x|||||||xx||:xx||x::|xx	tAATCTCAGCTGGCAACTGTGag	RAD54L
ssc-miR-216	ENSSSCT00000004332	909	931	-10.76	tTTAGAGTTtcacagaacccttt	x|||||||:xxxxxxxxxxxxxx	tAATCTCAGctggcaactgtgag	TESK2
ssc-miR-216	ENSSSCT00000004362	37	59	-20	gTTAGAGT-GACGGGTCGAGACgt	x|||||||x|||x|x|x||x||xx	tAATCTCAGCTGGCAA-CTGTGag	MED8
ssc-miR-216	ENSSSCT00000004370	524	545	-18.15	gTTAGAGTCATTCTTTGA-ACcg	x||||||||xx:|x||||x||xx	tAATCTCAGCTGGCAACTGTGag	C1orf210
ssc-miR-216	ENSSSCT00000004411	488	510	-18.19	tTTAGAGTGTTCCAGTGACctat	x|||||||xxx||xx||||xxxx	tAATCTCAGCTGGCAACTGtgag	-
ssc-miR-216	ENSSSCT00000004447	2276	2301	-20.97	gTTAGAGTGGAGCGGGTTAGACtgca	x|||||||x||x||xx||x|||xxxx	tAATCTCAGCTGGC--AA-CTGtgag	RPS6KA2
ssc-miR-216	ENSSSCT00000004473	121	143	-15.81	gTTAGAGTCGcaatcaagagtag	x|||||||||xxxxxxxxxxxxx	tAATCTCAGCtggcaactgtgag	MAS1
ssc-miR-216	ENSSSCT00000004487	1524	1544	-12.53	cTTAGAGT--ATGGTGTACGgtc	x|||||||xx|:x||xx||:xxx	tAATCTCAGCTGGCAACTGTgag	EZR
ssc-miR-216	ENSSSCT00000004507	2107	2129	-15.18	tTTAGAGTAAGTTGTatttataa	x|||||||xx:::||xxxxxxxx	tAATCTCAGCTGGCAactgtgag	VIP
ssc-miR-216	ENSSSCT00000004518	575	596	-14.43	tTTAGAGT-GAGCGAAAACctgg	x|||||||x||x||xxx||xxxx	tAATCTCAGCTGGCAACTGtgag	CCDC170
ssc-miR-216	ENSSSCT00000004536	1036	1058	-20.66	gTTAGAGTCGTAAC-TTGTTACta	x|||||||||x|x|x|||x:||xx	tAATCTCAGC-TGGCAACTGTGag	LRP11
ssc-miR-216	ENSSSCT00000004541	3098	3121	-18.34	gTTAGAGTTTCACTGAAGAatcag	x|||||||:xx||:|xx||xxxxx	tAATCTCAGC-TGGCAACTgtgag	LATS1
ssc-miR-216	ENSSSCT00000004556	4577	4600	-11.42	aTTAGAGTTCTACataattttaga	x|||||||x|x||xxxxxxxxxxx	tAATCTCA-GCTGgcaactgtgag	FBXO30
ssc-miR-216	ENSSSCT00000004567	1231	1252	-16.18	aTTAGAGT-GACTaagaaaacgt	x|||||||x|||:xxxxxxxxxx	tAATCTCAGCTGGcaactgtgag	PHACTR2
ssc-miR-216	ENSSSCT00000004574	1969	1993	-10.11	tTTAGAGTGTCATCTTTCGATtaat	x|||||||x:x|:|x||x||:xxxx	tAATCTCA-GCTGGCAA-CTGtgag	ADGRG6
ssc-miR-216	ENSSSCT00000004603	476	499	-13.19	aTTAGAGTATATGTTTAGGTATag	x|||||||xx|:xx||x|::|:xx	tAATCTCAGCTGGCAA-CTGTGag	MTFR2
ssc-miR-216	ENSSSCT00000004605	181	203	-13.7	aTTAGAGTTTTACGGTGtaaata	x|||||||:xxx||x||xxxxxx	tAATCTCAGCTGGCAACtgtgag	AHI1
ssc-miR-216	ENSSSCT00000004608	291	314	-16.88	tTTAGAGTCGTTCCATTTAggtaa	x|||||||||xx||x||x|xxxxx	tAATCTCAGCT-GGCAACTgtgag	HBS1L
ssc-miR-216	ENSSSCT00000004609	1535	1558	-16.23	tTTAGAGTCCCGAAGGTT-ACcggt	x||||||||xx||xx|||x||xxxx	tAATCTCAG--CTGGCAACTGtgag	-
ssc-miR-216	ENSSSCT00000004611	1584	1606	-14.15	tTTAGAGTCGTATATTAAggtga	x|||||||||xx:x||x|xxxxx	tAATCTCAGCTGGCAACTgtgag	SLC2A12
ssc-miR-216	ENSSSCT00000004626	1407	1429	-13.03	tTTAGAGTT-ACAGATTAACtttg	x|||||||:x||x|x||x||xxxx	tAATCTCAGCTGGC-AACTGtgag	-
ssc-miR-216	ENSSSCT00000004668	1195	1217	-10.73	tTTAGAGTGCACgaattaaagtt	x|||||||xx||xxxxxxxxxxx	tAATCTCAGCTGgcaactgtgag	HEY2
ssc-miR-216	ENSSSCT00000004689	3300	3322	-12.4	tTTAGAGTTAAaatggaactgac	x|||||||:x|xxxxxxxxxxxx	tAATCTCAGCTggcaactgtgag	TBC1D32
ssc-miR-216	ENSSSCT00000004696	150	172	-10.09	tTTAGAGTATAGGGTTAAggagg	x|||||||xx|xx|||x|xxxxx	tAATCTCAGCTGGCAACTgtgag	CEP85L
ssc-miR-216	ENSSSCT00000004701	2270	2293	-15.06	tTTAGAGTATCCTCGTAGATTCat	x|||||||xxx|x|||x||:x|xx	tAATCTCAGCTG-GCAACTGTGag	-
ssc-miR-216	ENSSSCT00000004711	275	301	-17.11	aTTAGAGTATTACATAAATTGACAact	x|||||||x:x||xxxxx||||||xxx	tAATCTCA-GCTGGC---AACTGTgag	KPNA5
ssc-miR-216	ENSSSCT00000004723	657	679	-14.07	aTTAGAGTaattatactgtactt	x|||||||xxxxxxxxxxxxxxx	tAATCTCAgctggcaactgtgag	COL9A1
ssc-miR-216	ENSSSCT00000004744	143	167	-11.5	gTTAGAGTGGTAATCTTTCAatttt	x|||||||x|xx|:|x||x|xxxxx	tAATCTCAGC--TGGCAACTgtgag	TBX18
ssc-miR-216	ENSSSCT00000004761	870	893	-17.52	aTTAGAGTCCTTCTGTctttatta	x||||||||xx:|x||xxxxxxxx	tAATCTCAGCTGG-CAactgtgag	ORC3
ssc-miR-216	ENSSSCT00000004769	2382	2404	-13.36	aTTAGAGTATAAAACTGGTTCaa	x|||||||xx|xxxx||::x|xx	tAATCTCAGCTGGCAACTGTGag	PM20D2
ssc-miR-216	ENSSSCT00000004773	544	566	-11.59	gTTAGAGTaaaagggtctttata	x|||||||xxxxxxxxxxxxxxx	tAATCTCAgctggcaactgtgag	UBE2J1
ssc-miR-216	ENSSSCT00000004798	1782	1804	-11.5	gTTAGAGTatatgcatatctgag	x|||||||xxxxxxxxxxxxxxx	tAATCTCAgctggcaactgtgag	NDUFAF4
ssc-miR-216	ENSSSCT00000004800	3537	3560	-12.36	tTTAGAGTAGAATAATTTATACac	x|||||||x||x:xx||x|:||xx	tAATCTCAGCTGGC-AACTGTGag	MMS22L
ssc-miR-216	ENSSSCT00000004829	278	300	-19.74	tTTAGAGTATAAGTGTT-ACACtc	x|||||||x:x|x:|||x||||xx	tAATCTCA-GCTGGCAACTGTGag	PREP
ssc-miR-216	ENSSSCT00000004851	997	1019	-13.92	aTTAGAGTCAAagaaacgaaaac	x||||||||x|xxxxxxxxxxxx	tAATCTCAGCTggcaactgtgag	ARMC2
ssc-miR-216	ENSSSCT00000004855	933	955	-13.31	aTTAGAGTAAATTaccccacccg	x|||||||xx|::xxxxxxxxxx	tAATCTCAGCTGGcaactgtgag	AMD1
ssc-miR-216	ENSSSCT00000004857	494	517	-12.63	tTTAGAGTTTTACTCTaatctctt	x|||||||:xx||:x|xxxxxxxx	tAATCTCAGC-TGGCAactgtgag	RPF2
ssc-miR-216	ENSSSCT00000004858	2746	2768	-15.79	aTTAGAGTTTTTCGaagtgtcga	x|||||||:xx:||xxxxxxxxx	tAATCTCAGCTGGCaactgtgag	CDK19
ssc-miR-216	ENSSSCT00000004867	336	358	-15.61	aTTAGAGTCAACGAAAGAAATtt	x||||||||x||xxxx||x|:xx	tAATCTCAGCTGGCAACTGTGag	-
ssc-miR-216	ENSSSCT00000004869	70	92	-14.02	cTTAGAGTCTCAAGTGGTCGTcc	x||||||||xxxx||x|x|::xx	tAATCTCAGCTGGCAACTGTGag	-
ssc-miR-216	ENSSSCT00000004876	695	717	-15.49	cTTAGAGTCGAattccttatcga	x||||||||||xxxxxxxxxxxx	tAATCTCAGCTggcaactgtgag	PPIL6
ssc-miR-216	ENSSSCT00000004897	1132	1155	-11.93	aTTAGAGTTTTATTAGTTAA-ACcc	x|||||||:xx|::x|||x|x||xx	tAATCTCAGC-TGG-CAACTGTGag	HDAC2
ssc-miR-216	ENSSSCT00000004899	666	691	-21.66	cTTAGAGTCTACTGTGTATGACTCca	x||||||||x||:||xxx||||x|xx	tAATCTCAGCTGGCA---ACTGTGag	FRK
ssc-miR-216	ENSSSCT00000004911	1351	1373	-15.1	tTTAGAGTGAACTGTTtcggaac	x|||||||xx||:|||xxxxxxx	tAATCTCAGCTGGCAActgtgag	RWDD1
ssc-miR-216	ENSSSCT00000004926	619	641	-15.94	tTTAGAGTGTTTCCTTGATAata	x|||||||xxx:|x||||:|xxx	tAATCTCAGCTGGCAACTGTgag	IBTK
ssc-miR-216	ENSSSCT00000004948	941	963	-14.33	tTTAGAGTTTCCGGTTttttttt	x|||||||:xx|x|||xxxxxxx	tAATCTCAGCTGGCAActgtgag	MYO6
ssc-miR-216	ENSSSCT00000005012	547	571	-16.81	aTTAGAGTTTAGCCAATCCACAatt	x|||||||:x|x||xx|xx|||xxx	tAATCTCAGCT-GGCAAC-TGTgag	WDR7
ssc-miR-216	ENSSSCT00000005016	595	617	-13.78	cTTAGAGTCTCGCGAAAACctta	x||||||||xxx||xxx||xxxx	tAATCTCAGCTGGCAACTGtgag	FECH
ssc-miR-216	ENSSSCT00000005018	451	476	-16.72	cTTAGAGTTATACGGAGCTCACACcg	x|||||||:xx||x|xxx|x||||xx	tAATCTCAGC-TGGCA--ACTGTGag	MTFMT
ssc-miR-216	ENSSSCT00000005031	283	304	-10.98	tTTAGAGTTTAT-GTCGTCtaag	x|||||||:x|:x||x|x|xxxx	tAATCTCAGCTGGCAACTGtgag	PCLAF
ssc-miR-216	ENSSSCT00000005032	283	304	-10.98	tTTAGAGTTTAT-GTCGTCtaag	x|||||||:x|:x||x|x|xxxx	tAATCTCAGCTGGCAACTGtgag	PCLAF
ssc-miR-216	ENSSSCT00000005044	120	140	-12.07	aTTAGAGT--ACTTTTCTCAgga	x|||||||xx||:x||xx||xxx	tAATCTCAGCTGGCAACTGTgag	CA12
ssc-miR-216	ENSSSCT00000005078	907	930	-10.44	tTTAGAGTGAAATATCTGTCctgt	x|||||||xx|x:x|x||x|xxxx	tAATCTCAGCTGGCA-ACTGtgag	AQP9
ssc-miR-216	ENSSSCT00000005097	2211	2233	-19.74	cTTAGAGTTGTTTGTTGAataac	x|||||||:|x::|||||xxxxx	tAATCTCAGCTGGCAACTgtgag	ONECUT1
ssc-miR-216	ENSSSCT00000005115	888	913	-20.86	gTTAGAGTAGTCGATAATTGACcggt	x|||||||xxx|||:xx|||||xxxx	tAATCTCA---GCTGGCAACTGtgag	DMXL2
ssc-miR-216	ENSSSCT00000005118	1035	1062	-18.63	gTTAGAGTTTCAAGACCAGATAGTAagt	x|||||||:xxxx||||x|x|x::|xxx	tAATCTCAG----CTGG-CAACTGTgag	AP4E1
ssc-miR-216	ENSSSCT00000005120	2696	2721	-14.91	tTTAGAGTAACCGATTCTTGTCtaac	x|||||||xxx|||::x|||x|xxxx	tAATCTCA---GCTGGCAACTGtgag	SPPL2A
ssc-miR-216	ENSSSCT00000005131	571	593	-12.55	cTTAGAGTCTCCTTCTTGTAatg	x||||||||xx|:xx|x::|xxx	tAATCTCAGCTGGCAACTGTgag	ATP8B4
ssc-miR-216	ENSSSCT00000005147	1780	1801	-14.88	gTTAGAGTA-ATCGTGTATAatt	x|||||||xx|:|||xx|:|xxx	tAATCTCAGCTGGCAACTGTgag	MYEF2
ssc-miR-216	ENSSSCT00000005156	542	564	-19.32	gTTAGAGTCGTACGgggtgtaag	x|||||||||xx||xxxxxxxxx	tAATCTCAGCTGGCaactgtgag	-
ssc-miR-216	ENSSSCT00000005219	1851	1873	-11.6	aTTAGAGTataaattcagattta	x|||||||xxxxxxxxxxxxxxx	tAATCTCAgctggcaactgtgag	LRRC57
ssc-miR-216	ENSSSCT00000005264	604	626	-12.14	gTTAGAGTATTTAGAATACATaa	x|||||||xxx:x|xxx|||:xx	tAATCTCAGCTGGCAACTGTGag	RMDN3
ssc-miR-216	ENSSSCT00000005284	105	127	-16.27	aTTAGAGTGTACTTTTGTCAata	x|||||||xx||:x|||x||xxx	tAATCTCAGCTGGCAACTGTgag	SRP14
ssc-miR-216	ENSSSCT00000005286	55	74	-21.77	gTTAGAGTC--CCGG-GTCACtt	x||||||||xx|||xx|x|||xx	tAATCTCAGCTGGCAACTGTGag	GPR176
ssc-miR-216	ENSSSCT00000005288	1279	1298	-19.96	aTTAGAGTCG--TGTTT-CACgt	x|||||||||xx:|||xx|||xx	tAATCTCAGCTGGCAACTGTGag	THBS1
ssc-miR-216	ENSSSCT00000005305	937	956	-12.19	cTTAGAGTC---CGTTCAgtaaa	x||||||||xxx||||x|xxxxx	tAATCTCAGCTGGCAACTgtgag	-
ssc-miR-216	ENSSSCT00000005306	1382	1404	-15.29	gTTAGAGTCtctttctctgtacg	x||||||||xxxxxxxxxxxxxx	tAATCTCAGctggcaactgtgag	SCG5
ssc-miR-216	ENSSSCT00000005321	1864	1886	-16.94	tTTAGAGTTGTTCTCTGAAACaa	x|||||||:|x:|xx|||x||xx	tAATCTCAGCTGGCAACTGTGag	CERS3
ssc-miR-216	ENSSSCT00000005323	3059	3081	-11.63	cTTAGAGTCAAaaacataccagg	x||||||||x|xxxxxxxxxxxx	tAATCTCAGCTggcaactgtgag	ASB7
ssc-miR-216	ENSSSCT00000005341	2919	2942	-15.67	aTTAGAGTCTTACCccttcaggaa	x||||||||xx|||xxxxxxxxxx	tAATCTCAGC-TGGcaactgtgag	-
ssc-miR-216	ENSSSCT00000005390	2001	2023	-13.08	tTTAGAGTCTTATGTTtctagtg	x||||||||xxx:|||xxxxxxx	tAATCTCAGCTGGCAActgtgag	TMX3
ssc-miR-216	ENSSSCT00000005428	3527	3549	-12.98	tTTAGAGTCTGGATTTTAAACcg	x||||||||x:xxx||x|x||xx	tAATCTCAGCTGGCAACTGTGag	NEDD4L
ssc-miR-216	ENSSSCT00000005429	3527	3549	-12.98	tTTAGAGTCTGGATTTTAAACcg	x||||||||x:xxx||x|x||xx	tAATCTCAGCTGGCAACTGTGag	NEDD4L
ssc-miR-216	ENSSSCT00000005446	1008	1034	-16.47	aTTAGAGTAACAAAAGATTGATTACta	x|||||||xx|x|xx|x||||:x||xx	tAATCTCA--GCTGGC-AACTG-TGag	HACD3
ssc-miR-216	ENSSSCT00000005463	426	447	-16.52	tTTAGAGTC--TCGTCGTACAagg	x||||||||xx:|||x|x|||xxx	tAATCTCAGCTGGCAAC-TGTgag	AAGAB
ssc-miR-216	ENSSSCT00000005478	1774	1799	-20.17	tTTAGAGTTTATGATGTGGGACACag	x|||||||:x|:xx:||x|x||||xx	tAATCTCAGCTG--GCAAC-TGTGag	NOX5
ssc-miR-216	ENSSSCT00000005502	721	745	-15.53	tTTAGAGTTGTAAGGGGTGATttag	x|||||||:|xx|xx|x|||:xxxx	tAATCTCAGC--TGGCAACTGtgag	-
ssc-miR-216	ENSSSCT00000005503	1638	1658	-17.27	tTTAGAGTGG--TGTAGACcgta	x|||||||x|xx:||x|||xxxx	tAATCTCAGCTGGCAACTGtgag	FBXO33
ssc-miR-216	ENSSSCT00000005509	1463	1485	-20.61	gTTAGAGTTGGACTTTGGattcc	x|||||||:|:x|x|||:xxxxx	tAATCTCAGCTGGCAACTgtgag	C14orf28
ssc-miR-216	ENSSSCT00000005538	246	268	-10.9	cTTAGAGTTTAG-GTGTGAGAaat	x|||||||:x|xx||x|||x|xxx	tAATCTCAGCTGGCA-ACTGTgag	NIN
ssc-miR-216	ENSSSCT00000005571	2479	2505	-23.64	gTTAGAGTCGGATCGTGTTGAACAaaa	x|||||||||x|:|||xx|||x||xxx	tAATCTCAGC-TGGCA--ACT-GTgag	MAPK1IP1L
ssc-miR-216	ENSSSCT00000005574	482	504	-13.33	gTTAGAGT-GTCTAGTTCGTATgt	x|||||||x|x|:x|||x::|:xx	tAATCTCAGCTGG-CAACTGTGag	FBXO34
ssc-miR-216	ENSSSCT00000005583	124	145	-14.65	tTTAGAGTTC-CCTTTCATACcg	x|||||||:xx||x||x|:||xx	tAATCTCAGCTGGCAACTGTGag	EXOC5
ssc-miR-216	ENSSSCT00000005620	347	369	-14.24	gTTAGAGTCCAATGaaaagttcg	x||||||||x|x:|xxxxxxxxx	tAATCTCAGCTGGCaactgtgag	SYT16
ssc-miR-216	ENSSSCT00000005651	4	26	-20.28	tTTAGAGTCGGGGGTGGGGAgac	x|||||||||:xx||x|:x|xxx	tAATCTCAGCTGGCAACTGTgag	PLAA
ssc-miR-216	ENSSSCT00000005657	1060	1080	-12.72	tTTAGAGTT--CTTTTGGagatt	x|||||||:xx|:x|||:xxxxx	tAATCTCAGCTGGCAACTgtgag	DMRTA1
ssc-miR-216	ENSSSCT00000005678	2234	2256	-15.49	tTTAGAGTTTTTAATTGACttac	x|||||||:xx:xx|||||xxxx	tAATCTCAGCTGGCAACTGtgag	KLHL9
ssc-miR-216	ENSSSCT00000005698	3089	3116	-23.25	aTTAGAGTTTAAATTACTGTTGACGgat	x|||||||:x|xxxxx|:||||||:xxx	tAATCTCAGCT-----GGCAACTGTgag	RPS6
ssc-miR-216	ENSSSCT00000005715	569	591	-14.33	cTTAGAGTTTTCACAACACACgg	x|||||||:xx|xxxxx||||xx	tAATCTCAGCTGGCAACTGTGag	SNAPC3
ssc-miR-216	ENSSSCT00000005717	6450	6471	-12.41	tTTAGAGTC-ATTATTttatgaa	x||||||||x|::x||xxxxxxx	tAATCTCAGCTGGCAActgtgag	TTC39B
ssc-miR-216	ENSSSCT00000005728	2298	2323	-19.7	cTTAGAGTAGGACTCACTTTACTCag	x|||||||x|x||:xxx||x||x|xx	tAATCTCAGC-TGGC--AACTGTGag	DMAC1
ssc-miR-216	ENSSSCT00000005733	815	837	-12.85	tTTAGAGT-GACATATTAATAaat	x|||||||x|||x:x||x|:|xxx	tAATCTCAGCTG-GCAACTGTgag	UHRF2
ssc-miR-216	ENSSSCT00000005739	2241	2263	-17.66	aTTAGAGTTGAagagatcgtgga	x|||||||:||xxxxxxxxxxxx	tAATCTCAGCTggcaactgtgag	ERMP1
ssc-miR-216	ENSSSCT00000005744	304	326	-12.88	cTTAGAGTTGAACaaaaggttcc	x|||||||:||x|xxxxxxxxxx	tAATCTCAGCTGGcaactgtgag	CD274
ssc-miR-216	ENSSSCT00000005747	1733	1755	-10.09	tTTAGAGTattaaaagattaaat	x|||||||xxxxxxxxxxxxxxx	tAATCTCAgctggcaactgtgag	INSL6
ssc-miR-216	ENSSSCT00000005761	637	661	-13.33	cTTAGAGTAATGTTCCTCGACAaat	x|||||||xx:|x:|x|x||||xxx	tAATCTCA--GCTGGCAACTGTgag	PUM3
ssc-miR-216	ENSSSCT00000005775	760	783	-12.1	tTTAGAGTACGAattaaattagga	x|||||||x|||xxxxxxxxxxxx	tAATCTCA-GCTggcaactgtgag	-
ssc-miR-216	ENSSSCT00000005787	3625	3647	-10.98	cTTAGAGTTttaaacaagagttg	x|||||||:xxxxxxxxxxxxxx	tAATCTCAGctggcaactgtgag	PTAR1
ssc-miR-216	ENSSSCT00000005858	500	522	-10.09	tTTAGAGTgttctctccctccta	x|||||||xxxxxxxxxxxxxxx	tAATCTCAgctggcaactgtgag	GBA2
ssc-miR-216	ENSSSCT00000005859	2866	2889	-10.67	cTTAGAGTTCCTATGTTcctggtt	x|||||||:xx:x:|||xxxxxxx	tAATCTCAGCTG-GCAActgtgag	RGP1
ssc-miR-216	ENSSSCT00000005882	2540	2562	-24.32	aTTAGAGTCGACCaagtcttgtg	x||||||||||||xxxxxxxxxx	tAATCTCAGCTGGcaactgtgag	RNF38
ssc-miR-216	ENSSSCT00000005900	989	1008	-23.99	gTTAGAGT-GACCCT--ACACtc	x|||||||x||||x|xx||||xx	tAATCTCAGCTGGCAACTGTGag	IGFBPL1
ssc-miR-216	ENSSSCT00000005908	3372	3394	-10.83	gTTAGAGTTttattaaacagaat	x|||||||:xxxxxxxxxxxxxx	tAATCTCAGctggcaactgtgag	XPA
ssc-miR-216	ENSSSCT00000005922	3207	3228	-14.73	cTTAGAGTTT-TTGTAGACttta	x|||||||:xx::||x|||xxxx	tAATCTCAGCTGGCAACTGtgag	TGFBR1
ssc-miR-216	ENSSSCT00000005925	449	470	-14.3	gTTAGAGTTTGT-GTGGGatggg	x|||||||:x::x||x|:xxxxx	tAATCTCAGCTGGCAACTgtgag	NR4A3
ssc-miR-216	ENSSSCT00000005934	422	444	-12.12	tTTAGAGTTtttgtaaatttaca	x|||||||:xxxxxxxxxxxxxx	tAATCTCAGctggcaactgtgag	MSANTD3-TMEFF1
ssc-miR-216	ENSSSCT00000005946	4078	4100	-14.72	aTTAGAGTCAACataaagtatct	x||||||||x||xxxxxxxxxxx	tAATCTCAGCTGgcaactgtgag	SMC2
ssc-miR-216	ENSSSCT00000005966	697	718	-12.64	tTTAGAGTGAAAAGGT-ACAatg	x|||||||xx|xx|x|x|||xxx	tAATCTCAGCTGGCAACTGTgag	ABCA1
ssc-miR-216	ENSSSCT00000005997	581	601	-16.03	gTTAGAGTT-ACTCT-GATtggg	x|||||||:x||:x|x||:xxxx	tAATCTCAGCTGGCAACTGtgag	C9orf152
ssc-miR-216	ENSSSCT00000006012	2832	2855	-14.84	tTTAGAGTCTTCATTTTGAAAaac	x||||||||xx|x:x||||x|xxx	tAATCTCAGCTG-GCAACTGTgag	PTBP3
ssc-miR-216	ENSSSCT00000006055	4293	4313	-13.75	tTTAGAGTT-ACC-TAGAgtata	x|||||||:x|||x|x||xxxxx	tAATCTCAGCTGGCAACTgtgag	MEGF9
ssc-miR-216	ENSSSCT00000006057	539	564	-12.3	cTTAGAGTTTTAGTTCCTTGtgatct	x|||||||:xxx|x:|x|||xxxxxx	tAATCTCAG---CTGGCAACtgtgag	PSMD5
ssc-miR-216	ENSSSCT00000006138	1163	1185	-11.33	gTTAGAGTTctaagtagtttagt	x|||||||:xxxxxxxxxxxxxx	tAATCTCAGctggcaactgtgag	DENND1A
ssc-miR-216	ENSSSCT00000006149	3639	3660	-16.72	aTTAGAGTTTAAACT-GAAACtc	x|||||||:x|xxx|x||x||xx	tAATCTCAGCTGGCAACTGTGag	OLFML2A
ssc-miR-216	ENSSSCT00000006155	851	872	-14.08	gTTAGAGTCTTTC-TTAAaggag	x||||||||xx:|x||x|xxxxx	tAATCTCAGCTGGCAACTgtgag	GOLGA1
ssc-miR-216	ENSSSCT00000006156	3802	3826	-16.61	gTTAGAGTTTTGTAAAGTTGA-ACca	x|||||||:xx|x|xx|||||x||xx	tAATCTCAG--C-TGGCAACTGTGag	SCAI
ssc-miR-216	ENSSSCT00000006165	2302	2324	-16.97	gTTAGAGTTAATCaactcttctg	x|||||||:x|:|xxxxxxxxxx	tAATCTCAGCTGGcaactgtgag	RALGPS1
ssc-miR-216	ENSSSCT00000006170	5573	5594	-12.94	cTTAGAGTCTTTCAGT-ACGTct	x||||||||xx:|xx|x||::xx	tAATCTCAGCTGGCAACTGTGag	ZNF79
ssc-miR-216	ENSSSCT00000006183	1202	1222	-19.6	tTTAGAGTCAACCC--GACCCta	x||||||||x|||xxx|||x|xx	tAATCTCAGCTGGCAACTGTGag	-
ssc-miR-216	ENSSSCT00000006218	2894	2917	-15.11	tTTAGAGTCCCACCcgcagcgaga	x||||||||xx|||xxxxxxxxxx	tAATCTCAGC-TGGcaactgtgag	DYNC2I2
ssc-miR-216	ENSSSCT00000006300	1458	1481	-14.22	gTTAGAGTCTTAATGTcagtgaat	x||||||||xx|x:||xxxxxxxx	tAATCTCAGC-TGGCAactgtgag	DDX31
ssc-miR-216	ENSSSCT00000006315	1925	1947	-16.46	aTTAGAGTCCGGGGTCCAGGCtt	x||||||||x:xx||xx|x:|xx	tAATCTCAGCTGGCAACTGTGag	VAV2
ssc-miR-216	ENSSSCT00000006354	1043	1062	-13.65	tTTAGAGTT---TGATGACttac	x|||||||:xxx:|x||||xxxx	tAATCTCAGCTGGCAACTGtgag	HSBP1L1
ssc-miR-216	ENSSSCT00000006516	1968	1991	-21.88	aTTAGAGTCTACCTTTTCACACat	x||||||||x|||x||xx||||xx	tAATCTCAGCTGGCAAC-TGTGag	AGO2
ssc-miR-216	ENSSSCT00000006522	831	852	-21.15	aTTAGAGTCG-CGGGAGAaggcg	x|||||||||x|x|xx||xxxxx	tAATCTCAGCTGGCAACTgtgag	FAM135B
ssc-miR-216	ENSSSCT00000006533	1749	1771	-16.95	cTTAGAGTTTTCCGTTattttta	x|||||||:xx|||||xxxxxxx	tAATCTCAGCTGGCAActgtgag	PHF20L1
ssc-miR-216	ENSSSCT00000006535	1260	1282	-12.63	aTTAGAGTTAGAGGTaagtttct	x|||||||:x:xx||xxxxxxxx	tAATCTCAGCTGGCAactgtgag	LRRC6
ssc-miR-216	ENSSSCT00000006562	1091	1115	-22.21	tTTAGAGTCAAGACAGTAAACACtt	x||||||||xx|||x||xx||||xx	tAATCTCAG--CTGGCAACTGTGag	ANXA13
ssc-miR-216	ENSSSCT00000006578	1635	1657	-13.04	gTTAGAGT--ACCAAGTTtcagcct	x|||||||xx|||xx|||xxxxxxx	tAATCTCAGCTGG--CAActgtgag	MTBP
ssc-miR-216	ENSSSCT00000006587	1829	1852	-13.85	tTTAGAGTGTTGATT-TAGATcgtc	x|||||||xx:||::x|x||:xxxx	tAATCTCA--GCTGGCAACTGtgag	MAL2
ssc-miR-216	ENSSSCT00000006651	1668	1686	-16.32	gTTAGAGT--A--GTTGATTCct	x|||||||xx|xx|||||:x|xx	tAATCTCAGCTGGCAACTGTGag	YWHAZ
ssc-miR-216	ENSSSCT00000006713	969	991	-13.62	aTTAGAGTTataaaatcggtctc	x|||||||:xxxxxxxxxxxxxx	tAATCTCAGctggcaactgtgag	PIP4P2
ssc-miR-216	ENSSSCT00000006718	1966	1988	-19.42	aTTAGAGTTGACTaatttttgtc	x|||||||:|||:xxxxxxxxxx	tAATCTCAGCTGGcaactgtgag	DECR1
ssc-miR-216	ENSSSCT00000006725	1361	1382	-13.3	gTTAGAGTCT-CAGTAGtaaaat	x||||||||xx|x||x|xxxxxx	tAATCTCAGCTGGCAACtgtgag	MMP16
ssc-miR-216	ENSSSCT00000006728	3414	3434	-13.93	gTTAGAGTTGTT--TTTACAacc	x|||||||:|x:xx||x|||xxx	tAATCTCAGCTGGCAACTGTgag	CPNE3
ssc-miR-216	ENSSSCT00000006729	246	265	-15.42	tTTAGAGT--ATCGT-GAAACat	x|||||||xx|:|||x||x||xx	tAATCTCAGCTGGCAACTGTGag	RMDN1
ssc-miR-216	ENSSSCT00000006747	280	302	-17.41	aTTAGAGTTATACCAT-GAagttc	x|||||||:xx|||x|x||xxxxx	tAATCTCAGC-TGGCAACTgtgag	FABP5
ssc-miR-216	ENSSSCT00000006766	1023	1044	-10.53	cTTAGAGT-GAaaagaacccgga	x|||||||x||xxxxxxxxxxxx	tAATCTCAGCTggcaactgtgag	PI15
ssc-miR-216	ENSSSCT00000006777	1328	1350	-10.85	tTTAGAGTTctgagtcaagaggt	x|||||||:xxxxxxxxxxxxxx	tAATCTCAGctggcaactgtgag	SBSPON
ssc-miR-216	ENSSSCT00000006792	452	474	-15.26	gTTAGAGTTTCACGTTtttagtg	x|||||||:xxx||||xxxxxxx	tAATCTCAGCTGGCAActgtgag	SULF1
ssc-miR-216	ENSSSCT00000006795	3521	3542	-22.38	tTTAGAGTCGGG-GTCAACACtt	x|||||||||:xx||xx||||xx	tAATCTCAGCTGGCAACTGTGag	CPA6
ssc-miR-216	ENSSSCT00000006805	1163	1183	-13.47	gTTAGAGTC--CTATTTGTAaga	x||||||||xx|:x||x::|xxx	tAATCTCAGCTGGCAACTGTgag	VCPIP1
ssc-miR-216	ENSSSCT00000006829	914	936	-18.27	tTTAGAGTGTGTCAGTGACATgt	x|||||||xx::|xx|||||:xx	tAATCTCAGCTGGCAACTGTGag	-
ssc-miR-216	ENSSSCT00000006834	774	795	-22.38	tTTAGAGTCTAC-GTTGATCCgt	x||||||||x||x|||||:x|xx	tAATCTCAGCTGGCAACTGTGag	SDCBP
ssc-miR-216	ENSSSCT00000006952	5162	5183	-18.53	gTTAGAGTCGAT-GTAAAAAaag	x||||||||||:x||xx|x|xxx	tAATCTCAGCTGGCAACTGTgag	-
ssc-miR-216	ENSSSCT00000006954	2512	2534	-15.38	gTTAGAGTGGTTTGTTAATttag	x|||||||x|x::|||x|:xxxx	tAATCTCAGCTGGCAACTGtgag	ATF6
ssc-miR-216	ENSSSCT00000006985	289	313	-12.28	cTTAGAGTCACGATTATTatgtatc	x||||||||xx||::x||xxxxxxx	tAATCTCAG--CTGGCAActgtgag	CD244
ssc-miR-216	ENSSSCT00000006994	910	932	-14.77	aTTAGAGTAGGTCTTCGtgggag	x|||||||x|::|x|x|xxxxxx	tAATCTCAGCTGGCAACtgtgag	CD84
ssc-miR-216	ENSSSCT00000007004	662	686	-17.51	tTTAGAGT-GTTCGTATATGACGaca	x|||||||x|x:|||xxx||||:xxx	tAATCTCAGCTGGCA---ACTGTgag	ATP1A4
ssc-miR-216	ENSSSCT00000007097	143	166	-20.15	cTTAGAGTCCCGACTCT-GACGTcc	x||||||||xx|||:x|x|||::xx	tAATCTCAG--CTGGCAACTGTGag	TTC24
ssc-miR-216	ENSSSCT00000007162	419	441	-13.08	tTTAGAGTGTTTTGGGGTCCCct	x|||||||xxx::|xx|x|x|xx	tAATCTCAGCTGGCAACTGTGag	PBXIP1
ssc-miR-216	ENSSSCT00000007168	521	543	-15.5	cTTAGAGTCTTCCcctcctcccc	x||||||||xx||xxxxxxxxxx	tAATCTCAGCTGGcaactgtgag	ADAR
ssc-miR-216	ENSSSCT00000007172	2919	2941	-19.65	cTTAGAGTGGAACATTGACTCtt	x|||||||x||x|x|||||x|xx	tAATCTCAGCTGGCAACTGTGag	SHE
ssc-miR-216	ENSSSCT00000007180	219	242	-18.16	tTTAGAGTAAGACTGGTGttccac	x|||||||xx|||:|x||xxxxxx	tAATCTCAG-CTGGCAACtgtgag	C1orf189
ssc-miR-216	ENSSSCT00000007279	212	238	-16.02	cTTAGAGTCTGGGAACTTACGGTACac	x||||||||xxx||x|x|xx|::||xx	tAATCTCAG---CTGGCAA-CTGTGag	ANXA9
ssc-miR-216	ENSSSCT00000007305	382	406	-18.45	cTTAGAGTCGAGATGGTGGATGgaa	x||||||||||xx:x||x||::xxx	tAATCTCAGCT--GGCAACTGTgag	BOLA1
ssc-miR-216	ENSSSCT00000007336	342	364	-17.85	gTTAGAGTGTGGTGTCGTCACtg	x|||||||xx:x:||x|x|||xx	tAATCTCAGCTGGCAACTGTGag	ACP6
ssc-miR-216	ENSSSCT00000007337	23	46	-14.8	cTTAGAGTAGAACTGTTcctagcc	x|||||||x||x|:|||xxxxxxx	tAATCTCAGCT-GGCAActgtgag	BCL9
ssc-miR-216	ENSSSCT00000007340	451	476	-17.99	cTTAGAGTGACGAGTCGGAGACGggg	x|||||||xx|||x:||xx|||:xxx	tAATCTCA--GCT-GGCAACTGTgag	CHD1L
ssc-miR-216	ENSSSCT00000007349	1643	1665	-21.88	gTTAGAGTTAGAC--TTGTACTCct	x|||||||:x|||xx|||x||x|xx	tAATCTCAG-CTGGCAAC-TGTGag	NOTCH2
ssc-miR-216	ENSSSCT00000007374	1257	1277	-15.39	gTTAGAGT--ATCCTGAACtaaa	x|||||||xx|:|x|xx||xxxx	tAATCTCAGCTGGCAACTGtgag	VTCN1
ssc-miR-216	ENSSSCT00000007388	1669	1688	-17.48	cTTAGAGTTG---GGTGACTCgc	x|||||||:|xxx|x||||x|xx	tAATCTCAGCTGGCAACTGTGag	SLC22A15
ssc-miR-216	ENSSSCT00000007390	1153	1175	-13.92	aTTAGAGTCataaaagttttata	x||||||||xxxxxxxxxxxxxx	tAATCTCAGctggcaactgtgag	CASQ2
ssc-miR-216	ENSSSCT00000007405	2011	2032	-15.12	tTTAGAGTAGATT-TTCACtaac	x|||||||x||::x||x||xxxx	tAATCTCAGCTGGCAACTGtgag	HIPK1
ssc-miR-216	ENSSSCT00000007406	2011	2032	-15.12	tTTAGAGTAGATT-TTCACtaac	x|||||||x||::x||x||xxxx	tAATCTCAGCTGGCAACTGtgag	HIPK1
ssc-miR-216	ENSSSCT00000007430	327	349	-17.32	tTTAGAGTTGACaaaaataagaa	x|||||||:|||xxxxxxxxxxx	tAATCTCAGCTGgcaactgtgag	DDX20
ssc-miR-216	ENSSSCT00000007467	189	210	-15.09	cTTAGAGTCAAA-GTAGATttct	x||||||||x|xx||x||:xxxx	tAATCTCAGCTGGCAACTGtgag	AHCYL1
ssc-miR-216	ENSSSCT00000007471	44	67	-17.27	cTTAGAGTCTAGGCGGCGGAACga	x||||||||x|xx||xx|:x||xx	tAATCTCAGCTG-GCAACTGTGag	EPS8L3
ssc-miR-216	ENSSSCT00000007480	304	325	-12.06	tTTAGAGTGTAAAGA-GACAgct	x|||||||xx|xx|xx||||xxx	tAATCTCAGCTGGCAACTGTgag	SYPL2
ssc-miR-216	ENSSSCT00000007482	2454	2473	-10.81	tTTAGAGT--GCTCTT-ACAaca	x|||||||xx:|:x||x|||xxx	tAATCTCAGCTGGCAACTGTgag	SORT1
ssc-miR-216	ENSSSCT00000007524	477	502	-13.74	tTTAGAGTCTATGTACTTTTACAaaa	x||||||||x|:xxx|x||x|||xxx	tAATCTCAGCTG---GCAACTGTgag	SLC35A3
ssc-miR-216	ENSSSCT00000007527	2894	2917	-14.45	tTTAGAGTCAGAAGGGTAATATgt	x||||||||x||xx|x|x|:|:xx	tAATCTCAG-CTGGCAACTGTGag	FRRS1
ssc-miR-216	ENSSSCT00000007547	2085	2107	-11.81	tTTAGAGTgtttccctcaattct	x|||||||xxxxxxxxxxxxxxx	tAATCTCAgctggcaactgtgag	DNTTIP2
ssc-miR-216	ENSSSCT00000007588	2681	2705	-15.88	aTTAGAGTTTGTTCTCTTCTCACaa	x|||||||:x:xx|:x||xx|||xx	tAATCTCAGCT--GGCAACTGTGag	PKN2
ssc-miR-216	ENSSSCT00000007594	1584	1606	-14.21	gTTAGAGTgtgtaaactcaaaag	x|||||||xxxxxxxxxxxxxxx	tAATCTCAgctggcaactgtgag	CLCA4
ssc-miR-216	ENSSSCT00000007619	37	60	-14.28	cTTAGAGTCAGAaataaccgacgt	x||||||||x||xxxxxxxxxxxx	tAATCTCAG-CTggcaactgtgag	EEF1D
ssc-miR-216	ENSSSCT00000007676	51	73	-13.53	aTTAGAGTACAATGTTtttcgtg	x|||||||xx|x:|||xxxxxxx	tAATCTCAGCTGGCAActgtgag	ADAM18
ssc-miR-216	ENSSSCT00000007715	452	473	-10.09	tTTAGAGT-GTGTGTAAGTATaa	x|||||||x|xx:||xx::|:xx	tAATCTCAGCTGGCAACTGTGag	TRMT6
ssc-miR-216	ENSSSCT00000007734	671	691	-20.28	aTTAGAGT-GGTC-TTACCACtc	x|||||||x|::|x||xx|||xx	tAATCTCAGCTGGCAACTGTGag	ANKEF1
ssc-miR-216	ENSSSCT00000007749	3174	3199	-12.21	aTTAGAGTGTCGGATTTTTTAataag	x|||||||xx||x|::x||x|xxxxx	tAATCTCA--GC-TGGCAACTgtgag	SEL1L2
ssc-miR-216	ENSSSCT00000007772	270	292	-14.81	cTTAGAGTCAGCgacaagttttt	x||||||||x:|xxxxxxxxxxx	tAATCTCAGCTGgcaactgtgag	SLC24A3
ssc-miR-216	ENSSSCT00000007815	408	430	-21.18	gTTAGAGTCCTCTTCCGTCACtt	x||||||||xx|:xxx|x|||xx	tAATCTCAGCTGGCAACTGTGag	MAVS
ssc-miR-216	ENSSSCT00000007828	2531	2557	-22.19	tTTAGAGTCGTAGAACCGGGGAGAgga	x|||||||||xxxx||||xx||x|xxx	tAATCTCAGC----TGGCAACTGTgag	C20orf194
ssc-miR-216	ENSSSCT00000007882	453	477	-15.8	gTTAGAGTTCCCCTTCTTCATACcg	x|||||||:xx||x|xx|x|:||xx	tAATCTCAGCTGGCA--ACTGTGag	-
ssc-miR-216	ENSSSCT00000007918	1206	1231	-14.55	tTTAGAGTTCTCTTCCGTTttagtat	x|||||||xxx|xx|||||xxxxxxx	tAATCTCA---GCTGGCAActgtgag	PDRG1
ssc-miR-216	ENSSSCT00000007936	518	541	-17.94	gTTAGAGTGTGGACACTGAgtccc	x|||||||x:|:x|xx|||xxxxx	tAATCTCA-GCTGGCAACTgtgag	MAPRE1
ssc-miR-216	ENSSSCT00000007957	604	629	-15.66	gTTAGAGTGTGCGAGAGTTctctggt	x|||||||xxx|||xx|||xxxxxxx	tAATCTCA---GCTGGCAActgtgag	CHMP4B
ssc-miR-216	ENSSSCT00000007965	133	154	-13.99	tTTAGAGTT-ACTATTGtaatta	x|||||||:x||:x|||xxxxxx	tAATCTCAGCTGGCAACtgtgag	ITCH
ssc-miR-216	ENSSSCT00000008041	326	347	-15.93	gTTAGAGTCTTAT-TTGAatctt	x||||||||xxx:x||||xxxxx	tAATCTCAGCTGGCAACTgtgag	ACTR5
ssc-miR-216	ENSSSCT00000008044	193	218	-17.94	gTTAGAGTAGTCTCTCATAGACACga	x|||||||x|x|xxx|x|x|||||xx	tAATCTCAGCTG---GCAACTGTGag	DHX35
ssc-miR-216	ENSSSCT00000008212	1122	1142	-16.64	gTTAGAGTT--CTGTCGAAGCct	x|||||||:xx|:||x||x:|xx	tAATCTCAGCTGGCAACTGTGag	BMP7
ssc-miR-216	ENSSSCT00000008229	4880	4902	-14.73	aTTAGAGTGAGAGGTAGATcttc	x|||||||xx:xx||x||:xxxx	tAATCTCAGCTGGCAACTGtgag	RAB22A
ssc-miR-216	ENSSSCT00000008253	597	620	-11.92	cTTAGAGTCATAAAGTGGGTtagt	x||||||||xx|xx||x|::xxxx	tAATCTCAGC-TGGCAACTGtgag	ZNF831
ssc-miR-216	ENSSSCT00000008255	1014	1037	-28.05	aTTAGAGTCGCACCGTcaatctcg	x|||||||||x|||||xxxxxxxx	tAATCTCAGC-TGGCAactgtgag	EDN3
ssc-miR-216	ENSSSCT00000008377	465	490	-15.24	aTTAGAGTACGTTATTCTTTAGACcc	x|||||||x||xx|::x||x|x||xx	tAATCTCA-GC--TGGCAACTGTGag	TRIM4
ssc-miR-216	ENSSSCT00000008404	1895	1917	-11.09	tTTAGAGTGTAGGTTTGGagtct	x|||||||xx|xxx|||:xxxxx	tAATCTCAGCTGGCAACTgtgag	AGFG2
ssc-miR-216	ENSSSCT00000008466	269	293	-15.57	tTTAGAGTACTCCAAGTAGGGACag	x|||||||xxx||xx||x|:x||xx	tAATCTCAGCTGG--CAACTGTGag	GTF2I
ssc-miR-216	ENSSSCT00000008480	633	656	-16.77	cTTAGAGTCAAGGGTCTGGTCCct	x||||||||x|xx||x||::x|xx	tAATCTCAGCTGGCA-ACTGTGag	-
ssc-miR-216	ENSSSCT00000008481	1668	1690	-13.08	cTTAGAGTTtcagagatttctct	x|||||||:xxxxxxxxxxxxxx	tAATCTCAGctggcaactgtgag	TMEM248
ssc-miR-216	ENSSSCT00000008595	93	114	-13.25	aTTAGAGTA-ACCTTTttttcta	x|||||||xx|||x||xxxxxxx	tAATCTCAGCTGGCAActgtgag	UQCRC2
ssc-miR-216	ENSSSCT00000008600	702	724	-11.5	gTTAGAGTaattggaagtagtgg	x|||||||xxxxxxxxxxxxxxx	tAATCTCAgctggcaactgtgag	ANKS4B
ssc-miR-216	ENSSSCT00000008736	958	978	-14.85	aTTAGAGTC-ATC-TTCATGgag	x||||||||x|:|x||x|::xxx	tAATCTCAGCTGGCAACTGTgag	-
ssc-miR-216	ENSSSCT00000008839	579	601	-20.53	gTTAGAGTTT-CAGTTCGACATtt	x|||||||:xx|x|||x||||:xx	tAATCTCAGCTGGCAA-CTGTGag	ZNF484
ssc-miR-216	ENSSSCT00000008870	177	200	-22.26	cTTAGAGTC-ATCGTCACGACTCgc	x||||||||x|:|||xxx|||x|xx	tAATCTCAGCTGGCAA--CTGTGag	-
ssc-miR-216	ENSSSCT00000008914	991	1014	-17.33	tTTAGAGTCAGTTGTATGAataaa	x||||||||x:::||x|||xxxxx	tAATCTCAGCTGGCA-ACTgtgag	-
ssc-miR-216	ENSSSCT00000008920	541	562	-12.43	tTTAGAGTTT-CAGTTCCAACgt	x|||||||:xx|x|||xxx||xx	tAATCTCAGCTGGCAACTGTGag	UXS1
ssc-miR-216	ENSSSCT00000008960	229	251	-10.88	gTTAGAGTTtttatctcttaggt	x|||||||:xxxxxxxxxxxxxx	tAATCTCAGctggcaactgtgag	TXNDC9
ssc-miR-216	ENSSSCT00000008969	1000	1022	-10.27	tTTAGAGTaaaatcctctaagtc	x|||||||xxxxxxxxxxxxxxx	tAATCTCAgctggcaactgtgag	INPP4A
ssc-miR-216	ENSSSCT00000008971	171	196	-10.33	tTTAGAGTATAATAGTATTAACGTtc	x|||||||x:x|:x||xx|x||::xx	tAATCTCA-GCTGGCA--ACTGTGag	TMEM131
ssc-miR-216	ENSSSCT00000008974	176	197	-20.7	aTTAGAGTC-ACATGTGTCACct	x||||||||x||xxx||x|||xx	tAATCTCAGCTGGCAACTGTGag	COX5B
ssc-miR-216	ENSSSCT00000008996	760	782	-12.27	tTTAGAGTCCATaacaggttcgt	x||||||||x|:xxxxxxxxxxx	tAATCTCAGCTGgcaactgtgag	SMYD1
ssc-miR-216	ENSSSCT00000009003	78	99	-12.32	cTTAGAGTTT-CAGGTGTCctta	x|||||||:xx|x|x||x|xxxx	tAATCTCAGCTGGCAACTGtgag	KDM3A
ssc-miR-216	ENSSSCT00000009020	397	420	-22.04	aTTAGAGTGGATGGGTCGACAatc	x|||||||x||:x|x|x||||xxx	tAATCTCAGCTGGCAA-CTGTgag	RETSAT
ssc-miR-216	ENSSSCT00000009045	206	227	-13.85	aTTAGAGTAGGAACTT-ACttga	x|||||||x|:xxx||x||xxxx	tAATCTCAGCTGGCAACTGtgag	LRRTM4
ssc-miR-216	ENSSSCT00000009102	1432	1454	-11.36	tTTAGAGTGTATGGGTGGaggag	x|||||||xx|:x|x||:xxxxx	tAATCTCAGCTGGCAACTgtgag	CYP26B1
ssc-miR-216	ENSSSCT00000009108	1364	1384	-21.89	gTTAGAGTC-ACGGT-GGCTCtg	x||||||||x||x||x|:|x|xx	tAATCTCAGCTGGCAACTGTGag	-
ssc-miR-216	ENSSSCT00000009133	1	19	-16.26	gTTAGAGTCTACgaggaat----	x||||||||x||xxxxxxxxxxx	tAATCTCAGCTGgcaactgtgag	GFPT1
ssc-miR-216	ENSSSCT00000009143	536	557	-12.57	tTTAGAGTT-ACaaattcattag	x|||||||:x||xxxxxxxxxxx	tAATCTCAGCTGgcaactgtgag	CNRIP1
ssc-miR-216	ENSSSCT00000009215	3819	3840	-13.96	tTTAGAGTT-ACCAATGtgtgtc	x|||||||:x|||xx||xxxxxx	tAATCTCAGCTGGCAACtgtgag	ASB3
ssc-miR-216	ENSSSCT00000009219	2709	2730	-12.6	tTTAGAGTAAATT-TTCACtgga	x|||||||xx|::x||x||xxxx	tAATCTCAGCTGGCAACTGtgag	NRXN1
ssc-miR-216	ENSSSCT00000009246	1489	1512	-13.74	tTTAGAGTTTACATGTTttccgtt	x|||||||:x||x:|||xxxxxxx	tAATCTCAGCTG-GCAActgtgag	PRKCE
ssc-miR-216	ENSSSCT00000009249	96	118	-18.53	tTTAGAGTCCCCCGGTcgtcgaa	x||||||||xx|||x|xxxxxxx	tAATCTCAGCTGGCAActgtgag	CAMKMT
ssc-miR-216	ENSSSCT00000009254	177	200	-10.16	tTTAGAGTTCAACAGGTAGTAaac	x|||||||x|x||x|x|x::|xxx	tAATCTCA-GCTGGCAACTGTgag	LRPPRC
ssc-miR-216	ENSSSCT00000009255	1739	1761	-17.29	gTTAGAGTCAACCCCTGtttaac	x||||||||x|||xx||xxxxxx	tAATCTCAGCTGGCAACtgtgag	ABCG8
ssc-miR-216	ENSSSCT00000009267	162	186	-14.53	gTTAGAGTTAGGATAAATGAggtat	x|||||||:xx||:xxx|||xxxxx	tAATCTCAG--CTGGCAACTgtgag	KCNG3
ssc-miR-216	ENSSSCT00000009303	303	323	-12.49	tTTAGAGT--GTTTTTGAGATga	x|||||||xx:::x||||x|:xx	tAATCTCAGCTGGCAACTGTGag	VIT
ssc-miR-216	ENSSSCT00000009306	1182	1202	-10.09	tTTAGAGT--ATTTTTatgtaag	x|||||||xx|::x||xxxxxxx	tAATCTCAGCTGGCAActgtgag	CRIM1
ssc-miR-216	ENSSSCT00000009315	438	462	-13.62	tTTAGAGTTCTGCACATTGCCAaag	x|||||||x|x:|x|x|||x||xxx	tAATCTCA-GCTG-GCAACTGTgag	TTC27
ssc-miR-216	ENSSSCT00000009319	1762	1784	-12.66	aTTAGAGTTAAaacaatattacg	x|||||||:x|xxxxxxxxxxxx	tAATCTCAGCTggcaactgtgag	MEMO1
ssc-miR-216	ENSSSCT00000009326	462	482	-16.05	cTTAGAGTGGG--GGTGACAggg	x|||||||x|:xx|x|||||xxx	tAATCTCAGCTGGCAACTGTgag	XDH
ssc-miR-216	ENSSSCT00000009353	1762	1783	-13.83	cTTAGAGTCCATAGTT-ACGagt	x||||||||x|:x|||x||:xxx	tAATCTCAGCTGGCAACTGTgag	SUPT7L
ssc-miR-216	ENSSSCT00000009379	1269	1296	-19.18	tTTAGAGTTCTATAAACCGTTTGTACaa	x|||||||:xxxxxx||||||x::||xx	tAATCTCAGC-----TGGCAACTGTGag	RAB10
ssc-miR-216	ENSSSCT00000009391	59	81	-11.89	tTTAGAGTCtttttatatattat	x||||||||xxxxxxxxxxxxxx	tAATCTCAGctggcaactgtgag	NCOA1
ssc-miR-216	ENSSSCT00000009400	743	764	-18.41	tTTAGAGTC-ACCGagaaggggt	x||||||||x||||xxxxxxxxx	tAATCTCAGCTGGCaactgtgag	MFSD2B
ssc-miR-216	ENSSSCT00000009410	285	307	-11	tTTAGAGTTttcttccctttcat	x|||||||:xxxxxxxxxxxxxx	tAATCTCAGctggcaactgtgag	-
ssc-miR-216	ENSSSCT00000009411	1464	1486	-16.47	tTTAGAGTCAGGTTGT-GAAAgat	x||||||||x|:::||x||x|xxx	tAATCTCAG-CTGGCAACTGTgag	PUM2
ssc-miR-216	ENSSSCT00000009426	344	364	-15.39	cTTAGAGTC-AC-GATGATtgtg	x||||||||x||x|x|||:xxxx	tAATCTCAGCTGGCAACTGtgag	VSNL1
ssc-miR-216	ENSSSCT00000009430	1602	1624	-14.17	cTTAGAGTTCTCCTTTGtggttc	x|||||||:xx||x|||xxxxxx	tAATCTCAGCTGGCAACtgtgag	DDX1
ssc-miR-216	ENSSSCT00000009445	979	1001	-11.48	cTTAGAGTgtggaagcacctgta	x|||||||xxxxxxxxxxxxxxx	tAATCTCAgctggcaactgtgag	PDIA6
ssc-miR-216	ENSSSCT00000009454	2144	2169	-12.8	cTTAGAGTATGTAGGGTCTGTCGTgt	x|||||||x:|x|xx||x||x|::xx	tAATCTCA-GC-TGGCA-ACTGTGag	ASAP2
ssc-miR-216	ENSSSCT00000009492	551	576	-22.18	aTTAGAGTCTCGACGGGGAGGCAgga	x||||||||xx|||x|xxx|:||xxx	tAATCTCAG--CTGGCAA-CTGTgag	LETM1
ssc-miR-216	ENSSSCT00000009506	1561	1582	-12.61	aTTAGAGTT-AT-GTATTATATgg	x|||||||:x|:x||x|x|:|:xx	tAATCTCAGCTGGCA-ACTGTGag	ZFYVE28
ssc-miR-216	ENSSSCT00000009551	733	751	-11.15	tTTAGAGTT-AT--TTGA-ACcc	x|||||||:x|:xx||||x||xx	tAATCTCAGCTGGCAACTGTGag	OTOP1
ssc-miR-216	ENSSSCT00000009555	1695	1717	-17.02	tTTAGAGTCATTCTTTGTTACat	x||||||||xx:|x|||x:||xx	tAATCTCAGCTGGCAACTGTGag	BOD1L1
ssc-miR-216	ENSSSCT00000009578	3734	3756	-12.91	aTTAGAGTaagaaattccgagta	x|||||||xxxxxxxxxxxxxxx	tAATCTCAgctggcaactgtgag	GBA3
ssc-miR-216	ENSSSCT00000009593	711	733	-25.09	cTTAGAGTCGACTGGAGGAACca	x|||||||||||:|xx|:x||xx	tAATCTCAGCTGGCAACTGTGag	ARAP2
ssc-miR-216	ENSSSCT00000009596	729	754	-10.85	tTTAGAGTACTTGAATTTTGGgtttg	x|||||||xxx:||x:x|||:xxxxx	tAATCTCA---GCTGGCAACTgtgag	C4orf19
ssc-miR-216	ENSSSCT00000009619	603	625	-13.4	aTTAGAGTCTGGGGTTAAAATga	x||||||||x:xx|||x|x|:xx	tAATCTCAGCTGGCAACTGTGag	N4BP2
ssc-miR-216	ENSSSCT00000009626	3169	3194	-22.43	tTTAGAGTCGATTTAAATAGACATgg	x||||||||||::xxxx|x||||:xx	tAATCTCAGCTGGC---AACTGTGag	LIMCH1
ssc-miR-216	ENSSSCT00000009632	853	877	-14.25	tTTAGAGTTACTACTGTTttggagt	x|||||||xx|x||:|||xxxxxxx	tAATCTCA--GCTGGCAActgtgag	ATP8A1
ssc-miR-216	ENSSSCT00000009663	509	532	-15.22	aTTAGAGTTTGAGGGTCGGgtagg	x|||||||:x||xx||x|:xxxxx	tAATCTCAG-CTGGCAACTgtgag	OCIAD2
ssc-miR-216	ENSSSCT00000009678	2555	2577	-11.6	aTTAGAGTgcagggagaagtgtg	x|||||||xxxxxxxxxxxxxxx	tAATCTCAgctggcaactgtgag	PDGFRA
ssc-miR-216	ENSSSCT00000009692	624	644	-14.41	tTTAGAGTC-ATT-TTGcttcac	x||||||||x|::x|||xxxxxx	tAATCTCAGCTGGCAACtgtgag	TLL1
ssc-miR-216	ENSSSCT00000009710	2235	2257	-11.6	aTTAGAGTaaaaataacttaatt	x|||||||xxxxxxxxxxxxxxx	tAATCTCAgctggcaactgtgag	GUCY1B1
ssc-miR-216	ENSSSCT00000009735	4011	4033	-17.5	tTTAGAGTAGTCTCGTT-ACTCgt	x|||||||x|x|x||||x||x|xx	tAATCTCAGCTG-GCAACTGTGag	-
ssc-miR-216	ENSSSCT00000009736	1142	1168	-17.43	cTTAGAGTGTGTGACTATAAGACATat	x|||||||xxx:|||:x|xx||||:xx	tAATCTCA---GCTGGCAA-CTGTGag	REST
ssc-miR-216	ENSSSCT00000009743	670	697	-17.64	tTTAGAGTAAAGTGACTCTTTGATGTtt	x|||||||xxxx:|||x|x||||:::xx	tAATCTCA----GCTG-GCAACTGTGag	ARL9
ssc-miR-216	ENSSSCT00000009745	503	525	-19.59	gTTAGAGTCGAaaagaacttttc	x||||||||||xxxxxxxxxxxx	tAATCTCAGCTggcaactgtgag	PAICS
ssc-miR-216	ENSSSCT00000009749	1358	1380	-16.28	tTTAGAGTCTACAATTGttgttt	x||||||||x||xx|||xxxxxx	tAATCTCAGCTGGCAACtgtgag	PPAT
ssc-miR-216	ENSSSCT00000009755	82	101	-16.03	gTTAGAGT--ACT-TTGGCGacc	x|||||||xx||:x|||:|:xxx	tAATCTCAGCTGGCAACTGTgag	CLOCK
ssc-miR-216	ENSSSCT00000009766	47	67	-15.11	tTTAGAGTC--CCGaacaaatgt	x||||||||xx|||xxxxxxxxx	tAATCTCAGCTGGCaactgtgag	EPHA5
ssc-miR-216	ENSSSCT00000009787	1736	1758	-13.34	tTTAGAGTTAAGATTTAATACat	x|||||||:x|xxx||x|:||xx	tAATCTCAGCTGGCAACTGTGag	-
ssc-miR-216	ENSSSCT00000009793	387	409	-10.66	tTTAGAGTTTGTCtagtaaaaat	x|||||||:x::|xxxxxxxxxx	tAATCTCAGCTGGcaactgtgag	GRSF1
ssc-miR-216	ENSSSCT00000009797	3388	3413	-12.27	tTTAGAGTTCAAGGACGTGGttttag	x|||||||:xxx|:x|||x|xxxxxx	tAATCTCAG---CTGGCAACtgtgag	SLC4A4
ssc-miR-216	ENSSSCT00000009815	1320	1342	-11.77	aTTAGAGTTttatgggaagttaa	x|||||||:xxxxxxxxxxxxxx	tAATCTCAGctggcaactgtgag	MTHFD2L
ssc-miR-216	ENSSSCT00000009843	820	841	-13.1	tTTAGAGTT-ATGGCTTAatctc	x|||||||:x|:x|x|x|xxxxx	tAATCTCAGCTGGCAACTgtgag	SEPTIN11
ssc-miR-216	ENSSSCT00000009852	1017	1037	-15.16	tTTAGAGTC--CCGAAAACGTtt	x||||||||xx|||xxx||::xx	tAATCTCAGCTGGCAACTGTGag	LRAT
ssc-miR-216	ENSSSCT00000009897	1628	1653	-14.33	aTTAGAGTACAACAACATTTATttca	x|||||||x|x||xx|x||x|:xxxx	tAATCTCA-GCTG--GCAACTGtgag	ZNF827
ssc-miR-216	ENSSSCT00000009902	658	682	-14.36	gTTAGAGTTCAGGTTGTTTATGagt	x|||||||:xx|:::|||x|::xxx	tAATCTCAG--CTGGCAACTGTgag	OTUD4
ssc-miR-216	ENSSSCT00000009911	72	92	-14.69	gTTAGAGT--GCTGTTccttttt	x|||||||xx:|:|||xxxxxxx	tAATCTCAGCTGGCAActgtgag	INPP4B
ssc-miR-216	ENSSSCT00000009917	2051	2072	-11.42	cTTAGAGTTT-TCGAGAATATac	x|||||||:xx:||xxx|:|:xx	tAATCTCAGCTGGCAACTGTGag	RNF150
ssc-miR-216	ENSSSCT00000009919	1068	1090	-11.55	cTTAGAGTAGTGAGATGTCAgga	x|||||||x|xxx|x||x||xxx	tAATCTCAGCTGGCAACTGTgag	ELMOD2
ssc-miR-216	ENSSSCT00000009925	349	371	-13.69	tTTAGAGTGTTCTGTTTAAATtt	x|||||||xxx|:|||x|x|:xx	tAATCTCAGCTGGCAACTGTGag	NAA15
ssc-miR-216	ENSSSCT00000009926	144	167	-13.48	tTTAGAGTTTGAAAATTAGGACtt	x|||||||:x||xxx||x:x||xx	tAATCTCAG-CTGGCAACTGTGag	MGARP
ssc-miR-216	ENSSSCT00000009928	144	167	-13.48	tTTAGAGTTTGAAAATTAGGACtt	x|||||||:x||xxx||x:x||xx	tAATCTCAG-CTGGCAACTGTGag	MGARP
ssc-miR-216	ENSSSCT00000009936	1348	1374	-14.05	tTTAGAGTAACGATAAATTTGAAAgga	x|||||||xx|||:xxxx||||x|xxx	tAATCTCA--GCTGGC--AACTGTgag	JADE1
ssc-miR-216	ENSSSCT00000009950	801	822	-10.39	tTTAGAGTTC-CTATTTATtaaa	x|||||||:xx|:x||x|:xxxx	tAATCTCAGCTGGCAACTGtgag	SPATA5
ssc-miR-216	ENSSSCT00000009959	557	582	-13.25	gTTAGAGTTAAGGATCCTTtttttta	x|||||||:xxx||:|x||xxxxxxx	tAATCTCAG---CTGGCAActgtgag	BBS7
ssc-miR-216	ENSSSCT00000009960	557	582	-13.25	gTTAGAGTTAAGGATCCTTtttttta	x|||||||:xxx||:|x||xxxxxxx	tAATCTCAG---CTGGCAActgtgag	BBS7
ssc-miR-216	ENSSSCT00000009964	465	487	-15.18	tTTAGAGTCGGTatacagtaaaa	x|||||||||::xxxxxxxxxxx	tAATCTCAGCTGgcaactgtgag	QRFPR
ssc-miR-216	ENSSSCT00000010065	558	579	-18.36	tTTAGAGTT-ACCGgaaaggata	x|||||||:x||||xxxxxxxxx	tAATCTCAGCTGGCaactgtgag	PDLIM5
ssc-miR-216	ENSSSCT00000010105	277	302	-18.06	cTTAGAGTTCCAAAACCGT-GATAaat	x|||||||:xxxxx|||||x||:|xxx	tAATCTCAGC----TGGCAACTGTgag	KLHL8
ssc-miR-216	ENSSSCT00000010116	223	245	-14.06	aTTAGAGTTTATTTTTATCATgt	x|||||||:x|::x||xx||:xx	tAATCTCAGCTGGCAACTGTGag	HPSE
ssc-miR-216	ENSSSCT00000010188	99	121	-11.5	gTTAGAGTgtaataactatgttt	x|||||||xxxxxxxxxxxxxxx	tAATCTCAgctggcaactgtgag	WASF3
ssc-miR-216	ENSSSCT00000010220	3076	3099	-11.6	aTTAGAGTGCAAGTTTTcttagtc	x|||||||x|x|x:x||xxxxxxx	tAATCTCA-GCTGGCAActgtgag	KATNAL1
ssc-miR-216	ENSSSCT00000010242	2420	2442	-18.11	aTTAGAGT-GACTTCTTAGTATtc	x|||||||x|||:xx||x::|:xx	tAATCTCAGCTGGC-AACTGTGag	PDS5B
ssc-miR-216	ENSSSCT00000010247	1493	1520	-15.66	cTTAGAGTATTTATGTTTGTTGTTACtt	x|||||||xxxxx:|x::||||x:||xx	tAATCTCA-----GCTGGCAACTGTGag	NBEA
ssc-miR-216	ENSSSCT00000010282	1724	1746	-14	aTTAGAGTCttagatttgtatgt	x||||||||xxxxxxxxxxxxxx	tAATCTCAGctggcaactgtgag	INTS6
ssc-miR-216	ENSSSCT00000010287	2528	2550	-10.44	tTTAGAGTGAGTCaagggagagg	x|||||||xx::|xxxxxxxxxx	tAATCTCAGCTGGcaactgtgag	KCNRG
ssc-miR-216	ENSSSCT00000010299	978	1003	-17.1	tTTAGAGTTGTGTTTTCTGTACATta	x|||||||:|x:::x|x||x|||:xx	tAATCTCAGC-TGGCA-AC-TGTGag	RCBTB2
ssc-miR-216	ENSSSCT00000010300	1657	1680	-13.92	tTTAGAGTTATGTGCTAGAAACtt	x|||||||:xxx:|x|x||x||xx	tAATCTCAGCTGGCAA-CTGTGag	RB1
ssc-miR-216	ENSSSCT00000010309	993	1014	-20.63	tTTAGAGTA-ACCGAGGACGgtg	x|||||||xx||||xx|||:xxx	tAATCTCAGCTGGCAACTGTgag	LRCH1
ssc-miR-216	ENSSSCT00000010321	1315	1338	-12.78	cTTAGAGTCTGAGGTGTGGTTCcc	x||||||||x:xx||x||::x|xx	tAATCTCAGCTGGCA-ACTGTGag	-
ssc-miR-216	ENSSSCT00000010337	967	991	-15.42	tTTAGAGTTGTTACTTTTAGCAgtg	x|||||||:|xx||:x||x:||xxx	tAATCTCAGC--TGGCAACTGTgag	AKAP11
ssc-miR-216	ENSSSCT00000010338	1085	1108	-14.01	tTTAGAGTCAAACCCTTtcaggtc	x||||||||x|x||x||xxxxxxx	tAATCTCAGCT-GGCAActgtgag	DGKH
ssc-miR-216	ENSSSCT00000010365	522	544	-12.97	gTTAGAGTatcaaggatcagcct	x|||||||xxxxxxxxxxxxxxx	tAATCTCAgctggcaactgtgag	PCDH9
ssc-miR-216	ENSSSCT00000010377	113	133	-11.63	cTTAGAGTCAA--GTAGTCCCag	x||||||||x|xx||x|x|x|xx	tAATCTCAGCTGGCAACTGTGag	UCHL3
ssc-miR-216	ENSSSCT00000010382	768	791	-14.45	aTTAGAGTTCCAGTGTTatctttg	x|||||||x|x|x:|||xxxxxxx	tAATCTCA-GCTGGCAActgtgag	ACOD1
ssc-miR-216	ENSSSCT00000010390	3357	3377	-13.55	tTTAGAGTAAA--GTTGGAAaat	x|||||||xx|xx||||:x|xxx	tAATCTCAGCTGGCAACTGTgag	EDNRB
ssc-miR-216	ENSSSCT00000010405	1407	1432	-11.58	tTTAGAGTTTTTGTCAATTGAagagt	x|||||||:xxx|x|xx||||xxxxx	tAATCTCAG---CTGGCAACTgtgag	DCT
ssc-miR-216	ENSSSCT00000010439	1793	1815	-16.03	aTTAGAGTAGTTGTGTT-ACGTtt	x|||||||x|x:x:|||x||::xx	tAATCTCAGCTG-GCAACTGTGag	ZIC5
ssc-miR-216	ENSSSCT00000010440	215	235	-13.86	tTTAGAGT--GTCGTCTTCATgt	x|||||||xx::|||xxx||:xx	tAATCTCAGCTGGCAACTGTGag	PCCA
ssc-miR-216	ENSSSCT00000010474	222	243	-17.23	gTTAGAGT-GGCGGggggggggg	x|||||||x|:|x|xxxxxxxxx	tAATCTCAGCTGGCaactgtgag	LAMP1
ssc-miR-216	ENSSSCT00000010499	369	394	-16.28	tTTAGAGTTTTAAATTGATGACGaat	x|||||||:xxxx|::|x||||:xxx	tAATCTCAGC---TGGCAACTGTgag	-
ssc-miR-216	ENSSSCT00000010548	4780	4800	-13.62	gTTAGAGT--ACCAAGAACAgcc	x|||||||xx|||xxxx|||xxx	tAATCTCAGCTGGCAACTGTgag	POLR3D
ssc-miR-216	ENSSSCT00000010604	207	229	-15.36	gTTAGAGTTTACgaatagtcgca	x|||||||:x||xxxxxxxxxxx	tAATCTCAGCTGgcaactgtgag	PBK
ssc-miR-216	ENSSSCT00000010606	405	427	-13.95	aTTAGAGTTTGAGGATCAAATag	x|||||||:x:xx|x|x|x|:xx	tAATCTCAGCTGGCAACTGTGag	NUGGC
ssc-miR-216	ENSSSCT00000010650	158	176	-11.98	tTTAGAGT--A--GTTTACAata	x|||||||xx|xx|||x|||xxx	tAATCTCAGCTGGCAACTGTgag	NEK1
ssc-miR-216	ENSSSCT00000010667	3712	3731	-18.72	cTTAGAGTT--CC-TTGACGTtc	x|||||||:xx||x|||||::xx	tAATCTCAGCTGGCAACTGTGag	ZNF84
ssc-miR-216	ENSSSCT00000010685	2435	2460	-15	gTTAGAGTCCAATACAGTACGTACta	x||||||||x|xxx|x||xx::||xx	tAATCTCAGCT---GGCAACTGTGag	-
ssc-miR-216	ENSSSCT00000010693	577	601	-17.26	tTTAGAGTC-ACTGATTTTGAgtatc	x||||||||x||:|xxx||||xxxxx	tAATCTCAGCTGGC---AACTgtgag	-
ssc-miR-216	ENSSSCT00000010755	549	569	-12.43	gTTAGAGTT--TTGTTatttttg	x|||||||:xx::|||xxxxxxx	tAATCTCAGCTGGCAActgtgag	KDM2B
ssc-miR-216	ENSSSCT00000010769	56	79	-15.88	aTTAGAGTAGTTCACATGTCAaca	x|||||||x|x:|xxx||x||xxx	tAATCTCAGCTGGCA-ACTGTgag	TCTN1
ssc-miR-216	ENSSSCT00000010775	423	448	-21.76	aTTAGAGTAGATCACCGTTTTTACtg	x|||||||x||xxx|||||xx:||xx	tAATCTCAGCT---GGCAACTGTGag	CUX2
ssc-miR-216	ENSSSCT00000010798	2891	2913	-13.7	aTTAGAGTCttacttaaagaggt	x||||||||xxxxxxxxxxxxxx	tAATCTCAGctggcaactgtgag	VSIG10
ssc-miR-216	ENSSSCT00000010801	3378	3400	-11.23	tTTAGAGTTAATattaaggagga	x|||||||:x|:xxxxxxxxxxx	tAATCTCAGCTGgcaactgtgag	WSB2
ssc-miR-216	ENSSSCT00000010822	816	837	-11.65	tTTAGAGTGCAT-GTaagtgtag	x|||||||xx|:x||xxxxxxxx	tAATCTCAGCTGGCAactgtgag	RASAL1
ssc-miR-216	ENSSSCT00000010828	1487	1508	-15.53	cTTAGAGTC-ACCaagaatttac	x||||||||x|||xxxxxxxxxx	tAATCTCAGCTGGcaactgtgag	TPCN1
ssc-miR-216	ENSSSCT00000010836	130	152	-16.92	gTTAGAGTTTTCTGTgttttgcc	x|||||||:xx|:||xxxxxxxx	tAATCTCAGCTGGCAactgtgag	TRAFD1
ssc-miR-216	ENSSSCT00000010851	193	215	-12.59	tTTAGAGTAGAAGGATttctaga	x|||||||x||xx|x|xxxxxxx	tAATCTCAGCTGGCAActgtgag	SIRT4
ssc-miR-216	ENSSSCT00000010864	3015	3035	-15.93	cTTAGAGTCGG--GTAGAggtct	x|||||||||:xx||x||xxxxx	tAATCTCAGCTGGCAACTgtgag	-
ssc-miR-216	ENSSSCT00000010886	2188	2211	-14.27	tTTAGAGTCCGGTCccaaaatgaa	x||||||||x|::|xxxxxxxxxx	tAATCTCAG-CTGGcaactgtgag	KCTD10
ssc-miR-216	ENSSSCT00000010915	499	521	-14.78	cTTAGAGTCCATAAAGGTCATta	x||||||||x|:xxxx|x||:xx	tAATCTCAGCTGGCAACTGTGag	HPS4
ssc-miR-216	ENSSSCT00000010917	731	750	-18.08	aTTAGAGTC-ATAG--GACAagt	x||||||||x|:x|xx||||xxx	tAATCTCAGCTGGCAACTGTgag	TFIP11
ssc-miR-216	ENSSSCT00000010986	3430	3452	-21.77	gTTAGAGTTCATTGTTGTCGTct	x|||||||:x|::||||x|::xx	tAATCTCAGCTGGCAACTGTGag	DRG1
ssc-miR-216	ENSSSCT00000010993	689	713	-16.63	tTTAGAGTTGGGTTCCTTGAgtgtt	x|||||||:|:xx:|x||||xxxxx	tAATCTCAGCT--GGCAACTgtgag	SLC5A1
ssc-miR-216	ENSSSCT00000011007	1222	1249	-21.42	gTTAGAGTCTGAAAGCCTGTTAGCGgtc	x||||||||x||xxxx|:|||x:|:xxx	tAATCTCAG-CT----GGCAACTGTgag	GNAZ
ssc-miR-216	ENSSSCT00000011020	945	967	-13.13	tTTAGAGTTTTTGGTGGGagggg	x|||||||:xx:x||x|:xxxxx	tAATCTCAGCTGGCAACTgtgag	GUCD1
ssc-miR-216	ENSSSCT00000011029	903	925	-12.87	cTTAGAGTTttcgaaatagacct	x|||||||:xxxxxxxxxxxxxx	tAATCTCAGctggcaactgtgag	-
ssc-miR-216	ENSSSCT00000011044	1289	1312	-16.44	aTTAGAGTCAATATGTGGttggat	x||||||||x|:x:||x|xxxxxx	tAATCTCAGCTG-GCAACtgtgag	PPIL2
ssc-miR-216	ENSSSCT00000011129	61	80	-11.5	gTTAGAGT--ATTTTT-ACttgt	x|||||||xx|::x||x||xxxx	tAATCTCAGCTGGCAACTGtgag	KCNK1
ssc-miR-216	ENSSSCT00000011142	325	349	-20.26	cTTAGAGTCGGTACTGACCACAgaa	x|||||||||xx||:|xxx|||xxx	tAATCTCAGC--TGGCAACTGTgag	C1orf131
ssc-miR-216	ENSSSCT00000011198	3467	3488	-18.07	aTTAGAGTGAGATTGT--ACAatc	x|||||||xx||::||xx|||xxx	tAATCTCAG-CTGGCAACTGTgag	LRRTM3
ssc-miR-216	ENSSSCT00000011209	2577	2598	-14.6	aTTAGAGTT-ATCAGGGATttag	x|||||||:x|:|xxx||:xxxx	tAATCTCAGCTGGCAACTGtgag	TET1
ssc-miR-216	ENSSSCT00000011220	29	51	-15.97	tTTAGAGTTGcatatatcctcaa	x|||||||:|xxxxxxxxxxxxx	tAATCTCAGCtggcaactgtgag	VPS26A
ssc-miR-216	ENSSSCT00000011229	2128	2151	-16.03	cTTAGAGTCAGGTCAGGGAGAacc	x||||||||x|::|xxx||x|xxx	tAATCTCAG-CTGGCAACTGTgag	TYSND1
ssc-miR-216	ENSSSCT00000011246	1724	1746	-18.24	cTTAGAGTCGGagacggaggagt	x|||||||||:xxxxxxxxxxxx	tAATCTCAGCTggcaactgtgag	SGPL1
ssc-miR-216	ENSSSCT00000011268	143	165	-12.61	tTTAGAGTCTATAATAGAagatt	x||||||||x|:xx|x||xxxxx	tAATCTCAGCTGGCAACTgtgag	ECD
ssc-miR-216	ENSSSCT00000011274	666	686	-13.77	tTTAGAGTTTTC--TAGACCCgt	x|||||||:xx|xx|x|||x|xx	tAATCTCAGCTGGCAACTGTGag	PPP3CB
ssc-miR-216	ENSSSCT00000011284	1140	1161	-15.18	gTTAGAGTTT-CTGTccttttct	x|||||||:xx|:||xxxxxxxx	tAATCTCAGCTGGCAactgtgag	CAMK2G
ssc-miR-216	ENSSSCT00000011285	1140	1161	-15.18	gTTAGAGTTT-CTGTccttttct	x|||||||:xx|:||xxxxxxxx	tAATCTCAGCTGGCAactgtgag	CAMK2G
ssc-miR-216	ENSSSCT00000011286	1140	1161	-15.18	gTTAGAGTTT-CTGTccttttct	x|||||||:xx|:||xxxxxxxx	tAATCTCAGCTGGCAactgtgag	CAMK2G
ssc-miR-216	ENSSSCT00000011289	995	1017	-10.86	tTTAGAGTAAATCCTTcctagac	x|||||||xx|:|x||xxxxxxx	tAATCTCAGCTGGCAActgtgag	VCL
ssc-miR-216	ENSSSCT00000011290	995	1017	-10.86	tTTAGAGTAAATCCTTcctagac	x|||||||xx|:|x||xxxxxxx	tAATCTCAGCTGGCAActgtgag	VCL
ssc-miR-216	ENSSSCT00000011352	2999	3021	-15.72	tTTAGAGTTCCCCGagtatcgaa	x|||||||:xx|||xxxxxxxxx	tAATCTCAGCTGGCaactgtgag	-
ssc-miR-216	ENSSSCT00000011396	4903	4927	-15.82	tTTAGAGTCAGAAACGAGAATACcg	x||||||||x||xx||xxx|:||xx	tAATCTCAG-CTG-GCAACTGTGag	TMEM72
ssc-miR-216	ENSSSCT00000011400	43	62	-11.9	aTTAGAGTT--CC-TTAAAATat	x|||||||:xx||x||x|x|:xx	tAATCTCAGCTGGCAACTGTGag	ZNF32
ssc-miR-216	ENSSSCT00000011416	546	568	-16.53	cTTAGAGTCTGGCTTTACTACga	x||||||||x:x|x||xx:||xx	tAATCTCAGCTGGCAACTGTGag	A1CF
ssc-miR-216	ENSSSCT00000011420	2283	2307	-18.53	tTTAGAGTCTTGACTATcactatat	x||||||||xx|||:x|xxxxxxxx	tAATCTCAG--CTGGCAactgtgag	MINPP1
ssc-miR-216	ENSSSCT00000011425	1094	1120	-17.44	cTTAGAGTTTAACTTTAAAGGACACgt	x|||||||:x|x|x||xxxx|||||xx	tAATCTCAGCTGGCAA----CTGTGag	-
ssc-miR-216	ENSSSCT00000011446	1477	1499	-16.35	tTTAGAGTAGATCAATACCACat	x|||||||x||:|xx|xx|||xx	tAATCTCAGCTGGCAACTGTGag	RPP30
ssc-miR-216	ENSSSCT00000011452	1400	1425	-16.37	tTTAGAGTTTACGACAGTATACGgtt	x|||||||xxx||||x||xx||:xxx	tAATCTCA---GCTGGCAACTGTgag	PPP1R3C
ssc-miR-216	ENSSSCT00000011458	3513	3535	-14.12	aTTAGAGTAGtgaggtccccgtt	x|||||||x|xxxxxxxxxxxxx	tAATCTCAGCtggcaactgtgag	IDE
ssc-miR-216	ENSSSCT00000011483	3071	3095	-14.49	aTTAGAGTTTTTTGGGTAAATACct	x|||||||:xx::|xx|xx|:||xx	tAATCTCAGCTGGC--AACTGTGag	ALDH18A1
ssc-miR-216	ENSSSCT00000011491	2446	2468	-14.26	aTTAGAGTTTTTTGTTtttgttt	x|||||||:xx::|||xxxxxxx	tAATCTCAGCTGGCAActgtgag	CCNJ
ssc-miR-216	ENSSSCT00000011492	2041	2063	-14.12	tTTAGAGTCataaagggtaatct	x||||||||xxxxxxxxxxxxxx	tAATCTCAGctggcaactgtgag	ZNF518A
ssc-miR-216	ENSSSCT00000011501	447	469	-14.45	cTTAGAGTCTTCTTTTTTTACac	x||||||||xx|:x||xx:||xx	tAATCTCAGCTGGCAACTGTGag	LCOR
ssc-miR-216	ENSSSCT00000011523	22	44	-13.74	tTTAGAGTTCCCACTTAAgtaga	x|||||||:xx|xx||x|xxxxx	tAATCTCAGCTGGCAACTgtgag	PYROXD2
ssc-miR-216	ENSSSCT00000011526	6	33	-18.36	gTTAGAGTGCGTGGGTCGCTTGTGACgg	x|||||||x||xxx::||x|||xx||xx	tAATCTCA-GC---TGGC-AACTGTGag	CNNM1
ssc-miR-216	ENSSSCT00000011546	3799	3824	-19.21	gTTAGAGTCTAGTCATGTTGATcgaa	x||||||||x|x:|xx|||||:xxxx	tAATCTCAGCT-GG--CAACTGtgag	SCD
ssc-miR-216	ENSSSCT00000011556	2519	2541	-11.6	aTTAGAGTAGAGTTTTaggaatt	x|||||||x||x:x||xxxxxxx	tAATCTCAGCTGGCAActgtgag	POLL
ssc-miR-216	ENSSSCT00000011594	126	148	-10.03	tTTAGAGTTCAagaaaaagtaga	x|||||||:x|xxxxxxxxxxxx	tAATCTCAGCTggcaactgtgag	PDCD11
ssc-miR-216	ENSSSCT00000011600	1670	1693	-16.65	tTTAGAGTGGTGCCGggaaagttg	x|||||||x|x:|||xxxxxxxxx	tAATCTCAGC-TGGCaactgtgag	SH3PXD2A
ssc-miR-216	ENSSSCT00000011624	440	462	-15.6	tTTAGAGTTTAAAGTTttattca	x|||||||:x|xx|||xxxxxxx	tAATCTCAGCTGGCAActgtgag	SHOC2
ssc-miR-216	ENSSSCT00000011654	2381	2402	-14.06	aTTAGAGTATGC-GTAGAGAgag	x|||||||xx:|x||x||x|xxx	tAATCTCAGCTGGCAACTGTgag	GFRA1
ssc-miR-216	ENSSSCT00000011670	477	500	-14.96	tTTAGAGTTCGTTCATCTCTACag	x|||||||x||x:|x|xxx:||xx	tAATCTCA-GCTGGCAACTGTGag	PDZD8
ssc-miR-216	ENSSSCT00000011680	500	521	-17.85	tTTAGAGT-GACATAGGGTACac	x|||||||x|||xxxx|::||xx	tAATCTCAGCTGGCAACTGTGag	EIF3A
ssc-miR-216	ENSSSCT00000011686	4399	4421	-12.98	gTTAGAGTAATTTGTatagttgt	x|||||||xxx::||xxxxxxxx	tAATCTCAGCTGGCAactgtgag	TIAL1
ssc-miR-216	ENSSSCT00000011691	949	968	-15.3	tTTAGAGT-GTC--TTGGCAgaa	x|||||||x|x|xx|||:||xxx	tAATCTCAGCTGGCAACTGTgag	SEC23IP
ssc-miR-216	ENSSSCT00000011705	2473	2494	-16.67	tTTAGAGTTTACTGGT-ACAaag	x|||||||:x||:|x|x|||xxx	tAATCTCAGCTGGCAACTGTgag	ATE1
ssc-miR-216	ENSSSCT00000011737	939	959	-14.38	cTTAGAGTA-AGAGT-GATATta	x|||||||xx|xx||x||:|:xx	tAATCTCAGCTGGCAACTGTGag	BUB3
ssc-miR-216	ENSSSCT00000011811	573	593	-17.41	aTTAGAGTCG--TGTGGGTcgtg	x|||||||||xx:||x|::xxxx	tAATCTCAGCTGGCAACTGtgag	NDUFAB1
ssc-miR-216	ENSSSCT00000011842	714	739	-16.71	tTTAGAGTCTTCGTCTGTCGAGAgtt	x||||||||xxx|x|:||x||x|xxx	tAATCTCAG---CTGGCAACTGTgag	RAB3GAP2
ssc-miR-216	ENSSSCT00000011849	163	184	-17.51	tTTAGAGTT-ACCGcagttttca	x|||||||:x||||xxxxxxxxx	tAATCTCAGCTGGCaactgtgag	DUSP10
ssc-miR-216	ENSSSCT00000011856	268	292	-16.48	tTTAGAGTTATGATTGTCGGgtgtt	x|||||||:xx||::||x|:xxxxx	tAATCTCAG--CTGGCAACTgtgag	FAM177B
ssc-miR-216	ENSSSCT00000011871	589	613	-13.99	tTTAGAGTATGAAATTTTTACttgg	x|||||||x:||xx:x||x||xxxx	tAATCTCA-GCTG-GCAACTGtgag	WDR26
ssc-miR-216	ENSSSCT00000011891	3836	3858	-10.09	tTTAGAGTataaagaaaagtatt	x|||||||xxxxxxxxxxxxxxx	tAATCTCAgctggcaactgtgag	PLD5
ssc-miR-216	ENSSSCT00000011893	1387	1412	-16.21	gTTAGAGTGAGAACCCGTATATAagt	x|||||||xx||xx||||xx|:|xxx	tAATCTCAG-CT--GGCAACTGTgag	SDCCAG8
ssc-miR-216	ENSSSCT00000011898	2162	2184	-17.03	gTTAGAGTACAG-GTTGTACAata	x|||||||xx|xx||||x|||xxx	tAATCTCAGCTGGCAAC-TGTgag	DESI2
ssc-miR-216	ENSSSCT00000011905	2343	2365	-17.76	gTTAGAGTCAAGAAAGT--ACAgtc	x||||||||xx||xx||xx|||xxx	tAATCTCAG--CTGGCAACTGTgag	CNST
ssc-miR-216	ENSSSCT00000011923	4142	4167	-14.11	cTTAGAGTCTTATTAGGTTTATGCtg	x||||||||xx|::xx|||x|::|xx	tAATCTCAGC-TGG--CAACTGTGag	ZBTB41
ssc-miR-216	ENSSSCT00000011962	277	298	-15.46	tTTAGAGTTGTAC-TCGAagttt	x|||||||:|xx|x|x||xxxxx	tAATCTCAGCTGGCAACTgtgag	-
ssc-miR-216	ENSSSCT00000011977	6	27	-13.73	cTTAGAGT-GACACTAGAAAgga	x|||||||x|||xx|x||x|xxx	tAATCTCAGCTGGCAACTGTgag	AOPEP
ssc-miR-216	ENSSSCT00000011989	2226	2249	-18.08	cTTAGAGTATTCCTTTGCACATtg	x|||||||xxx||x|||x|||:xx	tAATCTCAGCTGGCAAC-TGTGag	-
ssc-miR-216	ENSSSCT00000011991	131	153	-14.1	gTTAGAGTAAAAGGATGtgtcat	x|||||||xx|xx|x||xxxxxx	tAATCTCAGCTGGCAACtgtgag	GOLM1
ssc-miR-216	ENSSSCT00000011999	1173	1198	-18.26	cTTAGAGTTACTTACCGTgctccctg	x|||||||:xxxx|||||xxxxxxxx	tAATCTCAGC---TGGCAactgtgag	FRMD3
ssc-miR-216	ENSSSCT00000012009	135	157	-18.79	tTTAGAGTTCATCGTTctcgggg	x|||||||:x|:||||xxxxxxx	tAATCTCAGCTGGCAActgtgag	DCTN3
ssc-miR-216	ENSSSCT00000012023	980	1002	-11.49	cTTAGAGTT-ATAGTATACCACcg	x|||||||:x|:x||xx||x||xx	tAATCTCAGCTGGCAACTG-TGag	KIF24
ssc-miR-216	ENSSSCT00000012037	810	832	-16.29	tTTAGAGTCTTCCCATGTCAatt	x||||||||xx||xx||x||xxx	tAATCTCAGCTGGCAACTGTgag	BAG1
ssc-miR-216	ENSSSCT00000012041	789	811	-11.42	tTTAGAGTCCAggaaaaggttaa	x||||||||x|xxxxxxxxxxxx	tAATCTCAGCTggcaactgtgag	SMU1
ssc-miR-216	ENSSSCT00000012055	125	146	-14.24	aTTAGAGT-GTCTGgggtagggg	x|||||||x|x|:|xxxxxxxxx	tAATCTCAGCTGGCaactgtgag	WAC
ssc-miR-216	ENSSSCT00000012056	1296	1318	-12.89	tTTAGAGTTAACTATTattagaa	x|||||||:x||:x||xxxxxxx	tAATCTCAGCTGGCAActgtgag	BAMBI
ssc-miR-216	ENSSSCT00000012060	956	978	-10.32	cTTAGAGTACAACGATAAagaaa	x|||||||xx|x||x|x|xxxxx	tAATCTCAGCTGGCAACTgtgag	MTPAP
ssc-miR-216	ENSSSCT00000012070	334	357	-15.6	gTTAGAGTGTAGAGTGTGAGAaac	x|||||||xx|xx||x|||x|xxx	tAATCTCAGCTGGCA-ACTGTgag	EPC1
ssc-miR-216	ENSSSCT00000012080	2734	2759	-19.69	cTTAGAGTAGGACTCACTTTACTCgg	x|||||||x|x||:xxx||x||x|xx	tAATCTCAGC-TGGC--AACTGTGag	TMEM236
ssc-miR-216	ENSSSCT00000012108	430	451	-16.57	aTTAGAGTAGACT-TTAAgtgag	x|||||||x|||:x||x|xxxxx	tAATCTCAGCTGGCAACTgtgag	ACBD5
ssc-miR-216	ENSSSCT00000012110	1566	1588	-17.72	aTTAGAGTTCACaaagactacag	x|||||||:x||xxxxxxxxxxx	tAATCTCAGCTGgcaactgtgag	-
ssc-miR-216	ENSSSCT00000012178	620	642	-12.73	gTTAGAGTTTAGTATTtggtgtc	x|||||||:x|x:x||xxxxxxx	tAATCTCAGCTGGCAActgtgag	TAF3
ssc-miR-216	ENSSSCT00000012224	2270	2294	-15.17	gTTAGAGTGGTGGTGGTTctttatt	x|||||||xx:|::x|||xxxxxxx	tAATCTCA--GCTGGCAActgtgag	-
ssc-miR-216	ENSSSCT00000012242	401	421	-12.94	tTTAGAGTTAA--GGAGATAaaa	x|||||||:x|xx|xx||:|xxx	tAATCTCAGCTGGCAACTGTgag	MRPL3
ssc-miR-216	ENSSSCT00000012280	234	257	-17.79	tTTAGAGTATTACCccgtcattct	x|||||||x:x|||xxxxxxxxxx	tAATCTCA-GCTGGcaactgtgag	NGLY1
ssc-miR-216	ENSSSCT00000012281	3373	3396	-12.68	tTTAGAGTCAATGAGGTAAAACga	x||||||||x|:xx|x|x|x||xx	tAATCTCAGCTGG-CAACTGTGag	OXSM
ssc-miR-216	ENSSSCT00000012304	166	189	-13.64	tTTAGAGTGTACACGTTagtttac	x|||||||xx||x||||xxxxxxx	tAATCTCAGCTG-GCAActgtgag	-
ssc-miR-216	ENSSSCT00000012320	933	955	-19.65	tTTAGAGTCGGACGTaaaggagt	x|||||||||:x|||xxxxxxxx	tAATCTCAGCTGGCAactgtgag	OXSR1
ssc-miR-216	ENSSSCT00000012329	728	751	-17.19	tTTAGAGTGGTACCagaattcaaa	x|||||||x|x|||xxxxxxxxxx	tAATCTCAGC-TGGcaactgtgag	WDR48
ssc-miR-216	ENSSSCT00000012371	2669	2692	-23.64	tTTAGAGTCTGATTTCCGACGCtt	x||||||||x||::xxx|||:|xx	tAATCTCAG-CTGGCAACTGTGag	EXOSC7
ssc-miR-216	ENSSSCT00000012484	417	439	-18.59	cTTAGAGTCGAagagaagagata	x||||||||||xxxxxxxxxxxx	tAATCTCAGCTggcaactgtgag	HYAL1
ssc-miR-216	ENSSSCT00000012510	3517	3539	-16.24	aTTAGAGTTCAggtacctacgca	x|||||||:x|xxxxxxxxxxxx	tAATCTCAGCTggcaactgtgag	POC1A
ssc-miR-216	ENSSSCT00000012530	1897	1917	-18.94	gTTAGAGTC--TCGGTAGCATtt	x||||||||xx:||x|x:||:xx	tAATCTCAGCTGGCAACTGTGag	ITIH1
ssc-miR-216	ENSSSCT00000012546	1113	1133	-17.94	tTTAGAGTCAAT-GATGA-ACtc	x||||||||x|:x|x|||x||xx	tAATCTCAGCTGGCAACTGTGag	PDE12
ssc-miR-216	ENSSSCT00000012582	1438	1460	-17.08	tTTAGAGTCTTTCGTTtcaaggg	x||||||||xx:||||xxxxxxx	tAATCTCAGCTGGCAActgtgag	SLC25A26
ssc-miR-216	ENSSSCT00000012585	3867	3890	-19.96	aTTAGAGTCCACTCGGGGAgtaat	x||||||||x||x||xx||xxxxx	tAATCTCAGCTG-GCAACTgtgag	KBTBD8
ssc-miR-216	ENSSSCT00000012605	725	748	-11.08	cTTAGAGTGTTATAAATGACttac	x|||||||x:x|:xxx||||xxxx	tAATCTCA-GCTGGCAACTGtgag	SHQ1
ssc-miR-216	ENSSSCT00000012607	499	521	-17.47	aTTAGAGTGGAACTAAGACcagg	x|||||||x||x|xxx|||xxxx	tAATCTCAGCTGGCAACTGtgag	GXYLT2
ssc-miR-216	ENSSSCT00000012659	1782	1805	-14.42	tTTAGAGTAAAACTGTgtttccaa	x|||||||xx|x|:||xxxxxxxx	tAATCTCAGCT-GGCAactgtgag	-
ssc-miR-216	ENSSSCT00000012662	199	221	-13.82	tTTAGAGTCTTTCCTTctcctga	x||||||||xx:|x||xxxxxxx	tAATCTCAGCTGGCAActgtgag	IRAK2
ssc-miR-216	ENSSSCT00000012667	517	536	-17.95	aTTAGAGT--AC-GTAGGTACaa	x|||||||xx||x||x|::||xx	tAATCTCAGCTGGCAACTGTGag	ATG7
ssc-miR-216	ENSSSCT00000012690	3951	3971	-14.94	tTTAGAGTCG--TGTAGGTAgga	x|||||||||xx:||x|::|xxx	tAATCTCAGCTGGCAACTGTgag	NR2C2
ssc-miR-216	ENSSSCT00000012752	1955	1980	-16.82	gTTAGAGTAAAGATCAGTAAAAACgt	x|||||||xxx||:|x||xx|x||xx	tAATCTCAG--CTGG-CAACTGTGag	MSL2
ssc-miR-216	ENSSSCT00000012775	1322	1342	-13.04	cTTAGAGT-GAACGT-GAAAatt	x|||||||x||x|||x||x|xxx	tAATCTCAGCTGGCAACTGTgag	PXYLP1
ssc-miR-216	ENSSSCT00000012794	815	841	-20.01	cTTAGAGTAGCGGGTCGTCTGCCTCcc	x|||||||xx||:x:|||x||x|x|xx	tAATCTCA--GCT-GGCA-ACTGTGag	SLC9A9
ssc-miR-216	ENSSSCT00000012816	558	580	-11.42	tTTAGAGTCCTTTCTTttttttc	x||||||||xx::x||xxxxxxx	tAATCTCAGCTGGCAActgtgag	ANKUB1
ssc-miR-216	ENSSSCT00000012824	886	906	-18.07	cTTAGAGTC--CGGTCGACGTtc	x||||||||xx|x||x|||::xx	tAATCTCAGCTGGCAACTGTGag	MED12L
ssc-miR-216	ENSSSCT00000012836	710	732	-11.41	tTTAGAGTTtcaacttaccttaa	x|||||||:xxxxxxxxxxxxxx	tAATCTCAGctggcaactgtgag	VEPH1
ssc-miR-216	ENSSSCT00000012850	711	732	-12.69	tTTAGAGT-GAGTGTCGtagtac	x|||||||x||x:||x|xxxxxx	tAATCTCAGCTGGCAACtgtgag	PDCD10
ssc-miR-216	ENSSSCT00000012857	3297	3314	-12.56	gTTAGAGT-----GTTTACATat	x|||||||xxxxx|||x|||:xx	tAATCTCAGCTGGCAACTGTGag	SKIL
ssc-miR-216	ENSSSCT00000012872	1	23	-13.1	aTTAGAGTAGGTgaaacgaaaat	x|||||||x|::xxxxxxxxxxx	tAATCTCAGCTGgcaactgtgag	-
ssc-miR-216	ENSSSCT00000012876	2546	2569	-21.23	aTTAGAGTAGATATATGTACACtt	x|||||||x||:xxx||x||||xx	tAATCTCAGCTGGCAAC-TGTGag	USP13
ssc-miR-216	ENSSSCT00000012899	194	215	-10.91	cTTAGAGTAAAT-GTTTGTAgtt	x|||||||xx|:x|||x::|xxx	tAATCTCAGCTGGCAACTGTgag	MAGEF1
ssc-miR-216	ENSSSCT00000012900	1524	1544	-12.9	tTTAGAGT--ACCAAGGATcaat	x|||||||xx|||xxx||:xxxx	tAATCTCAGCTGGCAACTGtgag	VPS8
ssc-miR-216	ENSSSCT00000012953	1058	1083	-17.51	cTTAGAGTCCCAACCAGTTCATctcc	x||||||||xxx|||x|||x|:xxxx	tAATCTCAGC--TGG-CAACTGtgag	SENP5
ssc-miR-216	ENSSSCT00000012955	261	285	-14.52	tTTAGAGTTCGTACTATTTACcggg	x|||||||x||x||:x||x||xxxx	tAATCTCA-GC-TGGCAACTGtgag	PAK2
ssc-miR-216	ENSSSCT00000012978	57	81	-15.03	gTTAGAGTTGTTTTCTTTCAAACtt	x|||||||:|x:xx|x||x|x||xx	tAATCTCAGCTG--GCAACTGTGag	UMPS
ssc-miR-216	ENSSSCT00000012990	1273	1296	-16.02	tTTAGAGTCGTGAAGATGAataat	x|||||||||x:xx|x|||xxxxx	tAATCTCAGC-TGGCAACTgtgag	DTX3L
ssc-miR-216	ENSSSCT00000013038	1185	1207	-20.15	gTTAGAGTACACCGAACCCACtg	x|||||||xx||||xxxx|||xx	tAATCTCAGCTGGCAACTGTGag	GRAMD1C
ssc-miR-216	ENSSSCT00000013041	779	801	-19.46	aTTAGAGTGGTCGGGTGtgagat	x|||||||x|x|x|x||xxxxxx	tAATCTCAGCTGGCAACtgtgag	NAA50
ssc-miR-216	ENSSSCT00000013042	18	42	-16.31	aTTAGAGTGGGCAATGTAAATAgaa	x|||||||x|:|xx:||xx|:|xxx	tAATCTCAGCTG--GCAACTGTgag	USF3
ssc-miR-216	ENSSSCT00000013052	2668	2688	-12.9	gTTAGAGT--ATCAATGATcagc	x|||||||xx|:|xx|||:xxxx	tAATCTCAGCTGGCAACTGtgag	CCDC80
ssc-miR-216	ENSSSCT00000013065	620	643	-11.38	tTTAGAGTATTACGGTaaagtatc	x|||||||x:x||x||xxxxxxxx	tAATCTCA-GCTGGCAactgtgag	DZIP3
ssc-miR-216	ENSSSCT00000013068	1027	1050	-10.52	tTTAGAGTTAGAatcaaaaagtac	x|||||||:x||xxxxxxxxxxxx	tAATCTCAG-CTggcaactgtgag	CD47
ssc-miR-216	ENSSSCT00000013073	485	507	-15.64	tTTAGAGTCCACAGGTTTA-ACcg	x||||||||x||x|x||x|x||xx	tAATCTCAGCTGGC-AACTGTGag	ZPLD1
ssc-miR-216	ENSSSCT00000013096	892	914	-10.09	tTTAGAGTatttatttaaatttt	x|||||||xxxxxxxxxxxxxxx	tAATCTCAgctggcaactgtgag	NIT2
ssc-miR-216	ENSSSCT00000013106	3502	3523	-10.96	tTTAGAGT-GATaaatatgttag	x|||||||x||:xxxxxxxxxxx	tAATCTCAGCTGgcaactgtgag	DCBLD2
ssc-miR-216	ENSSSCT00000013125	1267	1291	-11.66	tTTAGAGTTATTTAGTTTGAAAaaa	x|||||||:xx::x|||x||x|xxx	tAATCTCAGCTGG-CAA-CTGTgag	POU1F1
ssc-miR-216	ENSSSCT00000013138	969	989	-13.91	tTTAGAGTC-ACT-TTGttttag	x||||||||x||:x|||xxxxxx	tAATCTCAGCTGGCAACtgtgag	HSPA13
ssc-miR-216	ENSSSCT00000013187	764	786	-11.89	tTTAGAGTCTTTTTTTTATAatt	x||||||||xx::x||x|:|xxx	tAATCTCAGCTGGCAACTGTgag	MORC3
ssc-miR-216	ENSSSCT00000013243	396	419	-12.62	tTTAGAGTCAGAATTTTatgtaga	x||||||||x||x:x||xxxxxxx	tAATCTCAG-CTGGCAActgtgag	WWC3
ssc-miR-216	ENSSSCT00000013247	1149	1170	-14.79	tTTAGAGT--ATTTTATGACttcg	x|||||||xx|::x|x||||xxxx	tAATCTCAGCTGGCA-ACTGtgag	ARHGAP6
ssc-miR-216	ENSSSCT00000013251	590	616	-16.5	tTTAGAGTTTGTAAGTCCGTT-ACGaaa	x|||||||:xxxxx|x|||||x||:xxx	tAATCTCAG-----CTGGCAACTGTgag	MSL3
ssc-miR-216	ENSSSCT00000013261	352	378	-16.7	cTTAGAGTGTTTCGACCcctaccttgt	x|||||||xxxx|||||xxxxxxxxxx	tAATCTCA----GCTGGcaactgtgag	TCEANC
ssc-miR-216	ENSSSCT00000013266	184	207	-16.77	tTTAGAGTGCCACCGGTGTCCCgt	x|||||||x|x||||x||x|x|xx	tAATCTCA-GCTGGCAACTGTGag	GEMIN8
ssc-miR-216	ENSSSCT00000013270	1258	1280	-10.09	tTTAGAGTGGtaaataaaatgtc	x|||||||x|xxxxxxxxxxxxx	tAATCTCAGCtggcaactgtgag	MOSPD2
ssc-miR-216	ENSSSCT00000013290	1150	1171	-16.51	cTTAGAGTAG-TCGTgtctctct	x|||||||x|x:|||xxxxxxxx	tAATCTCAGCTGGCAactgtgag	NHS
ssc-miR-216	ENSSSCT00000013346	2791	2813	-12.71	aTTAGAGTAGATaaggtaaaaga	x|||||||x||:xxxxxxxxxxx	tAATCTCAGCTGgcaactgtgag	TASL
ssc-miR-216	ENSSSCT00000013405	914	936	-11.5	gTTAGAGTactaaaatatcttat	x|||||||xxxxxxxxxxxxxxx	tAATCTCAgctggcaactgtgag	FUNDC1
ssc-miR-216	ENSSSCT00000013413	1274	1297	-12.45	cTTAGAGTTTGAACcaaaggtttc	x|||||||:x||x|xxxxxxxxxx	tAATCTCAG-CTGGcaactgtgag	SLC9A7
ssc-miR-216	ENSSSCT00000013442	183	205	-13.59	tTTAGAGTTCGTAGTAGTCcttc	x|||||||:x::x||x|x|xxxx	tAATCTCAGCTGGCAACTGtgag	PRICKLE3
ssc-miR-216	ENSSSCT00000013447	3312	3334	-15.83	gTTAGAGTCtcggagtcttacct	x||||||||xxxxxxxxxxxxxx	tAATCTCAGctggcaactgtgag	CACNA1F
ssc-miR-216	ENSSSCT00000013457	2121	2143	-14.92	tTTAGAGTTGAaagaaaagtctt	x|||||||:||xxxxxxxxxxxx	tAATCTCAGCTggcaactgtgag	-
ssc-miR-216	ENSSSCT00000013461	396	418	-13.3	tTTAGAGTCCAACGaaagaagtg	x||||||||x|x||xxxxxxxxx	tAATCTCAGCTGGCaactgtgag	BMP15
ssc-miR-216	ENSSSCT00000013468	3981	4001	-14.31	gTTAGAGT--ACCAAGGATcagc	x|||||||xx|||xxx||:xxxx	tAATCTCAGCTGGCAACTGtgag	GSPT2
ssc-miR-216	ENSSSCT00000013479	1337	1358	-16.12	cTTAGAGT-GTCCGTGGAagtta	x|||||||x|x||||x||xxxxx	tAATCTCAGCTGGCAACTgtgag	RIBC1
ssc-miR-216	ENSSSCT00000013528	1349	1373	-11.14	tTTAGAGTATCAACTACTGTCtgta	x|||||||xx|x||:xx||x|xxxx	tAATCTCA--GCTGGCAACTGtgag	AR
ssc-miR-216	ENSSSCT00000013538	112	136	-18.2	tTTAGAGTCCCACTCCTTccggaga	x||||||||xx||x|x||xxxxxxx	tAATCTCAGC-TG-GCAActgtgag	P2RY4
ssc-miR-216	ENSSSCT00000013615	1097	1120	-15.58	tTTAGAGTAAATACGATGAAATca	x|||||||xx|:x||x|||x|:xx	tAATCTCAGCTG-GCAACTGTGag	TBX22
ssc-miR-216	ENSSSCT00000013618	1212	1233	-15.1	cTTAGAGTC-ATTTTTGtttcgg	x||||||||x|::x|||xxxxxx	tAATCTCAGCTGGCAACtgtgag	-
ssc-miR-216	ENSSSCT00000013622	2132	2157	-20	cTTAGAGTACAACGACACCGACACca	x|||||||x|x||xx|xxx|||||xx	tAATCTCA-GCTG--GCAACTGTGag	RPS6KA6
ssc-miR-216	ENSSSCT00000013628	456	477	-17.03	aTTAGAGTTCCAAATT-ATACtc	x|||||||:xxxxx||x|:||xx	tAATCTCAGCTGGCAACTGTGag	POF1B
ssc-miR-216	ENSSSCT00000013630	2766	2787	-17.31	gTTAGAGTCTTTAGT-GATAaga	x||||||||xx:x||x||:|xxx	tAATCTCAGCTGGCAACTGTgag	CHM
ssc-miR-216	ENSSSCT00000013641	1691	1715	-15.83	tTTAGAGTCTAGGACAATGAGAaaa	x||||||||xx|:x|xx|||x|xxx	tAATCTCAG--CTGGCAACTGTgag	DIAPH2
ssc-miR-216	ENSSSCT00000013716	57	79	-13.43	aTTAGAGTCtttaaatttttacg	x||||||||xxxxxxxxxxxxxx	tAATCTCAGctggcaactgtgag	NRK
ssc-miR-216	ENSSSCT00000013733	719	738	-13.05	aTTAGAGT--ACCTTT-ACGatg	x|||||||xx|||x||x||:xxx	tAATCTCAGCTGGCAACTGTgag	PRPS1
ssc-miR-216	ENSSSCT00000013741	958	982	-13.93	tTTAGAGTAACTAATGTGTTTACtt	x|||||||xx|x|x:||xxx:||xx	tAATCTCA--GCTGGCAACTGTGag	-
ssc-miR-216	ENSSSCT00000013792	1373	1396	-15.43	aTTAGAGTACGGAGGTTAAAAaaa	x|||||||x||:xx|||x|x|xxx	tAATCTCA-GCTGGCAACTGTgag	NKAP
ssc-miR-216	ENSSSCT00000013814	1784	1807	-14.19	aTTAGAGTAGGAATGTgccctttt	x|||||||x|x|x:||xxxxxxxx	tAATCTCAGC-TGGCAactgtgag	IL13RA1
ssc-miR-216	ENSSSCT00000013820	2068	2090	-16.6	gTTAGAGTGGACTTTctttgttt	x|||||||x|||:x|xxxxxxxx	tAATCTCAGCTGGCAactgtgag	THOC2
ssc-miR-216	ENSSSCT00000013831	17	39	-15.23	cTTAGAGTCTCTCATcattctcc	x||||||||xx:|x|xxxxxxxx	tAATCTCAGCTGGCAactgtgag	OCRL
ssc-miR-216	ENSSSCT00000013889	1447	1473	-21.27	tTTAGAGTCAAGGACTGATTGATtgtg	x||||||||xxx|||:|x||||:xxxx	tAATCTCAG---CTGGC-AACTGtgag	RBMX
ssc-miR-216	ENSSSCT00000013899	1024	1044	-12.15	cTTAGAGT--ACCaaatctcagc	x|||||||xx|||xxxxxxxxxx	tAATCTCAGCTGGcaactgtgag	ATP11C
ssc-miR-216	ENSSSCT00000013901	114	138	-14.91	aTTAGAGTATCACTAGTATTCATct	x|||||||x:x||:x||xxx||:xx	tAATCTCA-GCTGG-CAACTGTGag	-
ssc-miR-216	ENSSSCT00000013936	2969	2991	-13.99	tTTAGAGTGGtgcaatacttcca	x|||||||x|xxxxxxxxxxxxx	tAATCTCAGCtggcaactgtgag	-
ssc-miR-216	ENSSSCT00000014018	1790	1816	-18.11	aTTAGAGTGTGTGGGACCTTT-ACTCcc	x|||||||xxxxxx||||x||x||x|xx	tAATCTCAG-----CTGGCAACTGTGag	GAB3
ssc-miR-216	ENSSSCT00000014065	470	493	-14.88	tTTAGAGTGAAAGGGTTGGaggtc	x|||||||xx|xx|x|||:xxxxx	tAATCTCAGCTGGC-AACTgtgag	ANO1
ssc-miR-216	ENSSSCT00000014066	470	493	-14.88	tTTAGAGTGAAAGGGTTGGaggtc	x|||||||xx|xx|x|||:xxxxx	tAATCTCAGCTGGC-AACTgtgag	ANO1
ssc-miR-216	ENSSSCT00000014257	1460	1486	-17.28	aTTAGAGTACCGAGCGGTTTGTCGTga	x|||||||xx|||x||xx|||x|::xx	tAATCTCA--GCTGGC--AACTGTGag	FLRT1
ssc-miR-216	ENSSSCT00000014282	1114	1134	-13.97	cTTAGAGT-GAC-GTCCTCAagg	x|||||||x|||x||xxx||xxx	tAATCTCAGCTGGCAACTGTgag	INCENP
ssc-miR-216	ENSSSCT00000014301	1978	2000	-16.64	cTTAGAGTGGGCgaggttctctt	x|||||||x|:|xxxxxxxxxxx	tAATCTCAGCTGgcaactgtgag	CPSF7
ssc-miR-216	ENSSSCT00000014315	254	273	-13.46	gTTAGAGT--ACC-TCCACCCga	x|||||||xx|||x|xx||x|xx	tAATCTCAGCTGGCAACTGTGag	-
ssc-miR-216	ENSSSCT00000014393	2488	2510	-13.01	tTTAGAGTGAATCacaaggatag	x|||||||xx|:|xxxxxxxxxx	tAATCTCAGCTGGcaactgtgag	-
ssc-miR-216	ENSSSCT00000014394	587	609	-21.4	aTTAGAGTCGAgatcctctggaa	x||||||||||xxxxxxxxxxxx	tAATCTCAGCTggcaactgtgag	CTNND1
ssc-miR-216	ENSSSCT00000014397	1255	1281	-19.22	tTTAGAGTCTTTTGACCGGTcttggga	x||||||||xxxx|||||x|xxxxxxx	tAATCTCAG----CTGGCAActgtgag	MED19
ssc-miR-216	ENSSSCT00000014462	1597	1620	-17.91	gTTAGAGTACCCCCTGTGCGACcg	x|||||||xxx||x|x||xx||xx	tAATCTCAGCTGGCA-ACTGTGag	ACP2
ssc-miR-216	ENSSSCT00000014539	1044	1066	-18.4	aTTAGAGTGGAgacatttttaat	x|||||||x||xxxxxxxxxxxx	tAATCTCAGCTggcaactgtgag	PRRG4
ssc-miR-216	ENSSSCT00000014542	708	731	-13.23	tTTAGAGTCTAGAAGTTCGTGTca	x||||||||x|xxx|||x::::xx	tAATCTCAGCTGG-CAACTGTGag	WT1
ssc-miR-216	ENSSSCT00000014547	813	835	-21.6	tTTAGAGTCAATCGAAGTCACaa	x||||||||x|:||xx|x|||xx	tAATCTCAGCTGGCAACTGTGag	ELP4
ssc-miR-216	ENSSSCT00000014569	921	941	-12.61	tTTAGAGT--GTCGGTAACtaaa	x|||||||xx::||x|x||xxxx	tAATCTCAGCTGGCAACTGtgag	LUZP2
ssc-miR-216	ENSSSCT00000014599	17	37	-20.61	gTTAGAGT--GTTTTGGACACtc	x|||||||xx:::x|x|||||xx	tAATCTCAGCTGGCAACTGTGag	GTF2H1
ssc-miR-216	ENSSSCT00000014616	142	163	-21.6	gTTAGAGT-GTCCTTTGACttct	x|||||||x|x||x|||||xxxx	tAATCTCAGCTGGCAACTGtgag	PLEKHA7
ssc-miR-216	ENSSSCT00000014619	3652	3673	-17.97	gTTAGAGTCT-CCGTCTAAAagt	x||||||||xx||||xx|x|xxx	tAATCTCAGCTGGCAACTGTgag	SOX6
ssc-miR-216	ENSSSCT00000014641	805	827	-14.19	tTTAGAGTAGGAAGGAGAAACat	x|||||||x|:xx|xx||x||xx	tAATCTCAGCTGGCAACTGTGag	DKK3
ssc-miR-216	ENSSSCT00000014642	874	895	-11.96	cTTAGAGT-GACTCCTAATGTaa	x|||||||x|||:xx|x|:::xx	tAATCTCAGCTGGCAACTGTGag	USP47
ssc-miR-216	ENSSSCT00000014646	84	107	-15.13	tTTAGAGTGGTGCCaccctgattt	x|||||||x|x:||xxxxxxxxxx	tAATCTCAGC-TGGcaactgtgag	CTR9
ssc-miR-216	ENSSSCT00000014681	406	426	-12.06	tTTAGAGT--ATTGATTTCAagg	x|||||||xx|::|x|xx||xxx	tAATCTCAGCTGGCAACTGTgag	TCF3
ssc-miR-216	ENSSSCT00000014728	4401	4425	-15.96	cTTAGAGTCTTGTACTGG-GATAaac	x||||||||xx|x||:|xx||:|xxx	tAATCTCAG--C-TGGCAACTGTgag	FZR1
ssc-miR-216	ENSSSCT00000014793	1703	1726	-21.12	gTTAGAGTACGTCCCGGAACACcc	x|||||||x||x||xxxx||||xx	tAATCTCA-GCTGGCAACTGTGag	TUBB4A
ssc-miR-216	ENSSSCT00000014844	1849	1871	-14.02	cTTAGAGTAGAaacgacccttct	x|||||||x||xxxxxxxxxxxx	tAATCTCAGCTggcaactgtgag	ELAVL1
ssc-miR-216	ENSSSCT00000014856	160	181	-16.99	gTTAGAGTT-ACGTTTGTCAgtt	x|||||||:x||xx|||x||xxx	tAATCTCAGCTGGCAACTGTgag	HNRNPM
ssc-miR-216	ENSSSCT00000014984	1813	1833	-11.26	cTTAGAGT--ACCATTttgtcct	x|||||||xx|||x||xxxxxxx	tAATCTCAGCTGGCAActgtgag	-
ssc-miR-216	ENSSSCT00000014989	4301	4322	-10.47	cTTAGAGTT-ATCaaagtataaa	x|||||||:x|:|xxxxxxxxxx	tAATCTCAGCTGGcaactgtgag	-
ssc-miR-216	ENSSSCT00000014991	1553	1579	-14.47	tTTAGAGTATGTTCATTCCGATCACct	x|||||||x:|x:|x||xx||x|||xx	tAATCTCA-GCTGGCAA--CT-GTGag	ZNF791
ssc-miR-216	ENSSSCT00000015053	485	506	-17.57	tTTAGAGTTGGG-GATCACACta	x|||||||:|:xx|x|x||||xx	tAATCTCAGCTGGCAACTGTGag	CLEC17A
ssc-miR-216	ENSSSCT00000015114	1555	1577	-11.89	tTTAGAGTCtttacaagttattt	x||||||||xxxxxxxxxxxxxx	tAATCTCAGctggcaactgtgag	WIZ
ssc-miR-216	ENSSSCT00000015170	384	407	-20.53	tTTAGAGTGGAACCGGTGATtgac	x|||||||x||x|||x|||:xxxx	tAATCTCAGCT-GGCAACTGtgag	MAP1S
ssc-miR-216	ENSSSCT00000015171	147	173	-20.69	cTTAGAGTCCGAGTCGTCCTGACTCgt	x||||||||x||x:|||xx||||x|xx	tAATCTCAG-CT-GGCA--ACTGTGag	FCHO1
ssc-miR-216	ENSSSCT00000015179	166	190	-20.76	cTTAGAGTCTACCCCTTTGACTCcg	x||||||||x|||xxx|||||x|xx	tAATCTCAGCTGGC--AACTGTGag	ARRDC2
ssc-miR-216	ENSSSCT00000015238	2389	2409	-11.89	tTTAGAGT--ACGGTaaaacgga	x|||||||xx||x||xxxxxxxx	tAATCTCAGCTGGCAactgtgag	-
ssc-miR-216	ENSSSCT00000015279	268	291	-15.31	cTTAGAGTAGGTCCCAGACTACct	x|||||||x|::|xxx|||x||xx	tAATCTCAGCTGGCAACTG-TGag	IBA57
ssc-miR-216	ENSSSCT00000015304	442	464	-15.68	cTTAGAGTCCAaggccacccgag	x||||||||x|xxxxxxxxxxxx	tAATCTCAGCTggcaactgtgag	RASGEF1C
ssc-miR-216	ENSSSCT00000015323	207	229	-12.45	aTTAGAGTTttttccttttaatt	x|||||||:xxxxxxxxxxxxxx	tAATCTCAGctggcaactgtgag	CLK4
ssc-miR-216	ENSSSCT00000015325	3904	3923	-16.57	cTTAGAGTCT-CAG--GACATac	x||||||||xx|x|xx||||:xx	tAATCTCAGCTGGCAACTGTGag	COL23A1
ssc-miR-216	ENSSSCT00000015337	1449	1473	-15.49	aTTAGAGTAAGGTCTGTTtcttctg	x|||||||xxx|x|:|||xxxxxxx	tAATCTCAG--CTGGCAActgtgag	LMAN2
ssc-miR-216	ENSSSCT00000015350	474	497	-23.11	tTTAGAGTACCTTCGTTGGTACtt	x|||||||x|xx:|||||::||xx	tAATCTCA-GCTGGCAACTGTGag	EIF4E1B
ssc-miR-216	ENSSSCT00000015357	2549	2575	-17.51	cTTAGAGTCCAAGCCAAGTCAACATta	x||||||||x|xx||xx||xx|||:xx	tAATCTCAGCT--GG--CAACTGTGag	CLTB
ssc-miR-216	ENSSSCT00000015362	692	714	-11.89	cTTAGAGTTTGTCTTATGCAaat	x|||||||:x::|x|xx:||xxx	tAATCTCAGCTGGCAACTGTgag	SFXN1
ssc-miR-216	ENSSSCT00000015381	348	371	-24.35	gTTAGAGTGTGACTAGTGGTACtt	x|||||||x:|||:xx||::||xx	tAATCTCA-GCTGGCAACTGTGag	HMGCR
ssc-miR-216	ENSSSCT00000015392	2662	2686	-12.16	tTTAGAGTAGTCATCAGTGTCtgct	x|||||||x|xx|:|xx||x|xxxx	tAATCTCAGC--TGGCAACTGtgag	F2RL1
ssc-miR-216	ENSSSCT00000015399	1188	1213	-19.08	tTTAGAGTTCAGACTGAAGTACATct	x|||||||:xx|||:|xx|x|||:xx	tAATCTCAG--CTGGCAAC-TGTGag	-
ssc-miR-216	ENSSSCT00000015400	1155	1177	-12.99	gTTAGAGTCCTACTTTctaatct	x||||||||xxx|x||xxxxxxx	tAATCTCAGCTGGCAActgtgag	WDR41
ssc-miR-216	ENSSSCT00000015414	304	324	-15.61	tTTAGAGTCTAA-GT-GAGATtt	x||||||||x|xx||x||x|:xx	tAATCTCAGCTGGCAACTGTGag	BHMT
ssc-miR-216	ENSSSCT00000015428	310	333	-11.78	tTTAGAGTTCAAATATTCAatgga	x|||||||x|x|x:x||x|xxxxx	tAATCTCA-GCTGGCAACTgtgag	ANKRD34B
ssc-miR-216	ENSSSCT00000015430	339	361	-13.32	cTTAGAGTAGTAGGTactgtaaa	x|||||||x|xxx||xxxxxxxx	tAATCTCAGCTGGCAactgtgag	MSH3
ssc-miR-216	ENSSSCT00000015441	439	461	-14.08	gTTAGAGTCAAatacatttcttc	x||||||||x|xxxxxxxxxxxx	tAATCTCAGCTggcaactgtgag	HAPLN1
ssc-miR-216	ENSSSCT00000015443	1425	1448	-16.68	tTTAGAGTTTCGCTGTTTTCGTtt	x|||||||:xx:|:|||xx|::xx	tAATCTCAGC-TGGCAACTGTGag	ARSK
ssc-miR-216	ENSSSCT00000015473	1741	1761	-10.79	tTTAGAGT--ATTTTCCATATtg	x|||||||xx|::x|xx|:|:xx	tAATCTCAGCTGGCAACTGTGag	MCTP1
ssc-miR-216	ENSSSCT00000015500	48	70	-15.93	aTTAGAGTGAACTCCTTATTCac	x|||||||xx||:xx|x|:x|xx	tAATCTCAGCTGGCAACTGTGag	NUDT12
ssc-miR-216	ENSSSCT00000015504	1534	1554	-18.14	tTTAGAGTC-ATA-TTGACAatt	x||||||||x|:xx||||||xxx	tAATCTCAGCTGGCAACTGTgag	FBXL17
ssc-miR-216	ENSSSCT00000015512	1440	1462	-20.59	tTTAGAGTCGAACATGCGCAagg	x||||||||||x|x|xx:||xxx	tAATCTCAGCTGGCAACTGTgag	-
ssc-miR-216	ENSSSCT00000015519	2692	2714	-12.49	tTTAGAGTTTCCCCCTTAGAatg	x|||||||:xx||xx|x|x|xxx	tAATCTCAGCTGGCAACTGTgag	MCC
ssc-miR-216	ENSSSCT00000015537	2539	2561	-13.82	gTTAGAGTCATGTGTaaaaggaa	x||||||||xxx:||xxxxxxxx	tAATCTCAGCTGGCAactgtgag	CDO1
ssc-miR-216	ENSSSCT00000015568	341	363	-11.54	gTTAGAGTTTAATATGGGTctgt	x|||||||:x|x:x|x|::xxxx	tAATCTCAGCTGGCAACTGtgag	LMNB1
ssc-miR-216	ENSSSCT00000015591	2509	2531	-20.05	gTTAGAGTATTCTGTAGATGgtc	x|||||||xxx|:||x||::xxx	tAATCTCAGCTGGCAACTGTgag	FNIP1
ssc-miR-216	ENSSSCT00000015621	984	1005	-10.78	tTTAGAGTTCAAT-TTACCAaat	x|||||||:x|x:x||xx||xxx	tAATCTCAGCTGGCAACTGTgag	PPP2CA
ssc-miR-216	ENSSSCT00000015645	2356	2377	-20.61	tTTAGAGT-GACCGTTAAAAata	x|||||||x|||||||x|x|xxx	tAATCTCAGCTGGCAACTGTgag	SMAD5
ssc-miR-216	ENSSSCT00000015647	4034	4055	-12.11	tTTAGAGT-GTTGGTTTCCGTtc	x|||||||x|x:x|||xx|::xx	tAATCTCAGCTGGCAACTGTGag	KLHL3
ssc-miR-216	ENSSSCT00000015664	936	960	-18.26	aTTAGAGTACGGTAGGTTGtgttcc	x|||||||x||::x|x|||xxxxxx	tAATCTCA-GCTGGC-AACtgtgag	ETF1
ssc-miR-216	ENSSSCT00000015670	2641	2658	-21.83	tTTAGAGTC--CCG---ACACtc	x||||||||xx|||xxx||||xx	tAATCTCAGCTGGCAACTGTGag	SIL1
ssc-miR-216	ENSSSCT00000015671	483	505	-11.5	gTTAGAGTgtaattacttcaaga	x|||||||xxxxxxxxxxxxxxx	tAATCTCAgctggcaactgtgag	-
ssc-miR-216	ENSSSCT00000015695	758	779	-14.01	cTTAGAGT-GTCCacgagagtcc	x|||||||x|x||xxxxxxxxxx	tAATCTCAGCTGGcaactgtgag	APBB3
ssc-miR-216	ENSSSCT00000015707	2515	2538	-26.49	aTTAGAGTCGACCATATATCGCaa	x||||||||||||x|xx|x|:|xx	tAATCTCAGCTGGCAACT-GTGag	PCDHB1
ssc-miR-216	ENSSSCT00000015753	2087	2111	-21.21	cTTAGAGTAAGACAACTTGACAgtc	x|||||||xx|||xxx||||||xxx	tAATCTCAG-CTGGC-AACTGTgag	-
ssc-miR-216	ENSSSCT00000015759	3122	3142	-20.63	aTTAGAGTCGAT--TTGAgtttt	x||||||||||:xx||||xxxxx	tAATCTCAGCTGGCAACTgtgag	DPYSL3
ssc-miR-216	ENSSSCT00000015780	863	885	-11.18	tTTAGAGTaaaggaatgtctttg	x|||||||xxxxxxxxxxxxxxx	tAATCTCAgctggcaactgtgag	CSNK1A1
ssc-miR-216	ENSSSCT00000015782	812	833	-17.69	aTTAGAGT-GACCagccccctgg	x|||||||x||||xxxxxxxxxx	tAATCTCAGCTGGcaactgtgag	PPARGC1B
ssc-miR-216	ENSSSCT00000015920	2860	2882	-11.6	aTTAGAGTGTTTATTTGGgttgt	x|||||||xxx:xx|||:xxxxx	tAATCTCAGCTGGCAACTgtgag	NRIP3
ssc-miR-216	ENSSSCT00000016112	873	895	-14.27	gTTAGAGTCCAAGGTTttatcga	x||||||||x|xx|||xxxxxxx	tAATCTCAGCTGGCAActgtgag	-
ssc-miR-216	ENSSSCT00000016180	1517	1538	-16.41	gTTAGAGT--GTTATTGATCATca	x|||||||xx:::x||||x||:xx	tAATCTCAGCTGGCAACT-GTGag	RAB6A
ssc-miR-216	ENSSSCT00000016203	50	70	-15.75	gTTAGAGTC--CGGTTtccgaga	x||||||||xx|x|||xxxxxxx	tAATCTCAGCTGGCAActgtgag	SLCO2B1
ssc-miR-216	ENSSSCT00000016228	200	222	-13.45	tTTAGAGTCCGTTCTTctgagga	x||||||||x:::x||xxxxxxx	tAATCTCAGCTGGCAActgtgag	CAPN5
ssc-miR-216	ENSSSCT00000016232	360	382	-19.41	tTTAGAGTTGTCCaacatttaac	x|||||||:|x||xxxxxxxxxx	tAATCTCAGCTGGcaactgtgag	PAK1
ssc-miR-216	ENSSSCT00000016259	3790	3813	-21.55	gTTAGAGTGGTCTCGTTAGCGgtc	x|||||||x|x|x||||x:|:xxx	tAATCTCAGCTG-GCAACTGTgag	DLG2
ssc-miR-216	ENSSSCT00000016277	413	435	-12.14	tTTAGAGTCCTCTTTTatgtgtg	x||||||||xx|:x||xxxxxxx	tAATCTCAGCTGGCAActgtgag	PRSS23
ssc-miR-216	ENSSSCT00000016280	178	199	-15.76	tTTAGAGTGAATTAGTG-CACga	x|||||||xx|::xx||x|||xx	tAATCTCAGCTGGCAACTGTGag	CTSC
ssc-miR-216	ENSSSCT00000016330	528	550	-12.23	tTTAGAGTTTTTCGCTttgtttt	x|||||||:xx:||x|xxxxxxx	tAATCTCAGCTGGCAActgtgag	-
ssc-miR-216	ENSSSCT00000016339	284	306	-17.92	tTTAGAGTGGATTTACCATACtt	x|||||||x||::xxxx|:||xx	tAATCTCAGCTGGCAACTGTGag	PGR
ssc-miR-216	ENSSSCT00000016362	2130	2154	-15.93	aTTAGAGTTGTTACATTTGtaaaaa	x|||||||:|xx||xx|||xxxxxx	tAATCTCAGC--TGGCAACtgtgag	AASDHPPT
ssc-miR-216	ENSSSCT00000016363	371	393	-11.25	cTTAGAGTGGAgataaaaagtga	x|||||||x||xxxxxxxxxxxx	tAATCTCAGCTggcaactgtgag	KBTBD3
ssc-miR-216	ENSSSCT00000016365	643	664	-15.05	tTTAGAGT--ACCGTGTAATAaac	x|||||||xx|||||x|x|:|xxx	tAATCTCAGCTGGCA-ACTGTgag	SLC35F2
ssc-miR-216	ENSSSCT00000016380	2172	2192	-15.77	tTTAGAGTTGTTTGT--ACAgct	x|||||||:|x::||xx|||xxx	tAATCTCAGCTGGCAACTGTgag	POU2AF1
ssc-miR-216	ENSSSCT00000016396	100	123	-12.32	tTTAGAGTAAGGTAGTTttccttt	x|||||||xx|::x|||xxxxxxx	tAATCTCAG-CTGGCAActgtgag	PIH1D2
ssc-miR-216	ENSSSCT00000016422	301	322	-10.18	cTTAGAGTT-ACgaataggtaag	x|||||||:x||xxxxxxxxxxx	tAATCTCAGCTGgcaactgtgag	REXO2
ssc-miR-216	ENSSSCT00000016437	1500	1522	-13.69	gTTAGAGTCCTACTTTccccggc	x||||||||xxx|x||xxxxxxx	tAATCTCAGCTGGCAActgtgag	SIK3
ssc-miR-216	ENSSSCT00000016511	760	785	-22.77	tTTAGAGTGGACACCGTCTCATTCat	x|||||||x|||xx|||x|x|:x|xx	tAATCTCAGCTG--GCA-ACTGTGag	ZNF202
ssc-miR-216	ENSSSCT00000016563	68	89	-11.62	tTTAGAGT-GATTCTTtttttct	x|||||||x||::x||xxxxxxx	tAATCTCAGCTGGCAActgtgag	SPA17
ssc-miR-216	ENSSSCT00000016601	3556	3578	-11.6	aTTAGAGTGTGTCaaattttatg	x|||||||xx::|xxxxxxxxxx	tAATCTCAGCTGGcaactgtgag	ETS1
ssc-miR-216	ENSSSCT00000016636	2746	2775	-23.65	gTTAGAGTCCGAGACCGGAACTTGAGAact	x||||||||xxx|||||xxxx||||x|xxx	tAATCTCAG---CTGGC----AACTGTgag	FMO2
ssc-miR-216	ENSSSCT00000016652	2754	2775	-15.76	tTTAGAGTAG-TTGAGAACAgtc	x|||||||x|x::|xxx|||xxx	tAATCTCAGCTGGCAACTGTgag	PLEKHA6
ssc-miR-216	ENSSSCT00000016659	55	81	-23.38	gTTAGAGTTTAGTGACTGGTGTCACag	x|||||||:xxxx|||:|x||x|||xx	tAATCTCAG----CTGGCAACTGTGag	RBBP5
ssc-miR-216	ENSSSCT00000016668	1092	1113	-21.56	aTTAGAGTCG-TCGTTccccgaa	x|||||||||x:||||xxxxxxx	tAATCTCAGCTGGCAActgtgag	ADAM22
ssc-miR-216	ENSSSCT00000016680	2412	2436	-16.3	aTTAGAGTGTTTTGTAAGGTCACga	x|||||||xxx::||xxx|x|||xx	tAATCTCAGCTGGCAA--CTGTGag	CDK14
ssc-miR-216	ENSSSCT00000016684	549	571	-14.6	tTTAGAGTTTCCTGTATAAAagg	x|||||||:xx|:||xx|x|xxx	tAATCTCAGCTGGCAACTGTgag	CYP51A1
ssc-miR-216	ENSSSCT00000016707	1132	1153	-16.01	gTTAGAGTC-ACTaagtatttac	x||||||||x||:xxxxxxxxxx	tAATCTCAGCTGGcaactgtgag	PDK4
ssc-miR-216	ENSSSCT00000016732	1862	1884	-12.72	aTTAGAGTGGttaaatttcgttt	x|||||||x|xxxxxxxxxxxxx	tAATCTCAGCtggcaactgtgag	MEOX2
ssc-miR-216	ENSSSCT00000016735	3292	3314	-11.5	tTTAGAGTTTTTGAATTACATac	x|||||||:xx:xxx|x|||:xx	tAATCTCAGCTGGCAACTGTGag	ANKMY2
ssc-miR-216	ENSSSCT00000016753	1592	1616	-12.28	aTTAGAGTTTCGAaaaaatatgttt	x|||||||xx|||xxxxxxxxxxxx	tAATCTCA--GCTggcaactgtgag	SP4
ssc-miR-216	ENSSSCT00000016771	1358	1381	-16.68	aTTAGAGTCTTTACGTTtttctga	x||||||||xx:x||||xxxxxxx	tAATCTCAGCTG-GCAActgtgag	SEMA3D
ssc-miR-216	ENSSSCT00000016774	1275	1297	-11.5	gTTAGAGTataaaatctatcaat	x|||||||xxxxxxxxxxxxxxx	tAATCTCAgctggcaactgtgag	SEMA3E
ssc-miR-216	ENSSSCT00000016781	1570	1589	-16.32	tTTAGAGTT--TCGT-GACttat	x|||||||:xx:|||x|||xxxx	tAATCTCAGCTGGCAACTGtgag	GNAT3
ssc-miR-216	ENSSSCT00000016810	22	44	-16.22	cTTAGAGTTGtagaacaactcgg	x|||||||:|xxxxxxxxxxxxx	tAATCTCAGCtggcaactgtgag	RINT1
ssc-miR-216	ENSSSCT00000016812	186	208	-10.82	tTTAGAGTTttagtgcaagaaaa	x|||||||:xxxxxxxxxxxxxx	tAATCTCAGctggcaactgtgag	ATXN7L1
ssc-miR-216	ENSSSCT00000016856	496	523	-21.19	gTTAGAGTACATAAGACTTTTGGGACag	x|||||||x|xxxx|||:x|||:x||xx	tAATCTCA-G----CTGGCAACTGTGag	TMEM183A
ssc-miR-216	ENSSSCT00000016865	1644	1671	-20.83	tTTAGAGTTATCCTCAAAGGTGACACcg	x|||||||:xx||xxxxx|x||||||xx	tAATCTCAGCTGG-----CAACTGTGag	VAMP4
ssc-miR-216	ENSSSCT00000016871	494	512	-16.03	aTTAGAGT--A--GTTGAggttt	x|||||||xx|xx|||||xxxxx	tAATCTCAGCTGGCAACTgtgag	TNFSF18
ssc-miR-216	ENSSSCT00000016893	122	147	-25.45	aTTAGAGTCTACAGTCTCCGACACtc	x||||||||x||x||x|xx|||||xx	tAATCTCAGCTGGCA-A--CTGTGag	TNN
ssc-miR-216	ENSSSCT00000016925	2313	2335	-18.46	gTTAGAGTGGACTagcctttttc	x|||||||x|||:xxxxxxxxxx	tAATCTCAGCTGGcaactgtgag	LHX4
ssc-miR-216	ENSSSCT00000016945	1377	1398	-14.83	cTTAGAGTCT-CCGcccaaccct	x||||||||xx|||xxxxxxxxx	tAATCTCAGCTGGCaactgtgag	LAMC1
ssc-miR-216	ENSSSCT00000016982	577	597	-16.68	tTTAGAGTAG--CGTGTACACgt	x|||||||x|xx|||xx||||xx	tAATCTCAGCTGGCAACTGTGag	VASH2
ssc-miR-216	ENSSSCT00000016986	1135	1157	-10.97	tTTAGAGTTCAACATTGtaagtt	x|||||||:x|x|x|||xxxxxx	tAATCTCAGCTGGCAACtgtgag	NSL1
ssc-miR-216	ENSSSCT00000017004	1123	1140	-15.58	cTTAGAGTC-----TTGACAaaa	x||||||||xxxxx||||||xxx	tAATCTCAGCTGGCAACTGTgag	SYT14
ssc-miR-216	ENSSSCT00000017057	4786	4807	-25.65	aTTAGAGTC-ATCTTTGACATtt	x||||||||x|:|x||||||:xx	tAATCTCAGCTGGCAACTGTGag	YOD1
ssc-miR-216	ENSSSCT00000017097	4705	4733	-23.53	tTTAGAGTTAATAACGACTGTTTACTCgt	x|||||||xxxxxx||||:|||x||x|xx	tAATCTCA------GCTGGCAACTGTGag	CCNT2
ssc-miR-216	ENSSSCT00000017114	4157	4177	-11.6	aTTAGAGT--ATCTATAACAgac	x|||||||xx|:|xx|x|||xxx	tAATCTCAGCTGGCAACTGTgag	CCDC93
ssc-miR-216	ENSSSCT00000017147	602	624	-14.95	tTTAGAGTATTCGATTAAGACtg	x|||||||xxx|xx||x|x||xx	tAATCTCAGCTGGCAACTGTGag	-
ssc-miR-216	ENSSSCT00000017171	2025	2047	-13.08	cTTAGAGTCCACTtaaagtgtct	x||||||||x||:xxxxxxxxxx	tAATCTCAGCTGGcaactgtgag	VEGFC
ssc-miR-216	ENSSSCT00000017198	162	185	-16.61	tTTAGAGTCTGACaaatatcaagg	x||||||||x|||xxxxxxxxxxx	tAATCTCAG-CTGgcaactgtgag	CCDC110
ssc-miR-216	ENSSSCT00000017199	729	751	-13.86	gTTAGAGTTCACGGaaatccccg	x|||||||:x||x|xxxxxxxxx	tAATCTCAGCTGGCaactgtgag	PDLIM3
ssc-miR-216	ENSSSCT00000017201	22	44	-12.22	aTTAGAGTGCATACCTAATAgaa	x|||||||xx|:xxx|x|:|xxx	tAATCTCAGCTGGCAACTGTgag	SORBS2
ssc-miR-216	ENSSSCT00000017231	339	360	-15.76	tTTAGAGTTG-TAGTTtccttct	x|||||||:|x:x|||xxxxxxx	tAATCTCAGCTGGCAActgtgag	-
ssc-miR-216	ENSSSCT00000017243	145	167	-14.76	gTTAGAGTTGGggaggaggggtc	x|||||||:|:xxxxxxxxxxxx	tAATCTCAGCTggcaactgtgag	DUSP26
ssc-miR-216	ENSSSCT00000017278	1280	1302	-16.07	tTTAGAGTCGAACTTTatcctaa	x||||||||||x|x||xxxxxxx	tAATCTCAGCTGGCAActgtgag	PRPF40A
ssc-miR-216	ENSSSCT00000017305	1168	1194	-13.43	tTTAGAGTGTTTTGAATGTTtcaaaaa	x|||||||xxxx:||x:|||xxxxxxx	tAATCTCA----GCTGGCAActgtgag	SLC4A10
ssc-miR-216	ENSSSCT00000017311	1207	1228	-13.12	cTTAGAGTTTAA--TTGAACATta	x|||||||:x|xxx||||x||:xx	tAATCTCAGCTGGCAACT-GTGag	KCNH7
ssc-miR-216	ENSSSCT00000017323	1452	1472	-11.41	gTTAGAGTT--CTATTAAaggag	x|||||||:xx|:x||x|xxxxx	tAATCTCAGCTGGCAACTgtgag	SCN1A
ssc-miR-216	ENSSSCT00000017340	3048	3070	-18.85	tTTAGAGTCGAagtcccaaggac	x||||||||||xxxxxxxxxxxx	tAATCTCAGCTggcaactgtgag	SPC25
ssc-miR-216	ENSSSCT00000017364	3485	3507	-15.33	gTTAGAGTCTGTCaagaatctac	x||||||||x::|xxxxxxxxxx	tAATCTCAGCTGGcaactgtgag	DCAF17
ssc-miR-216	ENSSSCT00000017375	709	733	-16.5	aTTAGAGTTGTTAGTCATGCCAaaa	x|||||||:|x:x||xx||x||xxx	tAATCTCAGCTGGCA--ACTGTgag	PDK1
ssc-miR-216	ENSSSCT00000017409	3369	3391	-16.16	aTTAGAGTTTAAAGTTGttcggg	x|||||||:x|xx||||xxxxxx	tAATCTCAGCTGGCAACtgtgag	-
ssc-miR-216	ENSSSCT00000017420	427	448	-15.33	aTTAGAGT-GATAGGTATTACga	x|||||||x||:x|x|xx:||xx	tAATCTCAGCTGGCAACTGTGag	FKBP7
ssc-miR-216	ENSSSCT00000017426	3210	3232	-11.8	gTTAGAGTTcctatctgcgttag	x|||||||:xxxxxxxxxxxxxx	tAATCTCAGctggcaactgtgag	SESTD1
ssc-miR-216	ENSSSCT00000017443	1450	1472	-10.13	tTTAGAGTgtaaattctcctaca	x|||||||xxxxxxxxxxxxxxx	tAATCTCAgctggcaactgtgag	DUSP19
ssc-miR-216	ENSSSCT00000017455	672	696	-12.4	aTTAGAGTTTTTATGGTTtcggtga	x|||||||:xxx|:x|||xxxxxxx	tAATCTCAGC--TGGCAActgtgag	ZSWIM2
ssc-miR-216	ENSSSCT00000017456	1845	1867	-20.68	gTTAGAGTTTACTGAAGACttga	x|||||||:x||:|xx|||xxxx	tAATCTCAGCTGGCAACTGtgag	CALCRL
ssc-miR-216	ENSSSCT00000017472	2682	2704	-15.83	cTTAGAGTCGAaaaagtaaaatt	x||||||||||xxxxxxxxxxxx	tAATCTCAGCTggcaactgtgag	MSTN
ssc-miR-216	ENSSSCT00000017493	2420	2442	-16.17	aTTAGAGTAGATAGGTccgtagg	x|||||||x||:x|x|xxxxxxx	tAATCTCAGCTGGCAActgtgag	STK17B
ssc-miR-216	ENSSSCT00000017507	1077	1100	-13.88	tTTAGAGTGTACACGTatattaag	x|||||||xx||x|||xxxxxxxx	tAATCTCAGCTG-GCAactgtgag	MOBKL3
ssc-miR-216	ENSSSCT00000017535	1942	1963	-16.52	tTTAGAGT-GTCTCTTGACtatt	x|||||||x|x|:x|||||xxxx	tAATCTCAGCTGGCAACTGtgag	FLACC1
ssc-miR-216	ENSSSCT00000017547	221	243	-15.11	aTTAGAGTTcccaaaagtattcc	x|||||||:xxxxxxxxxxxxxx	tAATCTCAGctggcaactgtgag	WDR12
ssc-miR-216	ENSSSCT00000017549	1172	1198	-17.86	tTTAGAGTCTAATTCCTGTGAGCATca	x||||||||x|xxx||xx|||x||:xx	tAATCTCAGCT---GGCAACT-GTGag	CYP20A1
ssc-miR-216	ENSSSCT00000017601	94	116	-13.59	gTTAGAGTTtccataattatttc	x|||||||:xxxxxxxxxxxxxx	tAATCTCAGctggcaactgtgag	SPAG16
ssc-miR-216	ENSSSCT00000017605	180	202	-16.62	gTTAGAGTCGTAGATTTACcatt	x|||||||||xxxx||x||xxxx	tAATCTCAGCTGGCAACTGtgag	BARD1
ssc-miR-216	ENSSSCT00000017612	1658	1680	-13.99	gTTAGAGTAGATgaaactgtagc	x|||||||x||:xxxxxxxxxxx	tAATCTCAGCTGgcaactgtgag	MREG
ssc-miR-216	ENSSSCT00000017648	1009	1029	-16.04	gTTAGAGT-GATGCGT--ACAgtg	x|||||||x||:x|||xx|||xxx	tAATCTCAGCTG-GCAACTGTgag	RETREG2
ssc-miR-216	ENSSSCT00000017677	638	660	-17.53	tTTAGAGTTGAATGTcatccctc	x|||||||:||x:||xxxxxxxx	tAATCTCAGCTGGCAactgtgag	CUL3
ssc-miR-216	ENSSSCT00000017692	1412	1434	-10.09	tTTAGAGTGTATTCTTGtttgtg	x|||||||xx|::x|||xxxxxx	tAATCTCAGCTGGCAACtgtgag	AGFG1
ssc-miR-216	ENSSSCT00000017720	598	620	-11.5	gTTAGAGTAATTTTTTTATttgg	x|||||||xxx::x||x|:xxxx	tAATCTCAGCTGGCAACTGtgag	PSMD1
ssc-miR-216	ENSSSCT00000017768	1347	1369	-12.34	tTTAGAGTCtcgagaaataaatt	x||||||||xxxxxxxxxxxxxx	tAATCTCAGctggcaactgtgag	SPP2
ssc-miR-216	ENSSSCT00000017774	50	73	-13.11	cTTAGAGTAAGAACCTctcagtcc	x|||||||xx||x|x|xxxxxxxx	tAATCTCAG-CTGGCAactgtgag	IQCA1
ssc-miR-216	ENSSSCT00000017840	372	395	-18.27	tTTAGAGTCTTAAC-TTGATCACga	x||||||||xx|x|x||||x|||xx	tAATCTCAGC-TGGCAACT-GTGag	-
ssc-miR-216	ENSSSCT00000017880	1686	1707	-14.88	cTTAGAGT-GACCtacaagttta	x|||||||x||||xxxxxxxxxx	tAATCTCAGCTGGcaactgtgag	INSIG1
ssc-miR-216	ENSSSCT00000017899	519	541	-15.89	cTTAGAGTCGGAACTTAAAATtc	x|||||||||:xxx||x|x|:xx	tAATCTCAGCTGGCAACTGTGag	NUB1
ssc-miR-216	ENSSSCT00000017912	71	94	-20.17	cTTAGAGTTTGTACGT-GACTACtc	x|||||||:x::x|||x|||x||xx	tAATCTCAGCTG-GCAACTG-TGag	GIMAP2
ssc-miR-216	ENSSSCT00000017915	259	281	-14.88	aTTAGAGTCttcgaaaaaaggtc	x||||||||xxxxxxxxxxxxxx	tAATCTCAGctggcaactgtgag	GIMAP8
ssc-miR-216	ENSSSCT00000017962	575	601	-17.34	tTTAGAGTTGTGTAAGTGTGGACcaag	x|||||||:|xxxx|x:||x|||xxxx	tAATCTCAGC----TGGCAACTGtgag	MKRN1
ssc-miR-216	ENSSSCT00000017986	1160	1181	-13.63	aTTAGAGTAGAG-GAAGAAACtg	x|||||||x||xx|xx||x||xx	tAATCTCAGCTGGCAACTGTGag	TRIM24
ssc-miR-216	ENSSSCT00000017995	1379	1398	-20.03	cTTAGAGTC--CCGT-GACcggt	x||||||||xx||||x|||xxxx	tAATCTCAGCTGGCAACTGtgag	-
ssc-miR-216	ENSSSCT00000017996	415	438	-15.59	gTTAGAGTAAAATTGATTGG-ACca	x|||||||xx|x::|x|||:x||xx	tAATCTCAGCT-GGC-AACTGTGag	CNOT4
ssc-miR-216	ENSSSCT00000018000	1163	1188	-13.74	gTTAGAGTACTACAAGGTTTTCATcc	x|||||||x|x||xxx|||xx||:xx	tAATCTCA-GCTGG--CAACTGTGag	WDR91
ssc-miR-216	ENSSSCT00000018031	793	817	-14.16	cTTAGAGTTTCGACGGGTcttgttt	x|||||||xx||||x|x|xxxxxxx	tAATCTCA--GCTGGCAActgtgag	KLHDC10
ssc-miR-216	ENSSSCT00000018035	5061	5083	-16.38	aTTAGAGTGGAACcaaaaccaac	x|||||||x||x|xxxxxxxxxx	tAATCTCAGCTGGcaactgtgag	ZC3HC1
ssc-miR-216	ENSSSCT00000018047	43	65	-15.75	tTTAGAGTCTCTTCCCGACcagc	x||||||||xx::xxx|||xxxx	tAATCTCAGCTGGCAACTGtgag	ATP6V1F
ssc-miR-216	ENSSSCT00000018070	52	73	-13.58	gTTAGAGT--ATCTTTTATCATta	x|||||||xx|:|x||x|x||:xx	tAATCTCAGCTGGCAACT-GTGag	POT1
ssc-miR-216	ENSSSCT00000018078	194	214	-12.38	tTTAGAGT--ACTGTattttttc	x|||||||xx||:||xxxxxxxx	tAATCTCAGCTGGCAactgtgag	LMOD2
ssc-miR-216	ENSSSCT00000018108	491	514	-13.68	aTTAGAGTTAGAATGTatttagtt	x|||||||:x||x:||xxxxxxxx	tAATCTCAG-CTGGCAactgtgag	CAPZA2
ssc-miR-216	ENSSSCT00000018113	723	745	-13.65	gTTAGAGTAGTTACTTCAaggaa	x|||||||x|x:xx||x|xxxxx	tAATCTCAGCTGGCAACTgtgag	CAV2
ssc-miR-216	ENSSSCT00000018120	990	1010	-13.4	tTTAGAGTA-ATAGG-GTCACta	x|||||||xx|:x|xx|x|||xx	tAATCTCAGCTGGCAACTGTGag	GPR85
ssc-miR-216	ENSSSCT00000018126	438	460	-12.49	tTTAGAGTGGAataaatgtcttc	x|||||||x||xxxxxxxxxxxx	tAATCTCAGCTggcaactgtgag	DOCK4
ssc-miR-216	ENSSSCT00000018136	595	617	-12.17	tTTAGAGTATGTTATTGGgggta	x|||||||xx:::x|||:xxxxx	tAATCTCAGCTGGCAACTgtgag	ANLN
ssc-miR-216	ENSSSCT00000018150	1000	1026	-15.22	tTTAGAGTAATACACTCATTGCCAgat	x|||||||xxxx|xx:|x|||x||xxx	tAATCTCA----GCTGGCAACTGTgag	ITPRID1
ssc-miR-216	ENSSSCT00000018205	212	233	-16.73	tTTAGAGTC-ATTGTTcgtcgga	x||||||||x|::|||xxxxxxx	tAATCTCAGCTGGCAActgtgag	MRPS24
ssc-miR-216	ENSSSCT00000018298	278	302	-13.52	cTTAGAGTATGTCAGGTTGGTtgaa	x|||||||xx::|xx||||::xxxx	tAATCTCAGCTGG--CAACTGtgag	C5orf22
ssc-miR-216	ENSSSCT00000018330	551	571	-21.31	tTTAGAGTT--CCGTTGCAACtt	x|||||||:xx||||||xx||xx	tAATCTCAGCTGGCAACTGTGag	SKP2
ssc-miR-216	ENSSSCT00000018331	119	146	-17.84	tTTAGAGTGAAAGAACCAGTGGAAACtc	x|||||||xxxx||x||x||x||x||xx	tAATCTCAG---CT-GG-CAACTGTGag	NADK2
ssc-miR-216	ENSSSCT00000018381	1461	1485	-18.62	aTTAGAGTCCGTGATGTTttatctt	x||||||||x::xx:|||xxxxxxx	tAATCTCAGCTG--GCAActgtgag	NNT
ssc-miR-216	ENSSSCT00000018382	767	789	-13.73	gTTAGAGTAGAggataagaactt	x|||||||x||xxxxxxxxxxxx	tAATCTCAGCTggcaactgtgag	FGF10
ssc-miR-216	ENSSSCT00000018417	8	30	-11.54	tTTAGAGTgtaaggaaatcgact	x|||||||xxxxxxxxxxxxxxx	tAATCTCAgctggcaactgtgag	MTREX
ssc-miR-216	ENSSSCT00000018422	1584	1607	-12.5	gTTAGAGTACAATCaaaacggatt	x|||||||x|x|:|xxxxxxxxxx	tAATCTCA-GCTGGcaactgtgag	IL6ST
ssc-miR-216	ENSSSCT00000018427	3277	3300	-12.61	aTTAGAGTATAAGTGTcccatgaa	x|||||||x:x|x:||xxxxxxxx	tAATCTCA-GCTGGCAactgtgag	MIER3
ssc-miR-216	ENSSSCT00000018429	274	297	-12.41	tTTAGAGTAAACAATGTAGCAgtg	x|||||||xx||xx|x|x:||xxx	tAATCTCAGCTGGCA-ACTGTgag	GPBP1
ssc-miR-216	ENSSSCT00000018453	1	13	-10.09	tTTAGAGTaaaat----------	x|||||||xxxxxxxxxxxxxxx	tAATCTCAgctggcaactgtgag	PPWD1
ssc-miR-216	ENSSSCT00000018457	1241	1264	-13.93	tTTAGAGTTAGACTtatatcgaaa	x|||||||:x|||:xxxxxxxxxx	tAATCTCAG-CTGGcaactgtgag	TRAPPC13
ssc-miR-216	ENSSSCT00000018477	146	168	-14.23	tTTAGAGTCGttacaaaaggtga	x|||||||||xxxxxxxxxxxxx	tAATCTCAGCtggcaactgtgag	BDP1
ssc-miR-216	ENSSSCT00000018480	464	485	-19.59	aTTAGAGTTG-TTATGGACctta	x|||||||:|x::x|x|||xxxx	tAATCTCAGCTGGCAACTGtgag	MCCC2
ssc-miR-216	ENSSSCT00000018522	732	753	-12.1	cTTAGAGTTTCAAGT-GAGAgtt	x|||||||:xxxx||x||x|xxx	tAATCTCAGCTGGCAACTGTgag	INSYN2B
ssc-miR-216	ENSSSCT00000018538	938	961	-15.42	gTTAGAGTACGATataaatgtata	x|||||||x|||:xxxxxxxxxxx	tAATCTCA-GCTGgcaactgtgag	GABRA1
ssc-miR-216	ENSSSCT00000018580	4590	4611	-18.41	tTTAGAGTC-ACCGaatttgttc	x||||||||x||||xxxxxxxxx	tAATCTCAGCTGGCaactgtgag	MRPL22
ssc-miR-216	ENSSSCT00000018582	710	730	-22.02	tTTAGAGTC-ACCGT-GTTACct	x||||||||x|||||x|x:||xx	tAATCTCAGCTGGCAACTGTGag	CNOT8
ssc-miR-216	ENSSSCT00000018719	1031	1054	-14.87	gTTAGAGTCTCAGCGGTcctttgt	x||||||||xx|x||x|xxxxxxx	tAATCTCAGC-TGGCAActgtgag	-
ssc-miR-216	ENSSSCT00000018736	1015	1037	-12.35	aTTAGAGTGGtggaggtctgggt	x|||||||x|xxxxxxxxxxxxx	tAATCTCAGCtggcaactgtgag	GGA3
ssc-miR-216	ENSSSCT00000018753	1287	1308	-16.28	cTTAGAGTT-ACCACAGGGACca	x|||||||:x|||xxx|:x||xx	tAATCTCAGCTGGCAACTGTGag	FADS6
ssc-miR-216	ENSSSCT00000018767	139	160	-22.35	cTTAGAGTCGAC-GAGAACACgc	x|||||||||||x|xxx||||xx	tAATCTCAGCTGGCAACTGTGag	TTYH2
ssc-miR-216	ENSSSCT00000018778	2265	2287	-16.03	gTTAGAGTCtttgtaagggatca	x||||||||xxxxxxxxxxxxxx	tAATCTCAGctggcaactgtgag	SSTR2
ssc-miR-216	ENSSSCT00000018791	393	413	-13.51	gTTAGAGT--ACAGGTGCCcgac	x|||||||xx||x|x||x|xxxx	tAATCTCAGCTGGCAACTGtgag	SLC16A6
ssc-miR-216	ENSSSCT00000018801	2346	2368	-11.72	tTTAGAGTCctaaactactacca	x||||||||xxxxxxxxxxxxxx	tAATCTCAGctggcaactgtgag	CACNG1
ssc-miR-216	ENSSSCT00000018811	3586	3608	-12.65	aTTAGAGTgtagtaattcgaaat	x|||||||xxxxxxxxxxxxxxx	tAATCTCAgctggcaactgtgag	ICAM2
ssc-miR-216	ENSSSCT00000018841	501	522	-11.6	aTTAGAGT-GTCTTTTTATAaat	x|||||||x|x|:x||x|:|xxx	tAATCTCAGCTGGCAACTGTgag	-
ssc-miR-216	ENSSSCT00000018875	1	22	-27.92	cTTAGAGT-GACCGTTGACtaat	x|||||||x||||||||||xxxx	tAATCTCAGCTGGCAACTGtgag	NMT1
ssc-miR-216	ENSSSCT00000018894	533	555	-13.85	aTTAGAGTGGTCaaaatataaac	x|||||||x|x|xxxxxxxxxxx	tAATCTCAGCTGgcaactgtgag	FAM171A2
ssc-miR-216	ENSSSCT00000018931	44	66	-14.85	tTTAGAGTCGtgtcaggtccagg	x|||||||||xxxxxxxxxxxxx	tAATCTCAGCtggcaactgtgag	PLEKHH3
ssc-miR-216	ENSSSCT00000018962	1641	1663	-15.84	cTTAGAGTGGGGTTCGGACAgat	x|||||||x|:x:xxx||||xxx	tAATCTCAGCTGGCAACTGTgag	NKIRAS2
ssc-miR-216	ENSSSCT00000019014	3733	3759	-17.69	aTTAGAGTTTCGACGAGGTCGAgctaa	x|||||||xx||||xxx||x||xxxxx	tAATCTCA--GCTGG--CAACTgtgag	CCR7
ssc-miR-216	ENSSSCT00000019021	1470	1490	-19.85	tTTAGAGTCG--TGTTGAggggt	x|||||||||xx:|||||xxxxx	tAATCTCAGCTGGCAACTgtgag	IGFBP4
ssc-miR-216	ENSSSCT00000019023	374	394	-13.51	aTTAGAGT--ATAAATGACttac	x|||||||xx|:xxx||||xxxx	tAATCTCAGCTGGCAACTGtgag	TOP2A
ssc-miR-216	ENSSSCT00000019055	990	1013	-18.01	tTTAGAGTCCGATCCTCAACttag	x||||||||x||:|x|xx||xxxx	tAATCTCAG-CTGGCAACTGtgag	PGAP3
ssc-miR-216	ENSSSCT00000019079	2471	2494	-17.74	aTTAGAGTGAACCAGTAAACGact	x|||||||xx|||x||xx||:xxx	tAATCTCAGCTGG-CAACTGTgag	NFE2L1
ssc-miR-216	ENSSSCT00000019094	638	659	-12.27	tTTAGAGT-GATAAATGGAAggg	x|||||||x||:xxx||:x|xxx	tAATCTCAGCTGGCAACTGTgag	HOXB5
ssc-miR-216	ENSSSCT00000019100	471	493	-15.59	aTTAGAGTgtcggaagggctaat	x|||||||xxxxxxxxxxxxxxx	tAATCTCAgctggcaactgtgag	ZNF652
ssc-miR-216	ENSSSCT00000019127	1480	1503	-17.98	tTTAGAGTCCGACACTTtccttga	x||||||||x|||xx||xxxxxxx	tAATCTCAG-CTGGCAActgtgag	EME1
ssc-miR-216	ENSSSCT00000019141	648	670	-14.04	cTTAGAGTGGGCTTTccgagttc	x|||||||x|:|:x|xxxxxxxx	tAATCTCAGCTGGCAactgtgag	SGCA
ssc-miR-216	ENSSSCT00000019144	2855	2879	-14.85	tTTAGAGTGAAGTTCCTGGACAaac	x|||||||xx|xx:|x|x||||xxx	tAATCTCAGCT--GGCAACTGTgag	PDK2
ssc-miR-216	ENSSSCT00000019163	2987	3013	-14.64	tTTAGAGTCTGTCACGAGTTTACcagg	x||||||||x::|xxxx|||x||xxxx	tAATCTCAGCTGG----CAACTGtgag	STXBP4
ssc-miR-216	ENSSSCT00000019213	470	490	-16.02	gTTAGAGTAG-TTATT-ACACtg	x|||||||x|x::x||x||||xx	tAATCTCAGCTGGCAACTGTGag	SKA2
ssc-miR-216	ENSSSCT00000019236	2091	2110	-11.89	tTTAGAGTC---TGTTCAAAaaa	x||||||||xxx:|||x|x|xxx	tAATCTCAGCTGGCAACTGTgag	MED13
ssc-miR-216	ENSSSCT00000019254	2459	2482	-23.31	aTTAGAGTTTGGGTCGC-GGCACgg	x|||||||:xx|::||xx|:|||xx	tAATCTCAG--CTGGCAACTGTGag	DHRS11
ssc-miR-216	ENSSSCT00000019261	924	949	-20.18	cTTAGAGTATGACTCACTTTACTCag	x|||||||x:|||:xxx||x||x|xx	tAATCTCA-GCTGGC--AACTGTGag	C17orf78
ssc-miR-216	ENSSSCT00000019289	683	705	-20.45	cTTAGAGTCGAGTGTTtcccgtt	x||||||||||x:|||xxxxxxx	tAATCTCAGCTGGCAActgtgag	CCL11
ssc-miR-216	ENSSSCT00000019298	1213	1235	-11.36	cTTAGAGTAGCAATTTGGTTCgt	x|||||||x|xxxx|||::x|xx	tAATCTCAGCTGGCAACTGTGag	PSMD11
ssc-miR-216	ENSSSCT00000019305	984	1004	-16.51	gTTAGAGT--GTTGATGACGaat	x|||||||xx:::|x||||:xxx	tAATCTCAGCTGGCAACTGTgag	ADAP2
ssc-miR-216	ENSSSCT00000019312	822	845	-11.99	tTTAGAGTTTGAGCaagaagggaa	x|||||||:x||x|xxxxxxxxxx	tAATCTCAG-CTGGcaactgtgag	SUZ12
ssc-miR-216	ENSSSCT00000019318	719	743	-21.97	tTTAGAGTAGACAAAGTCGATACga	x|||||||x|||xxx||x||:||xx	tAATCTCAGCTGG--CAACTGTGag	-
ssc-miR-216	ENSSSCT00000019327	339	360	-11.83	gTTAGAGT-GAagtaaaattttt	x|||||||x||xxxxxxxxxxxx	tAATCTCAGCTggcaactgtgag	NLK
ssc-miR-216	ENSSSCT00000019341	530	552	-10.39	tTTAGAGTTTCTAGTaagtctac	x|||||||:xx:x||xxxxxxxx	tAATCTCAGCTGGCAactgtgag	RAB34
ssc-miR-216	ENSSSCT00000019350	82	105	-17.02	tTTAGAGTTGGTGGAGTCACAggt	x|||||||:|::x|xx|x|||xxx	tAATCTCAGCTGGCA-ACTGTgag	DHRS13
ssc-miR-216	ENSSSCT00000019363	1273	1294	-15.2	aTTAGAGTC--TCGTATGTTAatt	x||||||||xx:|||x||x:|xxx	tAATCTCAGCTGGCA-ACTGTgag	-
ssc-miR-216	ENSSSCT00000019366	552	572	-14.39	tTTAGAGT--GTTGTTCTCGTcg	x|||||||xx:::|||xx|::xx	tAATCTCAGCTGGCAACTGTGag	EFCAB5
ssc-miR-216	ENSSSCT00000019373	61	83	-18.05	aTTAGAGTCTACCacgagtgttt	x||||||||x|||xxxxxxxxxx	tAATCTCAGCTGGcaactgtgag	-
ssc-miR-216	ENSSSCT00000019410	390	413	-16.47	tTTAGAGTAGACGCGTAGtgggtg	x|||||||x|||x|||x|xxxxxx	tAATCTCAGCTG-GCAACtgtgag	CLUH
ssc-miR-216	ENSSSCT00000019440	929	953	-20.82	tTTAGAGTCGTCGGAGTTTGTACtt	x|||||||||x|x|xx||x::||xx	tAATCTCAGCTGGC--AACTGTGag	-
ssc-miR-216	ENSSSCT00000019459	360	382	-13.04	cTTAGAGTCtcagaaattctctc	x||||||||xxxxxxxxxxxxxx	tAATCTCAGctggcaactgtgag	MYBBP1A
ssc-miR-216	ENSSSCT00000019463	1698	1720	-14.32	tTTAGAGTTTTCTGGTcttcgtt	x|||||||:xx|:|x|xxxxxxx	tAATCTCAGCTGGCAActgtgag	FBXO39
ssc-miR-216	ENSSSCT00000019464	67	88	-23.78	tTTAGAGTCCTTC-TTGACctcg	x||||||||xx:|x|||||xxxx	tAATCTCAGCTGGCAACTGtgag	FBXO39
ssc-miR-216	ENSSSCT00000019469	832	854	-24.24	gTTAGAGTCGACCcctctgggaa	x||||||||||||xxxxxxxxxx	tAATCTCAGCTGGcaactgtgag	PITPNM3
ssc-miR-216	ENSSSCT00000019497	282	302	-14.5	gTTAGAGT--ACCCATGATcaga	x|||||||xx|||xx|||:xxxx	tAATCTCAGCTGGCAACTGtgag	VMO1
ssc-miR-216	ENSSSCT00000019509	350	373	-15.76	cTTAGAGTTTCCCTGTAGGGAgaa	x|||||||:xx||x||x|:x|xxx	tAATCTCAGCTGG-CAACTGTgag	SLC16A13
ssc-miR-216	ENSSSCT00000019510	1404	1429	-20.13	aTTAGAGTTTGTTGTCGTTGAggtct	x|||||||:x|xx::||||||xxxxx	tAATCTCAG-C--TGGCAACTgtgag	BCL6B
ssc-miR-216	ENSSSCT00000019539	208	231	-20.08	cTTAGAGTCGGTTTAGTGACttag	x|||||||||:::xxx||||xxxx	tAATCTCAGCTGGCA-ACTGtgag	MPDU1
ssc-miR-216	ENSSSCT00000019548	3363	3385	-14.26	tTTAGAGTCCTAAGGTGAagtct	x||||||||xxxx|x|||xxxxx	tAATCTCAGCTGGCAACTgtgag	CHD3
ssc-miR-216	ENSSSCT00000019573	361	384	-15.13	tTTAGAGTAGTGCCCTACGTGCac	x|||||||x|x:||x|xx:::|xx	tAATCTCAGC-TGGCAACTGTGag	-
ssc-miR-216	ENSSSCT00000019643	170	195	-18.2	tTTAGAGTAAACGAAGGTTAATACtg	x|||||||xxx|||xx|||x|:||xx	tAATCTCA---GCTGGCAACTGTGag	SLC5A10
ssc-miR-216	ENSSSCT00000022254	4655	4675	-16.55	tTTAGAGTT--CCGTTttctgac	x|||||||:xx|||||xxxxxxx	tAATCTCAGCTGGCAActgtgag	FAM172A
ssc-miR-216	ENSSSCT00000022266	729	751	-13.86	gTTAGAGTTCACGGaaatccccg	x|||||||:x||x|xxxxxxxxx	tAATCTCAGCTGGCaactgtgag	PDLIM3
ssc-miR-216	ENSSSCT00000022297	2046	2065	-16.64	tTTAGAGTTGT---TTGACtttt	x|||||||:|xxxx|||||xxxx	tAATCTCAGCTGGCAACTGtgag	-
ssc-miR-216	ENSSSCT00000022299	918	940	-13.88	tTTAGAGTTTTCTGgaacccgta	x|||||||:xx|:|xxxxxxxxx	tAATCTCAGCTGGCaactgtgag	AFTPH
ssc-miR-216	ENSSSCT00000022342	663	685	-13.97	tTTAGAGTAAAGCaggcggttaa	x|||||||xx|x|xxxxxxxxxx	tAATCTCAGCTGGcaactgtgag	NR2E1
ssc-miR-216	ENSSSCT00000022348	2132	2155	-16.96	aTTAGAGTACGATacaagtattta	x|||||||x|||:xxxxxxxxxxx	tAATCTCA-GCTGgcaactgtgag	TTLL7
ssc-miR-216	ENSSSCT00000022362	1615	1636	-10.91	cTTAGAGTTAAT-GTTAAAAaaa	x|||||||:x|:x|||x|x|xxx	tAATCTCAGCTGGCAACTGTgag	PEX11A
ssc-miR-216	ENSSSCT00000022442	1104	1126	-12.88	tTTAGAGTTGttaataacttttt	x|||||||:|xxxxxxxxxxxxx	tAATCTCAGCtggcaactgtgag	VWDE
ssc-miR-216	ENSSSCT00000022493	3587	3610	-12.05	cTTAGAGTACAACCaactaaaaaa	x|||||||x|x|||xxxxxxxxxx	tAATCTCA-GCTGGcaactgtgag	SLC6A6
ssc-miR-216	ENSSSCT00000022519	3857	3878	-13.24	cTTAGAGT-GACAGTcagtggag	x|||||||x|||x||xxxxxxxx	tAATCTCAGCTGGCAactgtgag	CNIH1
ssc-miR-216	ENSSSCT00000022554	1641	1663	-13.92	gTTAGAGTTTTGTTTTTGTACgg	x|||||||:xxx:x||x::||xx	tAATCTCAGCTGGCAACTGTGag	PSMF1
ssc-miR-216	ENSSSCT00000022573	472	494	-20.57	gTTAGAGTCTCCTCTGTACttga	x||||||||xx|:x|xx||xxxx	tAATCTCAGCTGGCAACTGtgag	KDM5A
ssc-miR-216	ENSSSCT00000022596	1123	1146	-15.42	gTTAGAGTACGATataaatgtata	x|||||||x|||:xxxxxxxxxxx	tAATCTCA-GCTGgcaactgtgag	GABRA1
ssc-miR-216	ENSSSCT00000022617	2613	2634	-13.14	tTTAGAGTTTTTC-TAGAAACtg	x|||||||:xx:|x|x||x||xx	tAATCTCAGCTGGCAACTGTGag	RAB39B
ssc-miR-216	ENSSSCT00000022654	1153	1175	-14.49	cTTAGAGTCTGATGTCCCTACgt	x||||||||x:x:||xxx:||xx	tAATCTCAGCTGGCAACTGTGag	SCN7A
ssc-miR-216	ENSSSCT00000022671	2261	2284	-12.14	cTTAGAGTACAGGGGTAGTCAgtg	x|||||||x|x:xx||x|x||xxx	tAATCTCA-GCTGGCAACTGTgag	RNF212B
ssc-miR-216	ENSSSCT00000022741	2347	2368	-16.69	gTTAGAGTAGTTTCG--GACGacg	x|||||||x|x:x||xx|||:xxx	tAATCTCAGCTG-GCAACTGTgag	TOPORS
ssc-miR-216	ENSSSCT00000022765	288	311	-16.82	aTTAGAGTTAATATGCAAACACaa	x|||||||:x|:x:|xxx||||xx	tAATCTCAGCTG-GCAACTGTGag	SLC15A2
ssc-miR-216	ENSSSCT00000022788	292	314	-14.08	tTTAGAGTTAAGTTTAGCCGTat	x|||||||:x|x:x|x|x|::xx	tAATCTCAGCTGGCAACTGTGag	GART
ssc-miR-216	ENSSSCT00000022859	639	661	-13.84	gTTAGAGTA-ACATGGTGTCGTct	x|||||||xx||x:|x||x|::xx	tAATCTCAGCTG-GCAACTGTGag	SENP8
ssc-miR-216	ENSSSCT00000022865	1968	1991	-23.56	gTTAGAGTCGGACGGTGAACAgga	x|||||||||:x||x|||x||xxx	tAATCTCAGCTGGCAACT-GTgag	KCTD6
ssc-miR-216	ENSSSCT00000022921	2449	2474	-12.24	cTTAGAGTAAGGTCAAGTCAACtagt	x|||||||xx|::|xx||xx||xxxx	tAATCTCAG-CTGG--CAACTGtgag	NRXN1
ssc-miR-216	ENSSSCT00000022930	1564	1586	-12.35	tTTAGAGTAAAAGGCTCATAaat	x|||||||xx|xx|x|x|:|xxx	tAATCTCAGCTGGCAACTGTgag	NRXN3
ssc-miR-216	ENSSSCT00000022959	1225	1246	-15.73	cTTAGAGTC-ATTGTCCAAACaa	x||||||||x|::||xx|x||xx	tAATCTCAGCTGGCAACTGTGag	DNAJC9
ssc-miR-216	ENSSSCT00000023000	2358	2380	-16.14	tTTAGAGTTGGTAGTcctacaat	x|||||||:|::x||xxxxxxxx	tAATCTCAGCTGGCAactgtgag	GABRA2
ssc-miR-216	ENSSSCT00000023022	1467	1489	-19.11	tTTAGAGTCGATCCTTttttttt	x||||||||||:|x||xxxxxxx	tAATCTCAGCTGGCAActgtgag	DCP1A
ssc-miR-216	ENSSSCT00000023038	367	389	-17.48	aTTAGAGTAGATGGGAGAAAact	x|||||||x||:x|xx||x|xxx	tAATCTCAGCTGGCAACTGTgag	-
ssc-miR-216	ENSSSCT00000023067	904	927	-18.84	cTTAGAGTCGAGACGGTGGagtat	x||||||||||xx||x||:xxxxx	tAATCTCAGCTG-GCAACTgtgag	ZNF408
ssc-miR-216	ENSSSCT00000023115	1915	1937	-11.67	tTTAGAGTAAATCTCAGAattta	x|||||||xx|:|xxx||xxxxx	tAATCTCAGCTGGCAACTgtgag	CDYL2
ssc-miR-216	ENSSSCT00000023127	2660	2683	-16.96	aTTAGAGTACGATacaagtattta	x|||||||x|||:xxxxxxxxxxx	tAATCTCA-GCTGgcaactgtgag	TTLL7
ssc-miR-216	ENSSSCT00000023130	809	830	-12.7	cTTAGAGTTCTATGGT--ACAacg	x|||||||x|x|:x||xx|||xxx	tAATCTCA-GCTGGCAACTGTgag	SLC35G2
ssc-miR-216	ENSSSCT00000023142	48	70	-17.38	tTTAGAGTCGAGGGCTTAAAaga	x||||||||||xx|x|x|x|xxx	tAATCTCAGCTGGCAACTGTgag	RGN
ssc-miR-216	ENSSSCT00000023143	506	530	-13.11	gTTAGAGTTTATTTAGTTAGAATtg	x|||||||:x|::xx|||x:x|:xx	tAATCTCAGCTGG--CAACTGTGag	RCBTB1
ssc-miR-216	ENSSSCT00000023164	806	827	-12.14	aTTAGAGTT-ACataaaattatc	x|||||||:x||xxxxxxxxxxx	tAATCTCAGCTGgcaactgtgag	ITPR2
ssc-miR-216	ENSSSCT00000023179	173	195	-10.82	cTTAGAGTaaggattcgagtttg	x|||||||xxxxxxxxxxxxxxx	tAATCTCAgctggcaactgtgag	RHOU
ssc-miR-216	ENSSSCT00000023215	202	224	-16.58	cTTAGAGTCGGagtgcccttccc	x|||||||||:xxxxxxxxxxxx	tAATCTCAGCTggcaactgtgag	LDAH
ssc-miR-216	ENSSSCT00000023216	740	760	-15.9	cTTAGAGTT--TTGTTGCCttac	x|||||||:xx::||||x|xxxx	tAATCTCAGCTGGCAACTGtgag	EGFR
ssc-miR-216	ENSSSCT00000023239	256	278	-22.19	aTTAGAGTCGAagagctcactat	x||||||||||xxxxxxxxxxxx	tAATCTCAGCTggcaactgtgag	HLTF
ssc-miR-216	ENSSSCT00000023265	149	173	-13.01	cTTAGAGTCTCAATTTTTAACATac	x||||||||xxx|::x||x|||:xx	tAATCTCAGC--TGGCAACTGTGag	-
ssc-miR-216	ENSSSCT00000023317	842	866	-13.57	tTTAGAGTGAGGACAGTGGGgggtg	x|||||||xxx|||x||x|:xxxxx	tAATCTCAG--CTGGCAACTgtgag	TAF8
ssc-miR-216	ENSSSCT00000023350	39	61	-16.66	gTTAGAGTCccaactctccttct	x||||||||xxxxxxxxxxxxxx	tAATCTCAGctggcaactgtgag	-
ssc-miR-216	ENSSSCT00000023356	221	246	-17.2	gTTAGAGTCCTGGAAACTTGGTAgtc	x||||||||xxx||xxx|||::|xxx	tAATCTCAG---CTGGCAACTGTgag	RIN2
ssc-miR-216	ENSSSCT00000023357	141	162	-10.75	tTTAGAGT-GAaaaacttgtaag	x|||||||x||xxxxxxxxxxxx	tAATCTCAGCTggcaactgtgag	TIMM8B
ssc-miR-216	ENSSSCT00000023438	352	376	-11.29	tTTAGAGTGTTAAACATTTACATat	x|||||||xx:x|x|x||x|||:xx	tAATCTCA--GCTGGCAACTGTGag	DAZAP1
ssc-miR-216	ENSSSCT00000023546	65	87	-15.59	gTTAGAGTACTCCTGCGTCATta	x|||||||xxx||xxx|x||:xx	tAATCTCAGCTGGCAACTGTGag	LPP
ssc-miR-216	ENSSSCT00000023555	166	188	-15.39	aTTAGAGTCTTTTATTtcggacg	x||||||||xx::x||xxxxxxx	tAATCTCAGCTGGCAActgtgag	PRTFDC1
ssc-miR-216	ENSSSCT00000023606	223	245	-11.44	tTTAGAGTTTCTTATTTAggaaa	x|||||||:xx::x||x|xxxxx	tAATCTCAGCTGGCAACTgtgag	TECRL
ssc-miR-216	ENSSSCT00000023702	766	791	-21.84	tTTAGAGTCGTTGGACGTCGGTGCaa	x|||||||||x:xxx|||x|:::|xx	tAATCTCAGCTG---GCAACTGTGag	SELENOI
ssc-miR-216	ENSSSCT00000023708	1321	1343	-11.6	aTTAGAGTatagtcataaagagt	x|||||||xxxxxxxxxxxxxxx	tAATCTCAgctggcaactgtgag	TTC9
ssc-miR-216	ENSSSCT00000023727	303	323	-12.49	tTTAGAGT--GTTTTTGAGATga	x|||||||xx:::x||||x|:xx	tAATCTCAGCTGGCAACTGTGag	VIT
ssc-miR-216	ENSSSCT00000023888	1881	1903	-11.89	tTTAGAGTCTAattaaacttcct	x||||||||x|xxxxxxxxxxxx	tAATCTCAGCTggcaactgtgag	SGPP2
ssc-miR-216	ENSSSCT00000023901	2709	2731	-13.82	gTTAGAGTCAAattaaaaatgga	x||||||||x|xxxxxxxxxxxx	tAATCTCAGCTggcaactgtgag	DGKB
ssc-miR-216	ENSSSCT00000023903	1955	1977	-14.51	cTTAGAGTTTGCGGAAGGTctcc	x|||||||:x:|x|xx|::xxxx	tAATCTCAGCTGGCAACTGtgag	PHF13
ssc-miR-216	ENSSSCT00000023904	891	913	-12.48	tTTAGAGTATTCCTAGGGTAacc	x|||||||xxx||xxx|::|xxx	tAATCTCAGCTGGCAACTGTgag	-
ssc-miR-216	ENSSSCT00000023989	1168	1194	-13.43	tTTAGAGTGTTTTGAATGTTtcaaaaa	x|||||||xxxx:||x:|||xxxxxxx	tAATCTCA----GCTGGCAActgtgag	SLC4A10
ssc-miR-216	ENSSSCT00000023990	165	187	-16.55	cTTAGAGTCGTCaagagtgagag	x|||||||||x|xxxxxxxxxxx	tAATCTCAGCTGgcaactgtgag	ACAD9
ssc-miR-216	ENSSSCT00000023995	238	259	-16.7	aTTAGAGT-GGTCGcaactggtt	x|||||||x|::||xxxxxxxxx	tAATCTCAGCTGGCaactgtgag	ADGRF4
ssc-miR-216	ENSSSCT00000024051	935	955	-17.81	aTTAGAGTC--TTGTAGACttac	x||||||||xx::||x|||xxxx	tAATCTCAGCTGGCAACTGtgag	TMTC1
ssc-miR-216	ENSSSCT00000024055	1524	1544	-12.9	tTTAGAGT--ACCAAGGATcaat	x|||||||xx|||xxx||:xxxx	tAATCTCAGCTGGCAACTGtgag	VPS8
ssc-miR-216	ENSSSCT00000024074	191	213	-10.09	tTTAGAGTAGAgaaatttttatt	x|||||||x||xxxxxxxxxxxx	tAATCTCAGCTggcaactgtgag	MYBL1
ssc-miR-216	ENSSSCT00000024166	778	800	-10.53	tTTAGAGTTtttactatcccggt	x|||||||:xxxxxxxxxxxxxx	tAATCTCAGctggcaactgtgag	FDFT1
ssc-miR-216	ENSSSCT00000024170	3979	4002	-17.91	gTTAGAGTACGACACATCAAACca	x|||||||x||||xxx|x|x||xx	tAATCTCA-GCTGGCAACTGTGag	B3GAT2
ssc-miR-216	ENSSSCT00000024175	880	902	-14.8	gTTAGAGTTTTGTCTTTACcgta	x|||||||:xxx:x||x||xxxx	tAATCTCAGCTGGCAACTGtgag	RALGAPA1
ssc-miR-216	ENSSSCT00000024194	1344	1367	-18.76	tTTAGAGT-GTCTTAGCCGGCGCtc	x|||||||x|x|:xx|xx|:|:|xx	tAATCTCAGCTGG--CAACTGTGag	RNF6
ssc-miR-216	ENSSSCT00000024235	1360	1383	-15.78	cTTAGAGTCTGGTCaaacgatcaa	x||||||||x|::|xxxxxxxxxx	tAATCTCAG-CTGGcaactgtgag	CRTAC1
ssc-miR-216	ENSSSCT00000024244	1111	1135	-24.03	gTTAGAGTCGAAGTCGGTGGTcgga	x||||||||||xx:||x||::xxxx	tAATCTCAGCT--GGCAACTGtgag	BDH2
ssc-miR-216	ENSSSCT00000024251	2382	2404	-10.64	cTTAGAGTTtgggaaggggtcta	x|||||||:xxxxxxxxxxxxxx	tAATCTCAGctggcaactgtgag	DENND2D
ssc-miR-216	ENSSSCT00000024286	624	644	-14.41	tTTAGAGTC-ATT-TTGcttcac	x||||||||x|::x|||xxxxxx	tAATCTCAGCTGGCAACtgtgag	TLL1
ssc-miR-216	ENSSSCT00000024330	3969	3989	-14.59	tTTAGAGT--GTCGTATACGTag	x|||||||xx::|||xx||::xx	tAATCTCAGCTGGCAACTGTGag	-
ssc-miR-216	ENSSSCT00000024361	2139	2162	-13.21	gTTAGAGTTCTAATGTTTATGTga	x|||||||x|x|x:|||x|:::xx	tAATCTCA-GCTGGCAACTGTGag	GUCY1A2
ssc-miR-216	ENSSSCT00000024387	2063	2083	-15.82	cTTAGAGTTTGT--TTGAGACtt	x|||||||:x::xx||||x||xx	tAATCTCAGCTGGCAACTGTGag	ZNF398
ssc-miR-216	ENSSSCT00000024439	1288	1308	-13.37	gTTAGAGT--ACTAATGATcagt	x|||||||xx||:xx|||:xxxx	tAATCTCAGCTGGCAACTGtgag	YARS2
ssc-miR-216	ENSSSCT00000024441	275	297	-10.74	tTTAGAGTaagtataaaacatat	x|||||||xxxxxxxxxxxxxxx	tAATCTCAgctggcaactgtgag	OTOL1
ssc-miR-216	ENSSSCT00000024461	629	646	-18.81	tTTAGAGT-GAC----GACACaa	x|||||||x|||xxxx|||||xx	tAATCTCAGCTGGCAACTGTGag	NT5C3A
ssc-miR-216	ENSSSCT00000024525	664	687	-18.97	gTTAGAGTGGGCCTGGTCGTATgg	x|||||||x|:||x|x|x::|:xx	tAATCTCAGCTGG-CAACTGTGag	PITHD1
ssc-miR-216	ENSSSCT00000024526	455	476	-16.76	tTTAGAGTCGAAC-TAGTCAgaa	x||||||||||x|x|x|x||xxx	tAATCTCAGCTGGCAACTGTgag	RHOBTB3
ssc-miR-216	ENSSSCT00000024535	834	856	-12.79	cTTAGAGTAAGTCAATGACCCat	x|||||||xx::|xx||||x|xx	tAATCTCAGCTGGCAACTGTGag	PIK3C2A
ssc-miR-216	ENSSSCT00000024594	1759	1781	-11.6	aTTAGAGTAAAACtaatcttttt	x|||||||xx|x|xxxxxxxxxx	tAATCTCAGCTGGcaactgtgag	ZNF507
ssc-miR-216	ENSSSCT00000024609	275	301	-17.11	aTTAGAGTATTACATAAATTGACAact	x|||||||x:x||xxxxx||||||xxx	tAATCTCA-GCTGGC---AACTGTgag	KPNA5
ssc-miR-216	ENSSSCT00000024619	1907	1929	-17.69	tTTAGAGTCTCCCCTacctccgg	x||||||||xx||x|xxxxxxxx	tAATCTCAGCTGGCAactgtgag	DGKG
ssc-miR-216	ENSSSCT00000024630	193	216	-19.74	gTTAGAGTAGATCTCCTGGTACaa	x|||||||x||:|xxx||::||xx	tAATCTCAGCTGGCA-ACTGTGag	KMT5B
ssc-miR-216	ENSSSCT00000024687	1443	1463	-14.72	gTTAGAGTT--CCGggtccctag	x|||||||:xx|||xxxxxxxxx	tAATCTCAGCTGGCaactgtgag	CPN2
ssc-miR-216	ENSSSCT00000024705	664	686	-13.26	gTTAGAGTTAATAGagtcttttt	x|||||||:x|:x|xxxxxxxxx	tAATCTCAGCTGGCaactgtgag	USP24
ssc-miR-216	ENSSSCT00000024741	2121	2142	-13.45	tTTAGAGT--ATTGTCTGGTCCgt	x|||||||xx|::||x||::x|xx	tAATCTCAGCTGGCA-ACTGTGag	PPIL4
ssc-miR-216	ENSSSCT00000024743	648	670	-18.32	gTTAGAGTAGACCACTGTCtgag	x|||||||x||||xx||x|xxxx	tAATCTCAGCTGGCAACTGtgag	ABCB8
ssc-miR-216	ENSSSCT00000024773	7	29	-19.66	aTTAGAGTACGCCGTccttttct	x|||||||xx:||||xxxxxxxx	tAATCTCAGCTGGCAactgtgag	CARMIL2
ssc-miR-216	ENSSSCT00000024775	125	146	-14.24	aTTAGAGT-GTCTGgggtagggg	x|||||||x|x|:|xxxxxxxxx	tAATCTCAGCTGGCaactgtgag	WAC
ssc-miR-216	ENSSSCT00000024804	2390	2411	-25.19	gTTAGAGT-GATTGATGACctcc	x|||||||x||::|x||||xxxx	tAATCTCAGCTGGCAACTGtgag	AASDH
ssc-miR-216	ENSSSCT00000024808	100	124	-15.51	tTTAGAGTCCCTCGACTTTAGAacg	x||||||||xx:||xx||x|x|xxx	tAATCTCAGCTGGC--AACTGTgag	ATG10
ssc-miR-216	ENSSSCT00000024819	1201	1221	-14.19	aTTAGAGT--ATTATCGACAaaa	x|||||||xx|::x|x||||xxx	tAATCTCAGCTGGCAACTGTgag	MAMDC2
ssc-miR-216	ENSSSCT00000024820	547	571	-16.81	aTTAGAGTTTAGCCAATCCACAatt	x|||||||:x|x||xx|xx|||xxx	tAATCTCAGCT-GGCAAC-TGTgag	WDR7
ssc-miR-216	ENSSSCT00000024852	644	668	-14.53	gTTAGAGTAGTTCTATTAGAAACtt	x|||||||x|x:|xx||x||x||xx	tAATCTCAGCTGGC-AA-CTGTGag	-
ssc-miR-216	ENSSSCT00000024859	4697	4719	-13.32	gTTAGAGTTCCTCTTCGttccga	x|||||||:xx:|x|x|xxxxxx	tAATCTCAGCTGGCAACtgtgag	DTNA
ssc-miR-216	ENSSSCT00000024889	1111	1133	-18.55	aTTAGAGTCtttccggatccgtg	x||||||||xxxxxxxxxxxxxx	tAATCTCAGctggcaactgtgag	-
ssc-miR-216	ENSSSCT00000024893	1257	1279	-17.13	tTTAGAGTCGATataaaaataga	x||||||||||:xxxxxxxxxxx	tAATCTCAGCTGgcaactgtgag	TRPC6
ssc-miR-216	ENSSSCT00000024910	91	111	-15.85	tTTAGAGTCTAT--TAGACAgaa	x||||||||x|:xx|x||||xxx	tAATCTCAGCTGGCAACTGTgag	MDM1
ssc-miR-216	ENSSSCT00000024936	2313	2333	-10.09	tTTAGAGT--AATGTAAGTAagt	x|||||||xx|x:||xx::|xxx	tAATCTCAGCTGGCAACTGTgag	ZFP30
ssc-miR-216	ENSSSCT00000024968	1870	1891	-13.04	gTTAGAGT-GAAAGTattttaag	x|||||||x||xx||xxxxxxxx	tAATCTCAGCTGGCAactgtgag	RAP2C
ssc-miR-216	ENSSSCT00000025034	38	60	-11.54	tTTAGAGTACTTTATTAAGAagg	x|||||||xxx::x||x|x|xxx	tAATCTCAGCTGGCAACTGTgag	TMEM87B
ssc-miR-216	ENSSSCT00000025072	139	167	-16.76	tTTAGAGTTAGGTTTATCGATGAGTACta	x|||||||:x|xxxx|:||x|||x:||xx	tAATCTCAG-C----TGGCAACT-GTGag	NR1D2
ssc-miR-216	ENSSSCT00000025082	2476	2498	-11.63	cTTAGAGTCagtaataattatat	x||||||||xxxxxxxxxxxxxx	tAATCTCAGctggcaactgtgag	CAVIN2
ssc-miR-216	ENSSSCT00000025090	994	1015	-16.55	aTTAGAGT-GTGTGTGGTCATtc	x|||||||x|xx:||x|x||:xx	tAATCTCAGCTGGCAACTGTGag	ZFR
ssc-miR-216	ENSSSCT00000025125	615	637	-15.95	tTTAGAGTCTGGAACG--GACGTga	x||||||||xx||x||xx|||::xx	tAATCTCAG--CTGGCAACTGTGag	DDX18
ssc-miR-216	ENSSSCT00000025140	1310	1332	-12.94	tTTAGAGTGGGAGGTcctttctt	x|||||||x|:xx||xxxxxxxx	tAATCTCAGCTGGCAactgtgag	RSBN1
ssc-miR-216	ENSSSCT00000025160	549	569	-12.43	gTTAGAGTT--TTGTTatttttg	x|||||||:xx::|||xxxxxxx	tAATCTCAGCTGGCAActgtgag	KDM2B
ssc-miR-216	ENSSSCT00000025162	1957	1980	-12.77	aTTAGAGTGTCTTCATTTAAATtg	x|||||||x:xx:|x||x|x|:xx	tAATCTCA-GCTGGCAACTGTGag	A4GNT
ssc-miR-216	ENSSSCT00000025190	1801	1821	-13.45	tTTAGAGTT--TCACTGACtttg	x|||||||:xx:|xx||||xxxx	tAATCTCAGCTGGCAACTGtgag	-
ssc-miR-216	ENSSSCT00000025191	127	149	-12.65	tTTAGAGTGCTTCTTTAATGact	x|||||||xxx:|x||x|::xxx	tAATCTCAGCTGGCAACTGTgag	MICU2
ssc-miR-216	ENSSSCT00000025197	162	185	-16.61	tTTAGAGTCTGACaaatatcaagg	x||||||||x|||xxxxxxxxxxx	tAATCTCAG-CTGgcaactgtgag	CCDC110
ssc-miR-216	ENSSSCT00000025220	1637	1659	-17.31	aTTAGAGTTGtagagacgagtcc	x|||||||:|xxxxxxxxxxxxx	tAATCTCAGCtggcaactgtgag	-
ssc-miR-216	ENSSSCT00000025314	3879	3903	-18	tTTAGAGTTCGATCCACTAAAACaa	x|||||||x|||x||xx|x|x||xx	tAATCTCA-GCT-GGCAACTGTGag	-
ssc-miR-216	ENSSSCT00000025350	256	278	-13.17	cTTAGAGTAGGT-GTCGGATATgt	x|||||||x|::x||x|x|:|:xx	tAATCTCAGCTGGCAAC-TGTGag	-
ssc-miR-216	ENSSSCT00000025424	100	126	-16.97	tTTAGAGTTTTATCTCTAAAGACATtc	x|||||||:xx|:|xx|xxx||||:xx	tAATCTCAGC-TGGCAA---CTGTGag	FAM160A1
ssc-miR-216	ENSSSCT00000025436	1919	1941	-16.51	aTTAGAGTAGtgaactcgggaat	x|||||||x|xxxxxxxxxxxxx	tAATCTCAGCtggcaactgtgag	BRCA1
ssc-miR-216	ENSSSCT00000025548	1940	1962	-15.23	tTTAGAGTCAAGTACGAACATtt	x||||||||x|x:xxxx|||:xx	tAATCTCAGCTGGCAACTGTGag	EFR3B
ssc-miR-216	ENSSSCT00000025556	2295	2318	-13.26	tTTAGAGTCTTAATGTatcgtctt	x||||||||xx|x:||xxxxxxxx	tAATCTCAGC-TGGCAactgtgag	CLMP
ssc-miR-216	ENSSSCT00000025624	1669	1696	-23.68	aTTAGAGTCTCTTCAGTCCGTTGA-ACgg	x||||||||xxxxxx|x|||||||x||xx	tAATCTCAG------CTGGCAACTGTGag	LNPK
ssc-miR-216	ENSSSCT00000025641	1500	1522	-13.69	gTTAGAGTCCTACTTTccccggc	x||||||||xxx|x||xxxxxxx	tAATCTCAGCTGGCAActgtgag	SIK3
ssc-miR-216	ENSSSCT00000025725	1776	1799	-22.63	tTTAGAGTCAGGCTGACGAGATtt	x||||||||x|:|:|xx||x|:xx	tAATCTCAG-CTGGCAACTGTGag	ARHGEF5
ssc-miR-216	ENSSSCT00000025739	653	675	-10.09	tTTAGAGTgttcaagattcagga	x|||||||xxxxxxxxxxxxxxx	tAATCTCAgctggcaactgtgag	SNTB2
ssc-miR-216	ENSSSCT00000025758	2591	2616	-20.17	cTTAGAGTATGACTCACTTTACTCgg	x|||||||x:|||:xxx||x||x|xx	tAATCTCA-GCTGGC--AACTGTGag	ZMPSTE24
ssc-miR-216	ENSSSCT00000025759	1390	1412	-10.4	tTTAGAGTGAATCtagtgtgtag	x|||||||xx|:|xxxxxxxxxx	tAATCTCAGCTGGcaactgtgag	NEDD9
ssc-miR-216	ENSSSCT00000025781	232	252	-10.25	tTTAGAGT--ATAGAAGTCAggg	x|||||||xx|:x|xx|x||xxx	tAATCTCAGCTGGCAACTGTgag	NFATC3
ssc-miR-216	ENSSSCT00000025881	231	254	-16.26	cTTAGAGTCCCTGAGTTGAAAaat	x||||||||xx:xx|||||x|xxx	tAATCTCAGCTGG-CAACTGTgag	STEAP3
ssc-miR-216	ENSSSCT00000025884	1940	1960	-19.55	gTTAGAGTT--CCGTCGAatcgt	x|||||||:xx||||x||xxxxx	tAATCTCAGCTGGCAACTgtgag	-
ssc-miR-216	ENSSSCT00000025886	2262	2283	-16.87	tTTAGAGTGGGT-GTcacttaaa	x|||||||x|::x||xxxxxxxx	tAATCTCAGCTGGCAactgtgag	TRPM2
ssc-miR-216	ENSSSCT00000025909	814	836	-11.78	cTTAGAGTAAACaacagtagttg	x|||||||xx||xxxxxxxxxxx	tAATCTCAGCTGgcaactgtgag	BRWD1
ssc-miR-216	ENSSSCT00000025938	2139	2162	-13.21	gTTAGAGTTCTAATGTTTATGTga	x|||||||x|x|x:|||x|:::xx	tAATCTCA-GCTGGCAACTGTGag	GUCY1A2
ssc-miR-216	ENSSSCT00000025975	1431	1450	-17.02	aTTAGAGT-G--CATTGTCACtg	x|||||||x|xx|x|||x|||xx	tAATCTCAGCTGGCAACTGTGag	ZNF711
ssc-miR-216	ENSSSCT00000025987	135	157	-25.09	tTTAGAGTCGACTGTTcgttttc	x|||||||||||:|||xxxxxxx	tAATCTCAGCTGGCAActgtgag	PBX4
ssc-miR-216	ENSSSCT00000025989	355	377	-13.21	tTTAGAGTCCACaagtcaaagaa	x||||||||x||xxxxxxxxxxx	tAATCTCAGCTGgcaactgtgag	KRAS
ssc-miR-216	ENSSSCT00000026020	485	505	-16.5	aTTAGAGT--AATGTGGACGata	x|||||||xx|x:||x|||:xxx	tAATCTCAGCTGGCAACTGTgag	SC5D
ssc-miR-216	ENSSSCT00000026025	486	514	-19.09	cTTAGAGTAGTAGGGACTGTCGGATATgg	x|||||||x|xxxxx||:||x|x|:|:xx	tAATCTCAGC-----TGGCAAC-TGTGag	-
ssc-miR-216	ENSSSCT00000026037	359	383	-16.93	gTTAGAGTTTTGGAAAGTCGG-ACgg	x|||||||:xxx||xx||x|:x||xx	tAATCTCAG---CTGGCAACTGTGag	PCDHAC2
ssc-miR-216	ENSSSCT00000026056	1767	1790	-10.18	cTTAGAGTGTATTCCTCGGTcttc	x|||||||xx|:x|x|x|::xxxx	tAATCTCAGCTG-GCAACTGtgag	NFYA
ssc-miR-216	ENSSSCT00000026077	1598	1620	-14.69	aTTAGAGTTGttttaattgcaga	x|||||||:|xxxxxxxxxxxxx	tAATCTCAGCtggcaactgtgag	NR5A2
ssc-miR-216	ENSSSCT00000026092	1738	1759	-16.54	gTTAGAGTT-AGTGACAACAaaa	x|||||||:x|x:|xxx|||xxx	tAATCTCAGCTGGCAACTGTgag	FNDC3A
ssc-miR-216	ENSSSCT00000026094	1872	1895	-15.3	tTTAGAGTTTTACCGATtttctga	x|||||||:xx||||x|xxxxxxx	tAATCTCAGC-TGGCAActgtgag	-
ssc-miR-216	ENSSSCT00000026117	1815	1839	-11.87	gTTAGAGTTATGAAATTTTGCGaaa	x|||||||:xx||xxx||x:|:xxx	tAATCTCAG--CTGGCAACTGTgag	RCOR3
ssc-miR-216	ENSSSCT00000026121	969	989	-14.31	gTTAGAGT--ACCAAGGATcagc	x|||||||xx|||xxx||:xxxx	tAATCTCAGCTGGCAACTGtgag	TPP1
ssc-miR-216	ENSSSCT00000026141	1505	1527	-16.65	tTTAGAGTCGTTCactttgtgga	x|||||||||x:|xxxxxxxxxx	tAATCTCAGCTGGcaactgtgag	NAV3
ssc-miR-216	ENSSSCT00000026187	3924	3948	-11.96	cTTAGAGTAAATACTCTTGtaagtg	x|||||||xx|xx|:x|||xxxxxx	tAATCTCAGCT--GGCAACtgtgag	NAB1
ssc-miR-216	ENSSSCT00000026219	2620	2645	-18.42	tTTAGAGTCTGGACCCTCCGATCCgt	x||||||||xx||||x|xx||:x|xx	tAATCTCAG--CTGGCAA-CTGTGag	-
ssc-miR-216	ENSSSCT00000026240	2059	2081	-11.68	tTTAGAGTTAAaataaatacagt	x|||||||:x|xxxxxxxxxxxx	tAATCTCAGCTggcaactgtgag	-
ssc-miR-216	ENSSSCT00000026279	1382	1404	-13.4	aTTAGAGTCttatagaactaaag	x||||||||xxxxxxxxxxxxxx	tAATCTCAGctggcaactgtgag	SHROOM4
ssc-miR-216	ENSSSCT00000026326	2111	2133	-18.2	cTTAGAGTCGAACAAGGAatgac	x||||||||||x|xxx||xxxxx	tAATCTCAGCTGGCAACTgtgag	DIO1
ssc-miR-216	ENSSSCT00000026411	622	644	-14.35	tTTAGAGTTCAATCTTAACTCgt	x|||||||:x|x:x||x||x|xx	tAATCTCAGCTGGCAACTGTGag	RSL24D1
ssc-miR-216	ENSSSCT00000026412	464	483	-12.43	tTTAGAGT--AC-GTTCAAATtg	x|||||||xx||x|||x|x|:xx	tAATCTCAGCTGGCAACTGTGag	IDH1
ssc-miR-216	ENSSSCT00000026437	1736	1758	-13.34	tTTAGAGTTAAGATTTAATACat	x|||||||:x|xxx||x|:||xx	tAATCTCAGCTGGCAACTGTGag	-
ssc-miR-216	ENSSSCT00000026441	2125	2147	-14.34	tTTAGAGTTGAGTCTTtttgtct	x|||||||:||x:x||xxxxxxx	tAATCTCAGCTGGCAActgtgag	PEDS1
ssc-miR-216	ENSSSCT00000026545	2657	2679	-11.35	tTTAGAGTATATTaccagagtaa	x|||||||xx|::xxxxxxxxxx	tAATCTCAGCTGGcaactgtgag	ZNF527
ssc-miR-216	ENSSSCT00000026616	435	459	-11.57	aTTAGAGTTTGTTAATTTTATATta	x|||||||:x:::xxx||x|:|:xx	tAATCTCAGCTGGC--AACTGTGag	RER1
ssc-miR-216	ENSSSCT00000026666	294	318	-21.48	tTTAGAGTTGAACTGGTCTATACtt	x|||||||:||x|xx||xx|:||xx	tAATCTCAGCTGG--CAACTGTGag	YBX1
ssc-miR-216	ENSSSCT00000026677	316	339	-16.06	cTTAGAGTCTGATacaccattgtt	x||||||||x||:xxxxxxxxxxx	tAATCTCAG-CTGgcaactgtgag	RAB8B
ssc-miR-216	ENSSSCT00000026724	291	312	-14.68	tTTAGAGTATACATTTG-TACta	x|||||||xx||xx|||x:||xx	tAATCTCAGCTGGCAACTGTGag	USP48
ssc-miR-216	ENSSSCT00000026729	3159	3181	-16.46	tTTAGAGTTAAT-GTAGGACAgta	x|||||||:x|:x||x|x|||xxx	tAATCTCAGCTGGCAAC-TGTgag	TMX4
ssc-miR-216	ENSSSCT00000026785	776	795	-15.61	tTTAGAGT--ATTCTGGA-ACtc	x|||||||xx|::x|x||x||xx	tAATCTCAGCTGGCAACTGTGag	ABCD3
ssc-miR-216	ENSSSCT00000026833	688	711	-16.89	tTTAGAGTATGGTCTCTGATTCga	x|||||||x:|::|xx|||:x|xx	tAATCTCA-GCTGGCAACTGTGag	DRAM2
ssc-miR-216	ENSSSCT00000026903	161	183	-13.34	tTTAGAGTTAAGATTTAATACat	x|||||||:x|xxx||x|:||xx	tAATCTCAGCTGGCAACTGTGag	-
ssc-miR-216	ENSSSCT00000026948	100	126	-16.97	tTTAGAGTTTTATCTCTAAAGACATtc	x|||||||:xx|:|xx|xxx||||:xx	tAATCTCAGC-TGGCAA---CTGTGag	FAM160A1
ssc-miR-216	ENSSSCT00000026950	1163	1185	-11.33	gTTAGAGTTctaagtagtttagt	x|||||||:xxxxxxxxxxxxxx	tAATCTCAGctggcaactgtgag	DENND1A
ssc-miR-216	ENSSSCT00000027040	339	363	-12.89	aTTAGAGTAAACAATAATGAAAata	x|||||||xx||xx|xx|||x|xxx	tAATCTCAGCTGGCA--ACTGTgag	TRMT5
ssc-miR-216	ENSSSCT00000027073	2765	2786	-16.02	cTTAGAGTAAAA-GTTGTCCCtc	x|||||||xx|xx||||x|x|xx	tAATCTCAGCTGGCAACTGTGag	TIA1
ssc-miR-216	ENSSSCT00000027084	793	817	-14.16	cTTAGAGTTTCGACGGGTcttgttt	x|||||||xx||||x|x|xxxxxxx	tAATCTCA--GCTGGCAActgtgag	KLHDC10
ssc-miR-216	ENSSSCT00000027109	1167	1189	-11.68	tTTAGAGTTataaggagaaagtc	x|||||||:xxxxxxxxxxxxxx	tAATCTCAGctggcaactgtgag	EML1
ssc-miR-216	ENSSSCT00000027133	318	340	-10.09	tTTAGAGTataaaaaacataggg	x|||||||xxxxxxxxxxxxxxx	tAATCTCAgctggcaactgtgag	LRRC52
ssc-miR-216	ENSSSCT00000027174	1364	1388	-12.93	gTTAGAGTAGCAAGGATTAACcgaa	x|||||||x|x|xx|x||x||xxxx	tAATCTCAGC-TGGC-AACTGtgag	-
ssc-miR-216	ENSSSCT00000027176	235	257	-11.93	aTTAGAGTAGTTTCTaataagat	x|||||||x|x::x|xxxxxxxx	tAATCTCAGCTGGCAactgtgag	SAMD13
ssc-miR-216	ENSSSCT00000027177	708	731	-13.23	tTTAGAGTCTAGAAGTTCGTGTca	x||||||||x|xxx|||x::::xx	tAATCTCAGCTGG-CAACTGTGag	WT1
ssc-miR-216	ENSSSCT00000027178	302	324	-10.09	tTTAGAGTAAATATTTttagggt	x|||||||xx|:xx||xxxxxxx	tAATCTCAGCTGGCAActgtgag	NFU1
ssc-miR-216	ENSSSCT00000027179	1321	1343	-10.83	gTTAGAGTTCTTAATTAATtata	x|||||||:xx:xx||x|:xxxx	tAATCTCAGCTGGCAACTGtgag	INTS12
ssc-miR-216	ENSSSCT00000027184	1967	1987	-17.1	tTTAGAGTT--TTGACGAGACtc	x|||||||:xx::|xx||x||xx	tAATCTCAGCTGGCAACTGTGag	HMGXB4
ssc-miR-216	ENSSSCT00000027200	1212	1233	-14.4	tTTAGAGT-GATGGTCCATGTgt	x|||||||x||:x||xx|:::xx	tAATCTCAGCTGGCAACTGTGag	-
ssc-miR-216	ENSSSCT00000027288	366	387	-16.59	tTTAGAGT-GAAAGAGGACGgta	x|||||||x||xx|xx|||:xxx	tAATCTCAGCTGGCAACTGTgag	ERBB3
ssc-miR-216	ENSSSCT00000027295	438	460	-12.49	tTTAGAGTGGAataaatgtcttc	x|||||||x||xxxxxxxxxxxx	tAATCTCAGCTggcaactgtgag	DOCK4
ssc-miR-216	ENSSSCT00000027313	1273	1296	-16.02	tTTAGAGTCGTGAAGATGAataat	x|||||||||x:xx|x|||xxxxx	tAATCTCAGC-TGGCAACTgtgag	DTX3L
ssc-miR-216	ENSSSCT00000027314	33	55	-22.58	cTTAGAGTCGATCAGTCCCACga	x||||||||||:|xx|xx|||xx	tAATCTCAGCTGGCAACTGTGag	SSPN
ssc-miR-216	ENSSSCT00000027328	989	1011	-19.07	gTTAGAGTCTGGTC-TTCAgtcaa	x||||||||x|::|x||x|xxxxx	tAATCTCAG-CTGGCAACTgtgag	NOL9
ssc-miR-216	ENSSSCT00000027336	415	437	-12.71	cTTAGAGTTCATgaaatcgctac	x|||||||:x|:xxxxxxxxxxx	tAATCTCAGCTGgcaactgtgag	DHCR24
ssc-miR-216	ENSSSCT00000027359	622	641	-15.26	aTTAGAGT--AC-GTGTACAggt	x|||||||xx||x||xx|||xxx	tAATCTCAGCTGGCAACTGTgag	STAT6
ssc-miR-216	ENSSSCT00000027376	78	99	-12.32	cTTAGAGTTT-CAGGTGTCctta	x|||||||:xx|x|x||x|xxxx	tAATCTCAGCTGGCAACTGtgag	KDM3A
ssc-miR-216	ENSSSCT00000027406	1311	1335	-14.26	gTTAGAGTACCTATGGTCAACCCaa	x|||||||xx|x|:x||xx||x|xx	tAATCTCA--GCTGGCAACTGTGag	-
ssc-miR-216	ENSSSCT00000027433	421	442	-14.04	cTTAGAGTAG-CCGaaatagttc	x|||||||x|x|||xxxxxxxxx	tAATCTCAGCTGGCaactgtgag	YLPM1
ssc-miR-216	ENSSSCT00000027438	2634	2658	-16.23	gTTAGAGTACCAAGGATCGACctaa	x|||||||x|x|xx|x|x|||xxxx	tAATCTCA-GCTGGCAA-CTGtgag	YTHDF2
ssc-miR-216	ENSSSCT00000027440	4425	4447	-14.74	cTTAGAGTCTGTAGggattttct	x||||||||x::x|xxxxxxxxx	tAATCTCAGCTGGCaactgtgag	SS18L1
ssc-miR-216	ENSSSCT00000027449	2133	2157	-14.49	tTTAGAGTTTTAATTGTAAACttgt	x|||||||:xxx|::||xx||xxxx	tAATCTCAGC--TGGCAACTGtgag	NAA40
ssc-miR-216	ENSSSCT00000027450	289	311	-15	tTTAGAGTTGtttcacccacatt	x|||||||:|xxxxxxxxxxxxx	tAATCTCAGCtggcaactgtgag	RPL17-C18orf32
ssc-miR-216	ENSSSCT00000027459	57	79	-13.43	aTTAGAGTCtttaaatttttacg	x||||||||xxxxxxxxxxxxxx	tAATCTCAGctggcaactgtgag	NRK
ssc-miR-216	ENSSSCT00000027500	1855	1877	-16.68	aTTAGAGTCGTCAGaagtaaaag	x|||||||||x|x|xxxxxxxxx	tAATCTCAGCTGGCaactgtgag	ABL2
ssc-miR-216	ENSSSCT00000027565	359	383	-16.93	gTTAGAGTTTTGGAAAGTCGG-ACgg	x|||||||:xxx||xx||x|:x||xx	tAATCTCAG---CTGGCAACTGTGag	PCDHAC2
ssc-miR-216	ENSSSCT00000027572	2489	2509	-13.95	aTTAGAGT--GTTGTCAAAACac	x|||||||xx:::||xx|x||xx	tAATCTCAGCTGGCAACTGTGag	TNXB
ssc-miR-216	ENSSSCT00000027576	922	946	-11.84	tTTAGAGTGTCCAACTTTTGTATgt	x|||||||xx|x|x|x||x::|:xx	tAATCTCA--GCTGGCAACTGTGag	DHX36
ssc-miR-216	ENSSSCT00000027581	380	402	-12.41	tTTAGAGTCatgtaaaagtggta	x||||||||xxxxxxxxxxxxxx	tAATCTCAGctggcaactgtgag	TAC1
ssc-miR-216	ENSSSCT00000027589	79	105	-14.39	gTTAGAGTAAATAAACGTCTGAataac	x|||||||xx|:xxx|||x|||xxxxx	tAATCTCAGCTG---GCA-ACTgtgag	RAMP3
ssc-miR-216	ENSSSCT00000027600	1168	1194	-13.43	tTTAGAGTGTTTTGAATGTTtcaaaaa	x|||||||xxxx:||x:|||xxxxxxx	tAATCTCA----GCTGGCAActgtgag	SLC4A10
ssc-miR-216	ENSSSCT00000027607	1931	1953	-13.42	tTTAGAGTAAGAAGTTGtgaaac	x|||||||xx:xx||||xxxxxx	tAATCTCAGCTGGCAACtgtgag	ALDH1A1
ssc-miR-216	ENSSSCT00000027628	520	541	-18.9	aTTAGAGT-GACCTCAGAgttgg	x|||||||x||||xxx||xxxxx	tAATCTCAGCTGGCAACTgtgag	PRDX1
ssc-miR-216	ENSSSCT00000027658	353	373	-17.19	tTTAGAGTTGA--GTTATCTCtc	x|||||||:||xx|||xx|x|xx	tAATCTCAGCTGGCAACTGTGag	PLCH1
ssc-miR-216	ENSSSCT00000027663	47	67	-15.11	tTTAGAGTC--CCGaacaaatgt	x||||||||xx|||xxxxxxxxx	tAATCTCAGCTGGCaactgtgag	EPHA5
ssc-miR-216	ENSSSCT00000027674	687	708	-16.52	tTTAGAGTCT-CTTTTGGagtcg	x||||||||xx|:x|||:xxxxx	tAATCTCAGCTGGCAACTgtgag	MYO1C
ssc-miR-216	ENSSSCT00000027685	438	462	-14.67	gTTAGAGTTCAAAATACTTATACtc	x|||||||:x|xxx|xx|x|:||xx	tAATCTCAGCTGGCA--ACTGTGag	-
ssc-miR-216	ENSSSCT00000027690	1279	1301	-15.33	aTTAGAGTCAAGGGGGGAgggta	x||||||||x|xx|xx||xxxxx	tAATCTCAGCTGGCAACTgtgag	TMPRSS6
ssc-miR-216	ENSSSCT00000027694	1649	1674	-21.91	cTTAGAGTCCCGAGACTCG--GACACcc	x||||||||xxxx|||x||xx|||||xx	tAATCTCAG----CTG-GCAACTGTGag	MSI1
ssc-miR-216	ENSSSCT00000027768	448	468	-12.27	tTTAGAGTT--CTTTTCGTAaag	x|||||||:xx|:x||x::|xxx	tAATCTCAGCTGGCAACTGTgag	TACC2
ssc-miR-216	ENSSSCT00000027801	1705	1734	-19.96	cTTAGAGTTTCACTAGGTCGTCTGACttcc	x|||||||:xxxxxx|::|||x||||xxxx	tAATCTCAG------CTGGCA-ACTGtgag	DDX46
ssc-miR-216	ENSSSCT00000027841	285	307	-13.66	aTTAGAGTTCACgagtacgtaat	x|||||||:x||xxxxxxxxxxx	tAATCTCAGCTGgcaactgtgag	RAB2B
ssc-miR-216	ENSSSCT00000027842	1081	1101	-15.47	aTTAGAGTT-ACT-TAGATAgaa	x|||||||:x||:x|x||:|xxx	tAATCTCAGCTGGCAACTGTgag	LRRC7
ssc-miR-216	ENSSSCT00000027910	1881	1904	-12.75	tTTAGAGTTTGTTAGTTTGCGTaa	x|||||||:x:::x|||x:|::xx	tAATCTCAGCTGG-CAACTGTGag	DCAF12
ssc-miR-216	ENSSSCT00000027944	470	493	-14.88	tTTAGAGTGAAAGGGTTGGaggtc	x|||||||xx|xx|x|||:xxxxx	tAATCTCAGCTGGC-AACTgtgag	ANO1
ssc-miR-216	ENSSSCT00000027967	692	711	-11.05	tTTAGAGT--ATC-TAGAaggac	x|||||||xx|:|x|x||xxxxx	tAATCTCAGCTGGCAACTgtgag	CGRRF1
ssc-miR-216	ENSSSCT00000028024	1323	1345	-12.43	aTTAGAGTACACatacatgtata	x|||||||xx||xxxxxxxxxxx	tAATCTCAGCTGgcaactgtgag	IL1RAP
ssc-miR-216	ENSSSCT00000028028	4497	4518	-17.7	tTTAGAGTAGAC-GTTGGatgtg	x|||||||x|||x||||:xxxxx	tAATCTCAGCTGGCAACTgtgag	TIMM50
ssc-miR-216	ENSSSCT00000028063	1365	1387	-17.24	gTTAGAGTTTACTTATGTCATat	x|||||||:x||:xx||x||:xx	tAATCTCAGCTGGCAACTGTGag	GFM1
ssc-miR-216	ENSSSCT00000028065	615	638	-17.16	tTTAGAGTCTGGGGGGTACTACgg	x||||||||x|:xx|x|xx:||xx	tAATCTCAG-CTGGCAACTGTGag	FGD3
ssc-miR-216	ENSSSCT00000028087	398	420	-18.03	gTTAGAGTCAATGGTTAATAgca	x||||||||x|:x|||x|:|xxx	tAATCTCAGCTGGCAACTGTgag	RUFY3
ssc-miR-216	ENSSSCT00000028090	2130	2152	-13.26	cTTAGAGTCAACacaaactgagg	x||||||||x||xxxxxxxxxxx	tAATCTCAGCTGgcaactgtgag	KLB
ssc-miR-216	ENSSSCT00000028111	500	522	-11.56	tTTAGAGTTtttgggtttggatg	x|||||||:xxxxxxxxxxxxxx	tAATCTCAGctggcaactgtgag	PDIK1L
ssc-miR-216	ENSSSCT00000028129	1310	1332	-12.67	tTTAGAGTTGGaaatctaagatt	x|||||||:|:xxxxxxxxxxxx	tAATCTCAGCTggcaactgtgag	ARHGAP28
ssc-miR-216	ENSSSCT00000028138	379	401	-13.68	cTTAGAGTGGAAAGTGGtttgag	x|||||||x||xx||x|xxxxxx	tAATCTCAGCTGGCAACtgtgag	PGAP4
ssc-miR-216	ENSSSCT00000028192	1166	1189	-12.22	cTTAGAGTCAGAGGGGTagttatt	x||||||||x||xx|x|xxxxxxx	tAATCTCAG-CTGGCAActgtgag	AKNA
ssc-miR-216	ENSSSCT00000028249	1279	1301	-15.33	aTTAGAGTCAAGGGGGGAgggta	x||||||||x|xx|xx||xxxxx	tAATCTCAGCTGGCAACTgtgag	TMPRSS6
ssc-miR-216	ENSSSCT00000028266	197	219	-17.1	tTTAGAGTTGAGCACGGAAAgtc	x|||||||:||x|xxx||x|xxx	tAATCTCAGCTGGCAACTGTgag	ANKS1B
ssc-miR-216	ENSSSCT00000028286	317	339	-17.15	gTTAGAGTCTATTGgggtttatt	x||||||||x|::|xxxxxxxxx	tAATCTCAGCTGGCaactgtgag	SMIM14
ssc-miR-216	ENSSSCT00000028294	2248	2268	-11.6	aTTAGAGTAGAA--TTTATAgag	x|||||||x||xxx||x|:|xxx	tAATCTCAGCTGGCAACTGTgag	PI4K2B
ssc-miR-216	ENSSSCT00000028296	1719	1740	-15.1	aTTAGAGTAGTTT-TTGATAaaa	x|||||||x|x::x||||:|xxx	tAATCTCAGCTGGCAACTGTgag	SMNDC1
ssc-miR-216	ENSSSCT00000028391	1590	1612	-17.27	cTTAGAGTCttgtgaagtctcgt	x||||||||xxxxxxxxxxxxxx	tAATCTCAGctggcaactgtgag	ABCG1
ssc-miR-216	ENSSSCT00000028460	2235	2257	-11.6	aTTAGAGTaaaaataacttaatt	x|||||||xxxxxxxxxxxxxxx	tAATCTCAgctggcaactgtgag	GUCY1B1
ssc-miR-216	ENSSSCT00000028484	147	169	-11.35	aTTAGAGTTttacaaacccctaa	x|||||||:xxxxxxxxxxxxxx	tAATCTCAGctggcaactgtgag	ACAT1
ssc-miR-216	ENSSSCT00000028503	640	663	-10.45	tTTAGAGTAAGGGGGTTtttagtt	x|||||||xx|:xx|||xxxxxxx	tAATCTCAG-CTGGCAActgtgag	PRRT1
ssc-miR-216	ENSSSCT00000028507	841	863	-10.32	tTTAGAGTAGAATGgaaaaaaac	x|||||||x||x:|xxxxxxxxx	tAATCTCAGCTGGCaactgtgag	-
ssc-miR-216	ENSSSCT00000028521	1638	1660	-16.39	cTTAGAGTCCACTACTCGGACtg	x||||||||x||:xx|x:x||xx	tAATCTCAGCTGGCAACTGTGag	ANAPC7
ssc-miR-216	ENSSSCT00000028543	565	589	-17.31	cTTAGAGTCTGAGCCACCGACtgac	x||||||||x||x||xxx|||xxxx	tAATCTCAG-CT-GGCAACTGtgag	MCFD2
ssc-miR-216	ENSSSCT00000028597	1000	1023	-11.88	aTTAGAGTATTATCTTTtcgtcgg	x|||||||x:x|:|x||xxxxxxx	tAATCTCA-GCTGGCAActgtgag	PTPDC1
ssc-miR-216	ENSSSCT00000028599	864	886	-12.8	cTTAGAGTCCCTTCCTTACctaa	x||||||||xx::xx|x||xxxx	tAATCTCAGCTGGCAACTGtgag	ARCN1
ssc-miR-216	ENSSSCT00000028622	748	769	-12.99	tTTAGAGT--ACCTGTctcctaaa	x|||||||xx|||x||xxxxxxxx	tAATCTCAGCTGG-CAactgtgag	CEP128
ssc-miR-216	ENSSSCT00000028641	1844	1866	-17.92	tTTAGAGTGGTCCGgagcggggt	x|||||||x|x|||xxxxxxxxx	tAATCTCAGCTGGCaactgtgag	E2F6
ssc-miR-216	ENSSSCT00000028670	975	998	-15.17	gTTAGAGTTTTAGTGTCAAGACtt	x|||||||:xx|x:||xx|x||xx	tAATCTCAGC-TGGCAACTGTGag	PRRG1
ssc-miR-216	ENSSSCT00000028723	185	207	-11.76	tTTAGAGTTAAattaagtctctc	x|||||||:x|xxxxxxxxxxxx	tAATCTCAGCTggcaactgtgag	GCNT4
ssc-miR-216	ENSSSCT00000028741	2772	2794	-11.5	gTTAGAGTATTTTAATTACAagg	x|||||||xxx::xx|x|||xxx	tAATCTCAGCTGGCAACTGTgag	FSBP
ssc-miR-216	ENSSSCT00000028752	860	881	-11.6	aTTAGAGTA-AGTGTcagaaagg	x|||||||xx|x:||xxxxxxxx	tAATCTCAGCTGGCAactgtgag	NID1
ssc-miR-216	ENSSSCT00000028771	1920	1943	-15.17	aTTAGAGTCTAAAGATAGATcttc	x||||||||x|xx|x|x||:xxxx	tAATCTCAGCTGGCAA-CTGtgag	NPL
ssc-miR-216	ENSSSCT00000028789	859	878	-17.37	gTTAGAGTC-AC--TTAATACat	x||||||||x||xx||x|:||xx	tAATCTCAGCTGGCAACTGTGag	CT83
ssc-miR-216	ENSSSCT00000028813	2156	2177	-19.77	gTTAGAGTGGATTATC-ACACat	x|||||||x||::x|xx||||xx	tAATCTCAGCTGGCAACTGTGag	NPM1
ssc-miR-216	ENSSSCT00000028823	524	546	-12.8	aTTAGAGTattttatgtgtgaat	x|||||||xxxxxxxxxxxxxxx	tAATCTCAgctggcaactgtgag	-
ssc-miR-216	ENSSSCT00000028889	1733	1758	-23.77	aTTAGAGTTTTGATCCGTGGACAatc	x|||||||:xx||x||||x||||xxx	tAATCTCAG--CT-GGCAACTGTgag	DYRK1A
ssc-miR-216	ENSSSCT00000028972	641	661	-16.99	cTTAGAGTC--CCGTCGTCGTcc	x||||||||xx||||x|x|::xx	tAATCTCAGCTGGCAACTGTGag	MAFF
ssc-miR-216	ENSSSCT00000029004	563	585	-11.38	tTTAGAGTTCTCAGGGAATATgg	x|||||||:xx|x|xxx|:|:xx	tAATCTCAGCTGGCAACTGTGag	PIK3CA
ssc-miR-216	ENSSSCT00000029024	520	542	-11.63	aTTAGAGTTTTACTTTTATAata	x|||||||:xxx|x||x|:|xxx	tAATCTCAGCTGGCAACTGTgag	ANKRD16
ssc-miR-216	ENSSSCT00000029033	252	277	-16.61	cTTAGAGTTTTACCCTCGTGTCACcc	x|||||||:xx|||x|xx||x|||xx	tAATCTCAGC-TGGCA--ACTGTGag	SYT12
ssc-miR-216	ENSSSCT00000029034	1346	1366	-15.86	cTTAGAGT-GATC-TGGAgggct	x|||||||x||:|x|x||xxxxx	tAATCTCAGCTGGCAACTgtgag	TCF23
ssc-miR-216	ENSSSCT00000029135	994	1015	-16.55	aTTAGAGT-GTGTGTGGTCATtc	x|||||||x|xx:||x|x||:xx	tAATCTCAGCTGGCAACTGTGag	ZFR
ssc-miR-216	ENSSSCT00000029185	854	876	-11.91	tTTAGAGTaatgtcccgggtaat	x|||||||xxxxxxxxxxxxxxx	tAATCTCAgctggcaactgtgag	ZNF367
ssc-miR-216	ENSSSCT00000029218	438	460	-12.49	tTTAGAGTGGAataaatgtcttc	x|||||||x||xxxxxxxxxxxx	tAATCTCAGCTggcaactgtgag	DOCK4
ssc-miR-216	ENSSSCT00000029225	863	885	-16.11	gTTAGAGTTTCCTGGTccttttt	x|||||||:xx|:|x|xxxxxxx	tAATCTCAGCTGGCAActgtgag	ETV1
ssc-miR-216	ENSSSCT00000029232	609	631	-14.63	aTTAGAGTAGGACGaatcctgct	x|||||||x|:x||xxxxxxxxx	tAATCTCAGCTGGCaactgtgag	-
ssc-miR-216	ENSSSCT00000029335	2621	2643	-17.28	aTTAGAGTCGTACATTAAAATga	x|||||||||xx|x||x|x|:xx	tAATCTCAGCTGGCAACTGTGag	PPP1R15B
ssc-miR-216	ENSSSCT00000029344	49	69	-17.43	tTTAGAGTC--CCGccaaagcac	x||||||||xx|||xxxxxxxxx	tAATCTCAGCTGGCaactgtgag	ADCY5
ssc-miR-216	ENSSSCT00000029371	36	58	-11.5	gTTAGAGTgtaaaaacccaaaag	x|||||||xxxxxxxxxxxxxxx	tAATCTCAgctggcaactgtgag	LGR5
ssc-miR-216	ENSSSCT00000029412	846	869	-22.06	aTTAGAGTCACGAC-GTGTACTCcc	x||||||||xx|||x||xx||x|xx	tAATCTCAG--CTGGCAACTGTGag	USP3
ssc-miR-216	ENSSSCT00000029415	1672	1692	-11.28	tTTAGAGT--ACCTTTttccgag	x|||||||xx|||x||xxxxxxx	tAATCTCAGCTGGCAActgtgag	MMADHC
ssc-miR-216	ENSSSCT00000029451	197	219	-17.1	tTTAGAGTTGAGCACGGAAAgtc	x|||||||:||x|xxx||x|xxx	tAATCTCAGCTGGCAACTGTgag	ANKS1B
ssc-miR-216	ENSSSCT00000029460	1176	1198	-18.02	cTTAGAGTCGTGTACCGAAACcg	x|||||||||xx:xxx||x||xx	tAATCTCAGCTGGCAACTGTGag	RWDD2A
ssc-miR-216	ENSSSCT00000029500	42	63	-16.89	tTTAGAGTCATCTCCT-ACGCcg	x||||||||xx|:xx|x||:|xx	tAATCTCAGCTGGCAACTGTGag	CRISP3
ssc-miR-216	ENSSSCT00000029583	248	271	-14.93	tTTAGAGTAAGGCCAACGGTAatg	x|||||||xx|:||xxx|::|xxx	tAATCTCAG-CTGGCAACTGTgag	SCTR
ssc-miR-216	ENSSSCT00000029639	521	543	-15.69	tTTAGAGTCAAACAGTCGTACta	x||||||||x|x|xx|x::||xx	tAATCTCAGCTGGCAACTGTGag	SLC31A2
ssc-miR-216	ENSSSCT00000029722	549	569	-12.43	gTTAGAGTT--TTGTTatttttg	x|||||||:xx::|||xxxxxxx	tAATCTCAGCTGGCAActgtgag	KDM2B
ssc-miR-216	ENSSSCT00000029741	466	489	-17.21	tTTAGAGTCCGAATGATcttctac	x||||||||x||x:|x|xxxxxxx	tAATCTCAG-CTGGCAActgtgag	PPM1H
ssc-miR-216	ENSSSCT00000029783	2386	2406	-16.11	gTTAGAGTT--CCCATGAAACgt	x|||||||:xx||xx|||x||xx	tAATCTCAGCTGGCAACTGTGag	STK38L
ssc-miR-216	ENSSSCT00000029790	1505	1527	-16.65	tTTAGAGTCGTTCactttgtgga	x|||||||||x:|xxxxxxxxxx	tAATCTCAGCTGGcaactgtgag	NAV3
ssc-miR-216	ENSSSCT00000029819	949	971	-10.52	cTTAGAGTTtcatataccttgta	x|||||||:xxxxxxxxxxxxxx	tAATCTCAGctggcaactgtgag	TTC9C
ssc-miR-216	ENSSSCT00000029841	1505	1527	-16.65	tTTAGAGTCGTTCactttgtgga	x|||||||||x:|xxxxxxxxxx	tAATCTCAGCTGGcaactgtgag	NAV3
ssc-miR-216	ENSSSCT00000029881	1098	1120	-13.52	tTTAGAGTATTAATGTTAA-ACtt	x|||||||x:x|x:|||x|x||xx	tAATCTCA-GCTGGCAACTGTGag	SACM1L
ssc-miR-216	ENSSSCT00000029888	10	30	-12.21	tTTAGAGTT--TCGTcataagag	x|||||||:xx:|||xxxxxxxx	tAATCTCAGCTGGCAactgtgag	GLO1
ssc-miR-216	ENSSSCT00000029927	62	84	-19.66	aTTAGAGTACGCCGTccttttct	x|||||||xx:||||xxxxxxxx	tAATCTCAGCTGGCAactgtgag	CARMIL2
ssc-miR-216	ENSSSCT00000029938	138	160	-14.59	tTTAGAGTAGACAGTcagtgtgt	x|||||||x|||x||xxxxxxxx	tAATCTCAGCTGGCAactgtgag	HIGD2A
ssc-miR-216	ENSSSCT00000029954	100	126	-16.97	tTTAGAGTTTTATCTCTAAAGACATtc	x|||||||:xx|:|xx|xxx||||:xx	tAATCTCAGC-TGGCAA---CTGTGag	FAM160A1
ssc-miR-216	ENSSSCT00000030009	874	898	-15.9	cTTAGAGTAAGGTCCGCTCAggtgg	x|||||||xxx|x|||x|x|xxxxx	tAATCTCAG--CTGGCAACTgtgag	HOXC11
ssc-miR-216	ENSSSCT00000030116	783	805	-16.37	tTTAGAGTGGTATAATTG-TACtt	x|||||||x|x|:xx|||x:||xx	tAATCTCAGC-TGGCAACTGTGag	OSBPL11
ssc-miR-216	ENSSSCT00000030161	1524	1546	-13.85	tTTAGAGTCGTGTTTTAAAAgtt	x|||||||||xx:x||x|x|xxx	tAATCTCAGCTGGCAACTGTgag	-
ssc-miR-216	ENSSSCT00000030185	2318	2340	-14.09	cTTAGAGTAGAGCATTcggaagt	x|||||||x||x|x||xxxxxxx	tAATCTCAGCTGGCAActgtgag	CYP4F8
ssc-miR-216	ENSSSCT00000030211	3093	3118	-16.76	gTTAGAGTACTACAGTCAGGAGACcg	x|||||||x|x||x||xxx||x||xx	tAATCTCA-GCTGGCAA--CTGTGag	LSAMP
ssc-miR-216	ENSSSCT00000030252	330	351	-16.59	tTTAGAGT-GACTGCCGAggtaa	x|||||||x|||:|xx||xxxxx	tAATCTCAGCTGGCAACTgtgag	SEC22B
ssc-miR-216	ENSSSCT00000030255	761	783	-16.05	cTTAGAGTGAAGTGagtctcgtt	x|||||||xx|x:|xxxxxxxxx	tAATCTCAGCTGGCaactgtgag	S1PR5
ssc-miR-216	ENSSSCT00000030268	269	293	-15.57	tTTAGAGTACTCCAAGTAGGGACag	x|||||||xxx||xx||x|:x||xx	tAATCTCAGCTGG--CAACTGTGag	GTF2I
ssc-miR-216	ENSSSCT00000030322	575	596	-14.43	tTTAGAGT-GAGCGAAAACctgg	x|||||||x||x||xxx||xxxx	tAATCTCAGCTGGCAACTGtgag	CCDC170
ssc-miR-216	ENSSSCT00000030450	849	873	-19	aTTAGAGTCCTTTCCCTTGAgtttc	x||||||||xxxx||x||||xxxxx	tAATCTCAGCT--GGCAACTgtgag	-
ssc-miR-216	ENSSSCT00000030492	890	910	-14.19	aTTAGAGT--ATTATCGACAaaa	x|||||||xx|::x|x||||xxx	tAATCTCAGCTGGCAACTGTgag	MAMDC2
ssc-miR-216	ENSSSCT00000030519	2436	2460	-15.39	gTTAGAGTCTTCATCCTCGTCGTtc	x||||||||xxx|:|x|x|x|::xx	tAATCTCAGC--TGGCAACTGTGag	YIPF6
ssc-miR-216	ENSSSCT00000030539	1936	1955	-13.63	tTTAGAGTT--TCTTT-ACACga	x|||||||:xx:|x||x||||xx	tAATCTCAGCTGGCAACTGTGag	LTN1
ssc-miR-216	ENSSSCT00000030608	2408	2430	-11.5	gTTAGAGTacttaattagaaatt	x|||||||xxxxxxxxxxxxxxx	tAATCTCAgctggcaactgtgag	NUCKS1
ssc-miR-216	ENSSSCT00000030609	2368	2389	-11.18	tTTAGAGT-GTCCCTTcctgaga	x|||||||x|x||x||xxxxxxx	tAATCTCAGCTGGCAActgtgag	UQCRFS1
ssc-miR-216	ENSSSCT00000030626	443	463	-12.43	gTTAGAGTT--TTGTTatttttg	x|||||||:xx::|||xxxxxxx	tAATCTCAGCTGGCAActgtgag	KDM2B
ssc-miR-216	ENSSSCT00000030697	1617	1638	-12.84	tTTAGAGT-GACgaactaatttt	x|||||||x|||xxxxxxxxxxx	tAATCTCAGCTGgcaactgtgag	PTPN11
ssc-miR-216	ENSSSCT00000030710	163	184	-15.91	tTTAGAGTC-ACGGTTAAAATcc	x||||||||x||x|||x|x|:xx	tAATCTCAGCTGGCAACTGTGag	SF3B3
ssc-miR-216	ENSSSCT00000030794	827	848	-14.83	aTTAGAGTC-ACTtctatttagg	x||||||||x||:xxxxxxxxxx	tAATCTCAGCTGGcaactgtgag	TBC1D23
ssc-miR-216	ENSSSCT00000030797	2634	2656	-12.94	tTTAGAGTTTCTCGaatattaag	x|||||||:xx:||xxxxxxxxx	tAATCTCAGCTGGCaactgtgag	SEC11A
ssc-miR-216	ENSSSCT00000030809	59	83	-16.93	gTTAGAGTTTTGGAAAGTCGG-ACgg	x|||||||:xxx||xx||x|:x||xx	tAATCTCAG---CTGGCAACTGTGag	PCDHAC2
ssc-miR-216	ENSSSCT00000030830	744	766	-11.95	tTTAGAGTAGttaaagaatacta	x|||||||x|xxxxxxxxxxxxx	tAATCTCAGCtggcaactgtgag	SLC35G1
ssc-miR-216	ENSSSCT00000030832	359	383	-16.93	gTTAGAGTTTTGGAAAGTCGG-ACgg	x|||||||:xxx||xx||x|:x||xx	tAATCTCAG---CTGGCAACTGTGag	PCDHAC2
ssc-miR-216	ENSSSCT00000030837	1357	1381	-13.42	cTTAGAGTGTGTGACTAT-GAGAgat	x|||||||xxx:|||:x|x||x|xxx	tAATCTCA---GCTGGCAACTGTgag	REST
ssc-miR-216	ENSSSCT00000030903	2318	2340	-14.09	cTTAGAGTAGAGCATTcggaagt	x|||||||x||x|x||xxxxxxx	tAATCTCAGCTGGCAActgtgag	CYP4F8
ssc-miR-216	ENSSSCT00000030958	43	62	-15.43	cTTAGAGTTG---GTTAAGACtt	x|||||||:|xxx|||x|x||xx	tAATCTCAGCTGGCAACTGTGag	TMEM52B
ssc-miR-216	ENSSSCT00000030959	2385	2415	-23.86	tTTAGAGTGATAGAATCGACTTGTGACACaa	x|||||||xxxxxxxx||||:xx||||||xx	tAATCTCA--------GCTGGCAACTGTGag	CDX4
ssc-miR-216	ENSSSCT00000030993	1363	1387	-15.43	tTTAGAGTGGTGATTGTacgggtat	x|||||||xx:||::||xxxxxxxx	tAATCTCA--GCTGGCAactgtgag	TMPRSS11E
ssc-miR-216	ENSSSCT00000031004	1642	1666	-13.51	gTTAGAGTTACAATCCCTTACGgct	x|||||||xx|x|:|xx|x||:xxx	tAATCTCA--GCTGGCAACTGTgag	SALL2
ssc-miR-216	ENSSSCT00000031007	630	652	-12.34	gTTAGAGTTTAAAATTtctcata	x|||||||:x|xxx||xxxxxxx	tAATCTCAGCTGGCAActgtgag	SELENOP
ssc-miR-216	ENSSSCT00000031009	592	612	-13.03	aTTAGAGTT---CGTGTAAAACct	x|||||||:xxx|||x|x|x||xx	tAATCTCAGCTGGCA-ACTGTGag	MYPN
ssc-miR-216	ENSSSCT00000031020	2156	2180	-14.87	tTTAGAGTTCTTACTCTTCCCACaa	x|||||||:xxx||:x||xx|||xx	tAATCTCAGC--TGGCAACTGTGag	GGCX
ssc-miR-216	ENSSSCT00000031102	2026	2048	-12.89	cTTAGAGTGGGataacgtaccaa	x|||||||x|:xxxxxxxxxxxx	tAATCTCAGCTggcaactgtgag	ARMC10
ssc-miR-216	ENSSSCT00000031114	938	961	-22.06	aTTAGAGTCACGAC-GTGTACTCcc	x||||||||xx|||x||xx||x|xx	tAATCTCAG--CTGGCAACTGTGag	USP3
ssc-miR-216	ENSSSCT00000031135	470	491	-14.08	aTTAGAGTTTAATTTTGA-ACgt	x|||||||:x|x:x||||x||xx	tAATCTCAGCTGGCAACTGTGag	MLLT11
ssc-miR-216	ENSSSCT00000031136	1167	1189	-11.68	tTTAGAGTTataaggagaaagtc	x|||||||:xxxxxxxxxxxxxx	tAATCTCAGctggcaactgtgag	EML1
ssc-miR-216	ENSSSCT00000031213	1438	1461	-14.23	tTTAGAGTAGTGTCACTAAGACca	x|||||||x|x::|xx|x|x||xx	tAATCTCAGC-TGGCAACTGTGag	TUBAL3
ssc-miR-216	ENSSSCT00000031218	1849	1871	-15.84	cTTAGAGTGGGGTTCGGACAgat	x|||||||x|:x:xxx||||xxx	tAATCTCAGCTGGCAACTGTgag	NKIRAS2
ssc-miR-216	ENSSSCT00000031238	2428	2448	-17.59	gTTAGAGTC--CTCTAAACTCcc	x||||||||xx|:x|xx||x|xx	tAATCTCAGCTGGCAACTGTGag	ARHGAP31
ssc-miR-216	ENSSSCT00000031242	1225	1246	-15.73	cTTAGAGTC-ATTGTCCAAACaa	x||||||||x|::||xx|x||xx	tAATCTCAGCTGGCAACTGTGag	DNAJC9
ssc-miR-216	ENSSSCT00000031246	615	638	-17.16	tTTAGAGTCTGGGGGGTACTACgg	x||||||||x|:xx|x|xx:||xx	tAATCTCAG-CTGGCAACTGTGag	FGD3
ssc-miR-216	ENSSSCT00000031251	1535	1557	-20.1	tTTAGAGTCGATCATAGtaataa	x||||||||||:|x|x|xxxxxx	tAATCTCAGCTGGCAACtgtgag	CHURC1
ssc-miR-216	ENSSSCT00000031259	564	587	-16.79	gTTAGAGTAGTGGAACTTGA-ACtc	x|||||||xx:|:xxx||||x||xx	tAATCTCA--GCTGGCAACTGTGag	WBP1L
ssc-miR-216	ENSSSCT00000031316	1317	1337	-16.29	gTTAGAGTAGACT-TCGA-ACcg	x|||||||x|||:x|x||x||xx	tAATCTCAGCTGGCAACTGTGag	PBDC1
ssc-miR-216	ENSSSCT00000031369	3483	3509	-17.9	tTTAGAGTGACATGAACGTTCAGATtg	x|||||||xxxx:||x||||x|x|:xx	tAATCTCA----GCTGGCAACTGTGag	PAK3
ssc-miR-216	ENSSSCT00000031374	2654	2675	-16.01	tTTAGAGTC-ACCTTTcttctta	x||||||||x|||x||xxxxxxx	tAATCTCAGCTGGCAActgtgag	HSD17B12
ssc-miR-216	ENSSSCT00000031435	221	246	-17.2	gTTAGAGTCCTGGAAACTTGGTAgtc	x||||||||xxx||xxx|||::|xxx	tAATCTCAG---CTGGCAACTGTgag	RIN2
ssc-miR-216	ENSSSCT00000031507	2775	2795	-12.5	cTTAGAGTAGAAC--TGAAACgg	x|||||||x||x|xx|||x||xx	tAATCTCAGCTGGCAACTGTGag	HIKESHI
ssc-miR-216	ENSSSCT00000031582	1383	1402	-16.11	gTTAGAGT-GAC--TCGAAACct	x|||||||x|||xx|x||x||xx	tAATCTCAGCTGGCAACTGTGag	MRPL9
ssc-miR-216	ENSSSCT00000031594	1555	1577	-11.89	tTTAGAGTCtttacaagttattt	x||||||||xxxxxxxxxxxxxx	tAATCTCAGctggcaactgtgag	WIZ
ssc-miR-216	ENSSSCT00000031764	489	513	-15.58	tTTAGAGTTTGGGGGTTTGACttga	x|||||||:x|:xx|||x|||xxxx	tAATCTCAG-CTGGCAA-CTGtgag	FYTTD1
ssc-miR-216	ENSSSCT00000031796	1145	1167	-11.21	cTTAGAGTgcagaggaaggatag	x|||||||xxxxxxxxxxxxxxx	tAATCTCAgctggcaactgtgag	ANKLE2
ssc-miR-216	ENSSSCT00000031896	2648	2672	-15.57	tTTAGAGTACTCCAAGTAGGGACag	x|||||||xxx||xx||x|:x||xx	tAATCTCAGCTGG--CAACTGTGag	GTF2I
ssc-miR-216	ENSSSCT00000031923	1752	1775	-13.72	tTTAGAGTCCAATCTTTGtgttta	x||||||||x|x:|x|||xxxxxx	tAATCTCAGCT-GGCAACtgtgag	FEM1B
ssc-miR-216	ENSSSCT00000031935	1824	1846	-13.06	tTTAGAGTCtttgcagtataact	x||||||||xxxxxxxxxxxxxx	tAATCTCAGctggcaactgtgag	-
ssc-miR-216	ENSSSCT00000031964	1202	1224	-16.64	tTTAGAGTTCGATT-TCGAAATcg	x|||||||x|||::x|x||x|:xx	tAATCTCA-GCTGGCAACTGTGag	PPIP5K2
ssc-miR-216	ENSSSCT00000032012	4947	4969	-15.17	cTTAGAGTATACGGTaccctcac	x|||||||xx||x||xxxxxxxx	tAATCTCAGCTGGCAactgtgag	CDK17
ssc-miR-216	ENSSSCT00000032043	1706	1730	-18.51	tTTAGAGTAACGACCaccctgatgt	x|||||||xx|||||xxxxxxxxxx	tAATCTCA--GCTGGcaactgtgag	DPPA2
ssc-miR-216	ENSSSCT00000032049	221	243	-17.4	gTTAGAGTTCATCGTaaatcttt	x|||||||:x|:|||xxxxxxxx	tAATCTCAGCTGGCAactgtgag	PJA1
ssc-miR-216	ENSSSCT00000032095	191	213	-10.09	tTTAGAGTAGAgaaatttttatt	x|||||||x||xxxxxxxxxxxx	tAATCTCAGCTggcaactgtgag	MYBL1
ssc-miR-216	ENSSSCT00000032106	2894	2914	-14.22	tTTAGAGTCTG--GGTGAGATcg	x||||||||x:xx|x|||x|:xx	tAATCTCAGCTGGCAACTGTGag	RBM25
ssc-miR-216	ENSSSCT00000032126	362	384	-11.62	cTTAGAGTTGcgaaacaatttta	x|||||||:|xxxxxxxxxxxxx	tAATCTCAGCtggcaactgtgag	EPM2AIP1
ssc-miR-216	ENSSSCT00000032135	1523	1543	-11.6	aTTAGAGT--ATCTTTtttcttt	x|||||||xx|:|x||xxxxxxx	tAATCTCAGCTGGCAActgtgag	ESYT3
ssc-miR-216	ENSSSCT00000032142	1271	1293	-14.19	tTTAGAGTTGTTGATTTAataag	x|||||||:|x:xx||x|xxxxx	tAATCTCAGCTGGCAACTgtgag	LY75
ssc-miR-216	ENSSSCT00000032143	921	944	-17.1	aTTAGAGTTGTAATGATcttaagt	x|||||||:|x|x:|x|xxxxxxx	tAATCTCAGC-TGGCAActgtgag	OMA1
ssc-miR-216	ENSSSCT00000032150	4567	4589	-17.76	tTTAGAGTCAAA-GTATGACGatt	x||||||||x|xx||x||||:xxx	tAATCTCAGCTGGCA-ACTGTgag	TNFAIP1
ssc-miR-216	ENSSSCT00000032198	1277	1300	-18.83	tTTAGAGTTAAGTCGTTGGTTCaa	x|||||||:x|x:|||||::x|xx	tAATCTCAGCT-GGCAACTGTGag	EIF4E
ssc-miR-216	ENSSSCT00000032217	1185	1207	-17.04	tTTAGAGTCCAGGGTCGACCCac	x||||||||x|xx||x|||x|xx	tAATCTCAGCTGGCAACTGTGag	MMP25
ssc-miR-216	ENSSSCT00000032312	403	425	-14.38	tTTAGAGTTCATCcgaaaaatat	x|||||||:x|:|xxxxxxxxxx	tAATCTCAGCTGGcaactgtgag	CRTAP
ssc-miR-216	ENSSSCT00000032319	648	671	-17.78	cTTAGAGTACGGGCGTGGAggggt	x|||||||x||:x|||x||xxxxx	tAATCTCA-GCTGGCAACTgtgag	CEACAM20
ssc-miR-216	ENSSSCT00000032329	776	795	-15.61	tTTAGAGT--ATTCTGGA-ACtc	x|||||||xx|::x|x||x||xx	tAATCTCAGCTGGCAACTGTGag	ABCD3
ssc-miR-216	ENSSSCT00000032398	733	755	-11.8	gTTAGAGTataaaacttttattc	x|||||||xxxxxxxxxxxxxxx	tAATCTCAgctggcaactgtgag	EGF
ssc-miR-216	ENSSSCT00000032452	2538	2561	-11.27	tTTAGAGTTTTAACTTTTATATca	x|||||||:xx|x|x||x|:|:xx	tAATCTCAGC-TGGCAACTGTGag	ECM2
ssc-miR-216	ENSSSCT00000032514	1815	1837	-13.62	cTTAGAGTTTATCGaaaagaaga	x|||||||:x|:||xxxxxxxxx	tAATCTCAGCTGGCaactgtgag	CDK5R2
ssc-miR-216	ENSSSCT00000032515	1649	1671	-13.76	cTTAGAGTGGTACGgcccatcag	x|||||||x|xx||xxxxxxxxx	tAATCTCAGCTGGCaactgtgag	TUBG1
ssc-miR-216	ENSSSCT00000032540	1663	1686	-12.3	tTTAGAGTTAACACATCGAataaa	x|||||||:x||x|x|x||xxxxx	tAATCTCAGCTG-GCAACTgtgag	FGFR1OP2
ssc-miR-216	ENSSSCT00000032573	769	792	-13.49	tTTAGAGTGTTAGTGGTAAGACat	x|||||||x:x|x:|x|x|x||xx	tAATCTCA-GCTGGCAACTGTGag	VPS50
ssc-miR-216	ENSSSCT00000032619	3183	3205	-11.84	aTTAGAGTAGAAAATTctttatt	x|||||||x||xxx||xxxxxxx	tAATCTCAGCTGGCAActgtgag	ADAM10
ssc-miR-216	ENSSSCT00000032688	231	252	-18.57	aTTAGAGTCCATAGC-GACGTcg	x||||||||x|:x|xx|||::xx	tAATCTCAGCTGGCAACTGTGag	ALCAM
ssc-miR-216	ENSSSCT00000032707	233	255	-14.52	cTTAGAGTGGGggaggaggaccg	x|||||||x|:xxxxxxxxxxxx	tAATCTCAGCTggcaactgtgag	ICAM1
ssc-miR-216	ENSSSCT00000032786	1150	1171	-16.51	cTTAGAGTAG-TCGTgtctctct	x|||||||x|x:|||xxxxxxxx	tAATCTCAGCTGGCAactgtgag	NHS
ssc-miR-216	ENSSSCT00000032897	1957	1979	-11.58	tTTAGAGTTtcatccaaatagga	x|||||||:xxxxxxxxxxxxxx	tAATCTCAGctggcaactgtgag	GAB1
ssc-miR-216	ENSSSCT00000032924	2734	2756	-11.6	aTTAGAGTGTTCAGTCTCCAaaa	x|||||||xxx|x||xxx||xxx	tAATCTCAGCTGGCAACTGTgag	DRP2
ssc-miR-216	ENSSSCT00000032950	1119	1142	-15.03	gTTAGAGTTAAAAGGTTGCCGaga	x|||||||:x|xx|x|||x|:xxx	tAATCTCAGCTGGC-AACTGTgag	PRR3
ssc-miR-216	ENSSSCT00000033071	667	689	-11.11	cTTAGAGTCTAaacaaagtaagg	x||||||||x|xxxxxxxxxxxx	tAATCTCAGCTggcaactgtgag	-
ssc-miR-216	ENSSSCT00000033095	1150	1171	-16.51	cTTAGAGTAG-TCGTgtctctct	x|||||||x|x:|||xxxxxxxx	tAATCTCAGCTGGCAactgtgag	NHS
ssc-miR-216	ENSSSCT00000033149	1119	1142	-15.03	gTTAGAGTTAAAAGGTTGCCGaga	x|||||||:x|xx|x|||x|:xxx	tAATCTCAGCTGGC-AACTGTgag	PRR3
ssc-miR-216	ENSSSCT00000033210	2272	2293	-14.79	tTTAGAGT--ATTTTATGACttcg	x|||||||xx|::x|x||||xxxx	tAATCTCAGCTGGCA-ACTGtgag	ARHGAP6
ssc-miR-216	ENSSSCT00000033234	494	516	-19.04	aTTAGAGTCAACAGTTCTCATgt	x||||||||x||x|||xx||:xx	tAATCTCAGCTGGCAACTGTGag	-
ssc-miR-216	ENSSSCT00000033279	3188	3210	-15.23	tTTAGAGTTccctaactcatcgg	x|||||||:xxxxxxxxxxxxxx	tAATCTCAGctggcaactgtgag	DLG1
ssc-miR-216	ENSSSCT00000033320	2734	2756	-11.6	aTTAGAGTGTTCAGTCTCCAaaa	x|||||||xxx|x||xxx||xxx	tAATCTCAGCTGGCAACTGTgag	DRP2
ssc-miR-216	ENSSSCT00000033351	1313	1335	-13.15	cTTAGAGTGTAATAGTT-ATACta	x|||||||x:x|:x|||x|:||xx	tAATCTCA-GCTGGCAACTGTGag	SLC39A14
ssc-miR-216	ENSSSCT00000033534	583	605	-19.61	aTTAGAGTACGAAAGTC-ACATca	x|||||||x|||xx||xx|||:xx	tAATCTCA-GCTGGCAACTGTGag	-
ssc-miR-216	ENSSSCT00000033571	3862	3883	-22.62	aTTAGAGTCGGGAGG-GACTCag	x|||||||||:xx|xx|||x|xx	tAATCTCAGCTGGCAACTGTGag	NSDHL
ssc-miR-216	ENSSSCT00000033575	445	467	-14.39	gTTAGAGTTGTCatcaaagttta	x|||||||:|x|xxxxxxxxxxx	tAATCTCAGCTGgcaactgtgag	SYTL5
ssc-miR-216	ENSSSCT00000033580	1347	1368	-16.35	gTTAGAGTCTCTC-TAGACCCca	x||||||||xx:|x|x|||x|xx	tAATCTCAGCTGGCAACTGTGag	-
ssc-miR-216	ENSSSCT00000033617	1122	1142	-16.64	gTTAGAGTT--CTGTCGAAGCct	x|||||||:xx|:||x||x:|xx	tAATCTCAGCTGGCAACTGTGag	BMP7
ssc-miR-216	ENSSSCT00000033698	913	938	-22.18	aTTAGAGTCTCGACGGGGAGGCAgga	x||||||||xx|||x|xxx|:||xxx	tAATCTCAG--CTGGCAA-CTGTgag	LETM1
ssc-miR-216	ENSSSCT00000033857	1187	1210	-14.66	gTTAGAGTGGGTACGTCGGAAgaa	x|||||||x|::x|||x|:x|xxx	tAATCTCAGCTG-GCAACTGTgag	AOAH
ssc-miR-216	ENSSSCT00000033919	2237	2263	-15.95	gTTAGAGTAGGAGGACCATTTTTATgt	x|||||||x|xxxx|||x||xx:|:xx	tAATCTCAGC----TGGCAACTGTGag	-
ssc-miR-216	ENSSSCT00000034013	1584	1607	-12.5	gTTAGAGTACAATCaaaacggatt	x|||||||x|x|:|xxxxxxxxxx	tAATCTCA-GCTGGcaactgtgag	IL6ST
ssc-miR-216	ENSSSCT00000034056	1187	1210	-14.66	gTTAGAGTGGGTACGTCGGAAgaa	x|||||||x|::x|||x|:x|xxx	tAATCTCAGCTG-GCAACTGTgag	AOAH
ssc-miR-216	ENSSSCT00000034060	3188	3210	-15.23	tTTAGAGTTccctaactcatcgg	x|||||||:xxxxxxxxxxxxxx	tAATCTCAGctggcaactgtgag	DLG1
ssc-miR-216	ENSSSCT00000034076	2407	2429	-18.54	tTTAGAGTTGGGAGTgtctcgga	x|||||||:|:xx||xxxxxxxx	tAATCTCAGCTGGCAactgtgag	CD86
ssc-miR-216	ENSSSCT00000034089	772	794	-21.18	gTTAGAGTCCTCTTCCGTCACtt	x||||||||xx|:xxx|x|||xx	tAATCTCAGCTGGCAACTGTGag	MAVS
ssc-miR-216	ENSSSCT00000034108	1381	1405	-12.95	tTTAGAGTACGAAACCTTAAAACcc	x|||||||x|||xx|x||x|x||xx	tAATCTCA-GCTG-GCAACTGTGag	NRP1
ssc-miR-216	ENSSSCT00000034172	293	316	-14.22	aTTAGAGTAAGGAGGTTTGTATtg	x|||||||xx|:xx|||x::|:xx	tAATCTCAG-CTGGCAACTGTGag	-
ssc-miR-216	ENSSSCT00000034266	1006	1031	-19.45	aTTAGAGTCTTAGACCAAGGAatttt	x||||||||xxx||||xxx||xxxxx	tAATCTCAG---CTGGCAACTgtgag	-
ssc-miR-216	ENSSSCT00000034306	7	29	-17.95	gTTAGAGTTGTCGGTCGTCcgta	x|||||||:|x|x||x|x|xxxx	tAATCTCAGCTGGCAACTGtgag	TMEM255A
ssc-miR-216	ENSSSCT00000034310	1410	1433	-24.65	tTTAGAGTCGTCCGTAAAACATca	x|||||||||x||||xx|x||:xx	tAATCTCAGCTGGCAACT-GTGag	CD3D
ssc-miR-216	ENSSSCT00000034311	944	966	-13.74	tTTAGAGTTtttggagtctctta	x|||||||:xxxxxxxxxxxxxx	tAATCTCAGctggcaactgtgag	SEMA4D
ssc-miR-216	ENSSSCT00000034312	792	810	-15.83	aTTAGAGTC---CGTT-ACtaaa	x||||||||xxx||||x||xxxx	tAATCTCAGCTGGCAACTGtgag	CHIC1
ssc-miR-216	ENSSSCT00000034324	1381	1405	-12.95	tTTAGAGTACGAAACCTTAAAACcc	x|||||||x|||xx|x||x|x||xx	tAATCTCA-GCTG-GCAACTGTGag	NRP1
ssc-miR-216	ENSSSCT00000034355	2766	2787	-17.31	gTTAGAGTCTTTAGT-GATAaga	x||||||||xx:x||x||:|xxx	tAATCTCAGCTGGCAACTGTgag	CHM
ssc-miR-216	ENSSSCT00000034412	3521	3542	-22.38	tTTAGAGTCGGG-GTCAACACtt	x|||||||||:xx||xx||||xx	tAATCTCAGCTGGCAACTGTGag	CPA6
ssc-miR-216	ENSSSCT00000034426	1256	1279	-14.59	gTTAGAGTGGGGGCGAGGAagggt	x|||||||x|:xx||xx||xxxxx	tAATCTCAGCTG-GCAACTgtgag	TNFAIP3
ssc-miR-216	ENSSSCT00000034494	499	522	-17.68	tTTAGAGTAGACCCGTAGGTAgac	x|||||||x||||x||x|::|xxx	tAATCTCAGCTGG-CAACTGTgag	JAK2
ssc-miR-216	ENSSSCT00000034511	1911	1934	-20.42	cTTAGAGTTCTAGCGTTGACcgga	x|||||||x|x|x|||||||xxxx	tAATCTCA-GCTGGCAACTGtgag	PECAM1
ssc-miR-216	ENSSSCT00000034541	2483	2505	-18.54	tTTAGAGTTGGGAGTgtctcgga	x|||||||:|:xx||xxxxxxxx	tAATCTCAGCTGGCAactgtgag	CD86
ssc-miR-216	ENSSSCT00000034632	48	70	-17.38	tTTAGAGTCGAGGGCTTAAAaga	x||||||||||xx|x|x|x|xxx	tAATCTCAGCTGGCAACTGTgag	RGN
ssc-miR-216	ENSSSCT00000034640	115	135	-10.09	tTTAGAGT--ATTCTTCATcggt	x|||||||xx|::x||x|:xxxx	tAATCTCAGCTGGCAACTGtgag	CXCL2
ssc-miR-216	ENSSSCT00000034662	434	458	-21.17	tTTAGAGTTGATTTATTAATCACtc	x|||||||:||::xx||x|x|||xx	tAATCTCAGCTGGC-AACT-GTGag	NECTIN3
ssc-miR-216	ENSSSCT00000034678	806	831	-14.11	aTTAGAGTTTTTAAATTTTGATAatt	x|||||||:xxxx|x:x||||:|xxx	tAATCTCAGC---TGGCAACTGTgag	JAK2
ssc-miR-216	ENSSSCT00000034683	1059	1080	-15.65	cTTAGAGTGGAC-GTAGGagtac	x|||||||x|||x||x|:xxxxx	tAATCTCAGCTGGCAACTgtgag	DHX9
ssc-miR-216	ENSSSCT00000034697	1592	1614	-12.91	tTTAGAGTATAGTATATGG-ACct	x|||||||xx|x:x|x||:x||xx	tAATCTCAGCTGGCA-ACTGTGag	FRMPD4
ssc-miR-216	ENSSSCT00000034801	360	382	-19.41	tTTAGAGTTGTCCaacatttaac	x|||||||:|x||xxxxxxxxxx	tAATCTCAGCTGGcaactgtgag	PAK1
ssc-miR-216	ENSSSCT00000034834	1125	1151	-27.35	tTTAGAGTCAAAGACCGTCTGACctat	x||||||||xxx||||||x||||xxxx	tAATCTCAG---CTGGCA-ACTGtgag	ARNT
ssc-miR-216	ENSSSCT00000035011	666	686	-13.77	tTTAGAGTTTTC--TAGACCCgt	x|||||||:xx|xx|x|||x|xx	tAATCTCAGCTGGCAACTGTGag	PPP3CB
ssc-miR-216	ENSSSCT00000035022	909	931	-11.24	tTTAGAGTTTGTTTTGGAGAagt	x|||||||:x:::x|x||x|xxx	tAATCTCAGCTGGCAACTGTgag	MAGT1
ssc-miR-216	ENSSSCT00000035084	147	170	-19.88	tTTAGAGTGATGACA-TTCGTACta	x|||||||xx:|||xx||x::||xx	tAATCTCA--GCTGGCAACTGTGag	HTR2C
ssc-miR-216	ENSSSCT00000035101	479	505	-21.27	tTTAGAGTCAAGGACTGATTGATtgtg	x||||||||xxx|||:|x||||:xxxx	tAATCTCAG---CTGGC-AACTGtgag	RBMX
ssc-miR-216	ENSSSCT00000035130	198	224	-17.48	gTTAGAGTAAAGGACTCCTTCACGatt	x|||||||xxxx|||x|x||x||:xxx	tAATCTCAG---CTG-GCAACTGTgag	TGFBR2
ssc-miR-216	ENSSSCT00000035262	565	589	-17.31	cTTAGAGTCTGAGCCACCGACtgac	x||||||||x||x||xxx|||xxxx	tAATCTCAG-CT-GGCAACTGtgag	MCFD2
ssc-miR-216	ENSSSCT00000035468	17	39	-15.23	cTTAGAGTCTCTCATcattctcc	x||||||||xx:|x|xxxxxxxx	tAATCTCAGCTGGCAactgtgag	OCRL
ssc-miR-216	ENSSSCT00000035471	1413	1432	-13.13	tTTAGAGTC--TTGTA-ACAacg	x||||||||xx::||xx|||xxx	tAATCTCAGCTGGCAACTGTgag	DDR1
ssc-miR-216	ENSSSCT00000035499	1552	1575	-13.51	tTTAGAGTTACACTTTTTATtttt	x|||||||:xx||:x||x|:xxxx	tAATCTCAGC-TGGCAACTGtgag	PHF6
ssc-miR-216	ENSSSCT00000035523	2012	2033	-25.19	gTTAGAGT-GATCATAGGCACtc	x|||||||x||:|x|x|:|||xx	tAATCTCAGCTGGCAACTGTGag	-
ssc-miR-216	ENSSSCT00000035555	3116	3138	-10.52	cTTAGAGTgtataagactccatg	x|||||||xxxxxxxxxxxxxxx	tAATCTCAgctggcaactgtgag	-
ssc-miR-216	ENSSSCT00000035584	2012	2034	-19.08	tTTAGAGTCAACTAGTACCACtg	x||||||||x||:xx|xx|||xx	tAATCTCAGCTGGCAACTGTGag	APOOL
ssc-miR-216	ENSSSCT00000035623	590	616	-16.5	tTTAGAGTTTGTAAGTCCGTT-ACGaaa	x|||||||:xxxxx|x|||||x||:xxx	tAATCTCAG-----CTGGCAACTGTgag	MSL3
ssc-miR-216	ENSSSCT00000035631	1753	1778	-19.79	aTTAGAGTTCGGTACATTGACCACaa	x|||||||x||::x|x|||||x||xx	tAATCTCA-GCTG-GCAACTG-TGag	MAPK9
ssc-miR-216	ENSSSCT00000035648	360	382	-19.41	tTTAGAGTTGTCCaacatttaac	x|||||||:|x||xxxxxxxxxx	tAATCTCAGCTGGcaactgtgag	PAK1
ssc-miR-216	ENSSSCT00000035653	582	603	-18.06	aTTAGAGT-GATC--TGAACCACaa	x|||||||x||:|xx|||xx|||xx	tAATCTCAGCTGGCAACT--GTGag	NT5DC1
ssc-miR-216	ENSSSCT00000035711	1024	1044	-12.15	cTTAGAGT--ACCaaatctcagc	x|||||||xx|||xxxxxxxxxx	tAATCTCAGCTGGcaactgtgag	ATP11C
ssc-miR-216	ENSSSCT00000035747	525	551	-21.27	tTTAGAGTCAAGGACTGATTGATtgtg	x||||||||xxx|||:|x||||:xxxx	tAATCTCAG---CTGGC-AACTGtgag	RBMX
ssc-miR-216	ENSSSCT00000035749	3014	3033	-14.88	cTTAGAGTC---CGTTTACGaac	x||||||||xxx||||x||:xxx	tAATCTCAGCTGGCAACTGTgag	FADD
ssc-miR-216	ENSSSCT00000035764	1957	1979	-11.58	tTTAGAGTTtcatccaaatagga	x|||||||:xxxxxxxxxxxxxx	tAATCTCAGctggcaactgtgag	GAB1
ssc-miR-216	ENSSSCT00000035839	362	385	-15.87	gTTAGAGTGTGATatcacgtccgg	x|||||||x:||:xxxxxxxxxxx	tAATCTCA-GCTGgcaactgtgag	XKRX
ssc-miR-216	ENSSSCT00000035853	2190	2213	-18.57	gTTAGAGTGTTAACGTTGATtttg	x|||||||x:x|x||||||:xxxx	tAATCTCA-GCTGGCAACTGtgag	-
ssc-miR-216	ENSSSCT00000035930	1413	1432	-13.13	tTTAGAGTC--TTGTA-ACAacg	x||||||||xx::||xx|||xxx	tAATCTCAGCTGGCAACTGTgag	DDR1
ssc-miR-216	ENSSSCT00000036045	1702	1723	-11.63	tTTAGAGTTT-TCAATGAAAagt	x|||||||:xx:|xx|||x|xxx	tAATCTCAGCTGGCAACTGTgag	MAP2K1
ssc-miR-216	ENSSSCT00000036081	1258	1280	-10.09	tTTAGAGTGGtaaataaaatgtc	x|||||||x|xxxxxxxxxxxxx	tAATCTCAGCtggcaactgtgag	MOSPD2
ssc-miR-216	ENSSSCT00000036143	17	39	-15.23	cTTAGAGTCTCTCATcattctcc	x||||||||xx:|x|xxxxxxxx	tAATCTCAGCTGGCAactgtgag	OCRL
ssc-miR-216	ENSSSCT00000036188	2477	2499	-23.09	aTTAGAGTTGATCGactaatctc	x|||||||:||:||xxxxxxxxx	tAATCTCAGCTGGCaactgtgag	-
ssc-miR-216	ENSSSCT00000036189	2517	2538	-16.83	tTTAGAGTGTACCCTC-ACACgt	x|||||||xx|||x|xx||||xx	tAATCTCAGCTGGCAACTGTGag	CXorf38
ssc-miR-216	ENSSSCT00000036199	1410	1433	-24.65	tTTAGAGTCGTCCGTAAAACATca	x|||||||||x||||xx|x||:xx	tAATCTCAGCTGGCAACT-GTGag	CD3D
ssc-miR-216	ENSSSCT00000036284	2356	2377	-20.61	tTTAGAGT-GACCGTTAAAAata	x|||||||x|||||||x|x|xxx	tAATCTCAGCTGGCAACTGTgag	SMAD5
ssc-miR-216	ENSSSCT00000036378	2407	2429	-18.54	tTTAGAGTTGGGAGTgtctcgga	x|||||||:|:xx||xxxxxxxx	tAATCTCAGCTGGCAactgtgag	CD86
ssc-miR-216	ENSSSCT00000036444	133	154	-13.99	tTTAGAGTT-ACTATTGtaatta	x|||||||:x||:x|||xxxxxx	tAATCTCAGCTGGCAACtgtgag	ITCH
ssc-miR-216	ENSSSCT00000036487	590	616	-16.5	tTTAGAGTTTGTAAGTCCGTT-ACGaaa	x|||||||:xxxxx|x|||||x||:xxx	tAATCTCAG-----CTGGCAACTGTgag	MSL3
ssc-miR-216	ENSSSCT00000036500	709	732	-19.05	gTTAGAGTTGTAAGGGTAACTCtc	x|||||||:|x|xx|x|x||x|xx	tAATCTCAGC-TGGCAACTGTGag	FAF1
ssc-miR-216	ENSSSCT00000036522	1162	1182	-12.15	cTTAGAGT--ACCaaatctcagc	x|||||||xx|||xxxxxxxxxx	tAATCTCAGCTGGcaactgtgag	ATP11C
ssc-miR-216	ENSSSCT00000036590	2734	2756	-11.6	aTTAGAGTGTTCAGTCTCCAaaa	x|||||||xxx|x||xxx||xxx	tAATCTCAGCTGGCAACTGTgag	DRP2
ssc-miR-216	ENSSSCT00000036695	142	163	-21.6	gTTAGAGT-GTCCTTTGACttct	x|||||||x|x||x|||||xxxx	tAATCTCAGCTGGCAACTGtgag	PLEKHA7
ssc-miR-216	ENSSSCT00000036713	3089	3116	-23.25	aTTAGAGTTTAAATTACTGTTGACGgat	x|||||||:x|xxxxx|:||||||:xxx	tAATCTCAGCT-----GGCAACTGTgag	RPS6
ssc-miR-216	ENSSSCT00000036736	3924	3948	-11.96	cTTAGAGTAAATACTCTTGtaagtg	x|||||||xx|xx|:x|||xxxxxx	tAATCTCAGCT--GGCAACtgtgag	NAB1
ssc-miR-216	ENSSSCT00000036750	3388	3413	-12.27	tTTAGAGTTCAAGGACGTGGttttag	x|||||||:xxx|:x|||x|xxxxxx	tAATCTCAG---CTGGCAACtgtgag	SLC4A4
ssc-miR-216	ENSSSCT00000036754	800	823	-17.05	gTTAGAGTCGGAACAGTAATAaat	x|||||||||x|x|xx|x|:|xxx	tAATCTCAGC-TGGCAACTGTgag	CNIH3
ssc-miR-216	ENSSSCT00000036755	2037	2058	-16.14	tTTAGAGTC-ATGGACGATctgt	x||||||||x|:x|xx||:xxxx	tAATCTCAGCTGGCAACTGtgag	-
ssc-miR-216	ENSSSCT00000036773	325	345	-14.28	aTTAGAGTATGT-GTT-ACcttt	x|||||||xx::x|||x||xxxx	tAATCTCAGCTGGCAACTGtgag	HNRNPLL
ssc-miR-216	ENSSSCT00000036810	1973	1995	-18.1	tTTAGAGTCctgaaagattctct	x||||||||xxxxxxxxxxxxxx	tAATCTCAGctggcaactgtgag	EPB41L5
ssc-miR-216	ENSSSCT00000036817	2343	2365	-17.76	gTTAGAGTCAAGAAAGT--ACAgtc	x||||||||xx||xx||xx|||xxx	tAATCTCAG--CTGGCAACTGTgag	CNST
ssc-miR-216	ENSSSCT00000036824	1702	1727	-27.21	gTTAGAGTCGCACACCGGGGGCTCgg	x|||||||||xxx||||xx|:|x|xx	tAATCTCAGC---TGGCAACTGTGag	GRAMD1B
ssc-miR-216	ENSSSCT00000036862	324	349	-12.32	cTTAGAGTACAAATTCGTTAATAaat	x|||||||x|x|xx:||||x|:|xxx	tAATCTCA-GCT--GGCAACTGTgag	AQP4
ssc-miR-216	ENSSSCT00000036866	357	378	-11.6	tTTAGAGTA-ATTAATGAagttc	x|||||||xx|::xx|||xxxxx	tAATCTCAGCTGGCAACTgtgag	NTN4
ssc-miR-216	ENSSSCT00000036890	2609	2631	-16.43	gTTAGAGTCagtactacgagtac	x||||||||xxxxxxxxxxxxxx	tAATCTCAGctggcaactgtgag	CELF1
ssc-miR-216	ENSSSCT00000036892	3637	3664	-18.59	aTTAGAGTCCCGAATCTCCTCTACACtg	x||||||||xx||xxx:|x|xx||||xx	tAATCTCAG--CT---GGCAACTGTGag	SLC35C2
ssc-miR-216	ENSSSCT00000036903	6154	6176	-14.78	gTTAGAGTGGATgagtcttttta	x|||||||x||:xxxxxxxxxxx	tAATCTCAGCTGgcaactgtgag	TAFA4
ssc-miR-216	ENSSSCT00000036923	1895	1917	-11.09	tTTAGAGTGTAGGTTTGGagtct	x|||||||xx|xxx|||:xxxxx	tAATCTCAGCTGGCAACTgtgag	AGFG2
ssc-miR-216	ENSSSCT00000036951	2452	2476	-10.83	gTTAGAGTTCAATTAATTTATAaaa	x|||||||x|x|::xx||x|:|xxx	tAATCTCA-GCTGGC-AACTGTgag	CD302
ssc-miR-216	ENSSSCT00000036953	91	114	-16.12	gTTAGAGTTCAACGGTTCTAACgt	x|||||||x|x||x|||xxx||xx	tAATCTCA-GCTGGCAACTGTGag	HMCN1
ssc-miR-216	ENSSSCT00000036966	1111	1133	-18.55	aTTAGAGTCtttccggatccgtg	x||||||||xxxxxxxxxxxxxx	tAATCTCAGctggcaactgtgag	-
ssc-miR-216	ENSSSCT00000036977	735	755	-12.06	tTTAGAGT--ATTGATTTCAagg	x|||||||xx|::|x|xx||xxx	tAATCTCAGCTGGCAACTGTgag	TCF3
ssc-miR-216	ENSSSCT00000036982	549	571	-10.55	tTTAGAGTTAAatcccatcaaag	x|||||||:x|xxxxxxxxxxxx	tAATCTCAGCTggcaactgtgag	GYS2
ssc-miR-216	ENSSSCT00000037021	2501	2524	-15.64	cTTAGAGTAAACTAGTTGGgttaa	x|||||||xx||:x||||:xxxxx	tAATCTCAGCTGG-CAACTgtgag	BCAT1
ssc-miR-216	ENSSSCT00000037029	2128	2150	-14.44	gTTAGAGTTTACacccaagattg	x|||||||:x||xxxxxxxxxxx	tAATCTCAGCTGgcaactgtgag	-
ssc-miR-216	ENSSSCT00000037030	795	817	-11.09	cTTAGAGTTAATTTTTCGTGTac	x|||||||:x|::x||x::::xx	tAATCTCAGCTGGCAACTGTGag	NEK1
ssc-miR-216	ENSSSCT00000037046	1666	1692	-23.6	gTTAGAGTTTAACTACTGTTGACGTgt	x|||||||xxxx|x||:||||||::xx	tAATCTCA----GCTGGCAACTGTGag	-
ssc-miR-216	ENSSSCT00000037068	1530	1552	-18.42	cTTAGAGTTGACatcacccaacc	x|||||||:|||xxxxxxxxxxx	tAATCTCAGCTGgcaactgtgag	GABRB1
ssc-miR-216	ENSSSCT00000037125	1254	1275	-21.39	aTTAGAGTAAGCTGT-GACCCca	x|||||||xx:|:||x|||x|xx	tAATCTCAGCTGGCAACTGTGag	PRKAR2B
ssc-miR-216	ENSSSCT00000037127	1668	1686	-16.32	gTTAGAGT--A--GTTGATTCct	x|||||||xx|xx|||||:x|xx	tAATCTCAGCTGGCAACTGTGag	YWHAZ
ssc-miR-216	ENSSSCT00000037129	2649	2671	-20.79	aTTAGAGTTGTCCcacaccaccg	x|||||||:|x||xxxxxxxxxx	tAATCTCAGCTGGcaactgtgag	INSIG1
ssc-miR-216	ENSSSCT00000037134	2808	2831	-11.59	tTTAGAGTAGTTAGTCTGAgtgtc	x|||||||x|x:x||x|||xxxxx	tAATCTCAGCTGGCA-ACTgtgag	PRELID2
ssc-miR-216	ENSSSCT00000037150	2843	2866	-20.42	aTTAGAGTCTTCTAGTCCACctca	x||||||||xx|:x||xx||xxxx	tAATCTCAGCTGG-CAACTGtgag	IL2RA
ssc-miR-216	ENSSSCT00000037175	1296	1318	-12.89	tTTAGAGTTAACTATTattagaa	x|||||||:x||:x||xxxxxxx	tAATCTCAGCTGGCAActgtgag	BAMBI
ssc-miR-216	ENSSSCT00000037187	1231	1252	-16.18	aTTAGAGT-GACTaagaaaacgt	x|||||||x|||:xxxxxxxxxx	tAATCTCAGCTGGcaactgtgag	PHACTR2
ssc-miR-216	ENSSSCT00000037213	2684	2706	-13.91	tTTAGAGTTGtttaaactgattg	x|||||||:|xxxxxxxxxxxxx	tAATCTCAGCtggcaactgtgag	GLT6D1
ssc-miR-216	ENSSSCT00000037214	2864	2888	-21.08	cTTAGAGTGTCGACGAGTTGG-ACta	x|||||||xx||||xx||||:x||xx	tAATCTCA--GCTGG-CAACTGTGag	TENT5C
ssc-miR-216	ENSSSCT00000037221	363	386	-13.14	tTTAGAGTCTGGGTCTTAATttga	x||||||||x|:x:x||x|:xxxx	tAATCTCAG-CTGGCAACTGtgag	FER1L6
ssc-miR-216	ENSSSCT00000037235	1241	1263	-12.89	aTTAGAGTTAAgtaacttttgtt	x|||||||:x|xxxxxxxxxxxx	tAATCTCAGCTggcaactgtgag	MTM1
ssc-miR-216	ENSSSCT00000037237	1287	1307	-15.5	cTTAGAGTTGTC--TTGAatata	x|||||||:|x|xx||||xxxxx	tAATCTCAGCTGGCAACTgtgag	UAP1
ssc-miR-216	ENSSSCT00000037250	1003	1029	-11.5	gTTAGAGTGTTCATCTAGTTAATttac	x|||||||xx:x|:|xx|||x|:xxxx	tAATCTCA--GCTGG--CAACTGtgag	CACTIN
ssc-miR-216	ENSSSCT00000037258	4590	4611	-18.41	tTTAGAGTC-ACCGaatttgttc	x||||||||x||||xxxxxxxxx	tAATCTCAGCTGGCaactgtgag	MRPL22
ssc-miR-216	ENSSSCT00000037259	3458	3478	-19.28	aTTAGAGTCAAC-GT-GAAACag	x||||||||x||x||x||x||xx	tAATCTCAGCTGGCAACTGTGag	AP5M1
ssc-miR-216	ENSSSCT00000037262	1200	1222	-15.26	gTTAGAGTTTCACGTTtttagtg	x|||||||:xxx||||xxxxxxx	tAATCTCAGCTGGCAActgtgag	SULF1
ssc-miR-216	ENSSSCT00000037283	769	792	-13.49	tTTAGAGTGTTAGTGGTAAGACat	x|||||||x:x|x:|x|x|x||xx	tAATCTCA-GCTGGCAACTGTGag	VPS50
ssc-miR-216	ENSSSCT00000037285	214	237	-20.06	gTTAGAGTCTCATACTTGACTCtt	x||||||||xx|:xx|||||x|xx	tAATCTCAGC-TGGCAACTGTGag	SNAP23
ssc-miR-216	ENSSSCT00000037288	3527	3549	-12.98	tTTAGAGTCTGGATTTTAAACcg	x||||||||x:xxx||x|x||xx	tAATCTCAGCTGGCAACTGTGag	NEDD4L
ssc-miR-216	ENSSSCT00000037289	1481	1502	-20.78	tTTAGAGTCCGTCGT-GACCCgt	x||||||||x::|||x|||x|xx	tAATCTCAGCTGGCAACTGTGag	ZNF827
ssc-miR-216	ENSSSCT00000037304	1280	1302	-16.07	tTTAGAGTCGAACTTTatcctaa	x||||||||||x|x||xxxxxxx	tAATCTCAGCTGGCAActgtgag	PRPF40A
ssc-miR-216	ENSSSCT00000037318	1228	1249	-13.83	gTTAGAGTAGGTT-TAAATACcc	x|||||||x|:::x|xx|:||xx	tAATCTCAGCTGGCAACTGTGag	-
ssc-miR-216	ENSSSCT00000037345	214	237	-20.06	gTTAGAGTCTCATACTTGACTCtt	x||||||||xx|:xx|||||x|xx	tAATCTCAGC-TGGCAACTGTGag	SNAP23
ssc-miR-216	ENSSSCT00000037351	598	619	-10.09	tTTAGAGT-GTTTTTAAATATaa	x|||||||x|x::x|xx|:|:xx	tAATCTCAGCTGGCAACTGTGag	GPBP1L1
ssc-miR-216	ENSSSCT00000037379	506	530	-13.11	gTTAGAGTTTATTTAGTTAGAATtg	x|||||||:x|::xx|||x:x|:xx	tAATCTCAGCTGG--CAACTGTGag	RCBTB1
ssc-miR-216	ENSSSCT00000037380	3429	3451	-22.26	aTTAGAGTTGTCGGACGTCACtg	x|||||||:|x|x|xx|x|||xx	tAATCTCAGCTGGCAACTGTGag	ELK4
ssc-miR-216	ENSSSCT00000037409	729	750	-16.01	cTTAGAGT-GACTacctctccat	x|||||||x|||:xxxxxxxxxx	tAATCTCAGCTGGcaactgtgag	-
ssc-miR-216	ENSSSCT00000037424	2287	2309	-19.47	tTTAGAGTCCACTTAGGAGACga	x||||||||x||:xxx||x||xx	tAATCTCAGCTGGCAACTGTGag	-
ssc-miR-216	ENSSSCT00000037438	608	626	-16.07	tTTAGAGTCCA----TGATACct	x||||||||x|xxxx|||:||xx	tAATCTCAGCTGGCAACTGTGag	KCNB1
ssc-miR-216	ENSSSCT00000037439	253	275	-10.91	tTTAGAGTTCCATATTAATtgtt	x|||||||:xxx:x||x|:xxxx	tAATCTCAGCTGGCAACTGtgag	SH3BP4
ssc-miR-216	ENSSSCT00000037449	693	715	-12.41	tTTAGAGTCAAattctccttaga	x||||||||x|xxxxxxxxxxxx	tAATCTCAGCTggcaactgtgag	CIPC
ssc-miR-216	ENSSSCT00000037458	1158	1183	-19.69	cTTAGAGTAGGACTCACTTTACTCgg	x|||||||x|x||:xxx||x||x|xx	tAATCTCAGC-TGGC--AACTGTGag	UBR2
ssc-miR-216	ENSSSCT00000037462	919	942	-14.88	gTTAGAGTGGTAGAGACGGTGCcc	x|||||||x|x|xx|xx|:::|xx	tAATCTCAGC-TGGCAACTGTGag	ADAMTSL1
ssc-miR-216	ENSSSCT00000037478	592	612	-13.03	aTTAGAGTT---CGTGTAAAACct	x|||||||:xxx|||x|x|x||xx	tAATCTCAGCTGGCA-ACTGTGag	MYPN
ssc-miR-216	ENSSSCT00000037480	935	955	-17.81	aTTAGAGTC--TTGTAGACttac	x||||||||xx::||x|||xxxx	tAATCTCAGCTGGCAACTGtgag	TMTC1
ssc-miR-216	ENSSSCT00000037498	1333	1353	-16.05	aTTAGAGT--ACTAAATATACtc	x|||||||xx||:xxxx|:||xx	tAATCTCAGCTGGCAACTGTGag	TMED5
ssc-miR-216	ENSSSCT00000037521	969	991	-15.86	aTTAGAGTCTATCtaatggaatc	x||||||||x|:|xxxxxxxxxx	tAATCTCAGCTGGcaactgtgag	PAG1
ssc-miR-216	ENSSSCT00000037526	3543	3566	-20.88	aTTAGAGTTGACATTATGATtaga	x|||||||:|||xx|x|||:xxxx	tAATCTCAGCTGGCA-ACTGtgag	PURG
ssc-miR-216	ENSSSCT00000037596	1687	1708	-12.06	tTTAGAGTGTAAAGA-GACAgct	x|||||||xx|xx|xx||||xxx	tAATCTCAGCTGGCAACTGTgag	SYPL2
ssc-miR-216	ENSSSCT00000037620	1092	1113	-21.56	aTTAGAGTCG-TCGTTccccgaa	x|||||||||x:||||xxxxxxx	tAATCTCAGCTGGCAActgtgag	ADAM22
ssc-miR-216	ENSSSCT00000037638	1674	1696	-16.67	gTTAGAGTGAATTGTATACGacg	x|||||||xx|::||xx||:xxx	tAATCTCAGCTGGCAACTGTgag	PEA15
ssc-miR-216	ENSSSCT00000037660	380	402	-12.41	tTTAGAGTCatgtaaaagtggta	x||||||||xxxxxxxxxxxxxx	tAATCTCAGctggcaactgtgag	TAC1
ssc-miR-216	ENSSSCT00000037668	2437	2458	-19.57	cTTAGAGTTC-CGGGGGAGGCtg	x|||||||:xx|x|xx||x:|xx	tAATCTCAGCTGGCAACTGTGag	SETD7
ssc-miR-216	ENSSSCT00000037674	653	678	-19.69	cTTAGAGTAGGACTCACTTTACTCgg	x|||||||x|x||:xxx||x||x|xx	tAATCTCAGC-TGGC--AACTGTGag	CES1
ssc-miR-216	ENSSSCT00000037678	373	395	-14.6	tTTAGAGTTTCCTGTATAAAagg	x|||||||:xx|:||xx|x|xxx	tAATCTCAGCTGGCAACTGTgag	CYP51A1
ssc-miR-216	ENSSSCT00000037734	410	431	-16.59	tTTAGAGT-GAAAGAGGACGgta	x|||||||x||xx|xx|||:xxx	tAATCTCAGCTGGCAACTGTgag	ERBB3
ssc-miR-216	ENSSSCT00000037739	969	991	-18.4	gTTAGAGTCAACCcaattcttac	x||||||||x|||xxxxxxxxxx	tAATCTCAGCTGGcaactgtgag	ZBTB44
ssc-miR-216	ENSSSCT00000037744	3975	3997	-12.94	tTTAGAGTaagaaaataaactcc	x|||||||xxxxxxxxxxxxxxx	tAATCTCAgctggcaactgtgag	MYOZ2
ssc-miR-216	ENSSSCT00000037772	637	659	-12.49	tTTAGAGTGTACGGGAGAattgt	x|||||||xx||x|xx||xxxxx	tAATCTCAGCTGGCAACTgtgag	MAP1B
ssc-miR-216	ENSSSCT00000037775	387	409	-15.03	aTTAGAGTTAATTTTCGATAgac	x|||||||:x|::x|x||:|xxx	tAATCTCAGCTGGCAACTGTgag	VSIG4
ssc-miR-216	ENSSSCT00000037787	36	56	-19.23	aTTAGAGTCG--TGTTTAGACct	x|||||||||xx:|||x|x||xx	tAATCTCAGCTGGCAACTGTGag	ARRB1
ssc-miR-216	ENSSSCT00000037806	2440	2464	-11.28	tTTAGAGTAAACTATGTTTAatgta	x|||||||xx||:xx|||x|xxxxx	tAATCTCAGCTGG--CAACTgtgag	GPCPD1
ssc-miR-216	ENSSSCT00000037825	1609	1629	-20.1	tTTAGAGTGGAAA--TGTCACtc	x|||||||x||xxxx||x|||xx	tAATCTCAGCTGGCAACTGTGag	VARS2
ssc-miR-216	ENSSSCT00000037831	1768	1789	-14.61	cTTAGAGTAAGTT-TTGATATta	x|||||||xx:::x||||:|:xx	tAATCTCAGCTGGCAACTGTGag	SRSF10
ssc-miR-216	ENSSSCT00000037844	147	169	-11.35	aTTAGAGTTttacaaacccctaa	x|||||||:xxxxxxxxxxxxxx	tAATCTCAGctggcaactgtgag	ACAT1
ssc-miR-216	ENSSSCT00000037879	393	413	-13.51	gTTAGAGT--ACAGGTGCCcgac	x|||||||xx||x|x||x|xxxx	tAATCTCAGCTGGCAACTGtgag	SLC16A6
ssc-miR-216	ENSSSCT00000037901	998	1020	-13.4	aTTAGAGTAGtgtacgtcattat	x|||||||x|xxxxxxxxxxxxx	tAATCTCAGCtggcaactgtgag	-
ssc-miR-216	ENSSSCT00000037935	1136	1159	-14.27	aTTAGAGTAATCACGTTAAAAgga	x|||||||xxx|x||||x|x|xxx	tAATCTCAGCTG-GCAACTGTgag	UACA
ssc-miR-216	ENSSSCT00000037979	1365	1387	-17.24	gTTAGAGTTTACTTATGTCATat	x|||||||:x||:xx||x||:xx	tAATCTCAGCTGGCAACTGTGag	GFM1
ssc-miR-216	ENSSSCT00000038012	1478	1499	-15.53	cTTAGAGT-GATACTCGGTAacg	x|||||||x||:xx|x|::|xxx	tAATCTCAGCTGGCAACTGTgag	MDM4
ssc-miR-216	ENSSSCT00000038021	215	235	-13.86	tTTAGAGT--GTCGTCTTCATgt	x|||||||xx::|||xxx||:xx	tAATCTCAGCTGGCAACTGTGag	PCCA
ssc-miR-216	ENSSSCT00000038025	113	133	-15.5	cTTAGAGTT-ATT-TTGGGACtt	x|||||||:x|::x|||:x||xx	tAATCTCAGCTGGCAACTGTGag	VWA8
ssc-miR-216	ENSSSCT00000038082	291	313	-17.1	tTTAGAGTTGAGCACGGAAAgtc	x|||||||:||x|xxx||x|xxx	tAATCTCAGCTGGCAACTGTgag	ANKS1B
ssc-miR-216	ENSSSCT00000038089	1281	1302	-13.57	tTTAGAGTATACACGT--ACAagt	x|||||||xx||x|||xx|||xxx	tAATCTCAGCTG-GCAACTGTgag	SLC6A5
ssc-miR-216	ENSSSCT00000038130	2794	2818	-13.83	aTTAGAGTTAAAATGGGTGAGAaaa	x|||||||:x|xx:x|x|||x|xxx	tAATCTCAGCT--GGCAACTGTgag	PDP2
ssc-miR-216	ENSSSCT00000038132	711	735	-15.36	aTTAGAGTCAATAGAAGTGAGAatt	x||||||||x|:x|xxx|||x|xxx	tAATCTCAGCTGGCA--ACTGTgag	ISL1
ssc-miR-216	ENSSSCT00000038136	1000	1023	-11.88	aTTAGAGTATTATCTTTtcgtcgg	x|||||||x:x|:|x||xxxxxxx	tAATCTCA-GCTGGCAActgtgag	PTPDC1
ssc-miR-216	ENSSSCT00000038144	738	762	-16.4	aTTAGAGTCCGGATATTAGGTAaag	x||||||||xx||:xx|x|::|xxx	tAATCTCAG--CTGGCAACTGTgag	WDR31
ssc-miR-216	ENSSSCT00000038146	954	972	-16.19	gTTAGAGT--ACGG--GACAaaa	x|||||||xx||x|xx||||xxx	tAATCTCAGCTGGCAACTGTgag	KANK2
ssc-miR-216	ENSSSCT00000038180	2235	2258	-18.42	tTTAGAGTTTGACAGTTCTCTCga	x|||||||:x|||x|||xx|x|xx	tAATCTCAG-CTGGCAACTGTGag	DCP2
ssc-miR-216	ENSSSCT00000038198	731	753	-18.37	tTTAGAGTTTAATATTGACTCtc	x|||||||:x|x:x|||||x|xx	tAATCTCAGCTGGCAACTGTGag	ATG7
ssc-miR-216	ENSSSCT00000038212	1480	1502	-15.95	gTTAGAGTAGTGTGCAGTCtttg	x|||||||x|xx:|xx|x|xxxx	tAATCTCAGCTGGCAACTGtgag	BET1
ssc-miR-216	ENSSSCT00000038224	470	492	-11.43	tTTAGAGTGTCTCGATAATAata	x|||||||xxx:||x|x|:|xxx	tAATCTCAGCTGGCAACTGTgag	-
ssc-miR-216	ENSSSCT00000038230	259	282	-16.88	tTTAGAGTCGTTCCATTTAggtaa	x|||||||||xx||x||x|xxxxx	tAATCTCAGCT-GGCAACTgtgag	HBS1L
ssc-miR-216	ENSSSCT00000038239	1188	1213	-19.08	tTTAGAGTTCAGACTGAAGTACATct	x|||||||:xx|||:|xx|x|||:xx	tAATCTCAG--CTGGCAAC-TGTGag	-
ssc-miR-216	ENSSSCT00000038246	671	695	-15.72	gTTAGAGTGCTGAAAGTAGTCCCtc	x|||||||xx:||xx||x|x|x|xx	tAATCTCA--GCTGGCAACTGTGag	CFAP94
ssc-miR-216	ENSSSCT00000038260	772	792	-13.72	tTTAGAGTT--CCCTCAATACga	x|||||||:xx||x|xx|:||xx	tAATCTCAGCTGGCAACTGTGag	TRIP11
ssc-miR-216	ENSSSCT00000038272	160	183	-14.78	tTTAGAGTCCCACTCCTTACGgtt	x||||||||xx||:xx|x||:xxx	tAATCTCAGC-TGGCAACTGTgag	CTXN2
ssc-miR-216	ENSSSCT00000038283	1545	1567	-12.94	cTTAGAGTTGTCTTGTAATAaag	x|||||||:|x|:xx|x|:|xxx	tAATCTCAGCTGGCAACTGTgag	ZMAT3
ssc-miR-216	ENSSSCT00000038290	256	279	-17.27	cTTAGAGTCTAGGCGGCGGAACga	x||||||||x|xx||xx|:x||xx	tAATCTCAGCTG-GCAACTGTGag	EPS8L3
ssc-miR-216	ENSSSCT00000038310	1162	1182	-12.15	cTTAGAGT--ACCaaatctcagc	x|||||||xx|||xxxxxxxxxx	tAATCTCAGCTGGcaactgtgag	ATP11C
ssc-miR-216	ENSSSCT00000038330	1773	1795	-19.19	gTTAGAGTCCTCTGggtaaattc	x||||||||xx|:|xxxxxxxxx	tAATCTCAGCTGGCaactgtgag	GPR155
ssc-miR-216	ENSSSCT00000038353	5000	5027	-13.72	tTTAGAGTTCCAAAAACAGTTGAAAagg	x|||||||:xxxxxx||x|||||x|xxx	tAATCTCAGC-----TGGCAACTGTgag	SNUPN
ssc-miR-216	ENSSSCT00000038370	430	451	-16.57	aTTAGAGTAGACT-TTAAgtgag	x|||||||x|||:x||x|xxxxx	tAATCTCAGCTGGCAACTgtgag	ACBD5
ssc-miR-216	ENSSSCT00000038371	1855	1877	-16.68	aTTAGAGTCGTCAGaagtaaaag	x|||||||||x|x|xxxxxxxxx	tAATCTCAGCTGGCaactgtgag	ABL2
ssc-miR-216	ENSSSCT00000038387	5727	5749	-11.79	aTTAGAGTactcaggaatttttc	x|||||||xxxxxxxxxxxxxxx	tAATCTCAgctggcaactgtgag	RTKN2
ssc-miR-216	ENSSSCT00000038459	1348	1370	-12.79	aTTAGAGTGTCCCAACGGTAgtg	x|||||||xxx||xxx|::|xxx	tAATCTCAGCTGGCAACTGTgag	OGN
ssc-miR-216	ENSSSCT00000038465	1261	1283	-13.9	tTTAGAGTTCCTTCTGGAGAgga	x|||||||:xx::x|x||x|xxx	tAATCTCAGCTGGCAACTGTgag	DDX5
ssc-miR-216	ENSSSCT00000038489	2145	2166	-14.41	tTTAGAGTAGTTTGAT-ATAaat	x|||||||x|x::|x|x|:|xxx	tAATCTCAGCTGGCAACTGTgag	METTL4
ssc-miR-216	ENSSSCT00000038502	74	98	-12.6	gTTAGAGTTAGATTTCTTTATGgtt	x|||||||:x||::xx||x|::xxx	tAATCTCAG-CTGGC-AACTGTgag	CYB561A3
ssc-miR-216	ENSSSCT00000038504	1167	1189	-11.68	tTTAGAGTTataaggagaaagtc	x|||||||:xxxxxxxxxxxxxx	tAATCTCAGctggcaactgtgag	EML1
ssc-miR-216	ENSSSCT00000038511	3169	3194	-22.43	tTTAGAGTCGATTTAAATAGACATgg	x||||||||||::xxxx|x||||:xx	tAATCTCAGCTGGC---AACTGTGag	LIMCH1
ssc-miR-216	ENSSSCT00000038512	1916	1940	-20.09	gTTAGAGTGACTACCTGTGGTGTtc	x|||||||xx|x|||xx||::::xx	tAATCTCA--GCTGGCAACTGTGag	CA8
ssc-miR-216	ENSSSCT00000038519	1092	1113	-21.56	aTTAGAGTCG-TCGTTccccgaa	x|||||||||x:||||xxxxxxx	tAATCTCAGCTGGCAActgtgag	ADAM22
ssc-miR-216	ENSSSCT00000038534	353	373	-17.19	tTTAGAGTTGA--GTTATCTCtc	x|||||||:||xx|||xx|x|xx	tAATCTCAGCTGGCAACTGTGag	PLCH1
ssc-miR-216	ENSSSCT00000038536	269	292	-18.93	gTTAGAGTCGTAAGGCTTGTGCta	x|||||||||x|xx|x|x:::|xx	tAATCTCAGC-TGGCAACTGTGag	STT3A
ssc-miR-216	ENSSSCT00000038537	289	310	-11.99	cTTAGAGTTT-CAGTACAGACtg	x|||||||:xx|x||xx|x||xx	tAATCTCAGCTGGCAACTGTGag	RRM2B
ssc-miR-216	ENSSSCT00000038607	2470	2492	-10.79	tTTAGAGTTTTTCATTtgttttt	x|||||||:xx:|x||xxxxxxx	tAATCTCAGCTGGCAActgtgag	KLHL33
ssc-miR-216	ENSSSCT00000038625	4735	4757	-22.05	aTTAGAGTAATCTGTAGACctta	x|||||||xxx|:||x|||xxxx	tAATCTCAGCTGGCAACTGtgag	GXYLT1
ssc-miR-216	ENSSSCT00000038626	1501	1523	-18.08	gTTAGAGTCGGagtaaggaaatt	x|||||||||:xxxxxxxxxxxx	tAATCTCAGCTggcaactgtgag	CHEK2
ssc-miR-216	ENSSSCT00000038630	2175	2197	-14.49	aTTAGAGTCCTCTCCTAAatctt	x||||||||xx|:xx|x|xxxxx	tAATCTCAGCTGGCAACTgtgag	UHRF1BP1L
ssc-miR-216	ENSSSCT00000038634	1207	1228	-13.12	cTTAGAGTTTAA--TTGAACATta	x|||||||:x|xxx||||x||:xx	tAATCTCAGCTGGCAACT-GTGag	KCNH7
ssc-miR-216	ENSSSCT00000038653	499	521	-14.78	cTTAGAGTCCATAAAGGTCATta	x||||||||x|:xxxx|x||:xx	tAATCTCAGCTGGCAACTGTGag	HPS4
ssc-miR-216	ENSSSCT00000038663	1412	1434	-10.09	tTTAGAGTGTATTCTTGtttgtg	x|||||||xx|::x|||xxxxxx	tAATCTCAGCTGGCAACtgtgag	AGFG1
ssc-miR-216	ENSSSCT00000038665	113	133	-15.76	aTTAGAGTC--TTGTTttatttg	x||||||||xx::|||xxxxxxx	tAATCTCAGCTGGCAActgtgag	HSP90AB1
ssc-miR-216	ENSSSCT00000038674	990	1011	-21.17	aTTAGAGTTT-CTGCTGACcttt	x|||||||:xx|:|x||||xxxx	tAATCTCAGCTGGCAACTGtgag	MARCKS
ssc-miR-216	ENSSSCT00000038684	1854	1874	-16.38	aTTAGAGTC--TTGATAACctat	x||||||||xx::|x|x||xxxx	tAATCTCAGCTGGCAACTGtgag	MANEA
ssc-miR-216	ENSSSCT00000038721	1085	1108	-14.01	tTTAGAGTCAAACCCTTtcaggtc	x||||||||x|x||x||xxxxxxx	tAATCTCAGCT-GGCAActgtgag	DGKH
ssc-miR-216	ENSSSCT00000038742	1186	1207	-11.6	aTTAGAGTA-ATTATTttgtgtt	x|||||||xx|::x||xxxxxxx	tAATCTCAGCTGGCAActgtgag	TAF9
ssc-miR-216	ENSSSCT00000038791	259	282	-16.88	tTTAGAGTCGTTCCATTTAggtaa	x|||||||||xx||x||x|xxxxx	tAATCTCAGCT-GGCAACTgtgag	HBS1L
ssc-miR-216	ENSSSCT00000038794	3742	3764	-14.57	cTTAGAGTCatagagggggtgta	x||||||||xxxxxxxxxxxxxx	tAATCTCAGctggcaactgtgag	ACTR3
ssc-miR-216	ENSSSCT00000038798	4827	4849	-10.86	tTTAGAGTAAATCCTTcctagac	x|||||||xx|:|x||xxxxxxx	tAATCTCAGCTGGCAActgtgag	VCL
ssc-miR-216	ENSSSCT00000038814	4328	4350	-11.75	tTTAGAGTTAAgaacctaataga	x|||||||:x|xxxxxxxxxxxx	tAATCTCAGCTggcaactgtgag	FAM120B
ssc-miR-216	ENSSSCT00000038828	446	466	-17.32	tTTAGAGTTGA--GTTGGgtccc	x|||||||:||xx||||:xxxxx	tAATCTCAGCTGGCAACTgtgag	ALAD
ssc-miR-216	ENSSSCT00000038830	1607	1630	-11.99	aTTAGAGTTATATTAATGAattaa	x|||||||:xx|::xx|||xxxxx	tAATCTCAGC-TGGCAACTgtgag	HAUS3
ssc-miR-216	ENSSSCT00000038846	569	591	-12.63	tTTAGAGTTAATAGTATTTACcc	x|||||||:x|:x||xxx:||xx	tAATCTCAGCTGGCAACTGTGag	-
ssc-miR-216	ENSSSCT00000038870	2609	2631	-16.43	gTTAGAGTCagtactacgagtac	x||||||||xxxxxxxxxxxxxx	tAATCTCAGctggcaactgtgag	CELF1
ssc-miR-216	ENSSSCT00000038878	149	173	-13.01	cTTAGAGTCTCAATTTTTAACATac	x||||||||xxx|::x||x|||:xx	tAATCTCAGC--TGGCAACTGTGag	-
ssc-miR-216	ENSSSCT00000038881	1085	1108	-14.01	tTTAGAGTCAAACCCTTtcaggtc	x||||||||x|x||x||xxxxxxx	tAATCTCAGCT-GGCAActgtgag	DGKH
ssc-miR-216	ENSSSCT00000038885	2368	2391	-15.96	tTTAGAGTCTGAAACCTAACGgca	x||||||||x||xxxx|x||:xxx	tAATCTCAG-CTGGCAACTGTgag	-
ssc-miR-216	ENSSSCT00000038889	1583	1608	-18.72	tTTAGAGTATGACATCTTTGACttac	x|||||||x:|||xx|x|||||xxxx	tAATCTCA-GCTG--GCAACTGtgag	YTHDC2
ssc-miR-216	ENSSSCT00000038900	1780	1801	-14.88	gTTAGAGTA-ATCGTGTATAatt	x|||||||xx|:|||xx|:|xxx	tAATCTCAGCTGGCAACTGTgag	MYEF2
ssc-miR-216	ENSSSCT00000038909	1645	1665	-18.23	aTTAGAGTC--CTCTCGACCCtg	x||||||||xx|:x|x|||x|xx	tAATCTCAGCTGGCAACTGTGag	PRND
ssc-miR-216	ENSSSCT00000038942	485	506	-17.57	tTTAGAGTTGGG-GATCACACta	x|||||||:|:xx|x|x||||xx	tAATCTCAGCTGGCAACTGTGag	CLEC17A
ssc-miR-216	ENSSSCT00000038986	1243	1267	-16.97	tTTAGAGTTTACCTATTTGATtgaa	x|||||||:x|||xxx||||:xxxx	tAATCTCAGCTGGC--AACTGtgag	MRPL35
ssc-miR-216	ENSSSCT00000038999	994	1016	-18.27	tTTAGAGTGTGTCAGTGACATgt	x|||||||xx::|xx|||||:xx	tAATCTCAGCTGGCAACTGTGag	-
ssc-miR-216	ENSSSCT00000039001	207	229	-12.45	aTTAGAGTTttttccttttaatt	x|||||||:xxxxxxxxxxxxxx	tAATCTCAGctggcaactgtgag	CLK4
ssc-miR-216	ENSSSCT00000039007	538	561	-18.68	tTTAGAGTCGTCAAATTCACAatg	x|||||||||x|xxx||x|||xxx	tAATCTCAGCTGGC-AACTGTgag	-
ssc-miR-216	ENSSSCT00000039030	1262	1287	-14.14	aTTAGAGTATAGTACCTTTCGTATct	x|||||||xxx|x|||x||x::|:xx	tAATCTCAG--C-TGGCAACTGTGag	NEDD1
ssc-miR-216	ENSSSCT00000039040	506	530	-13.11	gTTAGAGTTTATTTAGTTAGAATtg	x|||||||:x|::xx|||x:x|:xx	tAATCTCAGCTGG--CAACTGTGag	RCBTB1
ssc-miR-216	ENSSSCT00000039055	2441	2463	-13.92	aTTAGAGTCataataaaatcatg	x||||||||xxxxxxxxxxxxxx	tAATCTCAGctggcaactgtgag	CPEB3
ssc-miR-216	ENSSSCT00000039058	1870	1890	-13.04	cTTAGAGTC--CCATTTACctag	x||||||||xx||x||x||xxxx	tAATCTCAGCTGGCAACTGtgag	METAP1D
ssc-miR-216	ENSSSCT00000039072	1446	1468	-19.78	gTTAGAGTCGAGTAAAGATGTcc	x||||||||||x:xxx||:::xx	tAATCTCAGCTGGCAACTGTGag	PDE1C
ssc-miR-216	ENSSSCT00000039105	426	447	-16.52	tTTAGAGTC--TCGTCGTACAagg	x||||||||xx:|||x|x|||xxx	tAATCTCAGCTGGCAAC-TGTgag	AAGAB
ssc-miR-216	ENSSSCT00000039112	618	638	-22.24	gTTAGAGTCG-TCGTT-ACcgag	x|||||||||x:||||x||xxxx	tAATCTCAGCTGGCAACTGtgag	ZFC3H1
ssc-miR-216	ENSSSCT00000039132	1253	1276	-21.53	aTTAGAGTCTGGTTGTTGTCtgaa	x||||||||x|:::||||x|xxxx	tAATCTCAG-CTGGCAACTGtgag	CRAT
ssc-miR-216	ENSSSCT00000039154	972	994	-12.18	cTTAGAGTTGtgcaaggtctatt	x|||||||:|xxxxxxxxxxxxx	tAATCTCAGCtggcaactgtgag	PRDM8
ssc-miR-216	ENSSSCT00000039195	3084	3105	-10.42	tTTAGAGT-GATTtaaagtagga	x|||||||x||::xxxxxxxxxx	tAATCTCAGCTGGcaactgtgag	MTMR9
ssc-miR-216	ENSSSCT00000039200	1549	1568	-14.65	tTTAGAGTT--TC-TTGACttaa	x|||||||:xx:|x|||||xxxx	tAATCTCAGCTGGCAACTGtgag	EDEM1
ssc-miR-216	ENSSSCT00000039213	1657	1680	-13.92	tTTAGAGTTATGTGCTAGAAACtt	x|||||||:xxx:|x|x||x||xx	tAATCTCAGCTGGCAA-CTGTGag	RB1
ssc-miR-216	ENSSSCT00000039216	598	620	-10.09	tTTAGAGTaaaataagtaaattg	x|||||||xxxxxxxxxxxxxxx	tAATCTCAgctggcaactgtgag	DNAJC12
ssc-miR-216	ENSSSCT00000039247	1633	1656	-11.12	tTTAGAGTTAGGAATCTT-ATATtt	x|||||||:xx||x:x||x|:|:xx	tAATCTCAG--CTGGCAACTGTGag	FOXA1
ssc-miR-216	ENSSSCT00000039261	2614	2635	-19.57	cTTAGAGTTC-CGGGGGAGGCtg	x|||||||:xx|x|xx||x:|xx	tAATCTCAGCTGGCAACTGTGag	SETD7
ssc-miR-216	ENSSSCT00000039267	119	146	-17.84	tTTAGAGTGAAAGAACCAGTGGAAACtc	x|||||||xxxx||x||x||x||x||xx	tAATCTCAG---CT-GG-CAACTGTGag	NADK2
ssc-miR-216	ENSSSCT00000039275	309	331	-13.04	cTTAGAGTCtcagaaattctctc	x||||||||xxxxxxxxxxxxxx	tAATCTCAGctggcaactgtgag	MYBBP1A
ssc-miR-216	ENSSSCT00000039279	310	332	-16.71	cTTAGAGTCCCGCAACGACGggt	x||||||||xxx|xxx|||:xxx	tAATCTCAGCTGGCAACTGTgag	KRT7
ssc-miR-216	ENSSSCT00000039280	1155	1179	-17.98	aTTAGAGTGTGAAAGGTAAACACcg	x|||||||x:||xx|x|x|x|||xx	tAATCTCA-GCTGGCAACT-GTGag	LRRC28
ssc-miR-216	ENSSSCT00000039284	770	792	-13.09	gTTAGAGTaatactatgtggagt	x|||||||xxxxxxxxxxxxxxx	tAATCTCAgctggcaactgtgag	CADM1
ssc-miR-216	ENSSSCT00000039296	22	44	-12.22	aTTAGAGTGCATACCTAATAgaa	x|||||||xx|:xxx|x|:|xxx	tAATCTCAGCTGGCAACTGTgag	SORBS2
ssc-miR-216	ENSSSCT00000039313	1	24	-10.14	tTTAGAGTGCAAAGATTCAAAaat	x|||||||xx|xx|x||x|x|xxx	tAATCTCAGCTGGC-AACTGTgag	MS4A13
ssc-miR-216	ENSSSCT00000039357	992	1014	-11.88	tTTAGAGTAGGGAGTccaacagg	x|||||||x|:xx||xxxxxxxx	tAATCTCAGCTGGCAactgtgag	-
ssc-miR-216	ENSSSCT00000039373	142	163	-21.6	gTTAGAGT-GTCCTTTGACttct	x|||||||x|x||x|||||xxxx	tAATCTCAGCTGGCAACTGtgag	PLEKHA7
ssc-miR-216	ENSSSCT00000039380	1310	1332	-12.94	tTTAGAGTGGGAGGTcctttctt	x|||||||x|:xx||xxxxxxxx	tAATCTCAGCTGGCAactgtgag	RSBN1
ssc-miR-216	ENSSSCT00000039395	1165	1187	-18.47	tTTAGAGTTGACGGaaaggagag	x|||||||:|||x|xxxxxxxxx	tAATCTCAGCTGGCaactgtgag	SLC35D1
ssc-miR-216	ENSSSCT00000039415	1911	1934	-20.42	cTTAGAGTTCTAGCGTTGACcgga	x|||||||x|x|x|||||||xxxx	tAATCTCA-GCTGGCAACTGtgag	PECAM1
ssc-miR-216	ENSSSCT00000039433	1410	1431	-19.94	aTTAGAGTTT-CCGTAAATTCga	x|||||||:xx||||xx|:x|xx	tAATCTCAGCTGGCAACTGTGag	C5orf24
ssc-miR-216	ENSSSCT00000039439	978	1003	-17.1	tTTAGAGTTGTGTTTTCTGTACATta	x|||||||:|x:::x|x||x|||:xx	tAATCTCAGC-TGGCA-AC-TGTGag	RCBTB2
ssc-miR-216	ENSSSCT00000039445	1076	1098	-13.11	aTTAGAGTgtgggtaagtgagtc	x|||||||xxxxxxxxxxxxxxx	tAATCTCAgctggcaactgtgag	ABAT
ssc-miR-216	ENSSSCT00000039461	242	264	-11.89	tTTAGAGTCtttttatatattat	x||||||||xxxxxxxxxxxxxx	tAATCTCAGctggcaactgtgag	NCOA1
ssc-miR-216	ENSSSCT00000039463	58	84	-21.26	gTTAGAGTACCCCTGCCCGGGACACcg	x|||||||xxxx|x:||xxx|||||xx	tAATCTCA----GCTGGCAACTGTGag	HYOU1
ssc-miR-216	ENSSSCT00000039488	1501	1522	-16.09	tTTAGAGT--ACTTGTGATCACaa	x|||||||xx||:xx|||x|||xx	tAATCTCAGCTGGCAACT-GTGag	KRT23
ssc-miR-216	ENSSSCT00000039497	1920	1943	-15.17	aTTAGAGTCTAAAGATAGATcttc	x||||||||x|xx|x|x||:xxxx	tAATCTCAGCTGGCAA-CTGtgag	NPL
ssc-miR-216	ENSSSCT00000039502	770	792	-13.09	gTTAGAGTaatactatgtggagt	x|||||||xxxxxxxxxxxxxxx	tAATCTCAgctggcaactgtgag	CADM1
ssc-miR-216	ENSSSCT00000039520	714	739	-16.71	tTTAGAGTCTTCGTCTGTCGAGAgtt	x||||||||xxx|x|:||x||x|xxx	tAATCTCAG---CTGGCAACTGTgag	RAB3GAP2
ssc-miR-216	ENSSSCT00000039532	322	344	-16.29	tTTAGAGTAACCCGTTtcgagcc	x|||||||xxx|||||xxxxxxx	tAATCTCAGCTGGCAActgtgag	-
ssc-miR-216	ENSSSCT00000039548	1387	1407	-11.22	tTTAGAGT--ATTATAGAgccaa	x|||||||xx|::x|x||xxxxx	tAATCTCAGCTGGCAACTgtgag	SLC41A2
ssc-miR-216	ENSSSCT00000039554	2809	2828	-14.66	tTTAGAGT--ATC-TTGACttta	x|||||||xx|:|x|||||xxxx	tAATCTCAGCTGGCAACTGtgag	ATE1
ssc-miR-216	ENSSSCT00000039561	928	951	-17.65	gTTAGAGTTTACACATACACATgt	x|||||||:x||x|x|xx|||:xx	tAATCTCAGCTG-GCAACTGTGag	SORBS2
ssc-miR-216	ENSSSCT00000039565	1537	1556	-12.86	cTTAGAGTT---CGTTTACtata	x|||||||:xxx||||x||xxxx	tAATCTCAGCTGGCAACTGtgag	PPP1R21
ssc-miR-216	ENSSSCT00000039568	1288	1311	-17.95	gTTAGAGTTAAAAAGTTATCACgt	x|||||||:x|xxx|||xx|||xx	tAATCTCAGCTGG-CAACTGTGag	SBNO1
ssc-miR-216	ENSSSCT00000039575	1187	1210	-14.66	gTTAGAGTGGGTACGTCGGAAgaa	x|||||||x|::x|||x|:x|xxx	tAATCTCAGCTG-GCAACTGTgag	AOAH
ssc-miR-216	ENSSSCT00000039576	517	537	-11.74	aTTAGAGT-GAG-GTAGAggtaa	x|||||||x||xx||x||xxxxx	tAATCTCAGCTGGCAACTgtgag	SOST
ssc-miR-216	ENSSSCT00000039635	740	760	-15.9	cTTAGAGTT--TTGTTGCCttac	x|||||||:xx::||||x|xxxx	tAATCTCAGCTGGCAACTGtgag	EGFR
ssc-miR-216	ENSSSCT00000039641	2143	2165	-17.17	tTTAGAGTgtcacacactcggtt	x|||||||xxxxxxxxxxxxxxx	tAATCTCAgctggcaactgtgag	CSF1
ssc-miR-216	ENSSSCT00000039656	755	779	-24.61	aTTAGAGTCCGCCAGTGTGACCCta	x||||||||x:||x||x||||x|xx	tAATCTCAGCTGG-CA-ACTGTGag	NECAP1
ssc-miR-216	ENSSSCT00000039681	3094	3118	-18.49	aTTAGAGTCTCGACCTTcccggtag	x||||||||xx||||x|xxxxxxxx	tAATCTCAG--CTGGCAactgtgag	TRABD2B
ssc-miR-216	ENSSSCT00000039684	59	83	-16.93	gTTAGAGTTTTGGAAAGTCGG-ACgg	x|||||||:xxx||xx||x|:x||xx	tAATCTCAG---CTGGCAACTGTGag	PCDHAC2
ssc-miR-216	ENSSSCT00000039770	278	300	-19.74	tTTAGAGTATAAGTGTT-ACACtc	x|||||||x:x|x:|||x||||xx	tAATCTCA-GCTGGCAACTGTGag	PREP
ssc-miR-216	ENSSSCT00000039793	59	81	-11.89	tTTAGAGTCtttttatatattat	x||||||||xxxxxxxxxxxxxx	tAATCTCAGctggcaactgtgag	NCOA1
ssc-miR-216	ENSSSCT00000039848	759	781	-13.04	tTTAGAGTactaaagggtctcaa	x|||||||xxxxxxxxxxxxxxx	tAATCTCAgctggcaactgtgag	PHKA1
ssc-miR-216	ENSSSCT00000039888	947	970	-10.52	tTTAGAGTTAGAatcaaaaagtac	x|||||||:x||xxxxxxxxxxxx	tAATCTCAG-CTggcaactgtgag	CD47
ssc-miR-216	ENSSSCT00000039914	2942	2967	-20.79	tTTAGAGTCTATACCCTATGACGTca	x||||||||x|xx||x|x||||::xx	tAATCTCAGCT--GGCA-ACTGTGag	ZEB2
ssc-miR-216	ENSSSCT00000039961	328	353	-13.3	cTTAGAGTAATTGAGAGTTtctctta	x|||||||xxx:||xx|||xxxxxxx	tAATCTCA---GCTGGCAActgtgag	LIMCH1
ssc-miR-216	ENSSSCT00000039964	2958	2977	-19.7	tTTAGAGTGGA---TTGACATgg	x|||||||x||xxx||||||:xx	tAATCTCAGCTGGCAACTGTGag	YTHDF3
ssc-miR-216	ENSSSCT00000039971	842	864	-16.35	tTTAGAGTTTTTTGATGTCTCtt	x|||||||:xx::|x||x|x|xx	tAATCTCAGCTGGCAACTGTGag	SLC25A36
ssc-miR-216	ENSSSCT00000039993	644	665	-20.78	tTTAGAGTCCGTCGT-GACCCgt	x||||||||x::|||x|||x|xx	tAATCTCAGCTGGCAACTGTGag	ZNF827
ssc-miR-216	ENSSSCT00000040020	460	481	-18.27	aTTAGAGT--ACTGTACGGCTCcc	x|||||||xx||:||xx|:|x|xx	tAATCTCAGCTGGCAA-CTGTGag	TRMT10C
ssc-miR-216	ENSSSCT00000040066	1690	1710	-14.92	tTTAGAGTC--CTGGAGAGAaag	x||||||||xx|:|xx||x|xxx	tAATCTCAGCTGGCAACTGTgag	NUDT13
ssc-miR-216	ENSSSCT00000040071	656	677	-21.66	tTTAGAGTCGTTTCG--GGTACtc	x|||||||||x:x||xx|::||xx	tAATCTCAGCTG-GCAACTGTGag	PKHD1
ssc-miR-216	ENSSSCT00000040078	2930	2952	-15.78	gTTAGAGTCATTCATTTACttta	x||||||||xx:|x||x||xxxx	tAATCTCAGCTGGCAACTGtgag	NOVA1
ssc-miR-216	ENSSSCT00000040084	915	934	-16.47	tTTAGAGTC---CGTGAGTACgg	x||||||||xxx|||xx::||xx	tAATCTCAGCTGGCAACTGTGag	SEC16B
ssc-miR-216	ENSSSCT00000040091	2072	2094	-19.19	gTTAGAGTCCTCTGggtaaattc	x||||||||xx|:|xxxxxxxxx	tAATCTCAGCTGGCaactgtgag	GPR155
ssc-miR-216	ENSSSCT00000040099	1780	1801	-14.88	gTTAGAGTA-ATCGTGTATAatt	x|||||||xx|:|||xx|:|xxx	tAATCTCAGCTGGCAACTGTgag	MYEF2
ssc-miR-216	ENSSSCT00000040107	2828	2850	-16.86	gTTAGAGTCGGgaaaggttattt	x|||||||||:xxxxxxxxxxxx	tAATCTCAGCTggcaactgtgag	LANCL1
ssc-miR-216	ENSSSCT00000040139	2025	2047	-13.17	cTTAGAGTCtctccaatccatag	x||||||||xxxxxxxxxxxxxx	tAATCTCAGctggcaactgtgag	PITPNM3
ssc-miR-216	ENSSSCT00000040142	859	882	-16.44	aTTAGAGTCAATATGTGGttggat	x||||||||x|:x:||x|xxxxxx	tAATCTCAGCTG-GCAACtgtgag	PPIL2
ssc-miR-216	ENSSSCT00000040166	1874	1895	-19.54	gTTAGAGTAGAC-GTCTACTCtt	x|||||||x|||x||xx||x|xx	tAATCTCAGCTGGCAACTGTGag	TRIM35
ssc-miR-216	ENSSSCT00000040189	1702	1727	-27.21	gTTAGAGTCGCACACCGGGGGCTCgg	x|||||||||xxx||||xx|:|x|xx	tAATCTCAGC---TGGCAACTGTGag	GRAMD1B
ssc-miR-216	ENSSSCT00000040196	1167	1189	-11.68	tTTAGAGTTataaggagaaagtc	x|||||||:xxxxxxxxxxxxxx	tAATCTCAGctggcaactgtgag	EML1
ssc-miR-216	ENSSSCT00000040197	1076	1098	-13.11	aTTAGAGTgtgggtaagtgagtc	x|||||||xxxxxxxxxxxxxxx	tAATCTCAgctggcaactgtgag	ABAT
ssc-miR-216	ENSSSCT00000040219	2603	2628	-17.15	gTTAGAGTGAAGTACCGTatttatgt	x|||||||xxx|x|||||xxxxxxxx	tAATCTCAG--C-TGGCAactgtgag	GJD2
ssc-miR-216	ENSSSCT00000040222	2384	2406	-13.27	gTTAGAGTGGGaggaggttttaa	x|||||||x|:xxxxxxxxxxxx	tAATCTCAGCTggcaactgtgag	CTDSP2
ssc-miR-216	ENSSSCT00000040231	2899	2920	-12.84	tTTAGAGT-GACgaactaatttt	x|||||||x|||xxxxxxxxxxx	tAATCTCAGCTGgcaactgtgag	PTPN11
ssc-miR-216	ENSSSCT00000040263	1649	1674	-21.91	cTTAGAGTCCCGAGACTCG--GACACcc	x||||||||xxxx|||x||xx|||||xx	tAATCTCAG----CTG-GCAACTGTGag	MSI1
ssc-miR-216	ENSSSCT00000040282	63	85	-12.35	tTTAGAGTAAAAGGCTCATAaat	x|||||||xx|xx|x|x|:|xxx	tAATCTCAGCTGGCAACTGTgag	NRXN3
ssc-miR-216	ENSSSCT00000040300	858	880	-13.78	gTTAGAGTGTACCTTTttgtttt	x|||||||xx|||x||xxxxxxx	tAATCTCAGCTGGCAActgtgag	TDRP
ssc-miR-216	ENSSSCT00000040307	1638	1662	-17.99	cTTAGAGTCTCGAAAGTAGTCACag	x||||||||xx||xx||x|x|||xx	tAATCTCAG--CTGGCAACTGTGag	PDCL3
ssc-miR-216	ENSSSCT00000040318	990	1013	-18.01	tTTAGAGTCCGATCCTCAACttag	x||||||||x||:|x|xx||xxxx	tAATCTCAG-CTGGCAACTGtgag	PGAP3
ssc-miR-216	ENSSSCT00000040327	4399	4421	-12.98	gTTAGAGTAATTTGTatagttgt	x|||||||xxx::||xxxxxxxx	tAATCTCAGCTGGCAactgtgag	TIAL1
ssc-miR-216	ENSSSCT00000040329	3122	3142	-20.63	aTTAGAGTCGAT--TTGAgtttt	x||||||||||:xx||||xxxxx	tAATCTCAGCTGGCAACTgtgag	DPYSL3
ssc-miR-216	ENSSSCT00000040330	124	145	-14.65	tTTAGAGTTC-CCTTTCATACcg	x|||||||:xx||x||x|:||xx	tAATCTCAGCTGGCAACTGTGag	EXOC5
ssc-miR-216	ENSSSCT00000040346	1322	1342	-13.04	cTTAGAGT-GAACGT-GAAAatt	x|||||||x||x|||x||x|xxx	tAATCTCAGCTGGCAACTGTgag	PXYLP1
ssc-miR-216	ENSSSCT00000040362	42	62	-10.83	gTTAGAGTT--CTTTTTAattat	x|||||||:xx|:x||x|xxxxx	tAATCTCAGCTGGCAACTgtgag	CEP126
ssc-miR-216	ENSSSCT00000040367	925	947	-23.15	gTTAGAGTCTACCGTctcgaatt	x||||||||x|||||xxxxxxxx	tAATCTCAGCTGGCAactgtgag	LYPD1
ssc-miR-216	ENSSSCT00000040369	928	951	-17.65	gTTAGAGTTTACACATACACATgt	x|||||||:x||x|x|xx|||:xx	tAATCTCAGCTG-GCAACTGTGag	SORBS2
ssc-miR-216	ENSSSCT00000040380	3648	3672	-12.18	cTTAGAGTTTATAACGGAGAGAagc	x|||||||:x|:xx||xx||x|xxx	tAATCTCAGCTG--GCAACTGTgag	SPC25
ssc-miR-216	ENSSSCT00000040395	115	135	-10.09	tTTAGAGT--ATTCTTCATcggt	x|||||||xx|::x||x|:xxxx	tAATCTCAGCTGGCAACTGtgag	CXCL2
ssc-miR-216	ENSSSCT00000040404	379	401	-13.68	cTTAGAGTGGAAAGTGGtttgag	x|||||||x||xx||x|xxxxxx	tAATCTCAGCTGGCAACtgtgag	PGAP4
ssc-miR-216	ENSSSCT00000040409	2412	2436	-16.3	aTTAGAGTGTTTTGTAAGGTCACga	x|||||||xxx::||xxx|x|||xx	tAATCTCAGCTGGCAA--CTGTGag	CDK14
ssc-miR-216	ENSSSCT00000040411	2486	2507	-16.48	aTTAGAGTCCGTACTT-ACATcc	x||||||||x::xx||x|||:xx	tAATCTCAGCTGGCAACTGTGag	CBL
ssc-miR-216	ENSSSCT00000040413	779	801	-19.46	aTTAGAGTGGTCGGGTGtgagat	x|||||||x|x|x|x||xxxxxx	tAATCTCAGCTGGCAACtgtgag	NAA50
ssc-miR-216	ENSSSCT00000040422	3483	3509	-17.9	tTTAGAGTGACATGAACGTTCAGATtg	x|||||||xxxx:||x||||x|x|:xx	tAATCTCA----GCTGGCAACTGTGag	PAK3
ssc-miR-216	ENSSSCT00000040443	552	572	-14.39	tTTAGAGT--GTTGTTCTCGTcg	x|||||||xx:::|||xx|::xx	tAATCTCAGCTGGCAACTGTGag	EFCAB5
ssc-miR-216	ENSSSCT00000040444	1738	1759	-16.54	gTTAGAGTT-AGTGACAACAaaa	x|||||||:x|x:|xxx|||xxx	tAATCTCAGCTGGCAACTGTgag	FNDC3A
ssc-miR-216	ENSSSCT00000040484	541	563	-13.27	gTTAGAGTGTCCCCTctttcctc	x|||||||xxx||x|xxxxxxxx	tAATCTCAGCTGGCAactgtgag	-
ssc-miR-216	ENSSSCT00000040488	379	401	-13.68	cTTAGAGTGGAAAGTGGtttgag	x|||||||x||xx||x|xxxxxx	tAATCTCAGCTGGCAACtgtgag	PGAP4
ssc-miR-216	ENSSSCT00000040489	1780	1801	-14.88	gTTAGAGTA-ATCGTGTATAatt	x|||||||xx|:|||xx|:|xxx	tAATCTCAGCTGGCAACTGTgag	MYEF2
ssc-miR-216	ENSSSCT00000040511	2774	2800	-22.04	tTTAGAGTAGAACCGGAGTAGACGCcg	x|||||||x||x|||xxx|x|||:|xx	tAATCTCAGCT-GGC---AACTGTGag	DHX15
ssc-miR-216	ENSSSCT00000040523	4047	4068	-14.65	tTTAGAGTTTGTTGT-GATttac	x|||||||:x:::||x||:xxxx	tAATCTCAGCTGGCAACTGtgag	ZMYM1
ssc-miR-216	ENSSSCT00000040526	3530	3555	-12.27	tTTAGAGTTCAAGGACGTGGttttag	x|||||||:xxx|:x|||x|xxxxxx	tAATCTCAG---CTGGCAACtgtgag	SLC4A4
ssc-miR-216	ENSSSCT00000040528	4649	4671	-12.35	aTTAGAGTGGtggaggtctgggt	x|||||||x|xxxxxxxxxxxxx	tAATCTCAGCtggcaactgtgag	MIF4GD
ssc-miR-216	ENSSSCT00000040555	77	102	-16.01	gTTAGAGTTGTAGAGTCATAACATga	x|||||||:|x|xx||xx|x|||:xx	tAATCTCAGC-TGGCA--ACTGTGag	SHLD2
ssc-miR-216	ENSSSCT00000040557	951	972	-14.92	tTTAGAGTCTTCAATT-ATACag	x||||||||xx|xx||x|:||xx	tAATCTCAGCTGGCAACTGTGag	PPIG
ssc-miR-216	ENSSSCT00000040559	2405	2430	-13.25	cTTAGAGTAGTTTTTAGTGAATACtg	x|||||||x|x::x|xx|||x:||xx	tAATCTCAGCTGGCA--ACT-GTGag	NAGK
ssc-miR-216	ENSSSCT00000040574	43	62	-11.9	aTTAGAGTT--CC-TTAAAATat	x|||||||:xx||x||x|x|:xx	tAATCTCAGCTGGCAACTGTGag	ZNF32
ssc-miR-216	ENSSSCT00000040600	1185	1209	-20.24	cTTAGAGTCGTGTTGGGGACTACct	x|||||||||x:::|xx|||x||xx	tAATCTCAGC-TGGCAACTG-TGag	-
ssc-miR-216	ENSSSCT00000040605	475	497	-28.45	gTTAGAGTCGTCGGAGGACACcg	x|||||||||x|x|xx|||||xx	tAATCTCAGCTGGCAACTGTGag	ZFAND3
ssc-miR-216	ENSSSCT00000040610	1092	1113	-21.56	aTTAGAGTCG-TCGTTccccgaa	x|||||||||x:||||xxxxxxx	tAATCTCAGCTGGCAActgtgag	ADAM22
ssc-miR-216	ENSSSCT00000040617	954	972	-16.19	gTTAGAGT--ACGG--GACAaaa	x|||||||xx||x|xx||||xxx	tAATCTCAGCTGGCAACTGTgag	KANK2
ssc-miR-216	ENSSSCT00000040629	1434	1455	-14.26	tTTAGAGT-GACAGTTTAAAacc	x|||||||x|||x|||x|x|xxx	tAATCTCAGCTGGCAACTGTgag	ADAMTS6
ssc-miR-216	ENSSSCT00000040639	3151	3173	-16.41	gTTAGAGTAAAACATTTACACtg	x|||||||xx|x|x||x||||xx	tAATCTCAGCTGGCAACTGTGag	-
ssc-miR-216	ENSSSCT00000040641	1091	1114	-14.27	aTTAGAGTAATCACGTTAAAAgga	x|||||||xxx|x||||x|x|xxx	tAATCTCAGCTG-GCAACTGTgag	UACA
ssc-miR-216	ENSSSCT00000040673	1656	1678	-15.03	tTTAGAGTGGATCCTccgagtag	x|||||||x||:|x|xxxxxxxx	tAATCTCAGCTGGCAactgtgag	FGF2
ssc-miR-216	ENSSSCT00000040681	210	234	-11.57	aTTAGAGTTTGTTAATTTTATATta	x|||||||:x:::xxx||x|:|:xx	tAATCTCAGCTGGC--AACTGTGag	RER1
ssc-miR-216	ENSSSCT00000040722	2412	2436	-16.3	aTTAGAGTGTTTTGTAAGGTCACga	x|||||||xxx::||xxx|x|||xx	tAATCTCAGCTGGCAA--CTGTGag	CDK14
ssc-miR-216	ENSSSCT00000040724	2662	2685	-19.39	cTTAGAGTCTGAAAGGAGACAgag	x||||||||x||xx|xx||||xxx	tAATCTCAG-CTGGCAACTGTgag	-
ssc-miR-216	ENSSSCT00000040732	4	26	-20.28	tTTAGAGTCGGGGGTGGGGAgac	x|||||||||:xx||x|:x|xxx	tAATCTCAGCTGGCAACTGTgag	PLAA
ssc-miR-216	ENSSSCT00000040750	3305	3327	-10.69	tTTAGAGT-GTCTAGAGGAGAagg	x|||||||x|x|:x|xx||x|xxx	tAATCTCAGCTGG-CAACTGTgag	TFEC
ssc-miR-216	ENSSSCT00000040757	304	327	-14.8	gTTAGAGTAGAGAATTTGAGAggg	x|||||||x||xxx||x||x|xxx	tAATCTCAGCTGGCAA-CTGTgag	HAUS5
ssc-miR-216	ENSSSCT00000040763	579	601	-20.53	gTTAGAGTTT-CAGTTCGACATtt	x|||||||:xx|x|||x||||:xx	tAATCTCAGCTGGCAA-CTGTGag	ZNF484
ssc-miR-216	ENSSSCT00000040769	2014	2040	-28.97	tTTAGAGTGAATAGACTGTTGACATtt	x|||||||xxxxx|||:|||||||:xx	tAATCTCAG----CTGGCAACTGTGag	ARHGAP17
ssc-miR-216	ENSSSCT00000040775	2696	2720	-13.79	gTTAGAGTCTTCTAAGTAAATAaac	x||||||||xx|:xx||xx|:|xxx	tAATCTCAGCTGG--CAACTGTgag	TBK1
ssc-miR-216	ENSSSCT00000040778	483	505	-11.5	gTTAGAGTgtaattacttcaaga	x|||||||xxxxxxxxxxxxxxx	tAATCTCAgctggcaactgtgag	-
ssc-miR-216	ENSSSCT00000040784	4034	4055	-12.11	tTTAGAGT-GTTGGTTTCCGTtc	x|||||||x|x:x|||xx|::xx	tAATCTCAGCTGGCAACTGTGag	KLHL3
ssc-miR-216	ENSSSCT00000040789	2011	2032	-15.12	tTTAGAGTAGATT-TTCACtaac	x|||||||x||::x||x||xxxx	tAATCTCAGCTGGCAACTGtgag	HIPK1
ssc-miR-216	ENSSSCT00000040794	373	395	-17.04	cTTAGAGTCTCCCcggtctctgg	x||||||||xx||xxxxxxxxxx	tAATCTCAGCTGGcaactgtgag	IL22RA1
ssc-miR-216	ENSSSCT00000040798	2287	2314	-27.07	tTTAGAGTCCCTGGGATCGGTGACACat	x||||||||xxxxx||:||x||||||xx	tAATCTCAG-----CTGGCAACTGTGag	HSPBAP1
ssc-miR-216	ENSSSCT00000040811	384	405	-12.71	aTTAGAGTGTAT-GTgcgtcttt	x|||||||xx|:x||xxxxxxxx	tAATCTCAGCTGGCAactgtgag	SLC39A12
ssc-miR-216	ENSSSCT00000040834	912	931	-16.38	cTTAGAGTT---CGTTGAAAagc	x|||||||:xxx||||||x|xxx	tAATCTCAGCTGGCAACTGTgag	NEBL
ssc-miR-216	ENSSSCT00000040840	2039	2059	-15.19	tTTAGAGT--ACTGAAGATAatt	x|||||||xx||:|xx||:|xxx	tAATCTCAGCTGGCAACTGTgag	AP1AR
ssc-miR-216	ENSSSCT00000040849	3151	3172	-12.31	aTTAGAGTTAAA-GTTtcctgtt	x|||||||:x|xx|||xxxxxxx	tAATCTCAGCTGGCAActgtgag	SNAPC3
ssc-miR-216	ENSSSCT00000040888	2536	2560	-18.24	aTTAGAGTAATTGGTCGTT-ACtgag	x|||||||xxx:|::||||x||xxxx	tAATCTCA---GCTGGCAACTGtgag	TAF1A
ssc-miR-216	ENSSSCT00000040904	807	826	-10.3	tTTAGAGT--ATTGGT-ATATgt	x|||||||xx|::|x|x|:|:xx	tAATCTCAGCTGGCAACTGTGag	MPHOSPH9
ssc-miR-216	ENSSSCT00000040907	348	371	-24.35	gTTAGAGTGTGACTAGTGGTACtt	x|||||||x:|||:xx||::||xx	tAATCTCA-GCTGGCAACTGTGag	HMGCR
ssc-miR-216	ENSSSCT00000040915	990	1015	-22.99	cTTAGAGTCCATTCCGGGGTCCACtc	x||||||||x|xx|||xx|x|x||xx	tAATCTCAGCT--GGCAACTG-TGag	SIRPB2
ssc-miR-216	ENSSSCT00000040937	2412	2436	-16.3	aTTAGAGTGTTTTGTAAGGTCACga	x|||||||xxx::||xxx|x|||xx	tAATCTCAGCTGGCAA--CTGTGag	CDK14
ssc-miR-216	ENSSSCT00000040940	469	489	-16.5	aTTAGAGTC--TCAAAGACAaat	x||||||||xx:|xxx||||xxx	tAATCTCAGCTGGCAACTGTgag	COMMD8
ssc-miR-216	ENSSSCT00000040945	827	848	-14.83	aTTAGAGTC-ACTtctatttagg	x||||||||x||:xxxxxxxxxx	tAATCTCAGCTGGcaactgtgag	TBC1D23
ssc-miR-216	ENSSSCT00000040960	242	263	-15.01	cTTAGAGTAAATTGT-GTCATca	x|||||||xx|::||x|x||:xx	tAATCTCAGCTGGCAACTGTGag	-
ssc-miR-216	ENSSSCT00000040990	24	46	-11.16	cTTAGAGTTCAAACTTGGTcaga	x|||||||:x|xxx|||::xxxx	tAATCTCAGCTGGCAACTGtgag	-
ssc-miR-216	ENSSSCT00000041003	4	26	-16.15	gTTAGAGTTccaagacggaccac	x|||||||:xxxxxxxxxxxxxx	tAATCTCAGctggcaactgtgag	ASAP1
ssc-miR-216	ENSSSCT00000041012	2060	2084	-14.09	tTTAGAGTACGGAGTGTatttttaa	x|||||||x||x|x:||xxxxxxxx	tAATCTCA-GC-TGGCAactgtgag	LYAR
ssc-miR-216	ENSSSCT00000041034	429	453	-12.96	aTTAGAGTGATTACTTTTAAagttt	x|||||||xx:x||:x||x|xxxxx	tAATCTCA--GCTGGCAACTgtgag	FOCAD
ssc-miR-216	ENSSSCT00000041043	1262	1287	-14.14	aTTAGAGTATAGTACCTTTCGTATct	x|||||||xxx|x|||x||x::|:xx	tAATCTCAG--C-TGGCAACTGTGag	NEDD1
ssc-miR-216	ENSSSCT00000041046	2958	2977	-19.7	tTTAGAGTGGA---TTGACATgg	x|||||||x||xxx||||||:xx	tAATCTCAGCTGGCAACTGTGag	YTHDF3
ssc-miR-216	ENSSSCT00000041057	2991	3012	-20.77	aTTAGAGTCT-CTTTTGACGaaa	x||||||||xx|:x|||||:xxx	tAATCTCAGCTGGCAACTGTgag	EMC2
ssc-miR-216	ENSSSCT00000041061	1733	1758	-23.77	aTTAGAGTTTTGATCCGTGGACAatc	x|||||||:xx||x||||x||||xxx	tAATCTCAG--CT-GGCAACTGTgag	DYRK1A
ssc-miR-216	ENSSSCT00000041070	135	157	-13	tTTAGAGTAGAggaaggtcgatg	x|||||||x||xxxxxxxxxxxx	tAATCTCAGCTggcaactgtgag	PLXDC2
ssc-miR-216	ENSSSCT00000041073	213	237	-20.56	cTTAGAGTTAGGTCGTTCCACAaag	x|||||||:x|::||||xx|||xxx	tAATCTCAG-CTGGCAAC-TGTgag	SMAD4
ssc-miR-216	ENSSSCT00000041085	4577	4600	-11.42	aTTAGAGTTCTACataattttaga	x|||||||x|x||xxxxxxxxxxx	tAATCTCA-GCTGgcaactgtgag	FBXO30
ssc-miR-216	ENSSSCT00000041104	2175	2195	-19.13	tTTAGAGTC--TTGTTGGTGTcg	x||||||||xx::||||::::xx	tAATCTCAGCTGGCAACTGTGag	-
ssc-miR-216	ENSSSCT00000041107	1746	1769	-16.59	cTTAGAGTTCCCTGGTCGAGACcc	x|||||||:xx|:|x|x||x||xx	tAATCTCAGCTGGCAA-CTGTGag	RRP8
ssc-miR-216	ENSSSCT00000041115	724	746	-12.49	tTTAGAGTGGAataaatgtcttc	x|||||||x||xxxxxxxxxxxx	tAATCTCAGCTggcaactgtgag	DOCK4
ssc-miR-216	ENSSSCT00000041128	2738	2760	-12.4	aTTAGAGTTTAagggaatttgaa	x|||||||:x|xxxxxxxxxxxx	tAATCTCAGCTggcaactgtgag	GPATCH2L
ssc-miR-216	ENSSSCT00000041130	1358	1382	-16.88	gTTAGAGTAGGTACCGgagtaagtc	x|||||||x|xx||||xxxxxxxxx	tAATCTCAGC--TGGCaactgtgag	PLPPR5
ssc-miR-216	ENSSSCT00000041137	999	1020	-20.61	tTTAGAGT-GACCGTTAAAAata	x|||||||x|||||||x|x|xxx	tAATCTCAGCTGGCAACTGTgag	SMAD5
ssc-miR-216	ENSSSCT00000041143	14	39	-18.95	gTTAGAGTACAGAAACTATAACACtc	x|||||||x|x||xxx|x|x||||xx	tAATCTCA-G-CTGGCA-ACTGTGag	TRIM7
ssc-miR-216	ENSSSCT00000041146	797	820	-14.93	tTTAGAGTAAGGCCAACGGTAatg	x|||||||xx|:||xxx|::|xxx	tAATCTCAG-CTGGCAACTGTgag	SCTR
ssc-miR-216	ENSSSCT00000041161	448	470	-12.16	gTTAGAGTGGGGGGATTAAATaa	x|||||||x|:xx|x|x|x|:xx	tAATCTCAGCTGGCAACTGTGag	PPBP
ssc-miR-216	ENSSSCT00000041186	37	58	-14.99	gTTAGAGTC-ATCTTTACCAaat	x||||||||x|:|x||xx||xxx	tAATCTCAGCTGGCAACTGTgag	PHAX
ssc-miR-216	ENSSSCT00000041191	4399	4421	-12.98	gTTAGAGTAATTTGTatagttgt	x|||||||xxx::||xxxxxxxx	tAATCTCAGCTGGCAactgtgag	TIAL1
ssc-miR-216	ENSSSCT00000041204	1845	1867	-20.68	gTTAGAGTTTACTGAAGACttga	x|||||||:x||:|xx|||xxxx	tAATCTCAGCTGGCAACTGtgag	CALCRL
ssc-miR-216	ENSSSCT00000041215	1797	1816	-13.01	aTTAGAGT--ATT-TTGGGAgtc	x|||||||xx|::x|||:x|xxx	tAATCTCAGCTGGCAACTGTgag	NREP
ssc-miR-216	ENSSSCT00000041229	231	254	-16.26	cTTAGAGTCCCTGAGTTGAAAaat	x||||||||xx:xx|||||x|xxx	tAATCTCAGCTGG-CAACTGTgag	STEAP3
ssc-miR-216	ENSSSCT00000041232	642	668	-17.51	cTTAGAGTCCAAGCCAAGTCAACATta	x||||||||x|xx||xx||xx|||:xx	tAATCTCAGCT--GG--CAACTGTGag	CLTB
ssc-miR-216	ENSSSCT00000041263	183	209	-18.31	aTTAGAGTCAAGTCACCGTattttgtt	x||||||||xx|xx|||||xxxxxxxx	tAATCTCAG--C--TGGCAactgtgag	PDE5A
ssc-miR-216	ENSSSCT00000041275	521	543	-15.69	tTTAGAGTCAAACAGTCGTACta	x||||||||x|x|xx|x::||xx	tAATCTCAGCTGGCAACTGTGag	SLC31A2
ssc-miR-216	ENSSSCT00000041285	1092	1113	-21.56	aTTAGAGTCG-TCGTTccccgaa	x|||||||||x:||||xxxxxxx	tAATCTCAGCTGGCAActgtgag	ADAM22
ssc-miR-216	ENSSSCT00000041288	1797	1816	-13.01	aTTAGAGT--ATT-TTGGGAgtc	x|||||||xx|::x|||:x|xxx	tAATCTCAGCTGGCAACTGTgag	NREP
ssc-miR-216	ENSSSCT00000041297	348	371	-24.35	gTTAGAGTGTGACTAGTGGTACtt	x|||||||x:|||:xx||::||xx	tAATCTCA-GCTGGCAACTGTGag	HMGCR
ssc-miR-216	ENSSSCT00000041306	42	66	-15.4	cTTAGAGTGTTGTCGTCTCGGACtt	x|||||||x:x::|||x|x:x||xx	tAATCTCA-GCTGGCA-ACTGTGag	GOT2
ssc-miR-216	ENSSSCT00000041308	2033	2056	-20.89	aTTAGAGTCCCGACCCC-GACCCcc	x||||||||xx||||xxx|||x|xx	tAATCTCAG--CTGGCAACTGTGag	ATP13A1
ssc-miR-216	ENSSSCT00000041320	2974	2996	-14.3	aTTAGAGTTtggtaaattattcg	x|||||||:xxxxxxxxxxxxxx	tAATCTCAGctggcaactgtgag	PNRC1
ssc-miR-216	ENSSSCT00000041341	1771	1790	-11.89	cTTAGAGT-GAAC--TCACAgag	x|||||||x||x|xx|x|||xxx	tAATCTCAGCTGGCAACTGTgag	CLDN1
ssc-miR-216	ENSSSCT00000041368	1741	1761	-10.79	tTTAGAGT--ATTTTCCATATtg	x|||||||xx|::x|xx|:|:xx	tAATCTCAGCTGGCAACTGTGag	MCTP1
ssc-miR-216	ENSSSCT00000041393	774	795	-22.38	tTTAGAGTCTAC-GTTGATCCgt	x||||||||x||x|||||:x|xx	tAATCTCAGCTGGCAACTGTGag	SDCBP
ssc-miR-216	ENSSSCT00000041397	260	282	-11.75	tTTAGAGTTAAgaacctaataga	x|||||||:x|xxxxxxxxxxxx	tAATCTCAGCTggcaactgtgag	FAM120B
ssc-miR-216	ENSSSCT00000041399	680	700	-15.36	cTTAGAGTGTGTCA--GACACct	x|||||||xx::|xxx|||||xx	tAATCTCAGCTGGCAACTGTGag	EHD3
ssc-miR-216	ENSSSCT00000041470	2096	2117	-16.91	aTTAGAGTCT-CGGTGGAAACct	x||||||||xx|x||x||x||xx	tAATCTCAGCTGGCAACTGTGag	FNDC4
ssc-miR-216	ENSSSCT00000041475	1895	1917	-16.71	aTTAGAGTCAAATAATGACtaat	x||||||||x|x:xx||||xxxx	tAATCTCAGCTGGCAACTGtgag	GLIPR1
ssc-miR-216	ENSSSCT00000041476	1666	1692	-23.6	gTTAGAGTTTAACTACTGTTGACGTgt	x|||||||xxxx|x||:||||||::xx	tAATCTCA----GCTGGCAACTGTGag	-
ssc-miR-216	ENSSSCT00000041497	2183	2205	-18.05	tTTAGAGTCGGggactcccgaag	x|||||||||:xxxxxxxxxxxx	tAATCTCAGCTggcaactgtgag	CKM
ssc-miR-216	ENSSSCT00000041552	39	61	-16.66	gTTAGAGTCccaactctccttct	x||||||||xxxxxxxxxxxxxx	tAATCTCAGctggcaactgtgag	-
ssc-miR-216	ENSSSCT00000041588	209	231	-11.6	tTTAGAGTTTATaaaaacagact	x|||||||:x|:xxxxxxxxxxx	tAATCTCAGCTGgcaactgtgag	TMC5
ssc-miR-216	ENSSSCT00000041604	815	841	-20.01	cTTAGAGTAGCGGGTCGTCTGCCTCcc	x|||||||xx||:x:|||x||x|x|xx	tAATCTCA--GCT-GGCA-ACTGTGag	SLC9A9
ssc-miR-216	ENSSSCT00000041627	160	181	-16.99	gTTAGAGTT-ACGTTTGTCAgtt	x|||||||:x||xx|||x||xxx	tAATCTCAGCTGGCAACTGTgag	HNRNPM
ssc-miR-216	ENSSSCT00000041628	208	232	-15.64	cTTAGAGTCCAATCTTTTGATtgtc	x||||||||x|xx|:x||||:xxxx	tAATCTCAGCT--GGCAACTGtgag	KHDC4
ssc-miR-216	ENSSSCT00000041634	891	914	-13.11	tTTAGAGTTAAACCATcctttcaa	x|||||||:x|x||x|xxxxxxxx	tAATCTCAGCT-GGCAactgtgag	PLCXD3
ssc-miR-216	ENSSSCT00000041641	133	154	-13.99	tTTAGAGTT-ACTATTGtaatta	x|||||||:x||:x|||xxxxxx	tAATCTCAGCTGGCAACtgtgag	ITCH
ssc-miR-216	ENSSSCT00000041658	514	536	-10.09	tTTAGAGTaaaaatgagttattt	x|||||||xxxxxxxxxxxxxxx	tAATCTCAgctggcaactgtgag	TRHR
ssc-miR-216	ENSSSCT00000041667	4655	4675	-16.55	tTTAGAGTT--CCGTTttctgac	x|||||||:xx|||||xxxxxxx	tAATCTCAGCTGGCAActgtgag	FAM172A
ssc-miR-216	ENSSSCT00000041683	1161	1181	-16.89	aTTAGAGTT--CCGTcttccttt	x|||||||:xx||||xxxxxxxx	tAATCTCAGCTGGCAactgtgag	PDE3B
ssc-miR-216	ENSSSCT00000041766	2268	2290	-11.6	aTTAGAGTaatattaaattgtaa	x|||||||xxxxxxxxxxxxxxx	tAATCTCAgctggcaactgtgag	HNF4G
ssc-miR-216	ENSSSCT00000041800	185	207	-11.76	tTTAGAGTTAAattaagtctctc	x|||||||:x|xxxxxxxxxxxx	tAATCTCAGCTggcaactgtgag	GCNT4
ssc-miR-216	ENSSSCT00000041809	1382	1404	-13.4	aTTAGAGTCttatagaactaaag	x||||||||xxxxxxxxxxxxxx	tAATCTCAGctggcaactgtgag	SHROOM4
ssc-miR-216	ENSSSCT00000041825	3580	3603	-13.26	aTTAGAGTTTTAACATTTAAATta	x|||||||:xx|x|x||x|x|:xx	tAATCTCAGC-TGGCAACTGTGag	-
ssc-miR-216	ENSSSCT00000041834	1231	1252	-16.18	aTTAGAGT-GACTaagaaaacgt	x|||||||x|||:xxxxxxxxxx	tAATCTCAGCTGGcaactgtgag	PHACTR2
ssc-miR-216	ENSSSCT00000041864	313	337	-14.71	tTTAGAGTCCTTATGGAAGATAgga	x||||||||xxx|:x|xx||:|xxx	tAATCTCAGC--TGGCAACTGTgag	-
ssc-miR-216	ENSSSCT00000041872	322	344	-17.26	tTTAGAGTCGGGAATTCACAaga	x|||||||||:xxx||x|||xxx	tAATCTCAGCTGGCAACTGTgag	HJV
ssc-miR-216	ENSSSCT00000041887	990	1010	-13.4	tTTAGAGTA-ATAGG-GTCACta	x|||||||xx|:x|xx|x|||xx	tAATCTCAGCTGGCAACTGTGag	GPR85
ssc-miR-216	ENSSSCT00000041914	2276	2301	-20.97	gTTAGAGTGGAGCGGGTTAGACtgca	x|||||||x||x||xx||x|||xxxx	tAATCTCAGCTGGC--AA-CTGtgag	RPS6KA2
ssc-miR-216	ENSSSCT00000041918	1726	1747	-13.41	tTTAGAGTTTTTAGA-GATATta	x|||||||:xx:x|xx||:|:xx	tAATCTCAGCTGGCAACTGTGag	JAKMIP2
ssc-miR-216	ENSSSCT00000041932	458	480	-13.32	tTTAGAGTTTCTAGATAATcttt	x|||||||:xx:x|x|x|:xxxx	tAATCTCAGCTGGCAACTGtgag	ITGA4
ssc-miR-216	ENSSSCT00000041943	1003	1026	-22.01	tTTAGAGTTGAGCGGGTGAGAgtt	x|||||||:||x||xx|||x|xxx	tAATCTCAGCTGGCA-ACTGTgag	GOLGA7B
ssc-miR-216	ENSSSCT00000041945	1534	1555	-16.02	tTTAGAGTTC-CCGAAGAAAgtc	x|||||||:xx|||xx||x|xxx	tAATCTCAGCTGGCAACTGTgag	ZNF891
ssc-miR-216	ENSSSCT00000041951	2358	2380	-16.14	tTTAGAGTTGGTAGTcctacaat	x|||||||:|::x||xxxxxxxx	tAATCTCAGCTGGCAactgtgag	GABRA2
ssc-miR-216	ENSSSCT00000041960	500	522	-11.56	tTTAGAGTTtttgggtttggatg	x|||||||:xxxxxxxxxxxxxx	tAATCTCAGctggcaactgtgag	PDIK1L
ssc-miR-216	ENSSSCT00000041973	1002	1028	-20.45	cTTAGAGTAGTAGATAAGGTGGCGCga	x|||||||x|xxx|:xx|x||:|:|xx	tAATCTCAGC---TGG-CAACTGTGag	CNN2
ssc-miR-216	ENSSSCT00000041983	1531	1554	-20.19	aTTAGAGTCGGTACGGTGcgggac	x|||||||||::x||x||xxxxxx	tAATCTCAGCTG-GCAACtgtgag	MAP7D1
ssc-miR-216	ENSSSCT00000041997	78	99	-12.32	cTTAGAGTTT-CAGGTGTCctta	x|||||||:xx|x|x||x|xxxx	tAATCTCAGCTGGCAACTGtgag	KDM3A
ssc-miR-216	ENSSSCT00000042006	2116	2138	-14.11	tTTAGAGTATTTCGTTaggaatt	x|||||||xxx:||||xxxxxxx	tAATCTCAGCTGGCAActgtgag	MAPRE1
ssc-miR-216	ENSSSCT00000042045	3625	3647	-10.98	cTTAGAGTTttaaacaagagttg	x|||||||:xxxxxxxxxxxxxx	tAATCTCAGctggcaactgtgag	PTAR1
ssc-miR-216	ENSSSCT00000042052	2134	2158	-11.23	tTTAGAGTATTGATTTTTatttagg	x|||||||xx:||::x||xxxxxxx	tAATCTCA--GCTGGCAActgtgag	-
ssc-miR-216	ENSSSCT00000042062	945	967	-13.13	tTTAGAGTTTTTGGTGGGagggg	x|||||||:xx:x||x|:xxxxx	tAATCTCAGCTGGCAACTgtgag	GUCD1
ssc-miR-216	ENSSSCT00000042122	1227	1249	-11.6	aTTAGAGTattttcattttttca	x|||||||xxxxxxxxxxxxxxx	tAATCTCAgctggcaactgtgag	MGAT4A
ssc-miR-216	ENSSSCT00000042123	235	259	-19.86	gTTAGAGTCCAGGGCGCAGACGgag	x||||||||xx|:x||xx|||:xxx	tAATCTCAG--CTGGCAACTGTgag	-
ssc-miR-216	ENSSSCT00000042141	1136	1159	-14.27	aTTAGAGTAATCACGTTAAAAgga	x|||||||xxx|x||||x|x|xxx	tAATCTCAGCTG-GCAACTGTgag	UACA
ssc-miR-216	ENSSSCT00000042148	2502	2525	-20.01	cTTAGAGTCGAAGTGTTGttggaa	x||||||||||xx:||||xxxxxx	tAATCTCAGCTG-GCAACtgtgag	ATP6V1G1
ssc-miR-216	ENSSSCT00000042163	111	133	-14.33	gTTAGAGTTCAATGGGGTCGggt	x|||||||:x|x:|xx|x|:xxx	tAATCTCAGCTGGCAACTGTgag	-
ssc-miR-216	ENSSSCT00000042165	168	189	-19.31	tTTAGAGTTCGCAGT-GACAagg	x|||||||:x:|x||x||||xxx	tAATCTCAGCTGGCAACTGTgag	SLCO1A2
ssc-miR-216	ENSSSCT00000042166	2540	2562	-24.32	aTTAGAGTCGACCaagtcttgtg	x||||||||||||xxxxxxxxxx	tAATCTCAGCTGGcaactgtgag	RNF38
ssc-miR-216	ENSSSCT00000042174	230	252	-18.66	gTTAGAGTCGAaagggaaagaga	x||||||||||xxxxxxxxxxxx	tAATCTCAGCTggcaactgtgag	HDHD2
ssc-miR-216	ENSSSCT00000042185	234	256	-13.21	tTTAGAGTCCACaagtcaaagaa	x||||||||x||xxxxxxxxxxx	tAATCTCAGCTGgcaactgtgag	KRAS
ssc-miR-216	ENSSSCT00000042197	1241	1264	-13.93	tTTAGAGTTAGACTtatatcgaaa	x|||||||:x|||:xxxxxxxxxx	tAATCTCAG-CTGGcaactgtgag	TRAPPC13
ssc-miR-216	ENSSSCT00000042213	656	677	-21.66	tTTAGAGTCGTTTCG--GGTACtc	x|||||||||x:x||xx|::||xx	tAATCTCAGCTG-GCAACTGTGag	PKHD1
ssc-miR-216	ENSSSCT00000042225	2249	2271	-10.65	tTTAGAGTGTATATTTTACAata	x|||||||xx|:xx||x|||xxx	tAATCTCAGCTGGCAACTGTgag	TMPO
ssc-miR-216	ENSSSCT00000042231	448	468	-12.27	tTTAGAGTT--CTTTTCGTAaag	x|||||||:xx|:x||x::|xxx	tAATCTCAGCTGGCAACTGTgag	TACC2
ssc-miR-216	ENSSSCT00000042252	500	521	-17.85	tTTAGAGT-GACATAGGGTACac	x|||||||x|||xxxx|::||xx	tAATCTCAGCTGGCAACTGTGag	EIF3A
ssc-miR-216	ENSSSCT00000042261	400	422	-18.9	tTTAGAGTTTAC-GTGGAACACac	x|||||||:x||x||x||x|||xx	tAATCTCAGCTGGCAACT-GTGag	UHRF2
ssc-miR-216	ENSSSCT00000042265	422	448	-19	cTTAGAGTTGCGAGACTGTTtggtcct	x|||||||:|xxxx||:|||xxxxxxx	tAATCTCAGC----TGGCAActgtgag	GPR157
ssc-miR-216	ENSSSCT00000042303	939	961	-24.5	cTTAGAGTCGGCGGAGGAGACcg	x|||||||||:|x|xx||x||xx	tAATCTCAGCTGGCAACTGTGag	RASD2
ssc-miR-216	ENSSSCT00000042318	339	360	-15.76	tTTAGAGTTG-TAGTTtccttct	x|||||||:|x:x|||xxxxxxx	tAATCTCAGCTGGCAActgtgag	-
ssc-miR-216	ENSSSCT00000042340	2855	2879	-14.85	tTTAGAGTGAAGTTCCTGGACAaac	x|||||||xx|xx:|x|x||||xxx	tAATCTCAGCT--GGCAACTGTgag	PDK2
ssc-miR-216	ENSSSCT00000042341	1673	1694	-18.53	aTTAGAGT-GACCtcataactat	x|||||||x||||xxxxxxxxxx	tAATCTCAGCTGGcaactgtgag	HLTF
ssc-miR-216	ENSSSCT00000042359	131	153	-10.09	tTTAGAGTgtataaagaatccta	x|||||||xxxxxxxxxxxxxxx	tAATCTCAgctggcaactgtgag	ELAVL2
ssc-miR-216	ENSSSCT00000042375	133	153	-13.48	tTTAGAGTTCGT--TTTACAgag	x|||||||:x::xx||x|||xxx	tAATCTCAGCTGGCAACTGTgag	SLC11A2
ssc-miR-216	ENSSSCT00000042389	4655	4675	-16.55	tTTAGAGTT--CCGTTttctgac	x|||||||:xx|||||xxxxxxx	tAATCTCAGCTGGCAActgtgag	FAM172A
ssc-miR-216	ENSSSCT00000042392	2515	2537	-14.12	gTTAGAGTatttaaatggttctc	x|||||||xxxxxxxxxxxxxxx	tAATCTCAgctggcaactgtgag	-
ssc-miR-216	ENSSSCT00000042438	2809	2828	-14.66	tTTAGAGT--ATC-TTGACttta	x|||||||xx|:|x|||||xxxx	tAATCTCAGCTGGCAACTGtgag	ATE1
ssc-miR-216	ENSSSCT00000042451	2052	2074	-19.11	tTTAGAGTCGGTGGTGGGagttg	x|||||||||::x||x|:xxxxx	tAATCTCAGCTGGCAACTgtgag	-
ssc-miR-216	ENSSSCT00000042457	2331	2353	-11.84	cTTAGAGTCTAATGgaaccaatt	x||||||||x|x:|xxxxxxxxx	tAATCTCAGCTGGCaactgtgag	GAS2L2
ssc-miR-216	ENSSSCT00000042459	1417	1439	-10.83	gTTAGAGTTtctaaaaatctatc	x|||||||:xxxxxxxxxxxxxx	tAATCTCAGctggcaactgtgag	RAVER2
ssc-miR-216	ENSSSCT00000042483	2081	2101	-13.27	gTTAGAGT--ATCTTTGTCttag	x|||||||xx|:|x|||x|xxxx	tAATCTCAGCTGGCAACTGtgag	-
ssc-miR-216	ENSSSCT00000042511	1178	1199	-15.91	tTTAGAGTC-ACGGTTAAAATcc	x||||||||x||x|||x|x|:xx	tAATCTCAGCTGGCAACTGTGag	SF3B3
ssc-miR-216	ENSSSCT00000042529	1597	1620	-17.91	gTTAGAGTACCCCCTGTGCGACcg	x|||||||xxx||x|x||xx||xx	tAATCTCAGCTGGCA-ACTGTGag	ACP2
ssc-miR-216	ENSSSCT00000042533	1736	1758	-13.34	tTTAGAGTTAAGATTTAATACat	x|||||||:x|xxx||x|:||xx	tAATCTCAGCTGGCAACTGTGag	-
ssc-miR-216	ENSSSCT00000042540	199	221	-13.82	tTTAGAGTCTTTCCTTctcctga	x||||||||xx:|x||xxxxxxx	tAATCTCAGCTGGCAActgtgag	IRAK2
ssc-miR-216	ENSSSCT00000042562	4401	4425	-15.96	cTTAGAGTCTTGTACTGG-GATAaac	x||||||||xx|x||:|xx||:|xxx	tAATCTCAG--C-TGGCAACTGTgag	FZR1
ssc-miR-216	ENSSSCT00000042587	2877	2899	-13.13	tTTAGAGTTGGTTcagtgtagga	x|||||||:|:::xxxxxxxxxx	tAATCTCAGCTGGcaactgtgag	SCRG1
ssc-miR-216	ENSSSCT00000042611	760	782	-12.27	tTTAGAGTCCATaacaggttcgt	x||||||||x|:xxxxxxxxxxx	tAATCTCAGCTGgcaactgtgag	SMYD1
ssc-miR-216	ENSSSCT00000042627	1141	1163	-13.32	tTTAGAGTCttttatctattcac	x||||||||xxxxxxxxxxxxxx	tAATCTCAGctggcaactgtgag	YES1
ssc-miR-216	ENSSSCT00000042642	3363	3385	-14.26	tTTAGAGTCCTAAGGTGAagtct	x||||||||xxxx|x|||xxxxx	tAATCTCAGCTGGCAACTgtgag	CHD3
ssc-miR-216	ENSSSCT00000042650	1791	1813	-17.52	tTTAGAGTCGGgacgagagcggg	x|||||||||:xxxxxxxxxxxx	tAATCTCAGCTggcaactgtgag	PTPRA
ssc-miR-216	ENSSSCT00000042658	1724	1746	-18.24	cTTAGAGTCGGagacggaggagt	x|||||||||:xxxxxxxxxxxx	tAATCTCAGCTggcaactgtgag	SGPL1
ssc-miR-216	ENSSSCT00000042661	696	718	-20.37	cTTAGAGTTATCCGCTGAattct	x|||||||:xx|||x|||xxxxx	tAATCTCAGCTGGCAACTgtgag	AQP4
ssc-miR-216	ENSSSCT00000042722	1702	1727	-27.21	gTTAGAGTCGCACACCGGGGGCTCgg	x|||||||||xxx||||xx|:|x|xx	tAATCTCAGC---TGGCAACTGTGag	GRAMD1B
ssc-miR-216	ENSSSCT00000042747	1550	1572	-11.06	tTTAGAGTTTAgtaacccaggga	x|||||||:x|xxxxxxxxxxxx	tAATCTCAGCTggcaactgtgag	ANO8
ssc-miR-216	ENSSSCT00000042756	1215	1237	-26.08	tTTAGAGTCGGAACTTGATACtt	x|||||||||:xxx||||:||xx	tAATCTCAGCTGGCAACTGTGag	MAP11
ssc-miR-216	ENSSSCT00000042774	2851	2871	-18.39	aTTAGAGTT--TCGTTCTCAgtc	x|||||||:xx:||||xx||xxx	tAATCTCAGCTGGCAACTGTgag	PTPN3
ssc-miR-216	ENSSSCT00000042801	928	951	-17.65	gTTAGAGTTTACACATACACATgt	x|||||||:x||x|x|xx|||:xx	tAATCTCAGCTG-GCAACTGTGag	SORBS2
ssc-miR-216	ENSSSCT00000042806	465	483	-11.98	tTTAGAGT--A--GTTTACAata	x|||||||xx|xx|||x|||xxx	tAATCTCAGCTGGCAACTGTgag	NEK1
ssc-miR-216	ENSSSCT00000042814	3403	3424	-15.15	tTTAGAGTTCAA-GTAGTCctca	x|||||||:x|xx||x|x|xxxx	tAATCTCAGCTGGCAACTGtgag	-
ssc-miR-216	ENSSSCT00000042822	964	986	-14.85	tTTAGAGTGATAACC--TGAAACat	x|||||||xx:x|||xx|||x||xx	tAATCTCA--GCTGGCAACTGTGag	CUTC
ssc-miR-216	ENSSSCT00000042830	2942	2967	-20.79	tTTAGAGTCTATACCCTATGACGTca	x||||||||x|xx||x|x||||::xx	tAATCTCAGCT--GGCA-ACTGTGag	ZEB2
ssc-miR-216	ENSSSCT00000042860	2175	2195	-19.13	tTTAGAGTC--TTGTTGGTGTcg	x||||||||xx::||||::::xx	tAATCTCAGCTGGCAACTGTGag	-
ssc-miR-216	ENSSSCT00000042871	1458	1481	-14.22	gTTAGAGTCTTAATGTcagtgaat	x||||||||xx|x:||xxxxxxxx	tAATCTCAGC-TGGCAactgtgag	DDX31
ssc-miR-216	ENSSSCT00000042875	359	383	-16.93	gTTAGAGTTTTGGAAAGTCGG-ACgg	x|||||||:xxx||xx||x|:x||xx	tAATCTCAG---CTGGCAACTGTGag	PCDHAC2
ssc-miR-216	ENSSSCT00000042927	523	546	-13.37	tTTAGAGTGTGCTCGTCTAAAgcc	x|||||||x:|x:|||xx|x|xxx	tAATCTCA-GCTGGCAACTGTgag	DYNLT1
ssc-miR-216	ENSSSCT00000042933	1153	1175	-10.29	cTTAGAGTAGGTTTTcctttaaa	x|||||||x|:::x|xxxxxxxx	tAATCTCAGCTGGCAactgtgag	SGIP1
ssc-miR-216	ENSSSCT00000042953	1355	1377	-11.45	tTTAGAGTATCCTGGTcttttgg	x|||||||xxx|:|x|xxxxxxx	tAATCTCAGCTGGCAActgtgag	-
ssc-miR-216	ENSSSCT00000043007	1133	1158	-20.05	tTTAGAGTTTCTGACGTGAGACGCcc	x|||||||xx|x:x|||xx|||:|xx	tAATCTCA--GCTGGCAA-CTGTGag	TXLNA
ssc-miR-216	ENSSSCT00000043030	822	845	-11.99	tTTAGAGTTTGAGCaagaagggaa	x|||||||:x||x|xxxxxxxxxx	tAATCTCAG-CTGGcaactgtgag	SUZ12
ssc-miR-216	ENSSSCT00000043034	485	507	-12.29	aTTAGAGTAAACgaactaaaaaa	x|||||||xx||xxxxxxxxxxx	tAATCTCAGCTGgcaactgtgag	ALCAM
ssc-miR-216	ENSSSCT00000043037	2893	2921	-15.39	tTTAGAGTATGGGACGACCATTCCTATct	x|||||||xxxxxx|||||x||xx:|:xx	tAATCTCA------GCTGGCAACTGTGag	CA13
ssc-miR-216	ENSSSCT00000043074	785	806	-13.24	tTTAGAGT-GAACGacaagaata	x|||||||x||x||xxxxxxxxx	tAATCTCAGCTGGCaactgtgag	RABL3
ssc-miR-216	ENSSSCT00000043085	2512	2534	-15.38	gTTAGAGTGGTTTGTTAATttag	x|||||||x|x::|||x|:xxxx	tAATCTCAGCTGGCAACTGtgag	ATF6
ssc-miR-216	ENSSSCT00000043091	1	22	-27.92	cTTAGAGT-GACCGTTGACtaat	x|||||||x||||||||||xxxx	tAATCTCAGCTGGCAACTGtgag	NMT1
ssc-miR-216	ENSSSCT00000043146	1962	1985	-13.57	cTTAGAGTCTACACTTTTAatgga	x||||||||x||x|x||x|xxxxx	tAATCTCAGCTG-GCAACTgtgag	C1orf112
ssc-miR-216	ENSSSCT00000043161	921	941	-12.61	tTTAGAGT--GTCGGTAACtaaa	x|||||||xx::||x|x||xxxx	tAATCTCAGCTGGCAACTGtgag	LUZP2
ssc-miR-216	ENSSSCT00000043165	3581	3603	-16.06	tTTAGAGTAGATCGagagtttat	x|||||||x||:||xxxxxxxxx	tAATCTCAGCTGGCaactgtgag	ABI2
ssc-miR-216	ENSSSCT00000043179	657	681	-17.34	gTTAGAGTACGAGGCGGTGTCGgtt	x|||||||x|||xx||x||x|:xxx	tAATCTCA-GCTG-GCAACTGTgag	METAP1
ssc-miR-216	ENSSSCT00000043186	3703	3725	-17.22	gTTAGAGTCAGTCAGAGAagacg	x||||||||x::|xxx||xxxxx	tAATCTCAGCTGGCAACTgtgag	PHLDB2
ssc-miR-216	ENSSSCT00000043197	1005	1030	-21.87	cTTAGAGTCTTAGACCGGAGGTCCac	x||||||||xxx|||||xx|::x|xx	tAATCTCAG---CTGGCAACTGTGag	CRADD
ssc-miR-216	ENSSSCT00000043201	1085	1108	-14.01	tTTAGAGTCAAACCCTTtcaggtc	x||||||||x|x||x||xxxxxxx	tAATCTCAGCT-GGCAActgtgag	DGKH
ssc-miR-216	ENSSSCT00000043202	4054	4075	-11.12	tTTAGAGTT-ACTTTTatttttg	x|||||||:x||:x||xxxxxxx	tAATCTCAGCTGGCAActgtgag	NEXMIF
ssc-miR-216	ENSSSCT00000043210	2431	2455	-14.62	cTTAGAGTATGTATGTTATACACcg	x|||||||x:|xx:|||xx||||xx	tAATCTCA-GCTGGCAAC-TGTGag	WASL
ssc-miR-216	ENSSSCT00000043246	218	244	-21.23	tTTAGAGTCGGATCCCCGTTTTCGTcc	x|||||||||:xxxx|||||xx|::xx	tAATCTCAGCT----GGCAACTGTGag	-
ssc-miR-216	ENSSSCT00000043250	1038	1061	-18.39	aTTAGAGTGTCACTGGCGTCctct	x|||||||x:x||:|xx|x|xxxx	tAATCTCA-GCTGGCAACTGtgag	PPP1R18
ssc-miR-216	ENSSSCT00000043257	1941	1964	-14.62	tTTAGAGTTTAAAGTGTCATACga	x|||||||:x|xx||x|x|:||xx	tAATCTCAGCTGGCA-ACTGTGag	STXBP6
ssc-miR-216	ENSSSCT00000043277	289	311	-12.34	gTTAGAGTAGtgtcctaaaatgt	x|||||||x|xxxxxxxxxxxxx	tAATCTCAGCtggcaactgtgag	NUP205
ssc-miR-216	ENSSSCT00000043281	2431	2456	-17.42	tTTAGAGTCAGAGACTCGTGCTAaat	x||||||||xxx|||:xx||x:|xxx	tAATCTCAG---CTGGCAACTGTgag	-
ssc-miR-216	ENSSSCT00000043287	655	676	-13.04	cTTAGAGTC--TTGTGTGAAAgaa	x||||||||xx::||x|||x|xxx	tAATCTCAGCTGGCA-ACTGTgag	DROSHA
ssc-miR-216	ENSSSCT00000043304	5550	5572	-20.88	gTTAGAGTTTGTCCACCACACtc	x|||||||:x::|xxxx||||xx	tAATCTCAGCTGGCAACTGTGag	ARL1
ssc-miR-216	ENSSSCT00000043317	1989	2013	-19.05	gTTAGAGTGGGGGTCGCGGTCTCtg	x|||||||x|:xx:||xx|x|x|xx	tAATCTCAGCT--GGCAACTGTGag	GIPC1
ssc-miR-216	ENSSSCT00000043323	991	1014	-17.33	tTTAGAGTCAGTTGTATGAataaa	x||||||||x:::||x|||xxxxx	tAATCTCAGCTGGCA-ACTgtgag	-
ssc-miR-216	ENSSSCT00000043333	3527	3549	-12.98	tTTAGAGTCTGGATTTTAAACcg	x||||||||x:xxx||x|x||xx	tAATCTCAGCTGGCAACTGTGag	NEDD4L
ssc-miR-216	ENSSSCT00000043368	1817	1842	-10.09	tTTAGAGTATGTAATAGTGGTTAatt	x|||||||x:|xx|:x||x|x:|xxx	tAATCTCA-GC--TGGCAACTGTgag	SFPQ
ssc-miR-216	ENSSSCT00000043394	415	438	-15.59	gTTAGAGTAAAATTGATTGG-ACca	x|||||||xx|x::|x|||:x||xx	tAATCTCAGCT-GGC-AACTGTGag	CNOT4
ssc-miR-216	ENSSSCT00000043398	1724	1746	-14	aTTAGAGTCttagatttgtatgt	x||||||||xxxxxxxxxxxxxx	tAATCTCAGctggcaactgtgag	INTS6
ssc-miR-216	ENSSSCT00000043401	4034	4055	-12.11	tTTAGAGT-GTTGGTTTCCGTtc	x|||||||x|x:x|||xx|::xx	tAATCTCAGCTGGCAACTGTGag	KLHL3
ssc-miR-216	ENSSSCT00000043412	1257	1278	-12.17	cTTAGAGT-GACgaagtcccttc	x|||||||x|||xxxxxxxxxxx	tAATCTCAGCTGgcaactgtgag	ITGA2B
ssc-miR-216	ENSSSCT00000043426	276	298	-15.55	aTTAGAGTTGAagtcaaaaggag	x|||||||:||xxxxxxxxxxxx	tAATCTCAGCTggcaactgtgag	PCMTD2
ssc-miR-216	ENSSSCT00000043432	1153	1175	-10.29	cTTAGAGTAGGTTTTcctttaaa	x|||||||x|:::x|xxxxxxxx	tAATCTCAGCTGGCAactgtgag	SGIP1
ssc-miR-216	ENSSSCT00000043439	754	774	-16.46	cTTAGAGTCTGA---TTGAAACtg	x||||||||x||xxx||||x||xx	tAATCTCAG-CTGGCAACTGTGag	-
ssc-miR-216	ENSSSCT00000043441	2144	2169	-12.8	cTTAGAGTATGTAGGGTCTGTCGTgt	x|||||||x:|x|xx||x||x|::xx	tAATCTCA-GC-TGGCA-ACTGTGag	ASAP2
ssc-miR-216	ENSSSCT00000043465	1413	1435	-16.47	tTTAGAGTCAGGTTGT-GAAAgat	x||||||||x|:::||x||x|xxx	tAATCTCAG-CTGGCAACTGTgag	PUM2
ssc-miR-216	ENSSSCT00000043466	1242	1263	-13.29	gTTAGAGTATGC-GTGTAAATct	x|||||||xx:|x||xx|x|:xx	tAATCTCAGCTGGCAACTGTGag	PPM1K
ssc-miR-216	ENSSSCT00000043507	1957	1980	-10.18	tTTAGAGTTCATTTATTTCTACca	x|||||||:x|::xx||xx:||xx	tAATCTCAGCTGGC-AACTGTGag	MME
ssc-miR-216	ENSSSCT00000043544	884	906	-11.54	gTTAGAGTaagaaatcaaactat	x|||||||xxxxxxxxxxxxxxx	tAATCTCAgctggcaactgtgag	SMC2
ssc-miR-216	ENSSSCT00000043570	676	697	-14.42	aTTAGAGTAAAT-GTAAATTCaa	x|||||||xx|:x||xx|:x|xx	tAATCTCAGCTGGCAACTGTGag	SPRYD7
ssc-miR-216	ENSSSCT00000043589	2236	2258	-21.01	gTTAGAGTAGATTGAAGGGACta	x|||||||x||::|xx|:x||xx	tAATCTCAGCTGGCAACTGTGag	CLIC4
ssc-miR-216	ENSSSCT00000043603	404	427	-15.91	tTTAGAGTACGAATTTCGTCTCgt	x|||||||x|||x:x|x|x|x|xx	tAATCTCA-GCTGGCAACTGTGag	-
ssc-miR-216	ENSSSCT00000043606	1866	1888	-17	cTTAGAGTCGAagtacctaaaga	x||||||||||xxxxxxxxxxxx	tAATCTCAGCTggcaactgtgag	CDK2
ssc-miR-216	ENSSSCT00000043652	2001	2028	-14.98	tTTAGAGTAACATGTGTCGTTGGggttt	x|||||||xxxx:|x::|||||:xxxxx	tAATCTCA----GC-TGGCAACTgtgag	EML4
ssc-miR-216	ENSSSCT00000043659	330	351	-16.59	tTTAGAGT-GACTGCCGAggtaa	x|||||||x|||:|xx||xxxxx	tAATCTCAGCTGGCAACTgtgag	SEC22B
ssc-miR-216	ENSSSCT00000043663	1195	1217	-13.7	tTTAGAGTCtcaaaagcttcacg	x||||||||xxxxxxxxxxxxxx	tAATCTCAGctggcaactgtgag	EPB41L2
ssc-miR-216	ENSSSCT00000043673	1892	1915	-17.85	tTTAGAGT-GCCCAATATGACATta	x|||||||x|x||xx|x|||||:xx	tAATCTCAGCTGGC-A-ACTGTGag	LRRTM2
ssc-miR-216	ENSSSCT00000043679	3645	3666	-17.81	gTTAGAGTCAAT-GTTGtaaatg	x||||||||x|:x||||xxxxxx	tAATCTCAGCTGGCAACtgtgag	GPR180
ssc-miR-216	ENSSSCT00000043686	4809	4831	-12.93	gTTAGAGTgctgagtaggggtaa	x|||||||xxxxxxxxxxxxxxx	tAATCTCAgctggcaactgtgag	TLCD4
ssc-miR-216	ENSSSCT00000043697	223	246	-14.98	tTTAGAGTTAATTAAATGATAacg	x|||||||:x|::xxx|||:|xxx	tAATCTCAGCTGGCA-ACTGTgag	-
ssc-miR-216	ENSSSCT00000043719	973	995	-15.23	cTTAGAGTCTCTCATcattctcc	x||||||||xx:|x|xxxxxxxx	tAATCTCAGCTGGCAactgtgag	OCRL
ssc-miR-216	ENSSSCT00000043725	799	821	-12.8	aTTAGAGTTTTGTTTTGtaagac	x|||||||:xxx:x|||xxxxxx	tAATCTCAGCTGGCAACtgtgag	SLTM
ssc-miR-216	ENSSSCT00000043730	4649	4671	-12.35	aTTAGAGTGGtggaggtctgggt	x|||||||x|xxxxxxxxxxxxx	tAATCTCAGCtggcaactgtgag	MIF4GD
ssc-miR-216	ENSSSCT00000043757	2062	2084	-19.11	tTTAGAGTCGGTGGTGGGagttg	x|||||||||::x||x|:xxxxx	tAATCTCAGCTGGCAACTgtgag	-
ssc-miR-216	ENSSSCT00000043761	987	1010	-16.31	cTTAGAGTACGACAGaactgggga	x|||||||x||||x|xxxxxxxxx	tAATCTCA-GCTGGCaactgtgag	-
ssc-miR-216	ENSSSCT00000043777	800	822	-16.38	aTTAGAGTCcggaactactttta	x||||||||xxxxxxxxxxxxxx	tAATCTCAGctggcaactgtgag	ICA1
ssc-miR-216	ENSSSCT00000043824	2149	2171	-11.05	tTTAGAGTTTGTTCTcccaatgc	x|||||||:x:::x|xxxxxxxx	tAATCTCAGCTGGCAactgtgag	RPF2
ssc-miR-216	ENSSSCT00000043845	558	582	-12.5	cTTAGAGTAGTCGTGTGTGAGAgaa	x|||||||x|x|x:||x|||x|xxx	tAATCTCAGCTG-GCA-ACTGTgag	ZFAND6
ssc-miR-216	ENSSSCT00000043871	1767	1790	-10.18	cTTAGAGTGTATTCCTCGGTcttc	x|||||||xx|:x|x|x|::xxxx	tAATCTCAGCTG-GCAACTGtgag	NFYA
ssc-miR-216	ENSSSCT00000043886	4117	4139	-14.93	aTTAGAGTTTAACACTGtgtctg	x|||||||:x|x|xx||xxxxxx	tAATCTCAGCTGGCAACtgtgag	METTL24
ssc-miR-216	ENSSSCT00000043895	353	375	-11.63	aTTAGAGTTCAAAATTTTCATaa	x|||||||:x|xxx||xx||:xx	tAATCTCAGCTGGCAACTGTGag	ARAP2
ssc-miR-216	ENSSSCT00000043897	3395	3422	-14.86	cTTAGAGTTCCCATCGTCTCTGCTACat	x|||||||xx|x|:|||xxx||x:||xx	tAATCTCA--GCTGGCA---ACTGTGag	FAR1
ssc-miR-216	ENSSSCT00000043902	166	189	-13.64	tTTAGAGTGTACACGTTagtttac	x|||||||xx||x||||xxxxxxx	tAATCTCAGCTG-GCAActgtgag	-
ssc-miR-216	ENSSSCT00000043904	2814	2838	-17.66	tTTAGAGTTTGACGCGTTagttgtg	x|||||||:x|||x||||xxxxxxx	tAATCTCAG-CTG-GCAActgtgag	FAM172A
ssc-miR-216	ENSSSCT00000043915	47	67	-15.11	tTTAGAGTC--CCGaacaaatgt	x||||||||xx|||xxxxxxxxx	tAATCTCAGCTGGCaactgtgag	EPHA5
ssc-miR-216	ENSSSCT00000043920	482	504	-13.33	gTTAGAGT-GTCTAGTTCGTATgt	x|||||||x|x|:x|||x::|:xx	tAATCTCAGCTGG-CAACTGTGag	FBXO34
ssc-miR-216	ENSSSCT00000043963	257	278	-17.97	tTTAGAGT-GACGGTCCACAaag	x|||||||x|||x||xx|||xxx	tAATCTCAGCTGGCAACTGTgag	FITM2
ssc-miR-216	ENSSSCT00000043966	349	371	-13.69	tTTAGAGTGTTCTGTTTAAATtt	x|||||||xxx|:|||x|x|:xx	tAATCTCAGCTGGCAACTGTGag	NAA15
ssc-miR-216	ENSSSCT00000043980	174	196	-17.55	tTTAGAGTTGAaagacctaaaaa	x|||||||:||xxxxxxxxxxxx	tAATCTCAGCTggcaactgtgag	XPNPEP3
ssc-miR-216	ENSSSCT00000043997	2391	2414	-23.11	tTTAGAGTACCTTCGTTGGTACtt	x|||||||x|xx:|||||::||xx	tAATCTCA-GCTGGCAACTGTGag	CDHR2
ssc-miR-216	ENSSSCT00000044012	2330	2350	-16.28	aTTAGAGT--ACTGaactctaat	x|||||||xx||:|xxxxxxxxx	tAATCTCAGCTGGCaactgtgag	TMEM161B
ssc-miR-216	ENSSSCT00000044063	2656	2678	-12.34	tTTAGAGTaataaaatgataaat	x|||||||xxxxxxxxxxxxxxx	tAATCTCAgctggcaactgtgag	EPHA3
ssc-miR-216	ENSSSCT00000044069	2306	2328	-23.75	tTTAGAGTAGATCGTTGcgtcac	x|||||||x||:|||||xxxxxx	tAATCTCAGCTGGCAACtgtgag	ANKRD52
ssc-miR-216	ENSSSCT00000044077	1024	1044	-12.15	cTTAGAGT--ACCaaatctcagc	x|||||||xx|||xxxxxxxxxx	tAATCTCAGCTGGcaactgtgag	ATP11C
ssc-miR-216	ENSSSCT00000044081	1212	1233	-21.5	cTTAGAGTCCGTT-TCGACACtg	x||||||||x:::x|x|||||xx	tAATCTCAGCTGGCAACTGTGag	HRH4
ssc-miR-216	ENSSSCT00000044089	728	750	-13.37	tTTAGAGTCCATCCTTtcgtttt	x||||||||x|:|x||xxxxxxx	tAATCTCAGCTGGCAActgtgag	SPSB1
ssc-miR-216	ENSSSCT00000044093	2708	2730	-18.57	gTTAGAGTCTTCCTATGGatgtt	x||||||||xx||xx||:xxxxx	tAATCTCAGCTGGCAACTgtgag	HNRNPR
ssc-miR-216	ENSSSCT00000044095	534	552	-18.47	cTTAGAGTCG----TTGAGACga	x|||||||||xxxx||||x||xx	tAATCTCAGCTGGCAACTGTGag	ZNF311
ssc-miR-216	ENSSSCT00000044097	1547	1569	-12.36	gTTAGAGTTTTCAGTTttatgaa	x|||||||:xx|x|||xxxxxxx	tAATCTCAGCTGGCAActgtgag	MBNL2
ssc-miR-216	ENSSSCT00000044098	853	877	-14.25	tTTAGAGTTACTACTGTTttggagt	x|||||||xx|x||:|||xxxxxxx	tAATCTCA--GCTGGCAActgtgag	ATP8A1
ssc-miR-216	ENSSSCT00000044105	2063	2083	-15.82	cTTAGAGTTTGT--TTGAGACtt	x|||||||:x::xx||||x||xx	tAATCTCAGCTGGCAACTGTGag	ZNF398
ssc-miR-216	ENSSSCT00000044128	772	792	-13.72	tTTAGAGTT--CCCTCAATACga	x|||||||:xx||x|xx|:||xx	tAATCTCAGCTGGCAACTGTGag	TRIP11
ssc-miR-216	ENSSSCT00000044133	942	964	-13.04	tTTAGAGTTATTTATCGAagaga	x|||||||:xx::x|x||xxxxx	tAATCTCAGCTGGCAACTgtgag	GDNF
ssc-miR-216	ENSSSCT00000044158	2449	2474	-12.24	cTTAGAGTAAGGTCAAGTCAACtagt	x|||||||xx|::|xx||xx||xxxx	tAATCTCAG-CTGG--CAACTGtgag	NRXN1
ssc-miR-216	ENSSSCT00000044164	2738	2760	-12.4	aTTAGAGTTTAagggaatttgaa	x|||||||:x|xxxxxxxxxxxx	tAATCTCAGCTggcaactgtgag	GPATCH2L
ssc-miR-216	ENSSSCT00000044184	304	324	-15.61	tTTAGAGTCTAA-GT-GAGATtt	x||||||||x|xx||x||x|:xx	tAATCTCAGCTGGCAACTGTGag	BHMT
ssc-miR-216	ENSSSCT00000044194	139	160	-22.35	cTTAGAGTCGAC-GAGAACACgc	x|||||||||||x|xxx||||xx	tAATCTCAGCTGGCAACTGTGag	TTYH2
ssc-miR-216	ENSSSCT00000044201	978	1003	-17.1	tTTAGAGTTGTGTTTTCTGTACATta	x|||||||:|x:::x|x||x|||:xx	tAATCTCAGC-TGGCA-AC-TGTGag	RCBTB2
ssc-miR-216	ENSSSCT00000044206	806	827	-12.14	aTTAGAGTT-ACataaaattatc	x|||||||:x||xxxxxxxxxxx	tAATCTCAGCTGgcaactgtgag	ITPR2
ssc-miR-216	ENSSSCT00000044230	2219	2245	-18.34	tTTAGAGTAAGACGAATGTAGACTCga	x|||||||xxxx|||x:||x|||x|xx	tAATCTCA----GCTGGCAACTGTGag	APCS
ssc-miR-216	ENSSSCT00000044259	4100	4122	-11.67	tTTAGAGTAAATCTCAGAattta	x|||||||xx|:|xxx||xxxxx	tAATCTCAGCTGGCAACTgtgag	CDYL2
ssc-miR-216	ENSSSCT00000044278	321	343	-10.82	tTTAGAGTGAGTAGTTttgaagg	x|||||||xx::x|||xxxxxxx	tAATCTCAGCTGGCAActgtgag	RNF114
ssc-miR-216	ENSSSCT00000044286	1191	1213	-11.93	tTTAGAGTCCAaaaaaagtcctc	x||||||||x|xxxxxxxxxxxx	tAATCTCAGCTggcaactgtgag	SMAD7
ssc-miR-216	ENSSSCT00000044297	1181	1206	-12.42	tTTAGAGTTCTATGAGATTGGTATcc	x|||||||x|x|:xx|x|||::|:xx	tAATCTCA-GCTGG-C-AACTGTGag	CPLX2
ssc-miR-216	ENSSSCT00000044299	2321	2342	-11.58	tTTAGAGTT-ACgaaaagtatgc	x|||||||:x||xxxxxxxxxxx	tAATCTCAGCTGgcaactgtgag	PAWR
ssc-miR-216	ENSSSCT00000044369	612	633	-19.7	aTTAGAGTACAAAGT-GACACct	x|||||||xx|xx||x|||||xx	tAATCTCAGCTGGCAACTGTGag	-
ssc-miR-216	ENSSSCT00000044385	920	939	-12.19	cTTAGAGTT---CTTACACACgt	x|||||||:xxx|x|xx||||xx	tAATCTCAGCTGGCAACTGTGag	ACCSL
ssc-miR-216	ENSSSCT00000044388	892	914	-13.28	tTTAGAGTTAAgaaccctctcgg	x|||||||:x|xxxxxxxxxxxx	tAATCTCAGCTggcaactgtgag	GPATCH2
ssc-miR-216	ENSSSCT00000044402	3656	3684	-21.05	tTTAGAGTTTACGAGCTATGGTGACATtc	x|||||||xxx|||x|xxx|x|||||:xx	tAATCTCA---GCTGG---CAACTGTGag	RPS6KA3
ssc-miR-216	ENSSSCT00000044412	413	435	-12.14	tTTAGAGTCCTCTTTTatgtgtg	x||||||||xx|:x||xxxxxxx	tAATCTCAGCTGGCAActgtgag	PRSS23
ssc-miR-216	ENSSSCT00000044450	1925	1947	-16.46	aTTAGAGTCCGGGGTCCAGGCtt	x||||||||x:xx||xx|x:|xx	tAATCTCAGCTGGCAACTGTGag	VAV2
ssc-miR-216	ENSSSCT00000044469	6	27	-13.73	cTTAGAGT-GACACTAGAAAgga	x|||||||x|||xx|x||x|xxx	tAATCTCAGCTGGCAACTGTgag	AOPEP
ssc-miR-216	ENSSSCT00000044481	1281	1302	-13.57	tTTAGAGTATACACGT--ACAagt	x|||||||xx||x|||xx|||xxx	tAATCTCAGCTG-GCAACTGTgag	SLC6A5
ssc-miR-216	ENSSSCT00000044483	1858	1882	-16.23	gTTAGAGTACCAAGGATCGACctaa	x|||||||x|x|xx|x|x|||xxxx	tAATCTCA-GCTGGCAA-CTGtgag	CPNE3
ssc-miR-216	ENSSSCT00000044496	658	682	-14.36	gTTAGAGTTCAGGTTGTTTATGagt	x|||||||:xx|:::|||x|::xxx	tAATCTCAG--CTGGCAACTGTgag	OTUD4
ssc-miR-216	ENSSSCT00000044498	357	378	-13.07	cTTAGAGTAAAATAC-GACATaa	x|||||||xx|x:xxx||||:xx	tAATCTCAGCTGGCAACTGTGag	SURF2
ssc-miR-216	ENSSSCT00000044505	299	322	-13.93	tTTAGAGTTATAACGTctcaagga	x|||||||:xx|x|||xxxxxxxx	tAATCTCAGC-TGGCAactgtgag	ZBTB25
ssc-miR-216	ENSSSCT00000044515	793	817	-14.16	cTTAGAGTTTCGACGGGTcttgttt	x|||||||xx||||x|x|xxxxxxx	tAATCTCA--GCTGGCAActgtgag	KLHDC10
ssc-miR-216	ENSSSCT00000044526	1872	1898	-22.15	tTTAGAGTATGGGTGAGTTTGACACtg	x|||||||x:|:x:|xxx|||||||xx	tAATCTCA-GCTGGC---AACTGTGag	KDM5A
ssc-miR-216	ENSSSCT00000044530	1634	1656	-13.64	gTTAGAGTAGATTTTTAGTAaga	x|||||||x||::x||x::|xxx	tAATCTCAGCTGGCAACTGTgag	NR3C1
ssc-miR-216	ENSSSCT00000044544	2596	2616	-13.73	tTTAGAGT--GCCCTAGATAaat	x|||||||xx:||x|x||:|xxx	tAATCTCAGCTGGCAACTGTgag	-
ssc-miR-216	ENSSSCT00000044569	952	975	-16.68	aTTAGAGTCTTTACGTTtttctga	x||||||||xx:x||||xxxxxxx	tAATCTCAGCTG-GCAActgtgag	SEMA3D
ssc-miR-216	ENSSSCT00000044572	693	715	-12.41	tTTAGAGTCAAattctccttaga	x||||||||x|xxxxxxxxxxxx	tAATCTCAGCTggcaactgtgag	CIPC
ssc-miR-216	ENSSSCT00000044584	1006	1031	-19.45	aTTAGAGTCTTAGACCAAGGAatttt	x||||||||xxx||||xxx||xxxxx	tAATCTCAG---CTGGCAACTgtgag	-
ssc-miR-216	ENSSSCT00000044618	1241	1263	-12.89	aTTAGAGTTAAgtaacttttgtt	x|||||||:x|xxxxxxxxxxxx	tAATCTCAGCTggcaactgtgag	MTM1
ssc-miR-216	ENSSSCT00000044635	1153	1175	-10.29	cTTAGAGTAGGTTTTcctttaaa	x|||||||x|:::x|xxxxxxxx	tAATCTCAGCTGGCAactgtgag	SGIP1
ssc-miR-216	ENSSSCT00000044646	2536	2560	-18.24	aTTAGAGTAATTGGTCGTT-ACtgag	x|||||||xxx:|::||||x||xxxx	tAATCTCA---GCTGGCAACTGtgag	TAF1A
ssc-miR-216	ENSSSCT00000044652	619	641	-15.94	tTTAGAGTGTTTCCTTGATAata	x|||||||xxx:|x||||:|xxx	tAATCTCAGCTGGCAACTGTgag	IBTK
ssc-miR-216	ENSSSCT00000044675	3887	3910	-17.56	tTTAGAGTGCAGGAGGTGACTCct	x|||||||x|x:xx|x||||x|xx	tAATCTCA-GCTGGCAACTGTGag	CCDC51
ssc-miR-216	ENSSSCT00000044693	43	62	-15.43	cTTAGAGTTG---GTTAAGACtt	x|||||||:|xxx|||x|x||xx	tAATCTCAGCTGGCAACTGTGag	TMEM52B
ssc-miR-216	ENSSSCT00000044710	2376	2398	-16.98	tTTAGAGTAAAGACC--TAATATtg	x|||||||xxx||||xx|x|:|:xx	tAATCTCAG--CTGGCAACTGTGag	AP4B1
ssc-miR-216	ENSSSCT00000044730	737	763	-15.49	cTTAGAGTCTATACTATGTTTACttga	x||||||||x|:xxxx:|||x||xxxx	tAATCTCAGCTG----GCAACTGtgag	CDCA7
ssc-miR-216	ENSSSCT00000044770	115	135	-10.09	tTTAGAGT--ATTCTTCATcggt	x|||||||xx|::x||x|:xxxx	tAATCTCAGCTGGCAACTGtgag	CXCL2
ssc-miR-216	ENSSSCT00000044784	2276	2301	-20.97	gTTAGAGTGGAGCGGGTTAGACtgca	x|||||||x||x||xx||x|||xxxx	tAATCTCAGCTGGC--AA-CTGtgag	RPS6KA2
ssc-miR-216	ENSSSCT00000044786	1840	1865	-20.86	gTTAGAGTAGTCGATAATTGACcggt	x|||||||xxx|||:xx|||||xxxx	tAATCTCA---GCTGGCAACTGtgag	DMXL2
ssc-miR-216	ENSSSCT00000044788	885	908	-13.37	tTTAGAGTAAATTGAAAGAAACag	x|||||||xx|::|xxx||x||xx	tAATCTCAGCTGGCAA-CTGTGag	EPB41
ssc-miR-216	ENSSSCT00000044825	51	73	-13.53	aTTAGAGTACAATGTTtttcgtg	x|||||||xx|x:|||xxxxxxx	tAATCTCAGCTGGCAActgtgag	ADAM18
ssc-miR-216	ENSSSCT00000044841	752	774	-20.66	tTTAGAGTCGATCCCTCATCCgt	x||||||||||:|xx|x|:x|xx	tAATCTCAGCTGGCAACTGTGag	PLEKHH2
ssc-miR-216	ENSSSCT00000044866	1500	1522	-13.69	gTTAGAGTCCTACTTTccccggc	x||||||||xxx|x||xxxxxxx	tAATCTCAGCTGGCAActgtgag	SIK3
ssc-miR-216	ENSSSCT00000044869	906	928	-13.08	tTTAGAGTGTTTTGGGGTCCCct	x|||||||xxx::|xx|x|x|xx	tAATCTCAGCTGGCAACTGTGag	PBXIP1
ssc-miR-216	ENSSSCT00000044871	177	200	-22.26	cTTAGAGTC-ATCGTCACGACTCgc	x||||||||x|:|||xxx|||x|xx	tAATCTCAGCTGGCAA--CTGTGag	-
ssc-miR-216	ENSSSCT00000044878	5245	5267	-13.74	cTTAGAGTATGAAC-TTCAGACca	x|||||||x:||x|x||x|x||xx	tAATCTCA-GCTGGCAACTGTGag	RERGL
ssc-miR-216	ENSSSCT00000044892	1241	1264	-13.93	tTTAGAGTTAGACTtatatcgaaa	x|||||||:x|||:xxxxxxxxxx	tAATCTCAG-CTGGcaactgtgag	TRAPPC13
ssc-miR-216	ENSSSCT00000044897	317	337	-15.76	aTTAGAGTC--TTGTTttatttg	x||||||||xx::|||xxxxxxx	tAATCTCAGCTGGCAActgtgag	HSP90AB1
ssc-miR-216	ENSSSCT00000044904	1087	1108	-18.45	gTTAGAGT-GTCCGTctcgggac	x|||||||x|x||||xxxxxxxx	tAATCTCAGCTGGCAactgtgag	THEM6
ssc-miR-216	ENSSSCT00000044915	1818	1840	-13.86	gTTAGAGTTTTCTGcaatgtaga	x|||||||:xx|:|xxxxxxxxx	tAATCTCAGCTGGCaactgtgag	MSH3
ssc-miR-216	ENSSSCT00000044926	1360	1381	-19.14	aTTAGAGTAAAC-GTTGAAAaga	x|||||||xx||x|||||x|xxx	tAATCTCAGCTGGCAACTGTgag	BVES
ssc-miR-216	ENSSSCT00000044968	2746	2768	-15.79	aTTAGAGTTTTTCGaagtgtcga	x|||||||:xx:||xxxxxxxxx	tAATCTCAGCTGGCaactgtgag	CDK19
ssc-miR-216	ENSSSCT00000044979	3652	3673	-17.97	gTTAGAGTCT-CCGTCTAAAagt	x||||||||xx||||xx|x|xxx	tAATCTCAGCTGGCAACTGTgag	SOX6
ssc-miR-216	ENSSSCT00000044986	1493	1515	-17.49	cTTAGAGTCGAGAGATGGAAatt	x||||||||||xx|x||:x|xxx	tAATCTCAGCTGGCAACTGTgag	SHPRH
ssc-miR-216	ENSSSCT00000045003	353	373	-17.19	tTTAGAGTTGA--GTTATCTCtc	x|||||||:||xx|||xx|x|xx	tAATCTCAGCTGGCAACTGTGag	PLCH1
ssc-miR-216	ENSSSCT00000045008	334	357	-15.6	gTTAGAGTGTAGAGTGTGAGAaac	x|||||||xx|xx||x|||x|xxx	tAATCTCAGCTGGCA-ACTGTgag	EPC1
ssc-miR-216	ENSSSCT00000045020	1557	1580	-17.68	aTTAGAGTCGCATATATGAAAata	x|||||||||xx:x|x|||x|xxx	tAATCTCAGCTGGCA-ACTGTgag	ARL6
ssc-miR-216	ENSSSCT00000045023	385	406	-20.07	gTTAGAGTCG-TTGTCGTCttct	x|||||||||x::||x|x|xxxx	tAATCTCAGCTGGCAACTGtgag	CYP4F3
ssc-miR-216	ENSSSCT00000045035	2145	2168	-13.55	tTTAGAGTTTGACTTTTttaagta	x|||||||:x|||:x||xxxxxxx	tAATCTCAG-CTGGCAActgtgag	RAB5A
ssc-miR-216	ENSSSCT00000045037	1464	1486	-16.47	tTTAGAGTCAGGTTGT-GAAAgat	x||||||||x|:::||x||x|xxx	tAATCTCAG-CTGGCAACTGTgag	PUM2
ssc-miR-216	ENSSSCT00000045040	446	468	-14.39	cTTAGAGTAGAGTCTTTACcgac	x|||||||x||x:x||x||xxxx	tAATCTCAGCTGGCAACTGtgag	HEATR3
ssc-miR-216	ENSSSCT00000045044	2708	2730	-18.57	gTTAGAGTCTTCCTATGGatgtt	x||||||||xx||xx||:xxxxx	tAATCTCAGCTGGCAACTgtgag	HNRNPR
ssc-miR-216	ENSSSCT00000045126	275	297	-10.74	tTTAGAGTaagtataaaacatat	x|||||||xxxxxxxxxxxxxxx	tAATCTCAgctggcaactgtgag	OTOL1
ssc-miR-216	ENSSSCT00000045136	2486	2507	-16.48	aTTAGAGTCCGTACTT-ACATcc	x||||||||x::xx||x|||:xx	tAATCTCAGCTGGCAACTGTGag	CBL
ssc-miR-216	ENSSSCT00000045147	466	489	-17.21	tTTAGAGTCCGAATGATcttctac	x||||||||x||x:|x|xxxxxxx	tAATCTCAG-CTGGCAActgtgag	PPM1H
ssc-miR-216	ENSSSCT00000045164	662	686	-17.51	tTTAGAGT-GTTCGTATATGACGaca	x|||||||x|x:|||xxx||||:xxx	tAATCTCAGCTGGCA---ACTGTgag	ATP1A4
ssc-miR-216	ENSSSCT00000045166	737	763	-15.49	cTTAGAGTCTATACTATGTTTACttga	x||||||||x|:xxxx:|||x||xxxx	tAATCTCAGCTG----GCAACTGtgag	CDCA7
ssc-miR-216	ENSSSCT00000045175	1943	1967	-21.56	aTTAGAGTCCGACAGAAAGACAata	x||||||||x|||x|xxx||||xxx	tAATCTCAG-CTGGCAA-CTGTgag	KLHL32
ssc-miR-216	ENSSSCT00000045180	1902	1924	-10.81	tTTAGAGTAGTATATTGAgttaa	x|||||||x|xx:x||||xxxxx	tAATCTCAGCTGGCAACTgtgag	RNF182
ssc-miR-216	ENSSSCT00000045191	19	42	-12.78	tTTAGAGTCTCAGAGTTtcccaat	x||||||||xx|xx|||xxxxxxx	tAATCTCAGC-TGGCAActgtgag	DCLK1
ssc-miR-216	ENSSSCT00000045206	1489	1512	-16.52	cTTAGAGTTGGGAGTTTGAgggga	x|||||||:|:xx|||x||xxxxx	tAATCTCAGCTGGCAA-CTgtgag	DMWD
ssc-miR-216	ENSSSCT00000045222	1390	1412	-10.4	tTTAGAGTGAATCtagtgtgtag	x|||||||xx|:|xxxxxxxxxx	tAATCTCAGCTGGcaactgtgag	NEDD9
ssc-miR-216	ENSSSCT00000045223	3790	3813	-21.55	gTTAGAGTGGTCTCGTTAGCGgtc	x|||||||x|x|x||||x:|:xxx	tAATCTCAGCTG-GCAACTGTgag	DLG2
ssc-miR-216	ENSSSCT00000045227	3886	3907	-13.66	gTTAGAGTATAG-GTTTAgcttt	x|||||||xx|xx|||x|xxxxx	tAATCTCAGCTGGCAACTgtgag	SUPT4H1
ssc-miR-216	ENSSSCT00000045238	671	691	-20.28	aTTAGAGT-GGTC-TTACCACtc	x|||||||x|::|x||xx|||xx	tAATCTCAGCTGGCAACTGTGag	ANKEF1
ssc-miR-216	ENSSSCT00000045274	3883	3905	-13.53	aTTAGAGTGTGCAGTGGttccta	x|||||||xx:|x||x|xxxxxx	tAATCTCAGCTGGCAACtgtgag	CCDC50
ssc-miR-216	ENSSSCT00000045302	775	800	-19.55	tTTAGAGTCAGACATGTTCGATttat	x||||||||x|||x:|||x||:xxxx	tAATCTCAG-CTG-GCAA-CTGtgag	TSC22D1
ssc-miR-216	ENSSSCT00000045303	462	482	-16.05	cTTAGAGTGGG--GGTGACAggg	x|||||||x|:xx|x|||||xxx	tAATCTCAGCTGGCAACTGTgag	XDH
ssc-miR-216	ENSSSCT00000045325	912	931	-16.38	cTTAGAGTT---CGTTGAAAagc	x|||||||:xxx||||||x|xxx	tAATCTCAGCTGGCAACTGTgag	NEBL
ssc-miR-216	ENSSSCT00000045361	214	234	-15.76	aTTAGAGTC--TTGTTttatttg	x||||||||xx::|||xxxxxxx	tAATCTCAGCTGGCAActgtgag	HSP90AB1
ssc-miR-216	ENSSSCT00000045364	1452	1472	-11.41	gTTAGAGTT--CTATTAAaggag	x|||||||:xx|:x||x|xxxxx	tAATCTCAGCTGGCAACTgtgag	SCN1A
ssc-miR-216	ENSSSCT00000045374	860	883	-14.41	tTTAGAGTTCGCACGTcccctgtc	x|||||||:x:|x|||xxxxxxxx	tAATCTCAGCTG-GCAactgtgag	IFNAR2
ssc-miR-216	ENSSSCT00000045381	1170	1194	-19.18	gTTAGAGTC-ATCTTAAATGACcgat	x||||||||x|:|x|xxx||||xxxx	tAATCTCAGCTGGCA---ACTGtgag	LBR
ssc-miR-216	ENSSSCT00000045393	23	46	-14.8	cTTAGAGTAGAACTGTTcctagcc	x|||||||x||x|:|||xxxxxxx	tAATCTCAGCT-GGCAActgtgag	BCL9
ssc-miR-216	ENSSSCT00000045406	1172	1198	-17.86	tTTAGAGTCTAATTCCTGTGAGCATca	x||||||||x|xxx||xx|||x||:xx	tAATCTCAGCT---GGCAACT-GTGag	CYP20A1
ssc-miR-216	ENSSSCT00000045408	2333	2355	-11.6	aTTAGAGTaattttattaagtag	x|||||||xxxxxxxxxxxxxxx	tAATCTCAgctggcaactgtgag	SLC26A7
ssc-miR-216	ENSSSCT00000045421	1357	1378	-14.7	gTTAGAGTC-ACAGAGGTTATaa	x||||||||x||x|xx|x:|:xx	tAATCTCAGCTGGCAACTGTGag	PPBP
ssc-miR-216	ENSSSCT00000045437	918	940	-13.88	tTTAGAGTTTTCTGgaacccgta	x|||||||:xx|:|xxxxxxxxx	tAATCTCAGCTGGCaactgtgag	AFTPH
ssc-miR-216	ENSSSCT00000045456	760	781	-20.06	cTTAGAGTAAGTCGT-GACctcc	x|||||||xx::|||x|||xxxx	tAATCTCAGCTGGCAACTGtgag	AREL1
ssc-miR-216	ENSSSCT00000045482	2168	2190	-11.94	cTTAGAGTAAAGTATTTGAACtt	x|||||||xx|x:x||x:x||xx	tAATCTCAGCTGGCAACTGTGag	PPARGC1A
ssc-miR-216	ENSSSCT00000045492	651	672	-17.65	aTTAGAGTGGAAT-TTCACGTtg	x|||||||x||x:x||x||::xx	tAATCTCAGCTGGCAACTGTGag	KIAA1191
ssc-miR-216	ENSSSCT00000045496	1724	1746	-18.24	cTTAGAGTCGGagacggaggagt	x|||||||||:xxxxxxxxxxxx	tAATCTCAGCTggcaactgtgag	SGPL1
ssc-miR-216	ENSSSCT00000045497	907	929	-10.39	tTTAGAGTTTCTAGTaagtctac	x|||||||:xx:x||xxxxxxxx	tAATCTCAGCTGGCAactgtgag	RAB34
ssc-miR-216	ENSSSCT00000045524	1904	1929	-20.17	cTTAGAGTATGACTCACTTTACTCgg	x|||||||x:|||:xxx||x||x|xx	tAATCTCA-GCTGGC--AACTGTGag	PIGK
ssc-miR-216	ENSSSCT00000045539	499	521	-14.78	cTTAGAGTCCATAAAGGTCATta	x||||||||x|:xxxx|x||:xx	tAATCTCAGCTGGCAACTGTGag	HPS4
ssc-miR-216	ENSSSCT00000045558	206	232	-18.98	tTTAGAGTAAAGCTCCTTTGACTACaa	x|||||||xx|xxx||x|||||x||xx	tAATCTCAGCT---GGCAACTG-TGag	TNIP3
ssc-miR-216	ENSSSCT00000045562	2022	2044	-14.7	cTTAGAGTAGtagaggcttcctg	x|||||||x|xxxxxxxxxxxxx	tAATCTCAGCtggcaactgtgag	-
ssc-miR-216	ENSSSCT00000045563	1067	1092	-19.45	aTTAGAGTCTTAGACCAAGGAatttt	x||||||||xxx||||xxx||xxxxx	tAATCTCAG---CTGGCAACTgtgag	-
ssc-miR-216	ENSSSCT00000045567	931	953	-11.92	tTTAGAGTTTTCAAATGAgtaat	x|||||||:xx|xxx|||xxxxx	tAATCTCAGCTGGCAACTgtgag	SCYL2
ssc-miR-216	ENSSSCT00000045571	328	353	-13.3	cTTAGAGTAATTGAGAGTTtctctta	x|||||||xxx:||xx|||xxxxxxx	tAATCTCA---GCTGGCAActgtgag	LIMCH1
ssc-miR-216	ENSSSCT00000045579	122	147	-25.45	aTTAGAGTCTACAGTCTCCGACACtc	x||||||||x||x||x|xx|||||xx	tAATCTCAGCTGGCA-A--CTGTGag	TNN
ssc-miR-216	ENSSSCT00000045581	2912	2936	-18.98	tTTAGAGTGGATTTATTTGACCCgt	x|||||||x||::xxx|||||x|xx	tAATCTCAGCTGGC--AACTGTGag	IKZF2
ssc-miR-216	ENSSSCT00000045582	920	943	-16.11	tTTAGAGTAGATTTTTTGATGTaa	x|||||||x||::x||x||:::xx	tAATCTCAGCTGGCAA-CTGTGag	AGO4
ssc-miR-216	ENSSSCT00000045591	2451	2473	-15.5	tTTAGAGTAGTCTTATGACGatc	x|||||||x|x|:xx||||:xxx	tAATCTCAGCTGGCAACTGTgag	ZCCHC14
ssc-miR-216	ENSSSCT00000045615	194	215	-15.68	tTTAGAGTT-AT-GTCTGACtaaa	x|||||||:x|:x||x||||xxxx	tAATCTCAGCTGGCA-ACTGtgag	ZNF140
ssc-miR-216	ENSSSCT00000045638	3271	3293	-10.09	tTTAGAGTGTATTtaaaagtttc	x|||||||xx|::xxxxxxxxxx	tAATCTCAGCTGGcaactgtgag	MAP1LC3C
ssc-miR-216	ENSSSCT00000045662	2681	2705	-15.88	aTTAGAGTTTGTTCTCTTCTCACaa	x|||||||:x:xx|:x||xx|||xx	tAATCTCAGCT--GGCAACTGTGag	PKN2
ssc-miR-216	ENSSSCT00000045663	604	626	-13.9	gTTAGAGTTTACACTTCAatccc	x|||||||:x||xx||x|xxxxx	tAATCTCAGCTGGCAACTgtgag	GNL2
ssc-miR-216	ENSSSCT00000045665	1185	1209	-20.24	cTTAGAGTCGTGTTGGGGACTACct	x|||||||||x:::|xx|||x||xx	tAATCTCAGC-TGGCAACTG-TGag	-
ssc-miR-216	ENSSSCT00000045675	214	237	-20.06	gTTAGAGTCTCATACTTGACTCtt	x||||||||xx|:xx|||||x|xx	tAATCTCAGC-TGGCAACTGTGag	SNAP23
ssc-miR-216	ENSSSCT00000045678	2896	2918	-10.09	tTTAGAGTACATAGaaaaagggg	x|||||||xx|:x|xxxxxxxxx	tAATCTCAGCTGGCaactgtgag	DCAF6
ssc-miR-216	ENSSSCT00000045690	178	200	-19.18	aTTAGAGTTGTAGGTAAGCATtt	x|||||||:|xxx||xx:||:xx	tAATCTCAGCTGGCAACTGTGag	-
ssc-miR-216	ENSSSCT00000045694	380	406	-15.95	tTTAGAGTAGATGACGTCTTGAggttt	x|||||||x||:xx|||xx|||xxxxx	tAATCTCAGCTG--GCA--ACTgtgag	ZNF22
ssc-miR-216	ENSSSCT00000045709	2502	2523	-17.5	tTTAGAGTCTGC-GTccggccgg	x||||||||x:|x||xxxxxxxx	tAATCTCAGCTGGCAactgtgag	RCC2
ssc-miR-216	ENSSSCT00000045713	126	149	-12.78	tTTAGAGTCTCAGAGTTtcccaat	x||||||||xx|xx|||xxxxxxx	tAATCTCAGC-TGGCAActgtgag	DCLK1
ssc-miR-216	ENSSSCT00000045734	362	384	-11.62	cTTAGAGTTGcgaaacaatttta	x|||||||:|xxxxxxxxxxxxx	tAATCTCAGCtggcaactgtgag	EPM2AIP1
ssc-miR-216	ENSSSCT00000045750	1107	1129	-11.5	gTTAGAGTgttttattttatgta	x|||||||xxxxxxxxxxxxxxx	tAATCTCAgctggcaactgtgag	-
ssc-miR-216	ENSSSCT00000045757	622	647	-11.99	tTTAGAGTGTTCAATCTTTctttgaa	x|||||||xxx|x|:|x||xxxxxxx	tAATCTCA---GCTGGCAActgtgag	-
ssc-miR-216	ENSSSCT00000045783	3181	3203	-10.79	tTTAGAGTTAAGGGGTctagtag	x|||||||:x|xx|x|xxxxxxx	tAATCTCAGCTGGCAActgtgag	SDHC
ssc-miR-216	ENSSSCT00000045809	135	157	-13	tTTAGAGTAGAggaaggtcgatg	x|||||||x||xxxxxxxxxxxx	tAATCTCAGCTggcaactgtgag	PLXDC2
ssc-miR-216	ENSSSCT00000045867	1464	1486	-16.47	tTTAGAGTCAGGTTGT-GAAAgat	x||||||||x|:::||x||x|xxx	tAATCTCAG-CTGGCAACTGTgag	PUM2
ssc-miR-216	ENSSSCT00000045881	976	998	-18.92	tTTAGAGTCCAAAGACGATATtc	x||||||||x|xx|xx||:|:xx	tAATCTCAGCTGGCAACTGTGag	CLIC5
ssc-miR-216	ENSSSCT00000045885	2522	2543	-19.41	tTTAGAGTT-ACCTATGGCGTct	x|||||||:x|||xx||:|::xx	tAATCTCAGCTGGCAACTGTGag	BAG2
ssc-miR-216	ENSSSCT00000045904	2388	2410	-16.38	cTTAGAGTCGGGACTTcctgtga	x|||||||||:xxx||xxxxxxx	tAATCTCAGCTGGCAActgtgag	CNTN2
ssc-miR-216	ENSSSCT00000045908	1843	1868	-15.12	gTTAGAGTAGGAAAACGTAGtgtcct	x|||||||x|xxx|x|||x|xxxxxx	tAATCTCAGC---TGGCAACtgtgag	OPCML
ssc-miR-216	ENSSSCT00000045919	3329	3351	-11.34	aTTAGAGTTAAAAATTtttaact	x|||||||:x|xxx||xxxxxxx	tAATCTCAGCTGGCAActgtgag	-
ssc-miR-216	ENSSSCT00000045931	253	276	-18.87	gTTAGAGTGGAGATCTTGGAACga	x|||||||x||xx:x|||:x||xx	tAATCTCAGCTG-GCAACTGTGag	KREMEN2
ssc-miR-216	ENSSSCT00000045951	3414	3434	-13.93	gTTAGAGTTGTT--TTTACAacc	x|||||||:|x:xx||x|||xxx	tAATCTCAGCTGGCAACTGTgag	CPNE3
ssc-miR-216	ENSSSCT00000045962	2496	2518	-17.36	tTTAGAGTACACAGATattcagt	x|||||||xx||x|x|xxxxxxx	tAATCTCAGCTGGCAActgtgag	DCLK1
ssc-miR-216	ENSSSCT00000045967	42	66	-15.4	cTTAGAGTGTTGTCGTCTCGGACtt	x|||||||x:x::|||x|x:x||xx	tAATCTCA-GCTGGCA-ACTGTGag	GOT2
ssc-miR-216	ENSSSCT00000045973	281	303	-11.65	tTTAGAGTTCAACacgaaaagaa	x|||||||:x|x|xxxxxxxxxx	tAATCTCAGCTGGcaactgtgag	HS3ST3B1
ssc-miR-216	ENSSSCT00000045978	4636	4657	-14.75	gTTAGAGT-GAaaaactcaagtc	x|||||||x||xxxxxxxxxxxx	tAATCTCAGCTggcaactgtgag	SIM1
ssc-miR-216	ENSSSCT00000046001	4248	4270	-11.63	gTTAGAGTAAAACtaactatctt	x|||||||xx|x|xxxxxxxxxx	tAATCTCAGCTGGcaactgtgag	MRPS22
ssc-miR-216	ENSSSCT00000046032	1163	1185	-11.33	gTTAGAGTTctaagtagtttagt	x|||||||:xxxxxxxxxxxxxx	tAATCTCAGctggcaactgtgag	DENND1A
ssc-miR-216	ENSSSCT00000046035	2377	2401	-12.28	aTTAGAGTTTCGAaaaaatatgttt	x|||||||xx|||xxxxxxxxxxxx	tAATCTCA--GCTggcaactgtgag	SP4
ssc-miR-216	ENSSSCT00000046045	1317	1337	-16.29	gTTAGAGTAGACT-TCGA-ACcg	x|||||||x|||:x|x||x||xx	tAATCTCAGCTGGCAACTGTGag	PBDC1
ssc-miR-216	ENSSSCT00000046055	1253	1275	-19.45	tTTAGAGTCTACTGTctcgggta	x||||||||x||:||xxxxxxxx	tAATCTCAGCTGGCAactgtgag	STAU2
ssc-miR-216	ENSSSCT00000046075	2407	2431	-20.11	gTTAGAGTTGTTTTTTCCGTCACaa	x|||||||:|x::x||xx|x|||xx	tAATCTCAGCTGGCAA--CTGTGag	-
ssc-miR-216	ENSSSCT00000046080	2340	2365	-19.28	aTTAGAGTCAAACAAAGTTGTAACat	x||||||||x|x|xxx||||xx||xx	tAATCTCAGCTGG---CAACTGTGag	MOSPD1
ssc-miR-216	ENSSSCT00000046113	733	755	-11.8	gTTAGAGTataaaacttttattc	x|||||||xxxxxxxxxxxxxxx	tAATCTCAgctggcaactgtgag	EGF
ssc-miR-216	ENSSSCT00000046115	518	540	-18.22	aTTAGAGTAGACACTTACCTCca	x|||||||x|||xx||xx|x|xx	tAATCTCAGCTGGCAACTGTGag	-
ssc-miR-216	ENSSSCT00000046137	863	885	-16.11	gTTAGAGTTTCCTGGTccttttt	x|||||||:xx|:|x|xxxxxxx	tAATCTCAGCTGGCAActgtgag	ETV1
ssc-miR-216	ENSSSCT00000046165	541	561	-17.45	tTTAGAGTC--TTTTTGACtgta	x||||||||xx::x|||||xxxx	tAATCTCAGCTGGCAACTGtgag	NIPSNAP3A
ssc-miR-216	ENSSSCT00000046169	336	358	-15.61	aTTAGAGTCAACGAAAGAAATtt	x||||||||x||xxxx||x|:xx	tAATCTCAGCTGGCAACTGTGag	-
ssc-miR-216	ENSSSCT00000046179	1571	1595	-14.36	gTTAGAGTGGAAACCATATATAggt	x|||||||x||xx||x|xx|:|xxx	tAATCTCAGCT--GGCAACTGTgag	-
ssc-miR-216	ENSSSCT00000046187	1726	1747	-13.41	tTTAGAGTTTTTAGA-GATATta	x|||||||:xx:x|xx||:|:xx	tAATCTCAGCTGGCAACTGTGag	JAKMIP2
ssc-miR-216	ENSSSCT00000046231	3524	3548	-15.15	tTTAGAGTACGTACaaaggggagtc	x|||||||x||x||xxxxxxxxxxx	tAATCTCA-GC-TGgcaactgtgag	PDPK1
ssc-miR-216	ENSSSCT00000046244	4706	4728	-13.7	aTTAGAGTaaagggcaaacgatt	x|||||||xxxxxxxxxxxxxxx	tAATCTCAgctggcaactgtgag	WDR59
ssc-miR-216	ENSSSCT00000046257	2270	2293	-15.06	tTTAGAGTATCCTCGTAGATTCat	x|||||||xxx|x|||x||:x|xx	tAATCTCAGCTG-GCAACTGTGag	-
ssc-miR-216	ENSSSCT00000046274	2958	2977	-19.7	tTTAGAGTGGA---TTGACATgg	x|||||||x||xxx||||||:xx	tAATCTCAGCTGGCAACTGTGag	YTHDF3
ssc-miR-216	ENSSSCT00000046278	273	294	-10.09	tTTAGAGT-GAaaaaataaagga	x|||||||x||xxxxxxxxxxxx	tAATCTCAGCTggcaactgtgag	PCSK5
ssc-miR-216	ENSSSCT00000046280	1124	1145	-17.5	tTTAGAGTCTGC-GTccggccgg	x||||||||x:|x||xxxxxxxx	tAATCTCAGCTGGCAactgtgag	RCC2
ssc-miR-216	ENSSSCT00000046295	2723	2744	-13.7	gTTAGAGTATAC-GTTctatgtt	x|||||||xx||x|||xxxxxxx	tAATCTCAGCTGGCAActgtgag	ETNK1
ssc-miR-216	ENSSSCT00000046298	5342	5363	-14.96	aTTAGAGT-GATGGGTCAatatt	x|||||||x||:x|x|x|xxxxx	tAATCTCAGCTGGCAACTgtgag	CAPS2
ssc-miR-216	ENSSSCT00000046314	958	978	-12.15	cTTAGAGT--ACCaaatctcagc	x|||||||xx|||xxxxxxxxxx	tAATCTCAGCTGGcaactgtgag	ATP11C
ssc-miR-216	ENSSSCT00000046340	1146	1174	-18.43	tTTAGAGTACTTTACCATAGCTGACACct	x|||||||xxx:x|||x|xxx||||||xx	tAATCTCA---GCTGGCA---ACTGTGag	TMEM220
ssc-miR-216	ENSSSCT00000046346	1377	1398	-14.83	cTTAGAGTCT-CCGcccaaccct	x||||||||xx|||xxxxxxxxx	tAATCTCAGCTGGCaactgtgag	LAMC1
ssc-miR-216	ENSSSCT00000046390	2091	2113	-13.38	tTTAGAGTCGtgaaataagtagg	x|||||||||xxxxxxxxxxxxx	tAATCTCAGCtggcaactgtgag	KRT80
ssc-miR-216	ENSSSCT00000046395	1545	1567	-13.11	tTTAGAGTAAAGCGTTcttggga	x|||||||xx|x||||xxxxxxx	tAATCTCAGCTGGCAActgtgag	TMEM212
ssc-miR-216	ENSSSCT00000046421	2	24	-12.38	tTTAGAGTCTATAATTttttgaa	x||||||||x|:xx||xxxxxxx	tAATCTCAGCTGGCAActgtgag	SLC27A6
ssc-miR-216	ENSSSCT00000046422	2966	2988	-16.34	gTTAGAGTAGATaagctcctata	x|||||||x||:xxxxxxxxxxx	tAATCTCAGCTGgcaactgtgag	SRBD1
ssc-miR-216	ENSSSCT00000046423	96	115	-13.95	tTTAGAGTC-AC--TTAACctgt	x||||||||x||xx||x||xxxx	tAATCTCAGCTGGCAACTGtgag	TRAF3IP3
ssc-miR-216	ENSSSCT00000046448	1912	1934	-16.15	gTTAGAGTTccaagacggaccac	x|||||||:xxxxxxxxxxxxxx	tAATCTCAGctggcaactgtgag	ASAP1
ssc-miR-216	ENSSSCT00000046459	2504	2526	-19.91	aTTAGAGTGCCACTGT-GGCGagg	x|||||||x|x||:||x|:|:xxx	tAATCTCA-GCTGGCAACTGTgag	LMAN2L
ssc-miR-216	ENSSSCT00000046463	4248	4270	-11.63	gTTAGAGTAAAACtaactatctt	x|||||||xx|x|xxxxxxxxxx	tAATCTCAGCTGGcaactgtgag	MRPS22
ssc-miR-216	ENSSSCT00000046471	6870	6892	-13.25	tTTAGAGTGTAAGGTAGGTACca	x|||||||xx|xx||x|::||xx	tAATCTCAGCTGGCAACTGTGag	SMAD2
ssc-miR-216	ENSSSCT00000046474	214	237	-20.06	gTTAGAGTCTCATACTTGACTCtt	x||||||||xx|:xx|||||x|xx	tAATCTCAGC-TGGCAACTGTGag	SNAP23
ssc-miR-216	ENSSSCT00000046485	2160	2186	-17.27	tTTAGAGTCGTTTAATTCTTGTCTCcc	x|||||||||xxxx|::x|||x|x|xx	tAATCTCAGC----TGGCAACTGTGag	ZNF543
ssc-miR-216	ENSSSCT00000046507	587	613	-12.2	cTTAGAGTTTTGCAACCATCTAGACta	x|||||||xxxx|x|||x|xx|x||xx	tAATCTCA----GCTGGCAACTGTGag	CDH6
ssc-miR-216	ENSSSCT00000046515	1024	1046	-11.49	tTTAGAGTAGAagaaataactaa	x|||||||x||xxxxxxxxxxxx	tAATCTCAGCTggcaactgtgag	FGFR1OP2
ssc-miR-216	ENSSSCT00000046520	2802	2824	-11.78	tTTAGAGTTCACGAATAATGTta	x|||||||:x||xxx|x|:::xx	tAATCTCAGCTGGCAACTGTGag	-
ssc-miR-216	ENSSSCT00000046528	648	670	-14.04	cTTAGAGTGGGCTTTccgagttc	x|||||||x|:|:x|xxxxxxxx	tAATCTCAGCTGGCAactgtgag	SGCA
ssc-miR-216	ENSSSCT00000046534	126	149	-12.78	tTTAGAGTCTCAGAGTTtcccaat	x||||||||xx|xx|||xxxxxxx	tAATCTCAGC-TGGCAActgtgag	DCLK1
ssc-miR-216	ENSSSCT00000046535	1150	1171	-16.51	cTTAGAGTAG-TCGTgtctctct	x|||||||x|x:|||xxxxxxxx	tAATCTCAGCTGGCAactgtgag	NHS
ssc-miR-216	ENSSSCT00000046544	5008	5028	-14.18	tTTAGAGTT-ATA-TTGATAact	x|||||||:x|:xx||||:|xxx	tAATCTCAGCTGGCAACTGTgag	PHYHIPL
ssc-miR-216	ENSSSCT00000046574	1649	1674	-21.91	cTTAGAGTCCCGAGACTCG--GACACcc	x||||||||xxxx|||x||xx|||||xx	tAATCTCAG----CTG-GCAACTGTGag	MSI1
ssc-miR-216	ENSSSCT00000046582	629	649	-18.11	cTTAGAGTTT-CCGCA-ACACga	x|||||||:xx|||xxx||||xx	tAATCTCAGCTGGCAACTGTGag	RBM41
ssc-miR-216	ENSSSCT00000046634	1669	1688	-17.48	cTTAGAGTTG---GGTGACTCgc	x|||||||:|xxx|x||||x|xx	tAATCTCAGCTGGCAACTGTGag	SLC22A15
ssc-miR-216	ENSSSCT00000046641	1673	1696	-14.21	gTTAGAGTCAAGTCCTTtcttctt	x||||||||x|x:|x||xxxxxxx	tAATCTCAGCT-GGCAActgtgag	-
[truncated: 163,658 more rows]
